# Supplementary material for: Bioinformatic Analysis Reveals High Diversity of Bacterial Genes for Laccase-Like Enzymes
Source: PLoS One. 2011 Oct 12;6(10):e25724. doi: 10.1371/journal.pone.0025724 (PMC3192119; doi:10.1371/journal.pone.0025724)
Supplement: Figure S1 — Profile Hidden Markov Model for type C two-domain laccases. The pHMM file “typeC2D.hmm“ was generated with HMMER software (28). (HMM) [file pone.0025724.s001.hmm]

HMMER3/b [3.0 | March 2010]
NAME  allC_dialign
LENG  189
ALPH  amino
RF    no
CS    no
MAP   yes
DATE  Thu Sep 16 15:56:12 2010
NSEQ  49
EFFN  1.283020
CKSUM 3205993947
STATS LOCAL MSV      -10.5515  0.70604
STATS LOCAL VITERBI  -11.5315  0.70604
STATS LOCAL FORWARD   -4.5223  0.70604
HMM          A        C        D        E        F        G        H        I        K        L        M        N        P        Q        R        S        T        V        W        Y   
            m->m     m->i     m->d     i->m     i->i     d->m     d->d
  COMPO   2.61324  4.30700  2.95960  2.66728  3.31076  2.73174  2.94366  2.86383  2.76822  2.61240  3.52811  3.04429  3.31298  3.08009  3.01836  2.76384  2.79567  2.69048  4.79069  3.32455
          2.68618  4.42225  2.77519  2.73123  3.46354  2.40513  3.72494  3.29354  2.67741  2.69355  4.24690  2.90346  2.73739  3.18146  2.89801  2.37887  2.77519  2.98518  4.58477  3.61503
          0.01969  4.33330  5.05564  0.61958  0.77255  0.00000        *
      1   3.64551  5.33302  3.71668  3.54569  3.72824  3.93659  0.46087  4.42584  3.38260  3.84741  4.94628  3.92649  4.52462  3.92512  3.60761  3.71981  3.97490  4.15212  5.17819  3.67107      1 - -
          2.68618  4.42225  2.77519  2.73123  3.46354  2.40513  3.72494  3.29354  2.67741  2.69355  4.24690  2.90346  2.73739  3.18146  2.89801  2.37887  2.77519  2.98518  4.58477  3.61503
          0.01969  4.33330  5.05564  0.61958  0.77255  0.48576  0.95510
      2   2.42946  4.36338  3.68988  3.38766  4.45961  3.15773  4.42748  3.82932  3.39661  3.55948  4.40516  3.52710  3.90437  3.70665  3.69496  1.63372  1.09361  3.31487  5.81788  4.60179      2 - -
          2.68618  4.42225  2.77519  2.73123  3.46354  2.40513  3.72494  3.29354  2.67741  2.69355  4.24690  2.90346  2.73739  3.18146  2.89801  2.37887  2.77519  2.98518  4.58477  3.61503
          0.01969  4.33330  5.05564  0.61958  0.77255  0.48576  0.95510
      3   3.37440  4.64929  5.19031  4.63528  3.38886  4.74042  5.13699  1.06778  4.50857  1.58330  2.33836  4.82580  4.93677  4.61169  4.59930  4.10265  3.60551  1.96704  5.43557  4.35283      3 - -
          2.68618  4.42225  2.77519  2.73123  3.46354  2.40513  3.72494  3.29354  2.67741  2.69355  4.24690  2.90346  2.73739  3.18146  2.89801  2.37887  2.77519  2.98518  4.58477  3.61503
          0.01969  4.33330  5.05564  0.61958  0.77255  0.48576  0.95510
      4   3.64551  5.33302  3.71668  3.54569  3.72824  3.93659  0.46087  4.42584  3.38260  3.84741  4.94628  3.92649  4.52462  3.92512  3.60761  3.71981  3.97490  4.15212  5.17819  3.67107      4 - -
          2.68618  4.42225  2.77519  2.73123  3.46354  2.40513  3.72494  3.29354  2.67741  2.69355  4.24690  2.90346  2.73739  3.18146  2.89801  2.37887  2.77519  2.98518  4.58477  3.61503
          0.01969  4.33330  5.05564  0.61958  0.77255  0.48576  0.95510
      5   3.00327  4.43328  4.37366  3.84414  1.39905  4.03729  3.90747  2.83955  3.70330  2.16244  3.47377  3.94357  2.84499  3.87037  3.84976  3.34230  3.23404  2.69565  2.76500  2.71953      5 - -
          2.68618  4.42225  2.77519  2.73123  3.46354  2.40513  3.72494  3.29354  2.67741  2.69355  4.24690  2.90346  2.73739  3.18146  2.89801  2.37887  2.77519  2.98518  4.58477  3.61503
          0.01969  4.33330  5.05564  0.61958  0.77255  0.48576  0.95510
      6   3.64551  5.33302  3.71668  3.54569  3.72824  3.93659  0.46087  4.42584  3.38260  3.84741  4.94628  3.92649  4.52462  3.92512  3.60761  3.71981  3.97490  4.15212  5.17819  3.67107      6 - -
          2.68618  4.42225  2.77519  2.73123  3.46354  2.40513  3.72494  3.29354  2.67741  2.69355  4.24690  2.90346  2.73739  3.18146  2.89801  2.37887  2.77519  2.98518  4.58477  3.61503
          0.01969  4.33330  5.05564  0.61958  0.77255  0.48576  0.95510
      7   2.61494  4.50992  3.51906  3.25133  4.14279  0.97116  4.30822  3.55463  3.25453  2.49570  4.24127  3.51069  4.01378  3.61795  3.55253  2.72034  3.05023  3.19187  5.57215  4.27200      7 - -
          2.68618  4.42225  2.77519  2.73123  3.46354  2.40513  3.72494  3.29354  2.67741  2.69355  4.24690  2.90346  2.73739  3.18146  2.89801  2.37887  2.77519  2.98518  4.58477  3.61503
          0.01969  4.33330  5.05564  0.61958  0.77255  0.48576  0.95510
      8   2.65245  4.22041  3.83005  3.12839  3.28080  3.70568  3.98842  1.98030  2.73608  2.38617  3.02149  3.56902  4.07875  3.43906  3.44084  2.82728  2.47492  1.98132  4.83392  3.62577      8 - -
          2.68618  4.42225  2.77519  2.73123  3.46354  2.40513  3.72494  3.29354  2.67741  2.69355  4.24690  2.90346  2.73739  3.18146  2.89801  2.37887  2.77519  2.98518  4.58477  3.61503
          0.01969  4.33330  5.05564  0.61958  0.77255  0.48576  0.95510
      9   2.66209  4.88286  2.43953  2.48354  3.84393  3.48084  2.25570  3.33776  2.48268  2.78511  3.95279  2.66397  3.87392  2.83328  2.94759  2.68873  2.89372  3.21913  5.33595  3.68294      9 - -
          2.68618  4.42225  2.77519  2.73123  3.46354  2.40513  3.72494  3.29354  2.67741  2.69355  4.24690  2.90346  2.73739  3.18146  2.89801  2.37887  2.77519  2.98518  4.58477  3.61503
          0.01969  4.33330  5.05564  0.61958  0.77255  0.48576  0.95510
     10   2.52641  5.04477  2.61125  2.39415  4.34285  3.44408  2.75379  3.79628  2.39747  2.89622  4.10002  2.93320  2.90793  2.39305  2.79602  2.50577  2.81263  3.41036  5.50711  4.12721     10 - -
          2.68618  4.42225  2.77519  2.73123  3.46354  2.40513  3.72494  3.29354  2.67741  2.69355  4.24690  2.90346  2.73739  3.18146  2.89801  2.37887  2.77519  2.98518  4.58477  3.61503
          0.09383  4.33330  2.57128  0.61958  0.77255  0.48576  0.95510
     11   2.11293  4.73019  3.04951  2.51861  3.99438  3.45531  3.70942  3.27309  2.52931  3.02577  3.85375  3.04536  2.53745  2.87974  2.67739  2.45150  2.71554  2.93911  5.29236  3.97854     11 - -
          2.68623  4.42230  2.77524  2.73128  3.46285  2.40501  3.72499  3.29359  2.67746  2.69360  4.24695  2.90339  2.73744  3.18151  2.89806  2.37892  2.77524  2.98523  4.58482  3.61487
          0.90873  1.31921  1.10981  0.18527  1.77715  0.42977  1.05171
     12   2.55447  4.47063  3.18153  2.62693  3.65218  3.45215  3.36975  3.02840  2.58439  2.61553  3.09951  2.60435  3.84583  2.92858  2.98923  2.57000  2.49874  2.58649  5.03224  3.75897     13 - -
          2.68618  4.42225  2.77519  2.73123  3.46354  2.40513  3.72494  3.29354  2.67741  2.69355  4.24690  2.90346  2.73739  3.18146  2.89801  2.37887  2.77519  2.98518  4.58477  3.61503
          0.02826  3.97640  4.69875  0.61958  0.77255  0.84659  0.56014
     13   2.57065  4.60025  2.77535  2.51555  3.75610  3.42481  3.65020  3.19438  2.51253  2.84279  3.69186  2.74054  3.09135  2.85347  2.94701  2.65586  2.70810  2.91373  3.22342  3.44042     14 - -
          2.68605  4.42236  2.77530  2.73092  3.46329  2.40492  3.72505  3.29365  2.67737  2.69366  4.24662  2.90346  2.73750  3.18157  2.89811  2.37892  2.77530  2.98529  4.58488  3.61514
          0.24962  1.55214  4.69875  1.13534  0.38759  0.31228  1.31593
     14   2.37503  5.10324  2.84968  2.17541  4.42319  2.63412  3.62852  3.88972  2.23457  3.39634  3.85481  2.73201  3.83286  2.58758  2.37815  2.63470  2.80892  3.48059  5.54995  4.15759     19 - -
          2.68618  4.42225  2.77519  2.73123  3.46354  2.40513  3.72494  3.29354  2.67741  2.69355  4.24690  2.90346  2.73739  3.18146  2.89801  2.37887  2.77519  2.98518  4.58477  3.61503
          0.01969  4.33330  5.05564  0.61958  0.77255  0.48576  0.95510
     15   2.68147  4.83067  3.01586  2.37773  4.05101  3.50883  3.64535  3.45572  2.55099  3.08062  2.11039  2.14586  3.92547  2.78819  2.97726  2.72886  2.95441  3.15702  5.34455  4.03097     20 - -
          2.68618  4.42225  2.77519  2.73123  3.46354  2.40513  3.72494  3.29354  2.67741  2.69355  4.24690  2.90346  2.73739  3.18146  2.89801  2.37887  2.77519  2.98518  4.58477  3.61503
          0.01969  4.33330  5.05564  0.61958  0.77255  0.48576  0.95510
     16   3.21631  5.58854  0.71552  2.44638  4.93368  3.46876  4.08754  4.53431  3.10696  4.05427  4.95608  3.01893  4.11161  3.28177  3.16412  3.13174  3.53204  4.11983  6.11123  4.68695     21 - -
          2.68618  4.42225  2.77519  2.73123  3.46354  2.40513  3.72494  3.29354  2.67741  2.69355  4.24690  2.90346  2.73739  3.18146  2.89801  2.37887  2.77519  2.98518  4.58477  3.61503
          0.01969  4.33330  5.05564  0.61958  0.77255  0.48576  0.95510
     17   2.67152  4.55690  3.66546  3.41697  4.30893  0.74865  4.45599  3.71309  3.40350  3.42724  3.51187  3.63246  4.06322  3.77268  3.67951  2.85378  3.13171  3.32841  5.70598  4.45651     22 - -
          2.68618  4.42225  2.77519  2.73123  3.46354  2.40513  3.72494  3.29354  2.67741  2.69355  4.24690  2.90346  2.73739  3.18146  2.89801  2.37887  2.77519  2.98518  4.58477  3.61503
          0.01969  4.33330  5.05564  0.61958  0.77255  0.48576  0.95510
     18   2.72569  4.18839  3.74138  3.61355  3.29067  3.84662  4.16480  2.08002  3.49161  2.31291  3.29189  3.82797  4.21328  3.72377  3.67898  3.14159  2.89115  1.31768  3.72165  3.63507     23 - -
          2.68618  4.42225  2.77519  2.73123  3.46354  2.40513  3.72494  3.29354  2.67741  2.69355  4.24690  2.90346  2.73739  3.18146  2.89801  2.37887  2.77519  2.98518  4.58477  3.61503
          0.17415  4.33330  1.91931  0.61958  0.77255  0.48576  0.95510
     19   2.48746  4.40450  3.40104  2.99289  2.85663  3.02787  4.00327  3.21045  3.00190  2.90638  3.82364  3.33373  1.50731  3.31896  3.35190  2.72016  2.89612  2.91411  5.17735  3.85764     24 - -
          2.68618  4.42225  2.77519  2.73123  3.46354  2.40513  3.72494  3.29354  2.67741  2.69355  4.24690  2.90346  2.73739  3.18146  2.89801  2.37887  2.77519  2.98518  4.58477  3.61503
          0.15485  4.18208  2.05423  0.61958  0.77255  0.67071  0.71610
     20   2.73535  5.19813  2.33093  2.07995  4.49894  2.66866  3.40145  3.97440  2.46961  3.48407  4.27190  2.71722  3.81134  1.95936  2.97238  2.68272  2.98234  3.56999  5.64684  4.22808     25 - -
          2.68618  4.42225  2.77519  2.73123  3.46354  2.40513  3.72494  3.29354  2.67741  2.69355  4.24690  2.90346  2.73739  3.18146  2.89801  2.37887  2.77519  2.98518  4.58477  3.61503
          0.02613  4.05336  4.77571  0.61958  0.77255  0.78843  0.60616
     21   2.49939  4.39002  3.33203  2.77535  3.57509  3.50513  3.78260  2.66870  2.72656  2.57772  3.40520  2.73251  3.90449  3.00393  3.10767  2.75304  2.14967  2.38030  4.99790  3.74530     26 - -
          2.68618  4.42225  2.77519  2.73123  3.46354  2.40513  3.72494  3.29354  2.67741  2.69355  4.24690  2.90346  2.73739  3.18146  2.89801  2.37887  2.77519  2.98518  4.58477  3.61503
          0.02613  4.05336  4.77571  0.61958  0.77255  0.64458  0.74420
     22   2.30919  4.28018  3.42322  3.10131  4.38873  1.68606  4.21484  3.81343  3.16844  3.47918  4.29179  3.31556  3.76130  3.45910  3.51540  1.71008  2.01202  3.26578  5.70970  4.48146     27 - -
          2.68618  4.42225  2.77519  2.73123  3.46354  2.40513  3.72494  3.29354  2.67741  2.69355  4.24690  2.90346  2.73739  3.18146  2.89801  2.37887  2.77519  2.98518  4.58477  3.61503
          0.02402  4.13678  4.85913  0.61958  0.77255  0.71551  0.67127
     23   2.29381  4.96890  2.90606  2.12547  4.25689  3.41016  3.34363  3.69799  2.35053  3.07443  4.03061  2.90776  3.07503  2.33901  2.69694  2.62507  2.86046  3.32985  5.43446  4.07116     28 - -
          2.68618  4.42225  2.77519  2.73123  3.46354  2.40513  3.72494  3.29354  2.67741  2.69355  4.24690  2.90346  2.73739  3.18146  2.89801  2.37887  2.77519  2.98518  4.58477  3.61503
          0.02402  4.13678  4.85913  0.61958  0.77255  0.36498  1.18485
     24   2.65285  5.03092  2.79536  2.22177  4.32542  2.50867  3.48041  3.77648  2.27490  2.90979  3.46950  2.86575  3.25361  2.75580  2.59200  2.64223  2.85407  3.39417  5.49455  4.11747     29 - -
          2.68618  4.42225  2.77519  2.73123  3.46354  2.40513  3.72494  3.29354  2.67741  2.69355  4.24690  2.90346  2.73739  3.18146  2.89801  2.37887  2.77519  2.98518  4.58477  3.61503
          0.01969  4.33330  5.05564  0.61958  0.77255  0.48576  0.95510
     25   2.36455  4.66611  2.92854  2.39363  3.86119  3.43133  3.74088  3.03480  2.60025  2.73694  3.44344  3.10777  2.52089  2.93864  3.03702  2.69139  2.87743  2.52527  5.20455  3.90966     30 - -
          2.68618  4.42225  2.77519  2.73123  3.46354  2.40513  3.72494  3.29354  2.67741  2.69355  4.24690  2.90346  2.73739  3.18146  2.89801  2.37887  2.77519  2.98518  4.58477  3.61503
          0.01969  4.33330  5.05564  0.61958  0.77255  0.48576  0.95510
     26   3.34394  4.59031  5.25815  4.73629  3.61993  4.80478  5.31833  1.25296  4.63369  1.56392  3.39642  4.91211  5.02468  4.80065  4.75709  4.18977  3.58911  1.29269  5.65480  4.51280     31 - -
          2.68618  4.42225  2.77520  2.73123  3.46354  2.40509  3.72495  3.29354  2.67741  2.69355  4.24690  2.90347  2.73740  3.18147  2.89801  2.37887  2.77520  2.98519  4.58477  3.61503
          0.03735  3.49713  5.05564  0.52782  0.89134  0.48576  0.95510
     27   2.46001  4.98013  2.62446  2.22055  4.25774  3.22269  3.64986  3.69853  2.35732  3.10210  2.76885  2.95387  3.35703  2.69887  2.65739  2.58209  2.88124  3.15924  5.45543  4.08959     33 - -
          2.68618  4.42225  2.77519  2.73123  3.46354  2.40513  3.72494  3.29354  2.67741  2.69355  4.24690  2.90346  2.73739  3.18146  2.89801  2.37887  2.77519  2.98518  4.58477  3.61503
          0.01969  4.33330  5.05564  0.61958  0.77255  0.48576  0.95510
     28   2.48410  4.76930  3.07939  2.58970  4.13658  3.43103  3.30897  3.55139  2.59892  3.16765  3.98980  2.74858  1.87780  2.95139  3.04008  2.62883  2.48242  3.10649  5.41621  4.09796     34 - -
          2.68618  4.42225  2.77519  2.73123  3.46354  2.40513  3.72494  3.29354  2.67741  2.69355  4.24690  2.90346  2.73739  3.18146  2.89801  2.37887  2.77519  2.98518  4.58477  3.61503
          0.01969  4.33330  5.05564  0.61958  0.77255  0.48576  0.95510
     29   2.66039  4.64041  3.02973  2.90672  3.59930  0.98720  4.14128  3.74857  3.13051  3.42361  4.29610  3.11826  3.97897  3.41226  3.52274  2.78524  3.05997  3.34913  5.55419  4.19287     35 - -
          2.68618  4.42225  2.77519  2.73123  3.46354  2.40513  3.72494  3.29354  2.67741  2.69355  4.24690  2.90346  2.73739  3.18146  2.89801  2.37887  2.77519  2.98518  4.58477  3.61503
          0.01969  4.33330  5.05564  0.61958  0.77255  0.48576  0.95510
     30   2.74177  5.30169  2.38548  1.54645  4.62410  2.83233  3.70890  4.11277  2.35356  3.59720  4.36123  2.88038  3.88185  2.42608  3.02336  2.60191  2.97451  3.68257  5.73927  4.30956     36 - -
          2.68618  4.42225  2.77519  2.73123  3.46354  2.40513  3.72494  3.29354  2.67741  2.69355  4.24690  2.90346  2.73739  3.18146  2.89801  2.37887  2.77519  2.98518  4.58477  3.61503
          0.01969  4.33330  5.05564  0.61958  0.77255  0.48576  0.95510
     31   2.48000  5.01426  2.92478  2.06815  4.32652  3.44570  3.68155  3.76990  2.44761  3.32103  4.10646  2.89567  3.86352  2.72379  2.76824  1.86851  2.46844  3.39585  5.51309  4.14563     37 - -
          2.68618  4.42225  2.77519  2.73123  3.46354  2.40513  3.72494  3.29354  2.67741  2.69355  4.24690  2.90346  2.73739  3.18146  2.89801  2.37887  2.77519  2.98518  4.58477  3.61503
          0.01969  4.33330  5.05564  0.61958  0.77255  0.48576  0.95510
     32   2.63923  4.41159  3.50662  2.93516  1.99029  3.62761  3.85809  2.91492  2.59227  2.61765  3.44039  3.34545  4.00715  3.17792  2.58446  2.87559  2.53742  2.68824  4.96181  3.38416     38 - -
          2.68618  4.42225  2.77519  2.73123  3.46354  2.40513  3.72494  3.29354  2.67741  2.69355  4.24690  2.90346  2.73739  3.18146  2.89801  2.37887  2.77519  2.98518  4.58477  3.61503
          0.01969  4.33330  5.05564  0.61958  0.77255  0.48576  0.95510
     33   2.89455  4.39929  4.30578  3.77815  3.65058  3.99514  4.53783  1.82318  3.67815  2.41619  3.53873  4.03111  4.42489  3.96247  3.93054  3.33706  1.47804  1.69933  5.32954  4.12233     39 - -
          2.68618  4.42225  2.77519  2.73123  3.46354  2.40513  3.72494  3.29354  2.67741  2.69355  4.24690  2.90346  2.73739  3.18146  2.89801  2.37887  2.77519  2.98518  4.58477  3.61503
          0.01969  4.33330  5.05564  0.61958  0.77255  0.48576  0.95510
     34   3.97989  5.27861  4.55374  4.38983  2.46927  4.39447  3.93608  3.93600  4.23794  3.26451  4.56414  4.33809  4.86655  4.42503  4.31631  4.06035  4.27379  3.83053  4.12312  0.44782     40 - -
          2.68618  4.42225  2.77519  2.73123  3.46354  2.40513  3.72494  3.29354  2.67741  2.69355  4.24690  2.90346  2.73739  3.18146  2.89801  2.37887  2.77519  2.98518  4.58477  3.61503
          0.01969  4.33330  5.05564  0.61958  0.77255  0.48576  0.95510
     35   2.70923  5.16577  2.78237  1.54881  4.49386  3.44766  3.25886  3.96198  2.25788  3.45684  4.21607  2.87674  3.85732  2.57930  2.62746  2.67575  2.94031  3.31941  5.59957  4.20713     41 - -
          2.68618  4.42225  2.77519  2.73123  3.46354  2.40513  3.72494  3.29354  2.67741  2.69355  4.24690  2.90346  2.73739  3.18146  2.89801  2.37887  2.77519  2.98518  4.58477  3.61503
          0.01969  4.33330  5.05564  0.61958  0.77255  0.48576  0.95510
     36   3.01267  4.37813  4.71543  4.14625  1.47705  4.15344  4.23446  2.32025  3.97693  1.86731  2.51145  4.19759  4.46350  4.07781  4.03339  3.46919  3.23807  2.51825  3.00708  3.20172     42 - -
          2.68618  4.42225  2.77519  2.73123  3.46354  2.40513  3.72494  3.29354  2.67741  2.69355  4.24690  2.90346  2.73739  3.18146  2.89801  2.37887  2.77519  2.98518  4.58477  3.61503
          0.01969  4.33330  5.05564  0.61958  0.77255  0.48576  0.95510
     37   2.65421  5.01564  2.43138  2.21609  4.30411  3.44879  3.64460  2.99141  2.10541  3.29592  4.07229  2.94267  3.74420  2.64788  2.80835  2.64718  2.54766  2.96840  5.48334  4.11008     43 - -
          2.68618  4.42225  2.77519  2.73123  3.46354  2.40513  3.72494  3.29354  2.67741  2.69355  4.24690  2.90346  2.73739  3.18146  2.89801  2.37887  2.77519  2.98518  4.58477  3.61503
          0.01969  4.33330  5.05564  0.61958  0.77255  0.48576  0.95510
     38   0.96635  4.35152  3.75028  3.37232  4.28157  3.20793  4.36871  3.54471  3.35090  3.32552  4.21175  3.53424  2.45172  3.65425  3.66039  2.63850  2.90562  2.82708  5.68070  4.46715     44 - -
          2.68618  4.42225  2.77519  2.73123  3.46354  2.40513  3.72494  3.29354  2.67741  2.69355  4.24690  2.90346  2.73739  3.18146  2.89801  2.37887  2.77519  2.98518  4.58477  3.61503
          0.01969  4.33330  5.05564  0.61958  0.77255  0.48576  0.95510
     39   2.67395  5.14174  2.76694  1.99636  4.47218  2.96371  3.63066  3.94471  2.27292  3.43792  4.18883  2.87509  3.83671  2.44408  2.23753  2.64211  2.61891  3.42203  5.58008  4.18230     45 - -
          2.68618  4.42225  2.77519  2.73123  3.46354  2.40513  3.72494  3.29354  2.67741  2.69355  4.24690  2.90346  2.73739  3.18146  2.89801  2.37887  2.77519  2.98518  4.58477  3.61503
          0.01969  4.33330  5.05564  0.61958  0.77255  0.48576  0.95510
     40   2.78760  5.15351  2.88863  2.15831  4.46303  3.48988  3.10556  3.90632  2.33769  3.42743  4.21890  2.97635  1.85446  2.56042  2.71172  2.76487  3.01660  3.52952  5.58783  4.22863     46 - -
          2.68618  4.42225  2.77519  2.73123  3.46354  2.40513  3.72494  3.29354  2.67741  2.69355  4.24690  2.90346  2.73739  3.18146  2.89801  2.37887  2.77519  2.98518  4.58477  3.61503
          0.01969  4.33330  5.05564  0.61958  0.77255  0.48576  0.95510
     41   1.97446  4.22517  3.77684  3.20366  2.50041  3.67190  3.95987  2.58295  3.12920  2.43109  3.34033  3.52761  3.47729  3.39818  3.41077  2.72564  2.54088  2.35330  4.82891  3.22516     47 - -
          2.68618  4.42225  2.77519  2.73123  3.46354  2.40513  3.72494  3.29354  2.67741  2.69355  4.24690  2.90346  2.73739  3.18146  2.89801  2.37887  2.77519  2.98518  4.58477  3.61503
          0.01969  4.33330  5.05564  0.61958  0.77255  0.48576  0.95510
     42   3.34007  5.04427  4.10526  4.07350  5.15923  0.27610  5.13922  4.89681  4.31553  4.48122  5.47811  4.27205  4.44667  4.60400  4.47681  3.52877  3.85574  4.33547  6.10712  5.28512     48 - -
          2.68618  4.42225  2.77519  2.73123  3.46354  2.40513  3.72494  3.29354  2.67741  2.69355  4.24690  2.90346  2.73739  3.18146  2.89801  2.37887  2.77519  2.98518  4.58477  3.61503
          0.01969  4.33330  5.05564  0.61958  0.77255  0.48576  0.95510
     43   2.67270  3.25955  4.12932  3.54716  3.06238  3.77882  4.10146  2.42444  3.43155  2.05096  3.19258  3.76201  4.15171  3.65701  3.62084  2.94456  1.79492  2.07972  4.79259  3.59917     49 - -
          2.68618  4.42225  2.77519  2.73123  3.46354  2.40513  3.72494  3.29354  2.67741  2.69355  4.24690  2.90346  2.73739  3.18146  2.89801  2.37887  2.77519  2.98518  4.58477  3.61503
          0.01969  4.33330  5.05564  0.61958  0.77255  0.48576  0.95510
     44   2.82844  4.40337  3.90490  3.34685  2.63171  3.83743  1.92702  2.82108  3.24945  2.28669  2.20803  3.64534  4.19953  3.51597  3.52105  3.10877  3.05794  2.65519  4.56863  2.96272     50 - -
          2.68618  4.42225  2.77519  2.73123  3.46354  2.40513  3.72494  3.29354  2.67741  2.69355  4.24690  2.90346  2.73739  3.18146  2.89801  2.37887  2.77519  2.98518  4.58477  3.61503
          0.01969  4.33330  5.05564  0.61958  0.77255  0.48576  0.95510
     45   2.56087  4.10939  4.27184  3.68093  2.55105  3.79504  4.07996  2.52741  3.53595  1.63124  2.91691  3.82615  3.23061  3.72733  3.66671  3.09026  2.90367  2.35192  3.11679  3.21203     51 - -
          2.68618  4.42225  2.77519  2.73123  3.46354  2.40513  3.72494  3.29354  2.67741  2.69355  4.24690  2.90346  2.73739  3.18146  2.89801  2.37887  2.77519  2.98518  4.58477  3.61503
          0.01969  4.33330  5.05564  0.61958  0.77255  0.48576  0.95510
     46   3.96188  5.21919  4.71449  4.49119  2.13569  4.55601  3.72071  3.73577  4.31894  3.04288  4.35295  4.28839  4.93101  4.37076  4.37064  4.01818  4.21734  3.65703  3.86580  0.54635     52 - -
          2.68618  4.42225  2.77519  2.73123  3.46354  2.40513  3.72494  3.29354  2.67741  2.69355  4.24690  2.90346  2.73739  3.18146  2.89801  2.37887  2.77519  2.98518  4.58477  3.61503
          0.01969  4.33330  5.05564  0.61958  0.77255  0.48576  0.95510
     47   3.64551  5.33302  3.71668  3.54569  3.72824  3.93659  0.46087  4.42584  3.38260  3.84741  4.94628  3.92649  4.52462  3.92512  3.60761  3.71981  3.97490  4.15212  5.17819  3.67107     53 - -
          2.68618  4.42225  2.77519  2.73123  3.46354  2.40513  3.72494  3.29354  2.67741  2.69355  4.24690  2.90346  2.73739  3.18146  2.89801  2.37887  2.77519  2.98518  4.58477  3.61503
          0.01969  4.33330  5.05564  0.61958  0.77255  0.48576  0.95510
     48   3.23136  0.34782  4.81223  4.67322  4.59648  3.73417  5.22388  3.84972  4.51719  3.72765  4.87135  4.54667  4.47182  4.84390  4.55016  3.50050  3.73736  3.55437  5.87918  4.87328     54 - -
          2.68618  4.42225  2.77519  2.73123  3.46354  2.40513  3.72494  3.29354  2.67741  2.69355  4.24690  2.90346  2.73739  3.18146  2.89801  2.37887  2.77519  2.98518  4.58477  3.61503
          0.01969  4.33330  5.05564  0.61958  0.77255  0.48576  0.95510
     49   3.64551  5.33302  3.71668  3.54569  3.72824  3.93659  0.46087  4.42584  3.38260  3.84741  4.94628  3.92649  4.52462  3.92512  3.60761  3.71981  3.97490  4.15212  5.17819  3.67107     55 - -
          2.68618  4.42225  2.77519  2.73123  3.46354  2.40513  3.72494  3.29354  2.67741  2.69355  4.24690  2.90346  2.73739  3.18146  2.89801  2.37887  2.77519  2.98518  4.58477  3.61503
          0.01969  4.33330  5.05564  0.61958  0.77255  0.48576  0.95510
     50   2.33440  4.25114  3.75440  2.99757  3.18045  3.67994  3.97122  2.45242  3.11565  2.45393  3.36882  3.52250  4.06162  3.29593  3.40753  2.51785  2.84508  1.66158  4.86719  3.65357     56 - -
          2.68618  4.42225  2.77519  2.73123  3.46354  2.40513  3.72494  3.29354  2.67741  2.69355  4.24690  2.90346  2.73739  3.18146  2.89801  2.37887  2.77519  2.98518  4.58477  3.61503
          0.01969  4.33330  5.05564  0.61958  0.77255  0.48576  0.95510
     51   2.53010  4.78477  3.08669  2.46671  3.63066  3.35920  3.70117  3.41334  2.51892  2.52787  3.43091  2.54872  3.34252  2.28545  2.97359  2.59831  2.80223  3.10740  5.29998  3.97948     57 - -
          2.68618  4.42225  2.77519  2.73123  3.46354  2.40513  3.72494  3.29354  2.67741  2.69355  4.24690  2.90346  2.73739  3.18146  2.89801  2.37887  2.77519  2.98518  4.58477  3.61503
          0.01969  4.33330  5.05564  0.61958  0.77255  0.48576  0.95510
     52   2.35605  4.37468  3.70546  3.26773  4.04601  3.32926  4.24742  3.18158  3.22289  3.05157  3.97071  3.51103  1.38498  3.54042  3.54611  2.72395  2.50531  2.19613  5.48172  4.26002     58 - -
          2.68618  4.42225  2.77519  2.73123  3.46354  2.40513  3.72494  3.29354  2.67741  2.69355  4.24690  2.90346  2.73739  3.18146  2.89801  2.37887  2.77519  2.98518  4.58477  3.61503
          0.01969  4.33330  5.05564  0.61958  0.77255  0.48576  0.95510
     53   2.65264  4.53228  3.30819  2.75614  3.69966  3.56241  2.88603  3.07562  2.71552  1.97576  3.63399  2.61998  3.41907  3.05363  3.11297  2.79874  2.73681  2.50608  5.09375  3.82706     59 - -
          2.68618  4.42225  2.77519  2.73123  3.46354  2.40513  3.72494  3.29354  2.67741  2.69355  4.24690  2.90346  2.73739  3.18146  2.89801  2.37887  2.77519  2.98518  4.58477  3.61503
          0.01969  4.33330  5.05564  0.61958  0.77255  0.48576  0.95510
     54   2.16272  4.88930  3.02750  2.14156  4.14333  3.47174  3.67513  3.56406  2.14031  3.01231  3.70471  2.99531  3.76783  2.81700  2.92411  2.56233  2.44505  3.05819  5.38668  4.04375     60 - -
          2.68618  4.42225  2.77519  2.73123  3.46354  2.40513  3.72494  3.29354  2.67741  2.69355  4.24690  2.90346  2.73739  3.18146  2.89801  2.37887  2.77519  2.98518  4.58477  3.61503
          0.01969  4.33330  5.05564  0.61958  0.77255  0.48576  0.95510
     55   2.72505  5.10953  2.98101  2.01943  4.42947  3.48510  2.23811  3.87594  2.24132  3.38955  4.16568  2.97096  3.73491  2.77068  2.31314  2.59647  2.95058  3.30503  5.54315  4.18234     61 - -
          2.68618  4.42225  2.77519  2.73123  3.46354  2.40513  3.72494  3.29354  2.67741  2.69355  4.24690  2.90346  2.73739  3.18146  2.89801  2.37887  2.77519  2.98518  4.58477  3.61503
          0.01969  4.33330  5.05564  0.61958  0.77255  0.48576  0.95510
     56   2.77897  4.37049  3.85900  3.29397  3.36170  3.81282  1.91083  2.24683  3.17298  2.17854  3.39891  3.63494  4.18173  3.48668  3.45851  3.08795  3.01376  1.99140  4.92278  3.65398     62 - -
          2.68618  4.42225  2.77519  2.73123  3.46354  2.40513  3.72494  3.29354  2.67741  2.69355  4.24690  2.90346  2.73739  3.18146  2.89801  2.37887  2.77519  2.98518  4.58477  3.61503
          0.01969  4.33330  5.05564  0.61958  0.77255  0.48576  0.95510
     57   2.50352  4.25490  3.71305  3.14219  3.38520  2.91519  3.94284  1.94254  3.07494  2.41183  2.98180  3.26809  3.67483  3.35344  3.37540  2.71019  2.64229  2.35543  4.85943  3.64408     63 - -
          2.68618  4.42225  2.77519  2.73123  3.46354  2.40513  3.72494  3.29354  2.67741  2.69355  4.24690  2.90346  2.73739  3.18146  2.89801  2.37887  2.77519  2.98518  4.58477  3.61503
          0.01969  4.33330  5.05564  0.61958  0.77255  0.48576  0.95510
     58   2.18709  4.43399  3.41679  2.81583  3.58358  3.44537  2.88729  2.87068  2.80787  2.36430  2.56303  3.28464  3.97439  3.12689  2.99016  2.64340  2.82413  2.67531  5.00640  3.75907     64 - -
          2.68618  4.42225  2.77519  2.73123  3.46354  2.40513  3.72494  3.29354  2.67741  2.69355  4.24690  2.90346  2.73739  3.18146  2.89801  2.37887  2.77519  2.98518  4.58477  3.61503
          0.19598  4.33330  1.80272  0.61958  0.77255  0.48576  0.95510
     59   2.94558  5.13006  3.38994  2.71703  4.49978  3.65614  3.37745  3.87761  1.49244  3.36166  3.55205  3.16313  4.01288  2.77487  1.63381  2.94594  3.12787  3.54957  5.46006  4.23250     65 - -
          2.68618  4.42225  2.77519  2.73123  3.46354  2.40513  3.72494  3.29354  2.67741  2.69355  4.24690  2.90346  2.73739  3.18146  2.89801  2.37887  2.77519  2.98518  4.58477  3.61503
          0.02344  4.16075  4.88310  0.61958  0.77255  0.37538  1.16164
     60   3.34007  5.04427  4.10526  4.07350  5.15923  0.27610  5.13922  4.89681  4.31553  4.48122  5.47811  4.27205  4.44667  4.60400  4.47681  3.52877  3.85574  4.33547  6.10712  5.28512     66 - -
          2.68618  4.42225  2.77519  2.73123  3.46354  2.40513  3.72494  3.29354  2.67741  2.69355  4.24690  2.90346  2.73739  3.18146  2.89801  2.37887  2.77519  2.98518  4.58477  3.61503
          0.01969  4.33330  5.05564  0.61958  0.77255  0.48576  0.95510
     61   3.62396  4.92001  5.22869  4.67236  3.16816  4.87366  5.15187  2.37748  4.47728  0.78814  1.75681  4.92761  4.99938  4.54380  4.54645  4.25206  3.83927  2.59000  5.33304  4.30141     67 - -
          2.68618  4.42225  2.77519  2.73123  3.46354  2.40513  3.72494  3.29354  2.67741  2.69355  4.24690  2.90346  2.73739  3.18146  2.89801  2.37887  2.77519  2.98518  4.58477  3.61503
          0.01969  4.33330  5.05564  0.61958  0.77255  0.48576  0.95510
     62   2.46288  4.16042  4.28110  3.70136  2.76146  3.83195  4.02920  2.49225  3.56011  2.29357  3.02793  3.83824  4.19397  3.74676  3.69532  3.12773  2.95492  2.26144  3.03752  1.80515     68 - -
          2.68618  4.42225  2.77519  2.73123  3.46354  2.40513  3.72494  3.29354  2.67741  2.69355  4.24690  2.90346  2.73739  3.18146  2.89801  2.37887  2.77519  2.98518  4.58477  3.61503
          0.01969  4.33330  5.05564  0.61958  0.77255  0.48576  0.95510
     63   3.34007  5.04427  4.10526  4.07350  5.15923  0.27610  5.13922  4.89681  4.31553  4.48122  5.47811  4.27205  4.44667  4.60400  4.47681  3.52877  3.85574  4.33547  6.10712  5.28512     69 - -
          2.68618  4.42225  2.77519  2.73123  3.46354  2.40513  3.72494  3.29354  2.67741  2.69355  4.24690  2.90346  2.73739  3.18146  2.89801  2.37887  2.77519  2.98518  4.58477  3.61503
          0.01969  4.33330  5.05564  0.61958  0.77255  0.48576  0.95510
     64   2.30847  4.28701  3.65870  3.08930  3.42153  3.28845  3.92912  2.62477  3.02818  2.20190  2.63231  3.45279  2.99874  3.31483  3.34544  2.90676  2.32591  2.47567  4.89029  3.67002     70 - -
          2.68618  4.42225  2.77519  2.73123  3.46354  2.40513  3.72494  3.29354  2.67741  2.69355  4.24690  2.90346  2.73739  3.18146  2.89801  2.37887  2.77519  2.98518  4.58477  3.61503
          0.01969  4.33330  5.05564  0.61958  0.77255  0.48576  0.95510
     65   3.32560  4.63290  5.13343  4.54469  1.73565  4.57943  4.85702  1.87521  4.39396  1.30891  2.25936  4.68236  4.78005  4.41817  4.41988  3.91784  3.54240  2.41899  5.12550  4.03138     71 - -
          2.68618  4.42225  2.77519  2.73123  3.46354  2.40513  3.72494  3.29354  2.67741  2.69355  4.24690  2.90346  2.73739  3.18146  2.89801  2.37887  2.77519  2.98518  4.58477  3.61503
          0.01969  4.33330  5.05564  0.61958  0.77255  0.48576  0.95510
     66   3.34853  4.58729  5.27089  4.77755  3.77969  4.84996  5.46111  0.94756  4.68307  2.13018  3.54692  4.96420  5.09069  4.91438  4.84669  4.25585  3.60527  1.27502  5.83534  4.64461     72 - -
          2.68618  4.42225  2.77519  2.73123  3.46354  2.40513  3.72494  3.29354  2.67741  2.69355  4.24690  2.90346  2.73739  3.18146  2.89801  2.37887  2.77519  2.98518  4.58477  3.61503
          0.01969  4.33330  5.05564  0.61958  0.77255  0.48576  0.95510
     67   3.31268  4.57241  5.20420  4.73139  3.84308  4.76950  5.44933  1.43366  4.63500  2.31359  3.61820  4.91021  5.05843  4.89834  4.81492  4.18631  3.58183  0.80686  5.87675  4.65936     73 - -
          2.68618  4.42225  2.77519  2.73123  3.46354  2.40513  3.72494  3.29354  2.67741  2.69355  4.24690  2.90346  2.73739  3.18146  2.89801  2.37887  2.77519  2.98518  4.58477  3.61503
          0.01969  4.33330  5.05564  0.61958  0.77255  0.48576  0.95510
     68   3.13109  5.77921  1.13147  1.56167  5.05955  3.38785  3.92896  4.60081  2.95235  4.06545  4.90731  2.69368  4.01234  3.08992  3.39999  2.99888  3.41795  4.14926  6.21343  4.67863     74 - -
          2.68618  4.42225  2.77519  2.73123  3.46354  2.40513  3.72494  3.29354  2.67741  2.69355  4.24690  2.90346  2.73739  3.18146  2.89801  2.37887  2.77519  2.98518  4.58477  3.61503
          0.01969  4.33330  5.05564  0.61958  0.77255  0.48576  0.95510
     69   3.03189  5.22476  2.73324  1.81889  4.70578  3.48039  4.05399  4.17082  2.92433  3.74728  4.62704  3.12527  1.13204  3.24228  3.36059  3.02829  3.34847  3.78740  5.89008  4.56240     75 - -
          2.68618  4.42225  2.77519  2.73123  3.46354  2.40513  3.72494  3.29354  2.67741  2.69355  4.24690  2.90346  2.73739  3.18146  2.89801  2.37887  2.77519  2.98518  4.58477  3.61503
          0.01969  4.33330  5.05564  0.61958  0.77255  0.48576  0.95510
     70   2.45581  5.15068  2.33657  2.35932  4.47721  3.43007  3.65090  3.94951  2.08462  3.45037  4.20721  2.35156  2.73618  2.75956  2.82221  2.65817  2.92586  3.43972  5.60045  4.19882     76 - -
          2.68618  4.42225  2.77519  2.73123  3.46354  2.40513  3.72494  3.29354  2.67741  2.69355  4.24690  2.90346  2.73739  3.18146  2.89801  2.37887  2.77519  2.98518  4.58477  3.61503
          0.01969  4.33330  5.05564  0.61958  0.77255  0.48576  0.95510
     71   2.65768  5.11628  2.60811  2.14748  4.44057  3.27525  3.62528  3.39741  2.24882  3.41191  4.16323  2.82931  2.86659  2.62518  2.35783  2.60613  2.76241  3.49586  5.56063  4.16330     77 - -
          2.68618  4.42225  2.77519  2.73123  3.46354  2.40513  3.72494  3.29354  2.67741  2.69355  4.24690  2.90346  2.73739  3.18146  2.89801  2.37887  2.77519  2.98518  4.58477  3.61503
          0.01969  4.33330  5.05564  0.61958  0.77255  0.48576  0.95510
     72   2.51647  5.04296  2.91455  2.13809  4.35758  2.82507  3.67949  3.80345  2.36623  3.34619  4.12917  2.95660  2.19099  2.80374  2.63705  2.65449  2.85612  3.42480  5.53034  4.16065     78 - -
          2.68655  4.42278  2.77572  2.73176  3.46390  2.40482  3.72404  3.29391  2.67793  2.69364  4.24699  2.90250  2.73748  3.18094  2.89791  2.37904  2.77534  2.98415  4.58249  3.61526
          0.20329  1.72831  5.05564  2.40250  0.09485  0.48576  0.95510
     73   2.61214  4.92284  2.87121  2.47592  4.18391  3.48127  3.55199  3.60753  2.35256  3.07831  3.99028  2.99827  3.60681  2.70413  1.91112  2.68808  2.72463  2.65788  5.40696  4.06528     97 - -
          2.68618  4.42225  2.77519  2.73123  3.46354  2.40513  3.72494  3.29354  2.67741  2.69355  4.24690  2.90346  2.73739  3.18146  2.89801  2.37887  2.77519  2.98518  4.58477  3.61503
          0.05009  4.33330  3.33167  0.61958  0.77255  0.48576  0.95510
     74   2.09669  4.83115  2.91584  2.44733  4.07415  3.47102  3.16128  3.48654  2.43527  3.09762  3.91741  3.01484  2.43447  2.85579  2.96245  2.69615  2.89183  2.76124  5.34845  4.01877     98 - -
          2.68618  4.42225  2.77519  2.73123  3.46354  2.40513  3.72494  3.29354  2.67741  2.69355  4.24690  2.90346  2.73739  3.18146  2.89801  2.37887  2.77519  2.98518  4.58477  3.61503
          0.02029  4.30350  5.02584  0.61958  0.77255  0.46059  0.99673
     75   2.61298  4.43546  3.35014  2.81506  3.45945  3.43011  3.83698  2.59806  2.81020  2.51379  3.53644  3.28450  2.48249  3.12764  2.66483  2.79808  2.83256  2.24761  5.00985  3.76202     99 - -
          2.68569  4.42301  2.77480  2.73039  3.46373  2.40562  3.72482  3.29390  2.67812  2.69382  4.24766  2.90298  2.73732  3.18172  2.89724  2.37927  2.77538  2.98518  4.58553  3.61391
          0.16004  1.95536  5.05564  2.91794  0.05556  0.48576  0.95510
     76   1.95288  4.64715  3.20270  2.29530  3.83666  3.53264  3.75030  3.22094  2.24051  2.88149  3.48143  3.12846  3.91942  2.95564  3.03072  2.75224  2.88348  2.61716  3.78320  3.89840    137 - -
          2.68618  4.42225  2.77519  2.73123  3.46354  2.40513  3.72494  3.29354  2.67741  2.69355  4.24690  2.90346  2.73739  3.18146  2.89801  2.37887  2.77519  2.98518  4.58477  3.61503
          0.04382  4.33330  3.51495  0.61958  0.77255  0.48576  0.95510
     77   2.69835  5.20620  2.28161  1.97841  4.54561  3.42140  3.21939  4.02994  2.11941  3.50602  4.25261  2.56034  3.83884  2.49685  2.64531  2.65467  2.93222  3.59466  5.63591  4.22343    138 - -
          2.68618  4.42225  2.77516  2.73123  3.46354  2.40513  3.72495  3.29354  2.67741  2.69355  4.24690  2.90347  2.73740  3.18146  2.89801  2.37887  2.77520  2.98518  4.58477  3.61503
          0.03109  3.72627  5.03199  0.56046  0.84618  0.51904  0.90409
     78   2.81196  5.29602  2.48690  1.40332  4.60711  3.41480  3.72674  4.08628  2.37775  3.58587  4.36495  2.71444  3.89384  2.75929  3.04391  2.75743  2.45334  3.67179  5.74036  4.31766    140 - -
          2.68618  4.42225  2.77519  2.73123  3.46354  2.40513  3.72494  3.29354  2.67741  2.69355  4.24690  2.90346  2.73739  3.18146  2.89801  2.37887  2.77519  2.98518  4.58477  3.61503
          0.02017  4.30964  5.03199  0.61958  0.77255  0.46550  0.98838
     79   2.71659  4.10806  4.51668  3.91709  2.50199  3.86972  4.15406  2.33873  3.73663  1.98306  2.26187  3.97215  4.22294  3.88250  3.79493  3.17666  2.94737  2.00643  4.00923  2.49287    141 - -
          2.68618  4.42225  2.77519  2.73123  3.46354  2.40513  3.72494  3.29354  2.67741  2.69355  4.24690  2.90346  2.73739  3.18146  2.89801  2.37887  2.77519  2.98518  4.58477  3.61503
          0.01969  4.33330  5.05564  0.61958  0.77255  0.48576  0.95510
     80   2.50421  4.50145  2.57323  2.78542  3.36828  3.57947  3.82068  2.95494  2.65183  2.71934  3.35685  3.23934  3.96453  3.08056  3.15747  2.81152  2.44860  1.96520  5.07641  3.81566    142 - -
          2.68618  4.42225  2.77519  2.73123  3.46354  2.40513  3.72494  3.29354  2.67741  2.69355  4.24690  2.90346  2.73739  3.18146  2.89801  2.37887  2.77519  2.98518  4.58477  3.61503
          0.01969  4.33330  5.05564  0.61958  0.77255  0.48576  0.95510
     81   2.55338  4.43896  3.43927  2.86941  3.30327  3.50092  3.84004  2.94892  2.41492  2.30849  2.31619  3.29824  3.98445  3.13222  2.56559  2.84404  2.76325  2.71616  5.00902  3.76490    143 - -
          2.68618  4.42225  2.77519  2.73123  3.46354  2.40513  3.72494  3.29354  2.67741  2.69355  4.24690  2.90346  2.73739  3.18146  2.89801  2.37887  2.77519  2.98518  4.58477  3.61503
          0.01969  4.33330  5.05564  0.61958  0.77255  0.48576  0.95510
     82   2.67957  4.67304  2.85149  2.00014  3.88030  3.54882  3.78832  2.52296  2.65543  2.89700  3.76834  3.14160  3.94524  2.98997  3.09068  2.78249  2.66639  2.17221  5.24375  3.94923    144 - -
          2.68554  4.42342  2.77408  2.73187  3.46434  2.40615  3.72487  3.29218  2.67723  2.69269  4.24478  2.90370  2.73820  3.18158  2.89823  2.37904  2.77595  2.98562  4.58196  3.61332
          0.32623  1.30199  5.05564  2.83963  0.06022  0.48576  0.95510
     83   2.65974  4.14754  4.07318  3.48833  2.97417  3.75596  4.05376  2.24052  3.37435  2.00229  2.07230  3.71693  3.32568  3.28107  3.56987  3.03961  2.74396  2.38482  4.75300  3.37080    173 - -
          2.68618  4.42225  2.77519  2.73123  3.46354  2.40513  3.72494  3.29354  2.67741  2.69355  4.24690  2.90346  2.73739  3.18146  2.89801  2.37887  2.77519  2.98518  4.58477  3.61503
          0.12771  4.33330  2.23714  0.61958  0.77255  0.48576  0.95510
     84   2.58726  4.90034  2.83916  2.45813  4.34240  2.86085  3.33601  3.78805  2.57139  3.35894  4.16092  1.73500  3.85405  2.90552  3.03689  2.28475  2.75385  3.39691  5.56213  4.20476    174 - -
          2.68618  4.42225  2.77519  2.73123  3.46354  2.40513  3.72494  3.29354  2.67741  2.69355  4.24690  2.90346  2.73739  3.18146  2.89801  2.37887  2.77519  2.98518  4.58477  3.61503
          0.02191  4.22750  4.94985  0.61958  0.77255  0.40940  1.09080
     85   2.41767  4.99921  2.95257  2.34466  4.32417  2.11698  3.68671  3.76492  2.44103  3.31714  4.10444  2.97368  3.56669  2.69514  2.40936  2.40415  2.92379  3.39145  5.50883  4.14782    175 - -
          2.68618  4.42225  2.77519  2.73123  3.46354  2.40513  3.72494  3.29354  2.67741  2.69355  4.24690  2.90346  2.73739  3.18146  2.89801  2.37887  2.77519  2.98518  4.58477  3.61503
          0.01969  4.33330  5.05564  0.61958  0.77255  0.48576  0.95510
     86   2.64642  4.57269  2.67107  2.57245  2.49661  3.31056  3.77402  3.12646  2.60273  2.75889  3.66385  3.17198  3.93447  2.91322  2.92496  2.77286  2.87791  2.86776  3.95452  2.80831    176 - -
          2.68618  4.42225  2.77519  2.73123  3.46354  2.40513  3.72494  3.29354  2.67741  2.69355  4.24690  2.90346  2.73739  3.18146  2.89801  2.37887  2.77519  2.98518  4.58477  3.61503
          0.01969  4.33330  5.05564  0.61958  0.77255  0.48576  0.95510
     87   2.82840  5.25737  1.67650  2.26001  4.53078  2.62371  3.75955  4.01254  2.61304  3.54237  4.33814  2.52252  3.91266  2.89665  3.13107  2.78336  3.07821  3.62180  5.71718  2.69881    177 - -
          2.68618  4.42225  2.77519  2.73123  3.46354  2.40513  3.72494  3.29354  2.67741  2.69355  4.24690  2.90346  2.73739  3.18146  2.89801  2.37887  2.77519  2.98518  4.58477  3.61503
          0.01969  4.33330  5.05564  0.61958  0.77255  0.48576  0.95510
     88   2.64807  4.86144  2.77807  2.48249  3.91503  2.82777  3.68099  3.22084  2.47844  2.96134  3.93397  2.72606  3.33183  2.70321  2.94375  2.67885  2.11956  3.11748  5.36416  4.02589    178 - -
          2.68618  4.42225  2.77519  2.73123  3.46354  2.40513  3.72494  3.29354  2.67741  2.69355  4.24690  2.90346  2.73739  3.18146  2.89801  2.37887  2.77519  2.98518  4.58477  3.61503
          0.01969  4.33330  5.05564  0.61958  0.77255  0.48576  0.95510
     89   2.64901  4.81698  2.70845  2.46696  4.04631  3.36199  3.50948  2.60202  2.39756  3.07129  3.58144  2.28700  3.87597  2.85088  2.96155  2.69243  2.68105  2.86243  5.32617  3.99857    179 - -
          2.68618  4.42225  2.77519  2.73123  3.46354  2.40513  3.72494  3.29354  2.67741  2.69355  4.24690  2.90346  2.73739  3.18146  2.89801  2.37887  2.77519  2.98518  4.58477  3.61503
          0.01969  4.33330  5.05564  0.61958  0.77255  0.48576  0.95510
     90   2.66007  4.85730  2.68564  2.48861  2.66076  3.16647  3.45302  3.51690  2.50588  3.12159  3.93657  2.58331  2.99340  2.84968  2.97104  2.69386  2.44615  3.19365  5.36586  4.02893    180 - -
          2.68610  4.42226  2.77521  2.73124  3.46355  2.40514  3.72496  3.29355  2.67742  2.69347  4.24691  2.90348  2.73741  3.18147  2.89802  2.37888  2.77521  2.98519  4.58478  3.61504
          0.05009  3.15862  5.05564  0.64120  0.74794  0.48576  0.95510
     91   2.79208  5.31748  1.77692  2.01746  4.64032  2.78455  3.71104  4.13198  2.31880  3.43516  4.37552  2.64403  3.88299  2.49714  3.03126  2.73336  3.03572  3.69832  5.75197  4.31847    183 - -
          2.68618  4.42225  2.77519  2.73123  3.46354  2.40513  3.72494  3.29354  2.67741  2.69355  4.24690  2.90346  2.73739  3.18146  2.89801  2.37887  2.77519  2.98518  4.58477  3.61503
          0.01969  4.33330  5.05564  0.61958  0.77255  0.48576  0.95510
     92   2.48842  5.17291  2.41261  2.19513  4.49169  2.17959  3.35781  3.96606  2.43341  3.46792  4.22717  2.65362  3.55686  2.70664  2.86845  2.64297  2.84630  3.55067  5.62056  4.21344    184 - -
          2.68618  4.42225  2.77519  2.73123  3.46354  2.40513  3.72494  3.29354  2.67741  2.69355  4.24690  2.90346  2.73739  3.18146  2.89801  2.37887  2.77519  2.98518  4.58477  3.61503
          0.01969  4.33330  5.05564  0.61958  0.77255  0.48576  0.95510
     93   2.64962  5.03957  2.89626  2.11782  3.86168  2.97633  3.45170  3.66468  2.19431  3.19872  4.09296  2.83363  3.29839  2.62831  2.69624  2.63670  2.55876  3.11551  5.50127  4.12083    185 - -
          2.68618  4.42225  2.77520  2.73124  3.46354  2.40506  3.72495  3.29354  2.67741  2.69355  4.24690  2.90347  2.73740  3.18147  2.89801  2.37887  2.77520  2.98519  4.58477  3.61504
          0.05039  3.15197  5.05564  0.47677  0.96966  0.48576  0.95510
     94   2.54754  5.00629  2.81055  2.29256  3.85281  3.44868  3.66024  3.73212  2.43480  3.28618  4.06955  1.90595  3.35077  2.75128  2.91561  2.58929  2.59686  3.36375  5.48271  3.96445    187 - -
          2.68618  4.42225  2.77519  2.73123  3.46354  2.40513  3.72494  3.29354  2.67741  2.69355  4.24690  2.90346  2.73739  3.18146  2.89801  2.37887  2.77519  2.98518  4.58477  3.61503
          0.01969  4.33330  5.05564  0.61958  0.77255  0.48576  0.95510
     95   3.05656  5.69379  1.51966  1.51078  4.98428  3.39054  3.87943  4.51687  2.85170  3.97717  4.79319  2.11444  3.98323  2.75169  3.44347  2.93855  3.33161  4.06340  6.11984  4.60498    188 - -
          2.68618  4.42225  2.77519  2.73123  3.46354  2.40513  3.72494  3.29354  2.67741  2.69355  4.24690  2.90346  2.73739  3.18146  2.89801  2.37887  2.77519  2.98518  4.58477  3.61503
          0.01969  4.33330  5.05564  0.61958  0.77255  0.48576  0.95510
     96   2.94359  4.32794  4.57317  4.01291  2.05825  4.06673  4.12218  2.44523  3.85693  1.86864  3.26688  4.07986  4.39960  3.98972  3.94514  3.37731  3.17250  1.98524  4.50998  1.87748    189 - -
          2.68618  4.42225  2.77519  2.73123  3.46354  2.40513  3.72494  3.29354  2.67741  2.69355  4.24690  2.90346  2.73739  3.18146  2.89801  2.37887  2.77519  2.98518  4.58477  3.61503
          0.01969  4.33330  5.05564  0.61958  0.77255  0.48576  0.95510
     97   4.17295  5.25410  5.09609  4.90687  1.16396  4.79182  3.62622  3.79126  4.71946  3.02913  4.35274  4.40286  5.07304  4.52535  4.63177  4.18655  4.38304  3.73504  3.72295  0.88873    190 - -
          2.68618  4.42225  2.77519  2.73123  3.46354  2.40513  3.72494  3.29354  2.67741  2.69355  4.24690  2.90346  2.73739  3.18146  2.89801  2.37887  2.77519  2.98518  4.58477  3.61503
          0.01969  4.33330  5.05564  0.61958  0.77255  0.48576  0.95510
     98   1.75112  3.77233  3.64402  3.09873  3.62253  3.40209  3.99791  2.97368  3.04509  2.13486  3.58788  3.43079  3.49860  3.33995  3.37860  2.55422  2.24971  2.71658  5.06640  3.84215    191 - -
          2.68618  4.42225  2.77519  2.73123  3.46354  2.40513  3.72494  3.29354  2.67741  2.69355  4.24690  2.90346  2.73739  3.18146  2.89801  2.37887  2.77519  2.98518  4.58477  3.61503
          0.01969  4.33330  5.05564  0.61958  0.77255  0.48576  0.95510
     99   2.30466  3.59877  4.50132  3.89714  2.71723  3.83124  4.15995  1.93575  3.71306  1.90328  3.15407  3.94839  4.19152  3.86783  3.76936  3.13846  2.90119  1.92238  3.69829  3.50917    192 - -
          2.68618  4.42225  2.77519  2.73123  3.46354  2.40513  3.72494  3.29354  2.67741  2.69355  4.24690  2.90346  2.73739  3.18146  2.89801  2.37887  2.77519  2.98518  4.58477  3.61503
          0.01969  4.33330  5.05564  0.61958  0.77255  0.48576  0.95510
    100   3.19440  5.16148  3.08759  3.03221  4.60853  3.56767  4.41190  4.44969  3.37296  4.04658  5.01839  0.54648  4.25179  3.70681  3.72563  3.25673  3.60387  4.02133  5.85782  4.54024    193 - -
          2.68618  4.42225  2.77519  2.73123  3.46354  2.40513  3.72494  3.29354  2.67741  2.69355  4.24690  2.90346  2.73739  3.18146  2.89801  2.37887  2.77519  2.98518  4.58477  3.61503
          0.01969  4.33330  5.05564  0.61958  0.77255  0.48576  0.95510
    101   2.28105  4.34498  3.66343  3.41863  4.60164  1.06069  4.49786  3.99665  3.50546  3.70327  4.52096  3.52944  3.88582  3.77675  3.80252  2.50854  1.86957  3.40642  5.93948  4.74469    194 - -
          2.68618  4.42225  2.77519  2.73123  3.46354  2.40513  3.72494  3.29354  2.67741  2.69355  4.24690  2.90346  2.73739  3.18146  2.89801  2.37887  2.77519  2.98518  4.58477  3.61503
          0.01969  4.33330  5.05564  0.61958  0.77255  0.48576  0.95510
    102   2.65923  4.48483  3.39101  2.82032  3.63962  3.59295  3.81951  2.39900  2.35434  2.43811  3.33685  3.26248  3.97336  2.92657  2.28973  2.82860  2.88893  2.57115  5.04663  3.45735    195 - -
          2.68618  4.42225  2.77519  2.73123  3.46354  2.40513  3.72494  3.29354  2.67741  2.69355  4.24690  2.90346  2.73739  3.18146  2.89801  2.37887  2.77519  2.98518  4.58477  3.61503
          0.01969  4.33330  5.05564  0.61958  0.77255  0.48576  0.95510
    103   1.32229  4.38952  3.59518  3.22353  4.46847  3.15773  4.31027  3.88889  3.25590  3.55412  4.36656  3.43628  2.29279  3.55029  3.60815  1.64635  2.88421  3.35415  5.79159  4.56255    196 - -
          2.68618  4.42225  2.77519  2.73123  3.46354  2.40513  3.72494  3.29354  2.67741  2.69355  4.24690  2.90346  2.73739  3.18146  2.89801  2.37887  2.77519  2.98518  4.58477  3.61503
          0.01969  4.33330  5.05564  0.61958  0.77255  0.48576  0.95510
    104   2.69454  4.48473  3.33965  2.87929  1.95397  2.96762  3.16580  3.00970  2.85680  2.69640  3.58973  2.95232  4.01118  3.16639  3.23408  2.74257  2.92774  2.77494  4.88183  2.94406    197 - -
          2.68618  4.42225  2.77519  2.73123  3.46354  2.40513  3.72494  3.29354  2.67741  2.69355  4.24690  2.90346  2.73739  3.18146  2.89801  2.37887  2.77519  2.98518  4.58477  3.61503
          0.01969  4.33330  5.05564  0.61958  0.77255  0.48576  0.95510
    105   2.58723  3.91892  3.34355  2.78060  3.33572  3.01448  3.06887  2.90866  2.74978  2.71362  3.58823  3.23259  2.33720  2.89852  3.14702  2.80216  2.87417  2.74593  5.05266  3.16608    198 - -
          2.68618  4.42225  2.77519  2.73123  3.46354  2.40513  3.72494  3.29354  2.67741  2.69355  4.24690  2.90346  2.73739  3.18146  2.89801  2.37887  2.77519  2.98518  4.58477  3.61503
          0.01969  4.33330  5.05564  0.61958  0.77255  0.48576  0.95510
    106   2.71799  4.56678  3.06328  2.61747  3.27496  3.61252  3.69548  3.10446  2.80189  2.58844  3.66693  3.25830  4.00554  3.12174  3.19447  2.76310  2.95073  2.86144  4.91153  1.68026    199 - -
          2.68618  4.42225  2.77519  2.73123  3.46354  2.40513  3.72494  3.29354  2.67741  2.69355  4.24690  2.90346  2.73739  3.18146  2.89801  2.37887  2.77519  2.98518  4.58477  3.61503
          0.01969  4.33330  5.05564  0.61958  0.77255  0.48576  0.95510
    107   2.46290  4.77107  2.84920  2.53879  3.99062  2.99075  3.70578  3.21479  2.50042  2.97771  2.98177  3.04797  3.88445  2.72675  2.81992  2.59103  2.16203  3.09264  5.28984  3.97238    200 - -
          2.68630  4.42259  2.77529  2.73067  3.46387  2.40480  3.72528  3.29388  2.67774  2.69346  4.24723  2.90326  2.73773  3.18180  2.89782  2.37889  2.77482  2.98523  4.58365  3.61537
          0.42837  1.52194  2.03915  1.82538  0.17573  0.48576  0.95510
    108   2.66106  4.99898  2.57655  2.40906  4.29183  3.44185  3.09844  3.73134  1.98881  2.52559  4.05813  2.93773  3.83549  2.70801  2.48444  2.65530  2.84582  3.36314  5.45263  4.09618    216 - -
          2.68618  4.42225  2.77519  2.73123  3.46354  2.40513  3.72494  3.29354  2.67741  2.69355  4.24690  2.90346  2.73739  3.18146  2.89801  2.37887  2.77519  2.98518  4.58477  3.61503
          0.19411  4.20117  1.82352  0.61958  0.77255  0.39498  1.11991
    109   2.62931  5.02195  2.92015  2.23606  4.11965  3.41508  3.04156  3.77994  2.25383  3.30593  4.07509  2.67627  3.53932  2.34749  2.44800  2.61413  2.85882  3.39138  5.47475  3.38830    217 - -
          2.68618  4.42225  2.77519  2.73123  3.46354  2.40513  3.72494  3.29354  2.67741  2.69355  4.24690  2.90346  2.73739  3.18146  2.89801  2.37887  2.77519  2.98518  4.58477  3.61503
          0.02280  4.18815  4.91050  0.61958  0.77255  0.66439  0.72275
    110   2.63624  4.76913  2.57367  2.69295  4.46280  3.27375  4.09058  3.90202  3.04479  3.56377  4.45129  3.14556  1.07707  3.31586  3.46632  2.79974  3.11431  3.48445  5.75394  4.44175    218 - -
          2.68618  4.42225  2.77519  2.73123  3.46354  2.40513  3.72494  3.29354  2.67741  2.69355  4.24690  2.90346  2.73739  3.18146  2.89801  2.37887  2.77519  2.98518  4.58477  3.61503
          0.02280  4.18815  4.91050  0.61958  0.77255  0.38836  1.13373
    111   3.34266  4.59481  5.23201  4.70156  3.58258  4.78799  5.27566  1.01878  4.59741  1.74695  3.10006  4.88439  5.00363  4.75488  4.71912  4.16595  3.58474  1.52132  5.61438  4.48451    219 - -
          2.68618  4.42225  2.77519  2.73123  3.46354  2.40513  3.72494  3.29354  2.67741  2.69355  4.24690  2.90346  2.73739  3.18146  2.89801  2.37887  2.77519  2.98518  4.58477  3.61503
          0.01969  4.33330  5.05564  0.61958  0.77255  0.48576  0.95510
    112   2.68804  4.93280  3.06521  2.49758  4.19834  3.49756  3.67490  3.34680  2.18136  3.14030  4.00021  3.01512  3.15349  2.34508  2.18180  2.65848  2.91487  2.66783  5.40937  4.07573    220 - -
          2.68618  4.42225  2.77519  2.73123  3.46354  2.40513  3.72494  3.29354  2.67741  2.69355  4.24690  2.90346  2.73739  3.18146  2.89801  2.37887  2.77519  2.98518  4.58477  3.61503
          0.01969  4.33330  5.05564  0.61958  0.77255  0.48576  0.95510
    113   3.32788  4.57341  5.25524  4.78038  3.85124  4.81747  5.49503  1.18538  4.69122  2.31140  3.61783  4.95676  5.08842  4.94671  4.86586  4.23488  3.59340  0.95708  5.89836  4.68608    221 - -
          2.68618  4.42225  2.77519  2.73123  3.46354  2.40513  3.72494  3.29354  2.67741  2.69355  4.24690  2.90346  2.73739  3.18146  2.89801  2.37887  2.77519  2.98518  4.58477  3.61503
          0.01969  4.33330  5.05564  0.61958  0.77255  0.48576  0.95510
    114   2.65724  5.10875  2.45825  2.17493  4.42982  3.43404  3.62676  3.89898  1.93427  3.29814  4.15642  2.74870  3.21072  2.69996  2.79132  2.63040  2.88860  3.20594  5.55507  3.45927    222 - -
          2.68618  4.42225  2.77519  2.73123  3.46354  2.40513  3.72494  3.29354  2.67741  2.69355  4.24690  2.90346  2.73739  3.18146  2.89801  2.37887  2.77519  2.98518  4.58477  3.61503
          0.01969  4.33330  5.05564  0.61958  0.77255  0.48576  0.95510
    115   2.54273  5.09036  2.95941  2.25917  4.40786  3.45745  3.63720  3.86393  1.94111  3.37754  4.14251  2.94078  2.82818  2.46991  2.51070  2.54552  2.90761  3.12438  5.53481  4.15746    223 - -
          2.68618  4.42225  2.77519  2.73123  3.46354  2.40513  3.72494  3.29354  2.67741  2.69355  4.24690  2.90346  2.73739  3.18146  2.89801  2.37887  2.77519  2.98518  4.58477  3.61503
          0.01969  4.33330  5.05564  0.61958  0.77255  0.48576  0.95510
    116   2.85982  5.30068  2.21471  2.33783  4.66504  2.01158  3.62181  4.14996  2.68827  3.66560  4.46191  1.75661  3.92774  2.95023  3.21641  2.71013  2.98106  3.72973  5.83415  4.40207    224 - -
          2.68618  4.42225  2.77519  2.73123  3.46354  2.40513  3.72494  3.29354  2.67741  2.69355  4.24690  2.90346  2.73739  3.18146  2.89801  2.37887  2.77519  2.98518  4.58477  3.61503
          0.01969  4.33330  5.05564  0.61958  0.77255  0.48576  0.95510
    117   2.80238  5.32224  2.16219  1.56299  4.65081  3.42607  3.71051  4.13893  2.40205  3.61529  4.38001  2.88757  3.89053  2.28935  2.70336  2.74387  3.04384  3.70656  5.74916  4.32351    225 - -
          2.68618  4.42225  2.77519  2.73123  3.46354  2.40513  3.72494  3.29354  2.67741  2.69355  4.24690  2.90346  2.73739  3.18146  2.89801  2.37887  2.77519  2.98518  4.58477  3.61503
          0.01969  4.33330  5.05564  0.61958  0.77255  0.48576  0.95510
    118   2.66078  4.47302  3.40724  2.83808  3.50237  3.59782  3.82745  2.98994  2.43321  1.89077  3.56800  3.27556  3.23885  2.97900  2.80067  2.83638  2.89089  2.31631  5.03733  3.78861    226 - -
          2.68618  4.42225  2.77519  2.73123  3.46354  2.40513  3.72494  3.29354  2.67741  2.69355  4.24690  2.90346  2.73739  3.18146  2.89801  2.37887  2.77519  2.98518  4.58477  3.61503
          0.01969  4.33330  5.05564  0.61958  0.77255  0.48576  0.95510
    119   2.72079  4.24415  3.99690  3.42746  3.38592  3.80396  4.12000  1.88728  3.31759  2.32340  3.35854  3.71264  4.17822  2.94041  3.56310  2.91918  2.77304  1.57481  4.91678  3.71266    227 - -
          2.68618  4.42225  2.77519  2.73123  3.46354  2.40513  3.72494  3.29354  2.67741  2.69355  4.24690  2.90346  2.73739  3.18146  2.89801  2.37887  2.77519  2.98518  4.58477  3.61503
          0.01969  4.33330  5.05564  0.61958  0.77255  0.48576  0.95510
    120   3.28203  5.36799  3.82354  3.03980  4.83861  3.89659  3.75519  4.15751  1.56115  3.21303  4.45434  3.41170  4.23358  2.88645  1.05300  3.27461  3.42324  3.85135  5.60111  4.46282    228 - -
          2.68618  4.42225  2.77519  2.73123  3.46354  2.40513  3.72494  3.29354  2.67741  2.69355  4.24690  2.90346  2.73739  3.18146  2.89801  2.37887  2.77519  2.98518  4.58477  3.61503
          0.01969  4.33330  5.05564  0.61958  0.77255  0.48576  0.95510
    121   3.30082  4.58637  5.15825  4.59252  2.79472  4.63185  4.99749  1.63180  4.46098  1.18713  3.13948  4.73862  4.84892  4.53956  4.52182  3.98368  3.52973  1.61997  5.30492  4.20042    229 - -
          2.68618  4.42225  2.77519  2.73123  3.46354  2.40513  3.72494  3.29354  2.67741  2.69355  4.24690  2.90346  2.73739  3.18146  2.89801  2.37887  2.77519  2.98518  4.58477  3.61503
          0.01969  4.33330  5.05564  0.61958  0.77255  0.48576  0.95510
    122   3.04077  4.82899  3.68570  3.12825  2.77699  3.87049  3.53961  3.40937  2.80900  2.96772  3.93981  3.49002  4.23981  3.28778  1.77264  3.14837  3.26012  3.18518  4.46523  1.54775    230 - -
          2.68618  4.42225  2.77519  2.73123  3.46354  2.40513  3.72494  3.29354  2.67741  2.69355  4.24690  2.90346  2.73739  3.18146  2.89801  2.37887  2.77519  2.98518  4.58477  3.61503
          0.01969  4.33330  5.05564  0.61958  0.77255  0.48576  0.95510
    123   3.36685  4.65461  5.18876  4.61249  3.07793  4.67895  5.01971  1.85541  4.48060  0.99882  2.56273  4.77935  4.86674  4.52313  4.52874  4.02805  3.58849  1.81630  5.28696  4.23202    231 - -
          2.68618  4.42225  2.77519  2.73123  3.46354  2.40513  3.72494  3.29354  2.67741  2.69355  4.24690  2.90346  2.73739  3.18146  2.89801  2.37887  2.77519  2.98518  4.58477  3.61503
          0.01969  4.33330  5.05564  0.61958  0.77255  0.48576  0.95510
    124   2.11830  4.12731  4.08510  3.49991  3.01179  3.32501  4.04933  2.14320  3.38365  1.95857  3.23624  3.71804  4.11548  3.39163  3.57259  3.03162  2.87815  2.02294  4.74275  3.36272    232 - -
          2.68618  4.42225  2.77519  2.73123  3.46354  2.40513  3.72494  3.29354  2.67741  2.69355  4.24690  2.90346  2.73739  3.18146  2.89801  2.37887  2.77519  2.98518  4.58477  3.61503
          0.01969  4.33330  5.05564  0.61958  0.77255  0.48576  0.95510
    125   2.45712  4.79763  2.86698  2.71205  4.68701  2.31625  4.12370  4.16201  3.04894  3.76531  4.58895  1.11137  3.94588  3.31947  3.48720  2.76020  3.09703  3.64677  5.93774  4.59819    233 - -
          2.68618  4.42225  2.77519  2.73123  3.46354  2.40513  3.72494  3.29354  2.67741  2.69355  4.24690  2.90346  2.73739  3.18146  2.89801  2.37887  2.77519  2.98518  4.58477  3.61503
          0.01969  4.33330  5.05564  0.61958  0.77255  0.48576  0.95510
    126   1.88985  4.22100  3.83436  3.26356  3.36169  3.16498  4.00124  2.35600  3.18324  2.40161  2.47708  3.56994  4.07069  3.44945  3.45445  2.78944  2.81749  2.25741  4.85246  3.64476    234 - -
          2.68618  4.42225  2.77519  2.73123  3.46354  2.40513  3.72494  3.29354  2.67741  2.69355  4.24690  2.90346  2.73739  3.18146  2.89801  2.37887  2.77519  2.98518  4.58477  3.61503
          0.36777  4.33330  1.22214  0.61958  0.77255  0.48576  0.95510
    127   2.69629  3.62993  4.08375  3.51346  3.29639  3.82681  4.17301  1.89765  3.41376  2.00659  3.03131  3.77508  4.18866  3.66210  3.64177  3.12247  2.22609  1.92621  4.90217  3.70758    235 - -
          2.68618  4.42225  2.77519  2.73123  3.46354  2.40513  3.72494  3.29354  2.67741  2.69355  4.24690  2.90346  2.73739  3.18146  2.89801  2.37887  2.77519  2.98518  4.58477  3.61503
          0.02778  3.99330  4.71565  0.61958  0.77255  0.83449  0.56933
    128   3.06013  5.19194  2.54412  0.86508  4.55391  3.35477  3.95376  4.03198  2.84978  3.63029  4.60037  3.00697  3.96550  3.16777  3.27013  3.03107  3.36574  3.70388  5.70275  4.42666    236 - -
          2.68618  4.42225  2.77519  2.73123  3.46354  2.40513  3.72494  3.29354  2.67741  2.69355  4.24690  2.90346  2.73739  3.18146  2.89801  2.37887  2.77519  2.98518  4.58477  3.61503
          0.02778  3.99330  4.71565  0.61958  0.77255  0.31676  1.30382
    129   2.67835  4.34965  3.62242  3.05842  2.27711  2.26536  3.46657  2.84269  2.99596  2.55232  3.45786  3.43246  4.04568  3.29075  3.15599  2.85468  2.80701  2.62533  4.52953  2.83546    237 - -
          2.68618  4.42225  2.77519  2.73123  3.46354  2.40513  3.72494  3.29354  2.67741  2.69355  4.24690  2.90346  2.73739  3.18146  2.89801  2.37887  2.77519  2.98518  4.58477  3.61503
          0.01969  4.33330  5.05564  0.61958  0.77255  0.48576  0.95510
    130   2.70100  5.12674  1.77433  2.22901  4.43102  3.11686  3.66613  3.65602  2.44163  3.41534  4.18428  2.91344  3.85443  2.53388  2.93484  2.50036  2.80529  3.49647  5.58345  3.79895    238 - -
          2.68618  4.42225  2.77520  2.73124  3.46354  2.40513  3.72495  3.29354  2.67741  2.69355  4.24690  2.90347  2.73740  3.18147  2.89801  2.37887  2.77520  2.98506  4.58477  3.61504
          0.05009  3.15862  5.05564  0.47781  0.96795  0.48576  0.95510
    131   2.54969  5.01175  2.54922  2.11369  4.29001  3.36549  3.57405  3.73294  2.44321  2.61277  4.07396  2.94760  2.49260  2.75329  2.92422  2.63687  2.84829  3.36657  5.48686  4.01172    240 - -
          2.68618  4.42225  2.77519  2.73123  3.46354  2.40513  3.72494  3.29354  2.67741  2.69355  4.24690  2.90346  2.73739  3.18146  2.89801  2.37887  2.77519  2.98518  4.58477  3.61503
          0.01969  4.33330  5.05564  0.61958  0.77255  0.48576  0.95510
    132   2.42243  4.28096  3.65967  3.08859  3.32064  3.65428  3.92209  2.10468  2.86850  2.40629  3.32240  3.45250  3.33696  2.93682  3.34064  2.76006  2.77767  2.08055  4.87565  3.65576    241 - -
          2.68618  4.42225  2.77520  2.73124  3.46354  2.40513  3.72495  3.29354  2.67741  2.69355  4.24690  2.90347  2.73740  3.18147  2.89801  2.37887  2.77520  2.98519  4.58477  3.61483
          0.06563  3.23470  3.72347  0.48963  0.94895  0.48576  0.95510
    133   2.36469  4.58745  3.23735  2.67867  3.76863  3.53572  2.90471  2.57135  2.65215  2.78737  3.47182  2.27833  3.92415  2.98872  3.07111  2.58530  2.87396  2.75440  5.13945  3.86007    243 - -
          2.68618  4.42225  2.77519  2.73123  3.46354  2.40513  3.72494  3.29354  2.67741  2.69355  4.24690  2.90346  2.73739  3.18146  2.89801  2.37887  2.77519  2.98518  4.58477  3.61503
          0.02005  4.31536  5.03771  0.61958  0.77255  0.47019  0.98051
    134   2.20552  4.62704  3.21501  2.68805  3.96386  3.44337  3.81834  3.36156  2.68122  3.01285  3.85453  3.01889  3.49036  3.01765  3.10967  1.77762  2.37272  3.05063  5.29959  3.27065    244 - -
          2.68618  4.42225  2.77519  2.73123  3.46354  2.40513  3.72494  3.29354  2.67741  2.69355  4.24690  2.90346  2.73739  3.18146  2.89801  2.37887  2.77519  2.98518  4.58477  3.61503
          0.01969  4.33330  5.05564  0.61958  0.77255  0.48576  0.95510
    135   3.03177  4.38907  4.80001  4.21014  1.67672  4.22748  4.50037  1.85152  4.05008  1.62954  2.75377  4.31432  4.51710  4.15443  4.11009  3.54641  3.25730  2.24360  4.90710  3.43294    245 - -
          2.68618  4.42225  2.77519  2.73123  3.46354  2.40513  3.72494  3.29354  2.67741  2.69355  4.24690  2.90346  2.73739  3.18146  2.89801  2.37887  2.77519  2.98518  4.58477  3.61503
          0.01969  4.33330  5.05564  0.61958  0.77255  0.48576  0.95510
    136   3.64551  5.33302  3.71668  3.54569  3.72824  3.93659  0.46087  4.42584  3.38260  3.84741  4.94628  3.92649  4.52462  3.92512  3.60761  3.71981  3.97490  4.15212  5.17819  3.67107    246 - -
          2.68618  4.42225  2.77519  2.73123  3.46354  2.40513  3.72494  3.29354  2.67741  2.69355  4.24690  2.90346  2.73739  3.18146  2.89801  2.37887  2.77519  2.98518  4.58477  3.61503
          0.01969  4.33330  5.05564  0.61958  0.77255  0.48576  0.95510
    137   2.71218  4.21151  4.07689  3.50066  3.32599  3.80919  4.13161  2.08664  3.39610  1.72060  3.21687  3.75487  4.18074  3.64055  3.61723  2.59062  2.27991  2.13078  4.86988  3.67420    247 - -
          2.68618  4.42225  2.77519  2.73123  3.46354  2.40513  3.72494  3.29354  2.67741  2.69355  4.24690  2.90346  2.73739  3.18146  2.89801  2.37887  2.77519  2.98518  4.58477  3.61503
          0.01969  4.33330  5.05564  0.61958  0.77255  0.48576  0.95510
    138   3.64551  5.33302  3.71668  3.54569  3.72824  3.93659  0.46087  4.42584  3.38260  3.84741  4.94628  3.92649  4.52462  3.92512  3.60761  3.71981  3.97490  4.15212  5.17819  3.67107    248 - -
          2.68618  4.42225  2.77519  2.73123  3.46354  2.40513  3.72494  3.29354  2.67741  2.69355  4.24690  2.90346  2.73739  3.18146  2.89801  2.37887  2.77519  2.98518  4.58477  3.61503
          0.01969  4.33330  5.05564  0.61958  0.77255  0.48576  0.95510
    139   1.60836  4.32876  3.70753  3.44551  4.65427  1.23230  4.51848  4.09635  3.54209  3.76822  4.56541  3.53473  3.86959  3.79182  3.84719  1.91737  2.88821  3.45473  5.97983  4.78908    249 - -
          2.68618  4.42225  2.77519  2.73123  3.46354  2.40513  3.72494  3.29354  2.67741  2.69355  4.24690  2.90346  2.73739  3.18146  2.89801  2.37887  2.77519  2.98518  4.58477  3.61503
          0.01969  4.33330  5.05564  0.61958  0.77255  0.48576  0.95510
    140   2.72481  5.07274  2.91767  2.40355  4.36561  3.46958  2.29075  3.81542  2.41336  3.35462  4.14264  2.16829  3.88375  2.32918  2.86020  2.71337  2.78972  3.23118  5.53033  4.16433    250 - -
          2.68618  4.42225  2.77519  2.73123  3.46354  2.40513  3.72494  3.29354  2.67741  2.69355  4.24690  2.90346  2.73739  3.18146  2.89801  2.37887  2.77519  2.98518  4.58477  3.61503
          0.01969  4.33330  5.05564  0.61958  0.77255  0.48576  0.95510
    141   2.64154  4.44853  3.04652  2.82980  2.33231  3.58669  3.49867  2.72933  2.45893  2.53723  3.38026  3.26901  3.96851  3.11099  3.00429  2.82114  2.56414  2.60038  5.01775  3.76673    251 - -
          2.68618  4.42225  2.77519  2.73123  3.46354  2.40513  3.72494  3.29354  2.67741  2.69355  4.24690  2.90346  2.73739  3.18146  2.89801  2.37887  2.77519  2.98518  4.58477  3.61503
          0.01969  4.33330  5.05564  0.61958  0.77255  0.48576  0.95510
    142   2.45121  4.16025  4.17985  3.59759  1.75530  3.79949  4.08293  2.54170  3.46986  2.19883  2.53008  3.79047  4.16579  3.68301  3.63968  2.90823  2.92873  2.30579  4.71705  3.30193    252 - -
          2.68618  4.42225  2.77519  2.73123  3.46354  2.40513  3.72494  3.29354  2.67741  2.69355  4.24690  2.90346  2.73739  3.18146  2.89801  2.37887  2.77519  2.98518  4.58477  3.61503
          0.01969  4.33330  5.05564  0.61958  0.77255  0.48576  0.95510
    143   2.65158  5.05572  2.21648  2.28795  4.35952  3.44161  3.46604  3.71036  2.21330  2.92869  3.72611  2.88668  3.83419  2.55845  2.68691  2.63537  2.63997  3.24025  5.51343  4.12988    253 - -
          2.68618  4.42225  2.77519  2.73123  3.46354  2.40513  3.72494  3.29354  2.67741  2.69355  4.24690  2.90346  2.73739  3.18146  2.89801  2.37887  2.77519  2.98518  4.58477  3.61503
          0.01969  4.33330  5.05564  0.61958  0.77255  0.48576  0.95510
    144   2.74743  4.19731  4.23522  3.35902  3.26410  3.87788  4.17843  1.84505  3.52649  2.23636  3.28396  3.86215  4.23726  3.75580  3.70397  3.17332  2.98146  1.71497  4.82852  2.28674    254 - -
          2.68618  4.42225  2.77519  2.73123  3.46354  2.40513  3.72494  3.29354  2.67741  2.69355  4.24690  2.90346  2.73739  3.18146  2.89801  2.37887  2.77519  2.98518  4.58477  3.61503
          0.01969  4.33330  5.05564  0.61958  0.77255  0.48576  0.95510
    145   2.57393  4.17899  3.94947  3.37118  2.83434  3.58023  4.00648  2.52764  3.27348  2.33035  3.09655  3.63947  4.09719  3.51998  3.50617  3.00204  2.16613  2.38793  4.76058  2.09849    255 - -
          2.68598  4.42210  2.77518  2.73129  3.46335  2.40518  3.72403  3.29359  2.67746  2.69360  4.24695  2.90352  2.73745  3.18152  2.89806  2.37892  2.77525  2.98524  4.58482  3.61508
          0.32623  1.30199  5.05564  0.17329  1.83817  0.48576  0.95510
    146   2.67712  5.08623  2.44595  2.39309  4.39400  3.44896  3.64307  3.85318  2.05544  3.37292  4.13971  2.86265  2.90168  2.75572  2.44240  2.65718  2.90786  3.45853  5.53613  2.90808    257 - -
          2.68618  4.42225  2.77519  2.73123  3.46354  2.40513  3.72494  3.29354  2.67741  2.69355  4.24690  2.90346  2.73739  3.18146  2.89801  2.37887  2.77519  2.98518  4.58477  3.61503
          0.01969  4.33330  5.05564  0.61958  0.77255  0.48576  0.95510
    147   2.69964  5.10824  1.97867  2.37566  4.40761  3.43658  2.95502  3.87024  2.44294  3.39693  4.16960  2.92122  3.85690  2.59433  2.93197  2.40342  2.35159  3.47778  5.56835  3.95905    258 - -
          2.68618  4.42225  2.77519  2.73123  3.46354  2.40513  3.72494  3.29354  2.67741  2.69355  4.24690  2.90346  2.73739  3.18146  2.89801  2.37887  2.77519  2.98518  4.58477  3.61503
          0.01969  4.33330  5.05564  0.61958  0.77255  0.48576  0.95510
    148   2.84777  4.70674  3.71392  3.56657  4.52680  0.56770  4.64550  4.06642  3.64955  3.19215  4.74521  3.78137  4.17172  4.00164  3.90176  3.02522  3.33216  3.62669  5.83837  4.63552    259 - -
          2.68618  4.42225  2.77519  2.73123  3.46354  2.40513  3.72494  3.29354  2.67741  2.69355  4.24690  2.90346  2.73739  3.18146  2.89801  2.37887  2.77519  2.98518  4.58477  3.61503
          0.01969  4.33330  5.05564  0.61958  0.77255  0.48576  0.95510
    149   2.42038  4.34428  3.54214  2.97390  3.25086  3.41877  3.37349  2.58097  2.92409  2.48625  3.17190  3.37237  4.00369  3.22404  2.86605  2.82857  2.05508  2.41609  4.92866  3.69721    260 - -
          2.68618  4.42225  2.77519  2.73123  3.46354  2.40513  3.72494  3.29354  2.67741  2.69355  4.24690  2.90346  2.73739  3.18146  2.89801  2.37887  2.77519  2.98518  4.58477  3.61503
          0.01969  4.33330  5.05564  0.61958  0.77255  0.48576  0.95510
    150   2.59531  4.99211  2.77256  2.19871  4.07372  3.38387  3.64760  3.71741  2.37600  3.07801  3.89921  2.94942  2.79051  2.76995  2.70481  2.49186  2.27721  3.34858  5.46534  4.09661    261 - -
          2.68618  4.42225  2.77519  2.73123  3.46354  2.40513  3.72494  3.29354  2.67741  2.69355  4.24690  2.90346  2.73739  3.18146  2.89801  2.37887  2.77519  2.98518  4.58477  3.61503
          0.02791  4.33330  4.24040  0.61958  0.77255  0.48576  0.95510
    151   2.66058  4.22563  3.84635  3.26752  3.29779  3.70964  2.89015  2.59216  3.16003  1.54147  3.10501  3.57520  4.08030  3.21539  3.42101  2.97964  2.77990  2.44848  4.01927  3.58096    262 - -
          2.68618  4.42225  2.77519  2.73123  3.46354  2.40513  3.72494  3.29354  2.67741  2.69355  4.24690  2.90346  2.73739  3.18146  2.89801  2.37887  2.77519  2.98518  4.58477  3.61503
          0.01985  4.32523  5.04758  0.61958  0.77255  0.47860  0.96666
    152   2.54324  5.02999  2.78518  2.28927  4.32402  3.44507  3.64006  3.34861  2.31927  3.31316  4.08509  2.39156  3.28253  2.66350  2.76868  2.64157  2.30481  3.19927  5.49460  4.11701    263 - -
          2.68618  4.42225  2.77519  2.73123  3.46354  2.40513  3.72494  3.29354  2.67741  2.69355  4.24690  2.90346  2.73739  3.18146  2.89801  2.37887  2.77519  2.98518  4.58477  3.61503
          0.01969  4.33330  5.05564  0.61958  0.77255  0.48576  0.95510
    153   2.56338  4.88598  2.98399  2.39065  4.13849  3.47884  3.71696  3.55504  2.48134  2.99681  3.97667  2.77529  1.89464  2.82845  2.96452  2.54198  2.92961  3.23108  5.39919  3.83116    264 - -
          2.68618  4.42225  2.77519  2.73123  3.46354  2.40513  3.72494  3.29354  2.67741  2.69355  4.24690  2.90346  2.73739  3.18146  2.89801  2.37887  2.77519  2.98518  4.58477  3.61503
          0.01969  4.33330  5.05564  0.61958  0.77255  0.48576  0.95510
    154   2.65195  4.98316  2.62390  2.13230  4.26115  3.45255  3.58130  3.36855  2.42114  3.25968  4.04324  2.95303  2.75433  2.77604  2.89920  2.39431  2.37010  3.33748  5.05102  3.96768    265 - -
          2.68618  4.42225  2.77519  2.73123  3.46354  2.40513  3.72494  3.29354  2.67741  2.69355  4.24690  2.90346  2.73739  3.18146  2.89801  2.37887  2.77519  2.98518  4.58477  3.61503
          0.01969  4.33330  5.05564  0.61958  0.77255  0.48576  0.95510
    155   2.21559  4.77444  2.94969  2.17799  3.86670  3.32582  3.70393  3.06668  2.52494  2.73150  3.85116  3.04592  3.88374  2.79792  2.64919  2.70281  2.87839  3.09510  5.29096  3.01576    266 - -
          2.68618  4.42225  2.77519  2.73123  3.46354  2.40513  3.72494  3.29354  2.67741  2.69355  4.24690  2.90346  2.73739  3.18146  2.89801  2.37887  2.77519  2.98518  4.58477  3.61503
          0.01969  4.33330  5.05564  0.61958  0.77255  0.48576  0.95510
    156   2.62700  4.87474  3.04286  2.26023  3.61431  3.47904  3.27464  3.54015  2.08141  3.00270  3.94364  2.95139  3.86848  2.59378  2.63290  2.68209  2.88447  3.21105  3.66634  3.22656    267 - -
          2.68621  4.42228  2.77522  2.73126  3.46357  2.40515  3.72497  3.29295  2.67743  2.69358  4.24692  2.90349  2.73742  3.18149  2.89803  2.37889  2.77522  2.98510  4.58480  3.61506
          0.16794  1.90903  5.05564  0.26362  1.46218  0.48576  0.95510
    157   2.13761  4.50719  3.35929  2.80819  3.77708  3.31603  3.85371  3.14636  2.76386  2.83496  3.23338  3.24129  3.93838  3.10010  2.87669  2.62516  1.76213  2.79066  5.16324  3.90196    269 - -
          2.68623  4.42230  2.77525  2.73129  3.46359  2.40518  3.72500  3.29350  2.67746  2.69360  4.24695  2.90352  2.73745  3.18152  2.89754  2.37892  2.77525  2.98477  4.58482  3.61508
          0.33266  1.28513  5.05564  0.17111  1.84981  0.48576  0.95510
    158   3.23405  5.75321  0.74619  2.32231  5.02284  3.41541  4.04592  4.63924  3.13275  4.13202  5.04265  2.90965  4.08100  2.84059  3.74090  3.11023  3.55120  4.21024  6.23592  4.72021    271 - -
          2.68618  4.42225  2.77519  2.73123  3.46354  2.40513  3.72494  3.29354  2.67741  2.69355  4.24690  2.90346  2.73739  3.18146  2.89801  2.37887  2.77519  2.98518  4.58477  3.61503
          0.01969  4.33330  5.05564  0.61958  0.77255  0.48576  0.95510
    159   2.87524  4.36341  4.24900  3.69446  3.52179  3.99581  4.40998  2.22636  3.58670  2.20930  3.05347  3.96436  4.37923  3.85991  3.83026  3.30935  1.81715  1.42204  5.17141  3.97233    272 - -
          2.68618  4.42225  2.77519  2.73123  3.46354  2.40513  3.72494  3.29354  2.67741  2.69355  4.24690  2.90346  2.73739  3.18146  2.89801  2.37887  2.77519  2.98518  4.58477  3.61503
          0.01969  4.33330  5.05564  0.61958  0.77255  0.48576  0.95510
    160   2.53219  4.08979  4.25273  3.66036  2.96739  3.77709  3.62047  1.85127  3.44027  2.09643  3.19803  3.81051  4.14294  3.71340  3.65009  3.07180  2.88283  1.87994  4.69754  2.85649    273 - -
          2.68618  4.42225  2.77519  2.73123  3.46354  2.40513  3.72494  3.29354  2.67741  2.69355  4.24690  2.90346  2.73739  3.18146  2.89801  2.37887  2.77519  2.98518  4.58477  3.61503
          0.01969  4.33330  5.05564  0.61958  0.77255  0.48576  0.95510
    161   2.64346  4.48103  2.97126  2.62543  3.63746  3.57664  3.81481  2.96243  2.76244  2.22690  2.64156  3.24249  3.95999  3.08340  3.15662  2.67086  2.22601  2.72363  5.04726  3.57826    274 - -
          2.68618  4.42225  2.77519  2.73123  3.46354  2.40513  3.72494  3.29354  2.67741  2.69355  4.24690  2.90346  2.73739  3.18146  2.89801  2.37887  2.77519  2.98518  4.58477  3.61503
          0.01969  4.33330  5.05564  0.61958  0.77255  0.48576  0.95510
    162   2.86555  4.34408  4.22692  3.64598  2.98092  3.97532  4.26382  2.10374  3.54173  1.51871  2.63335  3.91058  4.30664  2.39837  3.74871  3.26196  3.09356  2.28316  4.92396  3.76439    275 - -
          2.68618  4.42225  2.77519  2.73123  3.46354  2.40513  3.72494  3.29354  2.67741  2.69355  4.24690  2.90346  2.73739  3.18146  2.89801  2.37887  2.77519  2.98518  4.58477  3.61503
          0.01969  4.33330  5.05564  0.61958  0.77255  0.48576  0.95510
    163   2.01256  2.98637  3.76516  3.28203  4.13576  1.61773  4.24469  3.53163  3.24151  3.22170  4.06517  3.47989  3.49237  3.52924  3.57666  2.13958  2.33238  2.99053  5.51980  4.30453    276 - -
          2.68618  4.42225  2.77519  2.73123  3.46354  2.40513  3.72494  3.29354  2.67741  2.69355  4.24690  2.90346  2.73739  3.18146  2.89801  2.37887  2.77519  2.98518  4.58477  3.61503
          0.01969  4.33330  5.05564  0.61958  0.77255  0.48576  0.95510
    164   2.67705  4.92294  2.99112  2.50289  4.28584  3.44037  3.73136  3.71640  2.49606  3.29084  4.09169  2.82936  2.27235  1.96301  2.94220  2.61264  2.63551  3.18650  5.49869  4.15399    277 - -
          2.68618  4.42225  2.77519  2.73123  3.46354  2.40513  3.72494  3.29354  2.67741  2.69355  4.24690  2.90346  2.73739  3.18146  2.89801  2.37887  2.77519  2.98518  4.58477  3.61503
          0.01969  4.33330  5.05564  0.61958  0.77255  0.48576  0.95510
    165   1.16246  4.31594  3.77463  3.44729  4.52189  1.71974  4.46815  3.92258  3.47897  3.62045  4.43434  3.54063  3.87300  3.74604  3.78385  2.49745  2.27445  3.35242  5.86710  4.67490    278 - -
          2.68618  4.42225  2.77519  2.73123  3.46354  2.40513  3.72494  3.29354  2.67741  2.69355  4.24690  2.90346  2.73739  3.18146  2.89801  2.37887  2.77519  2.98518  4.58477  3.61503
          0.01969  4.33330  5.05564  0.61958  0.77255  0.48576  0.95510
    166   2.93054  5.46270  2.35170  1.52413  4.77364  3.19624  3.80248  4.27020  2.66257  3.75445  4.54967  2.87565  3.94570  1.67161  3.18420  2.85132  3.18766  3.84310  5.90039  4.44949    279 - -
          2.68618  4.42225  2.77519  2.73123  3.46354  2.40513  3.72494  3.29354  2.67741  2.69355  4.24690  2.90346  2.73739  3.18146  2.89801  2.37887  2.77519  2.98518  4.58477  3.61503
          0.01969  4.33330  5.05564  0.61958  0.77255  0.48576  0.95510
    167   3.11091  5.08369  3.75805  3.16048  4.64121  3.72821  3.93744  3.99992  2.24143  3.52589  4.45594  3.49515  4.20880  3.10424  0.81971  3.18198  2.95273  3.67840  5.63388  4.46504    280 - -
          2.68618  4.42225  2.77519  2.73123  3.46354  2.40513  3.72494  3.29354  2.67741  2.69355  4.24690  2.90346  2.73739  3.18146  2.89801  2.37887  2.77519  2.98518  4.58477  3.61503
          0.01969  4.33330  5.05564  0.61958  0.77255  0.48576  0.95510
    168   2.52010  4.29209  3.64521  3.07567  3.40652  2.41537  3.15061  2.51911  3.01232  2.23245  3.39922  3.44338  4.02963  3.30197  3.33059  2.90761  2.87505  2.32965  4.87485  2.82006    281 - -
          2.68618  4.42225  2.77519  2.73123  3.46354  2.40513  3.72494  3.29354  2.67741  2.69355  4.24690  2.90346  2.73739  3.18146  2.89801  2.37887  2.77519  2.98518  4.58477  3.61503
          0.01969  4.33330  5.05564  0.61958  0.77255  0.48576  0.95510
    169   2.86532  4.61025  1.99056  3.04153  3.77201  3.80480  4.13509  1.56225  3.08502  2.52257  3.67236  3.49581  4.21287  3.39758  3.48004  3.10318  3.11533  2.24677  5.34205  4.06353    282 - -
          2.68618  4.42225  2.77519  2.73123  3.46354  2.40513  3.72494  3.29354  2.67741  2.69355  4.24690  2.90346  2.73739  3.18146  2.89801  2.37887  2.77519  2.98518  4.58477  3.61503
          0.01969  4.33330  5.05564  0.61958  0.77255  0.48576  0.95510
    170   2.91287  3.65329  4.78804  4.21029  3.31693  4.27781  4.64063  1.94282  4.06935  1.08212  2.95107  4.35591  4.57647  4.22013  4.17205  3.60334  3.27489  1.95098  5.11136  3.97333    283 - -
          2.68618  4.42225  2.77519  2.73123  3.46354  2.40513  3.72494  3.29354  2.67741  2.69355  4.24690  2.90346  2.73739  3.18146  2.89801  2.37887  2.77519  2.98518  4.58477  3.61503
          0.01969  4.33330  5.05564  0.61958  0.77255  0.48576  0.95510
    171   2.44919  4.70808  3.16321  1.69161  3.75664  3.53262  3.75223  2.71031  2.48531  2.80530  3.78943  3.10980  3.92226  2.94009  3.02807  2.75205  2.89936  2.81079  5.25305  3.95220    284 - -
          2.68638  4.42245  2.77476  2.73126  3.46374  2.40501  3.72514  3.29311  2.67761  2.69332  4.24710  2.90334  2.73759  3.18166  2.89821  2.37902  2.77472  2.98528  4.58497  3.61523
          0.16794  1.90903  5.05564  1.64726  0.21391  0.48576  0.95510
    172   2.61262  4.18839  4.44953  3.85594  2.05215  3.93234  4.24800  2.06172  3.70379  1.66818  2.98506  3.98992  4.27582  3.87592  3.41689  3.23525  3.00930  2.15422  4.80143  3.63179    292 - -
          2.68618  4.42225  2.77519  2.73123  3.46354  2.40513  3.72494  3.29354  2.67741  2.69355  4.24690  2.90346  2.73739  3.18146  2.89801  2.37887  2.77519  2.98518  4.58477  3.61503
          0.01969  4.33330  5.05564  0.61958  0.77255  0.48576  0.95510
    173   2.48552  5.08557  2.62418  2.28852  4.39997  3.43719  2.80731  3.86412  2.23873  3.29130  4.13484  2.83783  3.83062  2.73554  2.46242  2.51252  2.51396  3.30209  5.53650  4.02078    293 - -
          2.68618  4.42225  2.77519  2.73123  3.46354  2.40513  3.72494  3.29354  2.67741  2.69355  4.24690  2.90346  2.73739  3.18146  2.89801  2.37887  2.77519  2.98518  4.58477  3.61503
          0.01969  4.33330  5.05564  0.61958  0.77255  0.48576  0.95510
    174   2.45905  3.93610  4.10234  3.51565  2.63468  3.45808  4.03616  2.56043  3.39492  2.16868  2.88781  3.72060  4.10834  3.61381  3.57384  2.37403  2.86893  2.36599  3.98061  2.42010    294 - -
          2.68619  4.42230  2.77496  2.73114  3.46359  2.40518  3.72500  3.29359  2.67746  2.69360  4.24695  2.90352  2.73745  3.18143  2.89800  2.37876  2.77520  2.98524  4.58482  3.61508
          0.16004  1.95536  5.05564  0.66705  0.71994  0.48576  0.95510
    175   2.65052  5.00718  2.59954  2.38138  3.59541  3.44879  2.75733  3.74006  2.34813  3.28689  4.06394  2.85549  3.14713  2.70224  2.61400  2.57471  2.74784  3.36594  5.47628  3.22732    297 - -
          2.68618  4.42225  2.77519  2.73123  3.46354  2.40513  3.72494  3.29354  2.67741  2.69355  4.24690  2.90346  2.73739  3.18146  2.89801  2.37887  2.77519  2.98518  4.58477  3.61503
          0.04382  4.33330  3.51495  0.61958  0.77255  0.48576  0.95510
    176   2.65395  5.03219  2.88824  2.05766  3.94799  2.65737  3.55416  3.77664  2.26977  3.25786  4.08778  2.47983  3.83615  2.63381  2.88056  2.64232  2.88573  3.39484  5.49562  3.16391    298 - -
          2.68618  4.42225  2.77519  2.73123  3.46354  2.40513  3.72494  3.29354  2.67741  2.69355  4.24690  2.90346  2.73739  3.18146  2.89801  2.37887  2.77519  2.98518  4.58477  3.61503
          0.02017  4.30964  5.03199  0.61958  0.77255  0.46550  0.98838
    177   2.63387  5.11816  2.68872  2.04932  4.41808  3.44801  3.70193  3.86775  2.39810  3.33592  4.19323  2.93983  1.87311  2.82937  2.79833  2.72334  2.93606  3.48807  5.58763  4.20703    299 - -
          2.68618  4.42225  2.77519  2.73123  3.46354  2.40513  3.72494  3.29354  2.67741  2.69355  4.24690  2.90346  2.73739  3.18146  2.89801  2.37887  2.77519  2.98518  4.58477  3.61503
          0.01969  4.33330  5.05564  0.61958  0.77255  0.48576  0.95510
    178   3.34007  5.04427  4.10526  4.07350  5.15923  0.27610  5.13922  4.89681  4.31553  4.48122  5.47811  4.27205  4.44667  4.60400  4.47681  3.52877  3.85574  4.33547  6.10712  5.28512    300 - -
          2.68618  4.42225  2.77519  2.73123  3.46354  2.40513  3.72494  3.29354  2.67741  2.69355  4.24690  2.90346  2.73739  3.18146  2.89801  2.37887  2.77519  2.98518  4.58477  3.61503
          0.01969  4.33330  5.05564  0.61958  0.77255  0.48576  0.95510
    179   2.62052  4.58623  3.06247  2.66798  3.76259  3.55008  3.77143  2.63423  2.35303  2.20649  3.38080  3.16852  3.93441  2.93343  2.42538  2.77329  2.84133  2.75053  5.13452  3.85933    301 - -
          2.68618  4.42225  2.77519  2.73123  3.46354  2.40513  3.72494  3.29354  2.67741  2.69355  4.24690  2.90346  2.73739  3.18146  2.89801  2.37887  2.77519  2.98518  4.58477  3.61503
          0.01969  4.33330  5.05564  0.61958  0.77255  0.48576  0.95510
    180   4.21385  5.25637  5.17451  5.00212  1.59824  4.82439  3.59547  3.87564  4.79659  3.12066  4.42061  4.41233  5.09225  4.54975  4.66942  4.20808  4.41429  3.79501  1.65231  1.00665    302 - -
          2.68618  4.42225  2.77519  2.73123  3.46354  2.40513  3.72494  3.29354  2.67741  2.69355  4.24690  2.90346  2.73739  3.18146  2.89801  2.37887  2.77519  2.98518  4.58477  3.61503
          0.01969  4.33330  5.05564  0.61958  0.77255  0.48576  0.95510
    181   3.44799  4.75910  5.10420  4.53056  3.22602  4.72277  5.03421  2.12873  4.38999  1.28181  1.29469  4.76631  4.89372  4.46568  4.48200  4.07010  3.66709  2.25958  5.31153  4.27013    303 - -
          2.68618  4.42225  2.77519  2.73123  3.46354  2.40513  3.72494  3.29354  2.67741  2.69355  4.24690  2.90346  2.73739  3.18146  2.89801  2.37887  2.77519  2.98518  4.58477  3.61503
          0.01969  4.33330  5.05564  0.61958  0.77255  0.48576  0.95510
    182   2.87378  4.29347  4.43009  3.85521  1.45570  4.01329  4.25463  2.15677  3.71666  2.03593  3.03987  3.67403  4.35313  3.90494  3.86045  3.31781  3.10655  2.17286  4.78364  3.49970    304 - -
          2.68618  4.42225  2.77519  2.73123  3.46354  2.40513  3.72494  3.29354  2.67741  2.69355  4.24690  2.90346  2.73739  3.18146  2.89801  2.37887  2.77519  2.98518  4.58477  3.61503
          0.01969  4.33330  5.05564  0.61958  0.77255  0.48576  0.95510
    183   3.64551  5.33302  3.71668  3.54569  3.72824  3.93659  0.46087  4.42584  3.38260  3.84741  4.94628  3.92649  4.52462  3.92512  3.60761  3.71981  3.97490  4.15212  5.17819  3.67107    305 - -
          2.68618  4.42225  2.77519  2.73123  3.46354  2.40513  3.72494  3.29354  2.67741  2.69355  4.24690  2.90346  2.73739  3.18146  2.89801  2.37887  2.77519  2.98518  4.58477  3.61503
          0.01969  4.33330  5.05564  0.61958  0.77255  0.48576  0.95510
    184   1.95314  4.92863  1.84588  2.49464  4.37766  3.38948  3.80177  3.79165  2.63309  3.38964  4.19458  3.00903  2.63547  2.94835  3.11347  2.70660  2.97018  3.10685  5.60732  4.24535    306 - -
          2.68618  4.42225  2.77519  2.73123  3.46354  2.40513  3.72494  3.29354  2.67741  2.69355  4.24690  2.90346  2.73739  3.18146  2.89801  2.37887  2.77519  2.98518  4.58477  3.61503
          0.01969  4.33330  5.05564  0.61958  0.77255  0.48576  0.95510
    185   3.64551  5.33302  3.71668  3.54569  3.72824  3.93659  0.46087  4.42584  3.38260  3.84741  4.94628  3.92649  4.52462  3.92512  3.60761  3.71981  3.97490  4.15212  5.17819  3.67107    307 - -
          2.68618  4.42225  2.77519  2.73123  3.46354  2.40513  3.72494  3.29354  2.67741  2.69355  4.24690  2.90346  2.73739  3.18146  2.89801  2.37887  2.77519  2.98518  4.58477  3.61503
          0.01969  4.33330  5.05564  0.61958  0.77255  0.48576  0.95510
    186   2.66811  4.78845  3.11977  2.55870  4.01467  3.25506  3.71015  3.00311  2.31166  3.03848  3.86867  3.06342  3.89864  1.97421  2.78450  2.72437  2.63338  2.60959  5.30163  3.99025    308 - -
          2.68618  4.42225  2.77519  2.73123  3.46354  2.40513  3.72494  3.29354  2.67741  2.69355  4.24690  2.90346  2.73739  3.18146  2.89801  2.37887  2.77519  2.98518  4.58477  3.61503
          0.01969  4.33330  5.05564  0.61958  0.77255  0.48576  0.95510
    187   2.67366  5.07189  2.29082  1.98756  4.38020  3.24245  3.65651  3.50011  2.42469  3.36721  4.13741  2.92641  3.84606  2.77283  2.91255  2.18665  2.53400  3.29798  5.54228  4.15585    309 - -
          2.68618  4.42225  2.77519  2.73123  3.46354  2.40513  3.72494  3.29354  2.67741  2.69355  4.24690  2.90346  2.73739  3.18146  2.89801  2.37887  2.77519  2.98518  4.58477  3.61503
          0.01969  4.33330  5.05564  0.61958  0.77255  0.48576  0.95510
    188   2.50976  5.08970  2.94089  1.89194  4.40657  3.44353  3.25616  3.73213  2.16663  3.38021  4.03744  2.92416  3.57492  2.61906  2.41348  2.63787  2.74067  3.37085  5.53710  4.03748    310 - -
          2.68618  4.42225  2.77519  2.73123  3.46354  2.40513  3.72494  3.29354  2.67741  2.69355  4.24690  2.90346  2.73739  3.18146  2.89801  2.37887  2.77519  2.98518  4.58477  3.61503
          0.01969  4.33330  5.05564  0.61958  0.77255  0.48576  0.95510
    189   2.25274  4.27465  3.67043  2.91303  2.33545  3.36133  2.83386  2.51070  3.03542  2.45465  2.96534  3.45954  4.03309  3.32006  3.34641  2.91368  2.87164  2.53873  4.86468  3.64338    311 - -
          2.68618  4.42225  2.77519  2.73123  3.46354  2.40513  3.72494  3.29354  2.67741  2.69355  4.24690  2.90346  2.73739  3.18146  2.89801  2.37887  2.77519  2.98518  4.58477  3.61503
          0.01330  4.32690        *  0.61958  0.77255  0.00000        *
//
