# Supplementary material for: Bioinformatic Analysis Reveals High Diversity of Bacterial Genes for Laccase-Like Enzymes
Source: PLoS One. 2011 Oct 12;6(10):e25724. doi: 10.1371/journal.pone.0025724 (PMC3192119; doi:10.1371/journal.pone.0025724)
Supplement: Figure S2 — Profile Hidden Markov Model for type B two-domain laccases. The pHMM file “typeB2D.hmm“ was generated with HMMER software (28). (HMM) [file pone.0025724.s002.hmm]

HMMER3/b [3.0 | March 2010]
NAME  Ba_new
LENG  199
ALPH  amino
RF    no
CS    no
MAP   yes
DATE  Thu Sep 16 19:17:42 2010
NSEQ  96
EFFN  1.063477
CKSUM 2855075610
STATS LOCAL MSV      -10.7367  0.70542
STATS LOCAL VITERBI  -11.5508  0.70542
STATS LOCAL FORWARD   -4.7960  0.70542
HMM          A        C        D        E        F        G        H        I        K        L        M        N        P        Q        R        S        T        V        W        Y   
            m->m     m->i     m->d     i->m     i->i     d->m     d->d
  COMPO   2.60657  4.30621  3.01118  2.74988  3.20153  2.70078  2.98192  2.90664  2.77981  2.62717  3.46224  3.07793  3.33313  3.08482  3.04183  2.75471  2.76644  2.63697  4.27882  3.39653
          2.68618  4.42225  2.77519  2.73123  3.46354  2.40513  3.72494  3.29354  2.67741  2.69355  4.24690  2.90346  2.73739  3.18146  2.89801  2.37887  2.77519  2.98518  4.58477  3.61503
          0.02199  4.22388  4.94622  0.61958  0.77255  0.00000        *
      1   2.24910  4.81544  3.01366  2.44904  4.06183  3.44884  2.75801  3.47772  2.40403  3.06410  3.89903  2.98950  3.00434  2.81949  2.91820  2.25692  2.81927  3.13794  5.32785  3.72099      1 - -
          2.68618  4.42225  2.77519  2.73123  3.46354  2.40513  3.72494  3.29354  2.67741  2.69355  4.24690  2.90346  2.73739  3.18146  2.89801  2.37887  2.77519  2.98518  4.58477  3.61503
          0.02199  4.22388  4.94622  0.61958  0.77255  0.48576  0.95510
      2   2.66498  4.40867  3.84742  3.42276  3.80296  3.52300  4.33300  2.34247  3.29562  2.64270  3.74856  3.66865  4.11611  3.66321  3.57566  2.92920  1.14996  2.45796  5.39487  4.14983      2 - -
          2.68618  4.42225  2.77519  2.73123  3.46354  2.40513  3.72494  3.29354  2.67741  2.69355  4.24690  2.90346  2.73739  3.18146  2.89801  2.37887  2.77519  2.98518  4.58477  3.61503
          0.02199  4.22388  4.94622  0.61958  0.77255  0.48576  0.95510
      3   2.15252  4.29097  3.61247  3.25776  4.34959  3.09540  4.29878  3.70713  3.26312  3.43000  4.26541  3.42586  3.82302  3.56435  3.58410  1.56032  1.39381  3.20864  5.70186  4.48788      3 - -
          2.68618  4.42225  2.77519  2.73123  3.46354  2.40513  3.72494  3.29354  2.67741  2.69355  4.24690  2.90346  2.73739  3.18146  2.89801  2.37887  2.77519  2.98518  4.58477  3.61503
          0.02199  4.22388  4.94622  0.61958  0.77255  0.48576  0.95510
      4   3.17093  4.46192  4.98890  4.43975  3.30483  4.53490  4.96438  1.49095  4.32840  1.86215  2.77512  4.61275  4.78917  4.49088  4.45193  3.88723  3.41000  1.19170  5.38030  4.23534      4 - -
          2.68618  4.42225  2.77519  2.73123  3.46354  2.40513  3.72494  3.29354  2.67741  2.69355  4.24690  2.90346  2.73739  3.18146  2.89801  2.37887  2.77519  2.98518  4.58477  3.61503
          0.02199  4.22388  4.94622  0.61958  0.77255  0.48576  0.95510
      5   3.46293  5.19042  3.54849  3.35758  3.59739  3.80058  0.57819  4.22265  3.19430  3.66450  4.74667  3.74681  4.37894  3.73259  3.43129  3.53489  3.78437  3.95134  5.05325  3.54128      5 - -
          2.68618  4.42225  2.77519  2.73123  3.46354  2.40513  3.72494  3.29354  2.67741  2.69355  4.24690  2.90346  2.73739  3.18146  2.89801  2.37887  2.77519  2.98518  4.58477  3.61503
          0.02199  4.22388  4.94622  0.61958  0.77255  0.48576  0.95510
      6   2.93531  4.48483  4.02631  3.50422  2.63185  3.89257  3.86033  2.89064  3.34320  2.26777  3.52019  3.73329  3.29515  3.62549  3.57657  3.20141  3.17967  2.74470  1.47906  2.80860      6 - -
          2.68618  4.42225  2.77519  2.73123  3.46354  2.40513  3.72494  3.29354  2.67741  2.69355  4.24690  2.90346  2.73739  3.18146  2.89801  2.37887  2.77519  2.98518  4.58477  3.61503
          0.02199  4.22388  4.94622  0.61958  0.77255  0.48576  0.95510
      7   3.46293  5.19042  3.54849  3.35758  3.59739  3.80058  0.57819  4.22265  3.19430  3.66450  4.74667  3.74681  4.37894  3.73259  3.43129  3.53489  3.78437  3.95134  5.05325  3.54128      7 - -
          2.68618  4.42225  2.77519  2.73123  3.46354  2.40513  3.72494  3.29354  2.67741  2.69355  4.24690  2.90346  2.73739  3.18146  2.89801  2.37887  2.77519  2.98518  4.58477  3.61503
          0.02199  4.22388  4.94622  0.61958  0.77255  0.48576  0.95510
      8   3.16283  4.88826  3.90719  3.85798  4.96519  0.34729  4.94179  4.66513  4.08616  4.26904  5.25799  4.07324  4.28907  4.38316  4.26955  3.34704  3.67096  4.12519  5.95254  5.08398      8 - -
          2.68618  4.42225  2.77519  2.73123  3.46354  2.40513  3.72494  3.29354  2.67741  2.69355  4.24690  2.90346  2.73739  3.18146  2.89801  2.37887  2.77519  2.98518  4.58477  3.61503
          0.02199  4.22388  4.94622  0.61958  0.77255  0.48576  0.95510
      9   2.68282  4.27011  3.79730  3.22280  3.32494  3.72413  3.99561  2.49414  3.12253  1.62553  2.83696  3.39563  4.08956  2.72694  3.40408  2.99204  2.91408  2.22475  4.86565  3.66197      9 - -
          2.68618  4.42225  2.77519  2.73123  3.46354  2.40513  3.72494  3.29354  2.67741  2.69355  4.24690  2.90346  2.73739  3.18146  2.89801  2.37887  2.77519  2.98518  4.58477  3.61503
          0.02199  4.22388  4.94622  0.61958  0.77255  0.48576  0.95510
     10   2.48939  4.45580  3.32805  2.65420  3.61384  3.54719  3.67303  2.19868  2.52344  2.52412  3.29760  3.08385  3.89037  3.04593  2.68703  2.77937  2.71480  2.71535  5.01898  3.61637     10 - -
          2.68618  4.42225  2.77519  2.73123  3.46354  2.40513  3.72494  3.29354  2.67741  2.69355  4.24690  2.90346  2.73739  3.18146  2.89801  2.37887  2.77519  2.98518  4.58477  3.61503
          0.02199  4.22388  4.94622  0.61958  0.77255  0.48576  0.95510
     11   2.97410  4.37727  4.50230  3.93667  3.19211  4.14564  4.42249  2.22123  3.79209  1.35875  3.17444  4.14024  4.46052  3.99728  3.95195  3.46069  3.20805  1.52680  4.94787  3.08403     11 - -
          2.68618  4.42225  2.77519  2.73123  3.46354  2.40513  3.72494  3.29354  2.67741  2.69355  4.24690  2.90346  2.73739  3.18146  2.89801  2.37887  2.77519  2.98518  4.58477  3.61503
          0.02199  4.22388  4.94622  0.61958  0.77255  0.48576  0.95510
     12   2.57039  4.60778  2.99143  2.79643  4.44814  3.20507  4.09571  3.93809  2.98782  3.56810  4.40715  2.65882  1.21431  3.31634  3.36760  2.42511  2.99145  3.45414  5.74321  4.43203     12 - -
          2.68618  4.42225  2.77519  2.73123  3.46354  2.40513  3.72494  3.29354  2.67741  2.69355  4.24690  2.90346  2.73739  3.18146  2.89801  2.37887  2.77519  2.98518  4.58477  3.61503
          0.02199  4.22388  4.94622  0.61958  0.77255  0.48576  0.95510
     13   2.54861  4.04184  3.16356  2.62487  3.97189  3.40345  3.76394  3.37587  2.60392  3.01789  3.85271  1.81356  3.29587  2.95080  3.03535  2.32176  2.84744  2.91857  4.98230  3.98959     13 - -
          2.68618  4.42225  2.77519  2.73123  3.46354  2.40513  3.72494  3.29354  2.67741  2.69355  4.24690  2.90346  2.73739  3.18146  2.89801  2.37887  2.77519  2.98518  4.58477  3.61503
          0.02199  4.22388  4.94622  0.61958  0.77255  0.48576  0.95510
     14   2.46513  5.08440  2.52031  2.12366  4.39123  2.25721  3.63585  3.70238  2.40944  3.37594  4.14659  2.82035  3.82345  2.66058  2.73525  2.54208  2.90444  3.45660  5.54603  4.15325     14 - -
          2.68618  4.42225  2.77519  2.73123  3.46354  2.40513  3.72494  3.29354  2.67741  2.69355  4.24690  2.90346  2.73739  3.18146  2.89801  2.37887  2.77519  2.98518  4.58477  3.61503
          0.02199  4.22388  4.94622  0.61958  0.77255  0.48576  0.95510
     15   2.79272  4.28330  4.12357  3.55120  2.95101  3.87807  4.11544  2.52828  3.42980  2.05057  1.61077  3.80313  4.22514  3.48816  3.63842  3.16695  3.02348  2.22423  4.75709  3.01776     15 - -
          2.68618  4.42225  2.77519  2.73123  3.46354  2.40513  3.72494  3.29354  2.67741  2.69355  4.24690  2.90346  2.73739  3.18146  2.89801  2.37887  2.77519  2.98518  4.58477  3.61503
          0.02199  4.22388  4.94622  0.61958  0.77255  0.48576  0.95510
     16   3.41173  5.54835  0.52149  2.62800  4.98298  3.51765  4.29767  4.66084  3.45645  4.21041  5.21049  3.19698  4.19585  3.54708  4.00991  3.34380  3.76241  4.26665  6.07731  4.81605     16 - -
          2.68618  4.42225  2.77519  2.73123  3.46354  2.40513  3.72494  3.29354  2.67741  2.69355  4.24690  2.90346  2.73739  3.18146  2.89801  2.37887  2.77519  2.98518  4.58477  3.61503
          0.02199  4.22388  4.94622  0.61958  0.77255  0.48576  0.95510
     17   3.16283  4.88826  3.90719  3.85798  4.96519  0.34729  4.94179  4.66513  4.08616  4.26904  5.25799  4.07324  4.28907  4.38316  4.26955  3.34704  3.67096  4.12519  5.95254  5.08398     17 - -
          2.68620  4.42227  2.77521  2.73125  3.46356  2.40514  3.72496  3.29356  2.67742  2.69357  4.24691  2.90348  2.73741  3.18148  2.89802  2.37878  2.77521  2.98520  4.58479  3.61470
          0.07392  2.74666  4.94622  0.64798  0.74045  0.48576  0.95510
     18   2.69421  4.28338  4.15733  3.63820  2.92452  3.82124  4.30533  2.30486  3.54101  2.31856  3.39902  3.86506  3.48641  3.79844  3.76659  3.15889  3.04188  1.16865  5.03634  3.79951     20 - -
          2.68618  4.42225  2.77519  2.73123  3.46354  2.40513  3.72494  3.29354  2.67741  2.69355  4.24690  2.90346  2.73739  3.18146  2.89801  2.37887  2.77519  2.98518  4.58477  3.61503
          0.02199  4.22388  4.94622  0.61958  0.77255  0.48576  0.95510
     19   2.04331  4.48975  3.24385  2.83481  4.30577  2.08812  4.00867  3.73160  2.81049  3.36219  4.17425  3.20292  2.03401  3.20524  3.29856  2.27169  2.73679  3.27446  5.59905  4.32021     21 - -
          2.68618  4.42225  2.77519  2.73123  3.46354  2.40513  3.72494  3.29354  2.67741  2.69355  4.24690  2.90346  2.73739  3.18146  2.89801  2.37887  2.77519  2.98518  4.58477  3.61503
          0.02199  4.22388  4.94622  0.61958  0.77255  0.48576  0.95510
     20   2.56649  4.95254  2.79294  2.22659  3.86425  2.19718  3.63648  3.66475  2.36020  3.22835  3.85396  2.92792  3.21587  2.62607  2.89130  2.63916  2.87036  3.30547  5.43371  4.06982     22 - -
          2.68618  4.42225  2.77519  2.73123  3.46354  2.40513  3.72494  3.29354  2.67741  2.69355  4.24690  2.90346  2.73739  3.18146  2.89801  2.37887  2.77519  2.98518  4.58477  3.61503
          0.02199  4.22388  4.94622  0.61958  0.77255  0.48576  0.95510
     21   2.89553  4.28647  4.55198  3.96418  2.78184  4.07550  4.39433  1.86845  3.82503  1.36586  2.80459  4.12415  3.64257  3.97997  3.93897  3.38473  3.12440  2.04580  4.90488  3.76083     23 - -
          2.68618  4.42225  2.77519  2.73123  3.46354  2.40513  3.72494  3.29354  2.67741  2.69355  4.24690  2.90346  2.73739  3.18146  2.89801  2.37887  2.77519  2.98518  4.58477  3.61503
          0.02199  4.22388  4.94622  0.61958  0.77255  0.48576  0.95510
     22   2.45522  4.79032  2.92144  2.35313  4.23181  2.69883  3.77741  3.65696  2.61072  3.25796  4.07203  2.63286  3.85224  2.93881  3.06933  2.51119  1.79227  3.28625  5.49084  4.15614     24 - -
          2.68613  4.42235  2.77529  2.73133  3.46363  2.40493  3.72504  3.29363  2.67750  2.69364  4.24699  2.90356  2.73738  3.18156  2.89793  2.37889  2.77497  2.98496  4.58486  3.61513
          0.26533  1.48751  4.94622  0.81174  0.58714  0.48576  0.95510
     23   2.69210  4.88723  2.85247  2.53741  4.44401  2.50714  3.83581  3.90285  2.60814  3.46853  4.28465  3.02689  3.88868  1.50709  3.02103  2.32269  3.00743  3.48717  5.64513  4.30332     33 - -
          2.68618  4.42225  2.77519  2.73123  3.46354  2.40513  3.72494  3.29354  2.67741  2.69355  4.24690  2.90346  2.73739  3.18146  2.89801  2.37887  2.77519  2.98518  4.58477  3.61503
          0.02199  4.22388  4.94622  0.61958  0.77255  0.48576  0.95510
     24   2.60289  4.95275  2.70288  2.44248  4.31237  2.97290  3.73144  3.74395  2.32779  3.31779  4.12868  2.96449  1.79866  2.88006  2.83943  2.71477  2.96434  3.37964  5.52722  4.17684     34 - -
          2.68618  4.42225  2.77519  2.73123  3.46354  2.40513  3.72494  3.29354  2.67741  2.69355  4.24690  2.90346  2.73739  3.18146  2.89801  2.37887  2.77519  2.98518  4.58477  3.61503
          0.02199  4.22388  4.94622  0.61958  0.77255  0.48576  0.95510
     25   2.44564  4.52675  3.23992  2.48169  3.13665  3.29586  2.97297  2.98138  2.65418  2.66640  3.45720  3.14840  2.98834  2.93061  3.06874  2.69067  2.84352  2.54558  5.08039  3.80794     35 - -
          2.68618  4.42225  2.77519  2.73123  3.46354  2.40513  3.72494  3.29354  2.67741  2.69355  4.24690  2.90346  2.73739  3.18146  2.89801  2.37887  2.77519  2.98518  4.58477  3.61503
          0.02199  4.22388  4.94622  0.61958  0.77255  0.48576  0.95510
     26   3.25803  4.54220  5.06321  4.58797  3.68558  4.65135  5.28745  0.89998  4.47129  2.14264  3.47535  4.78049  4.94999  4.72651  4.64751  4.06387  3.52805  1.45358  5.71885  4.51759     36 - -
          2.68618  4.42225  2.77519  2.73123  3.46354  2.40513  3.72494  3.29354  2.67741  2.69355  4.24690  2.90346  2.73739  3.18146  2.89801  2.37887  2.77519  2.98518  4.58477  3.61503
          0.02199  4.22388  4.94622  0.61958  0.77255  0.48576  0.95510
     27   2.38638  5.02438  2.90442  2.28152  4.32435  3.40468  3.47188  3.77164  2.26075  3.30569  4.08269  2.90352  2.46860  2.54399  2.55189  2.57001  2.82237  3.39170  5.48175  4.11178     37 - -
          2.68618  4.42225  2.77519  2.73123  3.46354  2.40513  3.72494  3.29354  2.67741  2.69355  4.24690  2.90346  2.73739  3.18146  2.89801  2.37887  2.77519  2.98518  4.58477  3.61503
          0.02199  4.22388  4.94622  0.61958  0.77255  0.48576  0.95510
     28   2.38472  4.46148  3.32049  2.91080  4.10252  3.27155  4.01061  3.47546  2.88037  3.16521  4.01950  3.12509  1.43448  3.24438  3.13137  2.53205  2.88039  2.71756  5.44779  4.18836     38 - -
          2.68618  4.42225  2.77519  2.73123  3.46354  2.40513  3.72494  3.29354  2.67741  2.69355  4.24690  2.90346  2.73739  3.18146  2.89801  2.37887  2.77519  2.98518  4.58477  3.61503
          0.02199  4.22388  4.94622  0.61958  0.77255  0.48576  0.95510
     29   2.91437  4.98244  2.28540  2.71040  4.78166  0.83261  4.23011  4.32580  3.28142  3.92621  4.80634  3.19667  4.03111  3.46379  3.75195  2.96535  3.32394  3.84148  5.96547  4.69877     39 - -
          2.68618  4.42225  2.77519  2.73123  3.46354  2.40513  3.72494  3.29354  2.67741  2.69355  4.24690  2.90346  2.73739  3.18146  2.89801  2.37887  2.77519  2.98518  4.58477  3.61503
          0.02199  4.22388  4.94622  0.61958  0.77255  0.48576  0.95510
     30   2.72427  5.20343  2.63113  1.78783  4.52840  2.93177  3.43969  4.00394  1.89786  3.49458  4.25948  2.86930  3.84119  2.60168  2.88911  2.58759  2.96110  3.58533  5.63708  4.22987     40 - -
          2.68618  4.42225  2.77519  2.73123  3.46354  2.40513  3.72494  3.29354  2.67741  2.69355  4.24690  2.90346  2.73739  3.18146  2.89801  2.37887  2.77519  2.98518  4.58477  3.61503
          0.02199  4.22388  4.94622  0.61958  0.77255  0.48576  0.95510
     31   2.57730  4.66241  3.07868  2.40575  3.93078  3.44548  3.76131  3.32267  2.61238  2.97764  3.82611  3.08440  3.88686  2.95942  3.03777  2.27929  1.78406  3.02685  5.26366  3.45929     41 - -
          2.68618  4.42225  2.77519  2.73123  3.46354  2.40513  3.72494  3.29354  2.67741  2.69355  4.24690  2.90346  2.73739  3.18146  2.89801  2.37887  2.77519  2.98518  4.58477  3.61503
          0.02199  4.22388  4.94622  0.61958  0.77255  0.48576  0.95510
     32   3.95184  5.09807  4.92765  4.68532  0.91383  4.63684  3.57510  3.58306  4.50999  2.85884  4.16021  4.28526  4.92890  4.38088  4.46793  4.02222  4.16764  3.52366  3.68600  1.29161     42 - -
          2.68618  4.42225  2.77519  2.73123  3.46354  2.40513  3.72494  3.29354  2.67741  2.69355  4.24690  2.90346  2.73739  3.18146  2.89801  2.37887  2.77519  2.98518  4.58477  3.61503
          0.02199  4.22388  4.94622  0.61958  0.77255  0.48576  0.95510
     33   2.53457  4.46634  3.01099  2.79680  3.71522  3.49320  3.84601  3.00962  2.77697  2.76315  3.64604  3.23081  3.93248  3.10623  2.97506  2.72073  2.13553  1.85669  5.12054  3.86226     43 - -
          2.68618  4.42225  2.77519  2.73123  3.46354  2.40513  3.72494  3.29354  2.67741  2.69355  4.24690  2.90346  2.73739  3.18146  2.89801  2.37887  2.77519  2.98518  4.58477  3.61503
          0.02199  4.22388  4.94622  0.61958  0.77255  0.48576  0.95510
     34   3.79481  5.13936  4.37772  4.18555  2.39970  4.25572  3.84273  3.76082  4.03467  3.12011  4.40052  4.18428  4.72697  4.25214  4.13995  3.89049  4.08636  3.64948  4.05242  0.53567     44 - -
          2.68618  4.42225  2.77519  2.73123  3.46354  2.40513  3.72494  3.29354  2.67741  2.69355  4.24690  2.90346  2.73739  3.18146  2.89801  2.37887  2.77519  2.98518  4.58477  3.61503
          0.02199  4.22388  4.94622  0.61958  0.77255  0.48576  0.95510
     35   2.68849  5.11580  2.77129  1.44708  4.42681  3.43158  3.44989  3.87341  2.40940  3.40315  4.19744  2.92462  3.87417  2.80757  2.56911  2.72713  2.69910  3.49521  5.57238  4.20282     45 - -
          2.68618  4.42225  2.77519  2.73123  3.46354  2.40513  3.72494  3.29354  2.67741  2.69355  4.24690  2.90346  2.73739  3.18146  2.89801  2.37887  2.77519  2.98518  4.58477  3.61503
          0.02199  4.22388  4.94622  0.61958  0.77255  0.48576  0.95510
     36   3.89932  5.04374  4.97600  4.71205  0.76234  4.62653  3.56611  3.56220  4.51621  2.85718  4.12516  4.28279  4.90929  4.37452  4.45717  3.99574  4.10901  3.48720  2.73889  1.80505     46 - -
          2.68618  4.42225  2.77519  2.73123  3.46354  2.40513  3.72494  3.29354  2.67741  2.69355  4.24690  2.90346  2.73739  3.18146  2.89801  2.37887  2.77519  2.98518  4.58477  3.61503
          0.02199  4.22388  4.94622  0.61958  0.77255  0.48576  0.95510
     37   2.62892  4.92731  2.74844  2.15466  4.19605  3.43244  3.60976  3.50363  2.30588  3.18241  3.99032  2.93934  3.82627  2.63643  2.71751  2.63640  2.27857  2.68562  5.40785  4.05063     47 - -
          2.68618  4.42225  2.77519  2.73123  3.46354  2.40513  3.72494  3.29354  2.67741  2.69355  4.24690  2.90346  2.73739  3.18146  2.89801  2.37887  2.77519  2.98518  4.58477  3.61503
          0.02199  4.22388  4.94622  0.61958  0.77255  0.48576  0.95510
     38   2.24979  3.38849  4.45042  3.86837  3.21895  3.95924  4.31045  1.96460  3.73046  1.80209  3.04550  4.01383  4.30736  3.92435  3.86011  3.26835  3.00674  1.67590  4.89154  3.70886     48 - -
          2.68618  4.42225  2.77519  2.73123  3.46354  2.40513  3.72494  3.29354  2.67741  2.69355  4.24690  2.90346  2.73739  3.18146  2.89801  2.37887  2.77519  2.98518  4.58477  3.61503
          0.02199  4.22388  4.94622  0.61958  0.77255  0.48576  0.95510
     39   2.64702  5.04660  2.93408  2.26566  4.35833  3.22837  3.41894  3.81172  2.17258  3.33137  4.09928  2.84052  3.32140  2.50803  2.20702  2.62955  2.64728  3.14663  5.49406  4.11916     49 - -
          2.68618  4.42225  2.77519  2.73123  3.46354  2.40513  3.72494  3.29354  2.67741  2.69355  4.24690  2.90346  2.73739  3.18146  2.89801  2.37887  2.77519  2.98518  4.58477  3.61503
          0.02199  4.22388  4.94622  0.61958  0.77255  0.48576  0.95510
     40   2.63417  5.11039  2.72872  2.35042  4.44071  3.41733  3.46764  3.90827  2.16464  3.40317  4.15853  2.64698  3.16150  2.11383  2.43455  2.61798  2.88539  3.49392  5.54533  4.05687     50 - -
          2.68618  4.42225  2.77519  2.73123  3.46354  2.40513  3.72494  3.29354  2.67741  2.69355  4.24690  2.90346  2.73739  3.18146  2.89801  2.37887  2.77519  2.98518  4.58477  3.61503
          0.02199  4.22388  4.94622  0.61958  0.77255  0.48576  0.95510
     41   2.26523  4.95975  2.69242  2.39144  4.25362  3.41526  3.12544  3.69596  2.41256  3.25293  4.03803  2.92497  2.92503  2.62299  2.89073  2.19103  2.81704  3.21639  5.45148  4.08401     51 - -
          2.68622  4.42229  2.77523  2.73127  3.46358  2.40517  3.72498  3.29340  2.67745  2.69359  4.24647  2.90350  2.73732  3.18150  2.89805  2.37880  2.77523  2.98504  4.58481  3.61507
          0.15688  1.97989  4.94622  0.56257  0.84337  0.48576  0.95510
     42   2.61955  4.52580  3.47620  3.40177  4.67181  0.63534  4.58852  4.24601  3.63915  3.92958  4.81857  3.59269  3.98823  3.92358  3.90140  2.69021  3.13769  3.65040  5.92736  4.76097     55 - -
          2.68618  4.42225  2.77519  2.73123  3.46354  2.40513  3.72494  3.29354  2.67741  2.69355  4.24690  2.90346  2.73739  3.18146  2.89801  2.37887  2.77519  2.98518  4.58477  3.61503
          0.02199  4.22388  4.94622  0.61958  0.77255  0.48576  0.95510
     43   2.43688  4.29105  3.74542  3.35413  4.06106  3.22610  4.29830  3.17173  3.28015  3.07867  4.01070  3.52163  3.91215  3.61066  3.56741  2.45678  1.10527  2.44600  5.50871  4.28695     56 - -
          2.68618  4.42225  2.77519  2.73123  3.46354  2.40513  3.72494  3.29354  2.67741  2.69355  4.24690  2.90346  2.73739  3.18146  2.89801  2.37887  2.77519  2.98518  4.58477  3.61503
          0.02199  4.22388  4.94622  0.61958  0.77255  0.48576  0.95510
     44   3.68659  4.93749  4.73692  4.38122  1.07189  4.47248  2.40173  3.51991  4.22914  2.93088  4.10201  3.87790  4.77739  4.19944  4.27118  3.81319  3.90093  3.38329  2.85913  1.62729     57 - -
          2.68618  4.42225  2.77519  2.73123  3.46354  2.40513  3.72494  3.29354  2.67741  2.69355  4.24690  2.90346  2.73739  3.18146  2.89801  2.37887  2.77519  2.98518  4.58477  3.61503
          0.02199  4.22388  4.94622  0.61958  0.77255  0.48576  0.95510
     45   2.87292  4.34340  4.24826  3.67222  2.72357  3.98196  4.26159  2.38615  3.55756  1.77491  1.61764  3.92767  3.41160  3.76972  3.75601  3.27588  3.10317  2.40998  4.88306  3.69591     58 - -
          2.68618  4.42225  2.77519  2.73123  3.46354  2.40513  3.72494  3.29354  2.67741  2.69355  4.24690  2.90346  2.73739  3.18146  2.89801  2.37887  2.77519  2.98518  4.58477  3.61503
          0.02199  4.22388  4.94622  0.61958  0.77255  0.48576  0.95510
     46   3.79481  5.13936  4.37772  4.18555  2.39970  4.25572  3.84273  3.76082  4.03467  3.12011  4.40052  4.18428  4.72697  4.25214  4.13995  3.89049  4.08636  3.64948  4.05242  0.53567     59 - -
          2.68618  4.42225  2.77519  2.73123  3.46354  2.40513  3.72494  3.29354  2.67741  2.69355  4.24690  2.90346  2.73739  3.18146  2.89801  2.37887  2.77519  2.98518  4.58477  3.61503
          0.02199  4.22388  4.94622  0.61958  0.77255  0.48576  0.95510
     47   3.46293  5.19042  3.54849  3.35758  3.59739  3.80058  0.57819  4.22265  3.19430  3.66450  4.74667  3.74681  4.37894  3.73259  3.43129  3.53489  3.78437  3.95134  5.05325  3.54128     60 - -
          2.68618  4.42225  2.77519  2.73123  3.46354  2.40513  3.72494  3.29354  2.67741  2.69355  4.24690  2.90346  2.73739  3.18146  2.89801  2.37887  2.77519  2.98518  4.58477  3.61503
          0.02199  4.22388  4.94622  0.61958  0.77255  0.48576  0.95510
     48   2.25456  4.73655  2.66527  2.55491  4.29158  3.30780  3.80569  3.72363  2.63796  3.31857  4.12025  3.03318  2.27842  2.96190  3.09903  1.96412  2.58255  3.31733  5.53819  4.20334     61 - -
          2.68618  4.42225  2.77519  2.73123  3.46354  2.40513  3.72494  3.29354  2.67741  2.69355  4.24690  2.90346  2.73739  3.18146  2.89801  2.37887  2.77519  2.98518  4.58477  3.61503
          0.02199  4.22388  4.94622  0.61958  0.77255  0.48576  0.95510
     49   3.46293  5.19042  3.54849  3.35758  3.59739  3.80058  0.57819  4.22265  3.19430  3.66450  4.74667  3.74681  4.37894  3.73259  3.43129  3.53489  3.78437  3.95134  5.05325  3.54128     62 - -
          2.68618  4.42225  2.77519  2.73123  3.46354  2.40513  3.72494  3.29354  2.67741  2.69355  4.24690  2.90346  2.73739  3.18146  2.89801  2.37887  2.77519  2.98518  4.58477  3.61503
          0.04421  4.22388  3.55411  0.61958  0.77255  0.48576  0.95510
     50   2.20992  4.71087  2.86883  2.51971  3.81120  3.09564  3.23055  3.32912  2.47689  2.96217  3.79468  3.02511  3.85393  2.85480  2.92260  2.45818  2.62388  2.56247  5.23737  3.84125     63 - -
          2.68618  4.42225  2.77519  2.73123  3.46354  2.40513  3.72494  3.29354  2.67741  2.69355  4.24690  2.90346  2.73739  3.18146  2.89801  2.37887  2.77519  2.98518  4.58477  3.61503
          0.02248  4.20215  4.92449  0.61958  0.77255  0.51328  0.91263
     51   2.66432  5.06066  2.03979  2.34133  4.35310  3.39914  3.04076  3.81568  2.41367  3.34788  3.44883  2.38703  3.31571  2.75608  2.90194  2.64339  2.90089  3.42817  5.52271  4.13296     64 - -
          2.68618  4.42225  2.77519  2.73123  3.46354  2.40513  3.72494  3.29354  2.67741  2.69355  4.24690  2.90346  2.73739  3.18146  2.89801  2.37887  2.77519  2.98518  4.58477  3.61503
          0.02248  4.20215  4.92449  0.61958  0.77255  0.46893  0.98261
     52   2.65555  5.15109  2.25080  1.74999  4.46303  3.38860  3.65846  3.93258  2.45444  3.44729  4.21877  2.62496  3.39537  2.77765  2.95725  2.54581  2.94609  2.95477  5.61173  4.20432     65 - -
          2.68618  4.42225  2.77519  2.73123  3.46354  2.40513  3.72494  3.29354  2.67741  2.69355  4.24690  2.90346  2.73739  3.18146  2.89801  2.37887  2.77519  2.98518  4.58477  3.61503
          0.02199  4.22388  4.94622  0.61958  0.77255  0.48576  0.95510
     53   2.24948  4.59880  2.71718  2.62290  3.79392  3.49476  3.27769  3.17327  2.61127  2.84093  2.39282  3.10599  3.89143  2.94737  3.03809  2.72474  2.63105  2.80785  5.15359  3.86703     66 - -
          2.68618  4.42225  2.77519  2.73123  3.46354  2.40513  3.72494  3.29354  2.67741  2.69355  4.24690  2.90346  2.73739  3.18146  2.89801  2.37887  2.77519  2.98518  4.58477  3.61503
          0.02199  4.22388  4.94622  0.61958  0.77255  0.48576  0.95510
     54   2.61816  4.41589  3.38355  2.76713  3.26405  3.56521  3.80403  2.82417  2.32895  2.62852  3.32801  3.25193  3.94644  3.09002  2.85493  2.80229  2.42856  2.08653  4.98844  3.74026     67 - -
          2.68618  4.42225  2.77519  2.73123  3.46354  2.40513  3.72494  3.29354  2.67741  2.69355  4.24690  2.90346  2.73739  3.18146  2.89801  2.37887  2.77519  2.98518  4.58477  3.61503
          0.02199  4.22388  4.94622  0.61958  0.77255  0.48576  0.95510
     55   2.96691  4.98312  3.22836  2.82305  3.94134  3.63314  3.87671  3.48836  2.50208  2.56853  4.03577  3.27656  4.09708  1.18927  2.79256  3.02874  3.22024  3.28916  5.33532  3.97564     68 - -
          2.68618  4.42225  2.77519  2.73123  3.46354  2.40513  3.72494  3.29354  2.67741  2.69355  4.24690  2.90346  2.73739  3.18146  2.89801  2.37887  2.77519  2.98518  4.58477  3.61503
          0.02199  4.22388  4.94622  0.61958  0.77255  0.48576  0.95510
     56   2.62927  4.82917  2.81285  2.13189  4.06712  3.45016  3.65927  3.37214  2.45797  3.02662  2.47154  2.75010  3.84476  2.58456  2.91848  2.66245  2.86103  3.02041  5.33109  3.99612     69 - -
          2.68618  4.42225  2.77519  2.73123  3.46354  2.40513  3.72494  3.29354  2.67741  2.69355  4.24690  2.90346  2.73739  3.18146  2.89801  2.37887  2.77519  2.98518  4.58477  3.61503
          0.02199  4.22388  4.94622  0.61958  0.77255  0.48576  0.95510
     57   1.92296  4.62433  2.94008  2.59899  3.84814  3.23244  3.72605  3.23843  2.58793  2.73346  3.11732  2.97458  3.68420  2.92510  3.02279  2.56504  2.59206  2.95440  5.19076  3.89724     70 - -
          2.68618  4.42225  2.77519  2.73123  3.46354  2.40513  3.72494  3.29354  2.67741  2.69355  4.24690  2.90346  2.73739  3.18146  2.89801  2.37887  2.77519  2.98518  4.58477  3.61503
          0.02199  4.22388  4.94622  0.61958  0.77255  0.48576  0.95510
     58   2.72383  4.30826  4.24468  3.66814  2.66801  3.95464  4.23727  2.44554  3.34574  1.73477  1.67335  3.91049  4.28931  3.75874  3.72384  3.25059  3.07388  2.37763  4.86322  3.67327     71 - -
          2.68619  4.42226  2.77520  2.73124  3.46355  2.40514  3.72495  3.29355  2.67742  2.69356  4.24690  2.90347  2.73740  3.18147  2.89784  2.37888  2.77520  2.98519  4.58478  3.61504
          0.07392  2.74666  4.94622  0.42811  1.05480  0.48576  0.95510
     59   3.16283  4.88826  3.90719  3.85798  4.96519  0.34729  4.94179  4.66513  4.08616  4.26904  5.25799  4.07324  4.28907  4.38316  4.26955  3.34704  3.67096  4.12519  5.95254  5.08398     73 - -
          2.68618  4.42225  2.77519  2.73123  3.46354  2.40513  3.72494  3.29354  2.67741  2.69355  4.24690  2.90346  2.73739  3.18146  2.89801  2.37887  2.77519  2.98518  4.58477  3.61503
          0.02199  4.22388  4.94622  0.61958  0.77255  0.48576  0.95510
     60   3.23856  4.72238  4.86952  4.31432  3.15629  4.55619  4.86900  2.31311  4.12910  0.96799  1.75624  4.57239  4.77031  4.28377  4.25584  3.90808  3.58869  2.44435  5.21909  4.14849     74 - -
          2.68618  4.42225  2.77519  2.73123  3.46354  2.40513  3.72494  3.29354  2.67741  2.69355  4.24690  2.90346  2.73739  3.18146  2.89801  2.37887  2.77519  2.98518  4.58477  3.61503
          0.02199  4.22388  4.94622  0.61958  0.77255  0.48576  0.95510
     61   2.23902  4.14215  3.92179  3.34240  2.88730  3.69294  3.51506  2.58383  3.24230  2.12840  2.22132  3.60852  4.06316  3.48761  3.47185  2.96988  2.81296  2.37144  4.71920  2.98691     75 - -
          2.68618  4.42225  2.77519  2.73123  3.46354  2.40513  3.72494  3.29354  2.67741  2.69355  4.24690  2.90346  2.73739  3.18146  2.89801  2.37887  2.77519  2.98518  4.58477  3.61503
          0.02199  4.22388  4.94622  0.61958  0.77255  0.48576  0.95510
     62   3.16283  4.88826  3.90719  3.85798  4.96519  0.34729  4.94179  4.66513  4.08616  4.26904  5.25799  4.07324  4.28907  4.38316  4.26955  3.34704  3.67096  4.12519  5.95254  5.08398     76 - -
          2.68619  4.42226  2.77520  2.73124  3.46354  2.40505  3.72495  3.29355  2.67741  2.69355  4.24690  2.90347  2.73740  3.18147  2.89801  2.37887  2.77520  2.98519  4.58477  3.61504
          0.16045  2.93228  2.35429  0.45908  0.99931  0.48576  0.95510
     63   2.20633  4.11527  3.94544  3.36702  2.39832  3.68285  3.99222  2.49723  3.26495  2.15525  2.68984  3.62243  3.83570  3.50615  3.48662  2.90843  2.75015  2.15652  4.73576  3.53772     78 - -
          2.68618  4.42225  2.77519  2.73123  3.46354  2.40513  3.72494  3.29354  2.67741  2.69355  4.24690  2.90346  2.73739  3.18146  2.89801  2.37887  2.77519  2.98518  4.58477  3.61503
          0.02414  4.13192  4.85427  0.61958  0.77255  0.42373  1.06306
     64   2.83826  4.21381  4.62713  4.02981  2.14235  4.00877  4.28912  1.97078  3.85700  1.70507  2.48092  4.10699  4.32953  3.97780  3.91190  3.32100  3.06569  2.25511  3.24155  3.54383     79 - -
          2.68618  4.42225  2.77519  2.73123  3.46354  2.40513  3.72494  3.29354  2.67741  2.69355  4.24690  2.90346  2.73739  3.18146  2.89801  2.37887  2.77519  2.98518  4.58477  3.61503
          0.02199  4.22388  4.94622  0.61958  0.77255  0.48576  0.95510
     65   3.26191  4.51715  5.13099  4.61737  3.64706  4.72152  5.26225  1.23558  4.51856  1.88203  3.42791  4.81093  4.96340  4.73127  4.67676  4.10742  3.51247  1.15759  5.66047  4.48601     80 - -
          2.68618  4.42225  2.77519  2.73123  3.46354  2.40513  3.72494  3.29354  2.67741  2.69355  4.24690  2.90346  2.73739  3.18146  2.89801  2.37887  2.77519  2.98518  4.58477  3.61503
          0.02199  4.22388  4.94622  0.61958  0.77255  0.48576  0.95510
     66   2.87238  4.29570  4.34086  3.49584  3.50803  4.06738  4.45130  1.59446  3.67779  2.26151  3.41717  4.03589  4.41854  3.94177  3.89915  3.37947  2.58496  1.35240  5.15745  3.95340     81 - -
          2.68618  4.42225  2.77519  2.73123  3.46354  2.40513  3.72494  3.29354  2.67741  2.69355  4.24690  2.90346  2.73739  3.18146  2.89801  2.37887  2.77519  2.98518  4.58477  3.61503
          0.02199  4.22388  4.94622  0.61958  0.77255  0.48576  0.95510
     67   2.60946  5.11239  2.51798  2.22527  4.42172  3.40657  2.25062  3.88520  2.36424  3.40034  4.17011  2.78756  3.82962  2.75277  2.64943  2.34162  2.91844  3.48544  5.56262  4.16925     82 - -
          2.68618  4.42225  2.77519  2.73123  3.46354  2.40513  3.72494  3.29354  2.67741  2.69355  4.24690  2.90346  2.73739  3.18146  2.89801  2.37887  2.77519  2.98518  4.58477  3.61503
          0.02199  4.22388  4.94622  0.61958  0.77255  0.48576  0.95510
     68   2.73704  4.82612  3.05143  2.38055  4.08898  3.49483  3.74829  3.48068  2.46853  2.74235  3.95867  3.08426  1.75963  2.92575  2.64744  2.79367  2.98045  3.18250  5.35818  4.05877     83 - -
          2.68612  4.42230  2.77521  2.73127  3.46359  2.40515  3.72500  3.29359  2.67715  2.69357  4.24695  2.90351  2.73745  3.18151  2.89776  2.37892  2.77524  2.98524  4.58482  3.61509
          0.40655  1.60712  2.01294  0.51533  0.90956  0.48576  0.95510
     69   2.65809  5.09291  2.58873  2.35902  4.42985  3.41908  3.39583  3.87955  1.83392  3.37390  4.14682  2.89808  3.74573  2.54523  2.21849  2.65371  2.83865  3.48176  5.50984  4.14823     90 - -
          2.68618  4.42225  2.77519  2.73123  3.46354  2.40513  3.72494  3.29354  2.67741  2.69355  4.24690  2.90346  2.73739  3.18146  2.89801  2.37887  2.77519  2.98518  4.58477  3.61503
          0.02522  4.08865  4.81099  0.61958  0.77255  0.40126  1.10707
     70   2.63071  5.05683  2.46142  2.34617  4.36795  2.87991  3.15027  3.60450  2.32378  3.34775  4.10850  2.73581  2.96580  2.63260  2.76135  2.43539  2.83774  3.37141  5.51088  4.12044     91 - -
          2.68618  4.42225  2.77519  2.73123  3.46354  2.40513  3.72494  3.29354  2.67741  2.69355  4.24690  2.90346  2.73739  3.18146  2.89801  2.37887  2.77519  2.98518  4.58477  3.61503
          0.02199  4.22388  4.94622  0.61958  0.77255  0.48576  0.95510
     71   2.32770  4.88946  2.91951  2.42422  4.16125  3.27700  3.64412  3.30440  2.26074  3.16854  3.96748  2.95721  2.67106  2.78091  2.58313  2.36560  2.86068  3.24343  5.38774  4.03948     92 - -
          2.68618  4.42225  2.77519  2.73123  3.46354  2.40513  3.72494  3.29354  2.67741  2.69355  4.24690  2.90346  2.73739  3.18146  2.89801  2.37887  2.77519  2.98518  4.58477  3.61503
          0.02199  4.22388  4.94622  0.61958  0.77255  0.48576  0.95510
     72   2.45095  4.82453  2.92534  2.43108  4.06437  3.30445  3.60014  3.48179  2.18578  2.88980  3.89498  2.96378  3.62809  2.71287  2.74488  2.56636  2.50733  2.82961  5.32576  3.41460     93 - -
          2.68618  4.42225  2.77519  2.73123  3.46354  2.40513  3.72494  3.29354  2.67741  2.69355  4.24690  2.90346  2.73739  3.18146  2.89801  2.37887  2.77519  2.98518  4.58477  3.61503
          0.02199  4.22388  4.94622  0.61958  0.77255  0.48576  0.95510
     73   2.43233  4.68142  2.92111  2.26033  3.21832  3.27356  3.69335  2.88000  2.47289  2.69029  3.76291  2.94839  3.79377  2.85306  2.92650  2.58875  2.65751  2.93089  5.20969  3.90501     94 - -
          2.68618  4.42225  2.77519  2.73123  3.46354  2.40513  3.72494  3.29354  2.67741  2.69355  4.24690  2.90346  2.73739  3.18146  2.89801  2.37887  2.77519  2.98518  4.58477  3.61503
          0.03809  4.22388  3.78397  0.61958  0.77255  0.48576  0.95510
     74   2.51924  4.75744  2.90572  2.35661  3.98170  3.45741  3.64130  3.38879  2.48133  2.85641  3.20117  3.00491  2.68147  2.83038  2.69738  2.47150  2.84647  2.84337  5.27213  3.95070     95 - -
          2.68618  4.42225  2.77519  2.73123  3.46354  2.40513  3.72494  3.29354  2.67741  2.69355  4.24690  2.90346  2.73739  3.18146  2.89801  2.37887  2.77519  2.98518  4.58477  3.61503
          0.07964  4.20813  2.78586  0.61958  0.77255  0.50583  0.92383
     75   2.50075  5.05091  2.63963  2.22835  4.36313  3.37074  3.59591  3.82463  2.22676  3.34112  4.10512  2.78340  2.72148  2.68178  2.46696  2.52091  2.80377  3.37852  5.50358  4.11502     96 - -
          2.68618  4.42225  2.77519  2.73123  3.46354  2.40513  3.72494  3.29354  2.67741  2.69355  4.24690  2.90346  2.73739  3.18146  2.89801  2.37887  2.77519  2.98518  4.58477  3.61503
          0.04541  4.15214  3.55208  0.61958  0.77255  0.43550  1.04112
     76   2.34215  4.25686  3.60863  3.05518  3.41255  3.58644  3.90359  2.74145  2.98807  2.48751  3.39282  3.41337  3.77144  3.13646  3.30232  2.78984  2.58857  1.72839  4.87860  3.09720     97 - -
          2.68618  4.42225  2.77519  2.73123  3.46354  2.40513  3.72494  3.29354  2.67741  2.69355  4.24690  2.90346  2.73739  3.18146  2.89801  2.37887  2.77519  2.98518  4.58477  3.61503
          0.02244  4.20411  4.92646  0.61958  0.77255  0.51084  0.91627
     77   2.89754  5.42467  1.33723  2.04804  4.70483  3.35189  2.87456  4.21120  2.66377  3.70669  4.51242  2.75896  3.89722  2.79448  3.20456  2.81471  3.15846  3.67310  5.86072  4.39977     98 - -
          2.68618  4.42225  2.77519  2.73123  3.46354  2.40513  3.72494  3.29354  2.67741  2.69355  4.24690  2.90346  2.73739  3.18146  2.89801  2.37887  2.77519  2.98518  4.58477  3.61503
          0.02244  4.20411  4.92646  0.61958  0.77255  0.47039  0.98018
     78   2.72010  4.94666  3.10494  2.35119  4.04946  3.51146  3.51982  3.63757  2.15077  3.06150  4.01424  3.02792  3.89365  2.71537  1.74240  2.73739  2.93900  2.93033  5.39614  4.08465     99 - -
          2.68618  4.42225  2.77519  2.73123  3.46354  2.40513  3.72494  3.29354  2.67741  2.69355  4.24690  2.90346  2.73739  3.18146  2.89801  2.37887  2.77519  2.98518  4.58477  3.61503
          0.02199  4.22388  4.94622  0.61958  0.77255  0.48576  0.95510
     79   2.86729  5.30121  1.37831  1.89414  4.57458  3.37580  3.77536  3.23436  2.66841  3.57387  4.40070  2.85292  3.90615  2.92300  3.19758  2.81030  3.12746  3.62381  5.77657  4.34327    100 - -
          2.68618  4.42225  2.77519  2.73123  3.46354  2.40513  3.72494  3.29354  2.67741  2.69355  4.24690  2.90346  2.73739  3.18146  2.89801  2.37887  2.77519  2.98518  4.58477  3.61503
          0.02199  4.22388  4.94622  0.61958  0.77255  0.48576  0.95510
     80   2.66188  4.36274  4.28807  3.76047  1.79591  3.96258  3.89336  2.71306  3.63487  2.36230  3.41708  3.88039  4.32182  3.80865  3.79322  3.26913  3.15710  2.23880  4.29034  1.73817    101 - -
          2.68618  4.42225  2.77519  2.73123  3.46354  2.40513  3.72494  3.29354  2.67741  2.69355  4.24690  2.90346  2.73739  3.18146  2.89801  2.37887  2.77519  2.98518  4.58477  3.61503
          0.02199  4.22388  4.94622  0.61958  0.77255  0.48576  0.95510
     81   2.37992  3.70519  4.14153  3.55381  3.18129  3.47745  4.04371  2.34421  3.42318  2.15067  3.19074  3.73547  4.09615  3.63549  3.58454  3.01665  2.61254  1.65652  3.70323  3.50906    102 - -
          2.68618  4.42225  2.77519  2.73123  3.46354  2.40513  3.72494  3.29354  2.67741  2.69355  4.24690  2.90346  2.73739  3.18146  2.89801  2.37887  2.77519  2.98518  4.58477  3.61503
          0.02199  4.22388  4.94622  0.61958  0.77255  0.48576  0.95510
     82   2.64521  3.74421  4.38798  3.78864  2.12079  3.79088  4.09537  2.26935  3.61957  1.80428  2.77765  3.87566  4.14920  3.57981  3.70171  3.09365  2.87646  2.24917  4.25431  3.12928    103 - -
          2.68618  4.42225  2.77519  2.73123  3.46354  2.40513  3.72494  3.29354  2.67741  2.69355  4.24690  2.90346  2.73739  3.18146  2.89801  2.37887  2.77519  2.98518  4.58477  3.61503
          0.02199  4.22388  4.94622  0.61958  0.77255  0.48576  0.95510
     83   2.62701  4.31632  3.55128  2.79433  3.43336  3.61635  3.33716  2.57854  2.90071  1.73391  3.24401  3.37196  3.99285  2.90409  3.23223  2.86802  2.85782  2.41781  4.89639  3.66852    104 - -
          2.68618  4.42225  2.77519  2.73123  3.46354  2.40513  3.72494  3.29354  2.67741  2.69355  4.24690  2.90346  2.73739  3.18146  2.89801  2.37887  2.77519  2.98518  4.58477  3.61503
          0.02199  4.22388  4.94622  0.61958  0.77255  0.48576  0.95510
     84   2.78285  4.23934  4.24146  3.66006  3.02240  3.90662  4.21327  2.23608  3.53903  1.33395  2.66671  3.88442  4.24978  3.75019  3.72004  2.78492  2.92507  2.30267  4.84782  3.67402    105 - -
          2.68618  4.42225  2.77519  2.73123  3.46354  2.40513  3.72494  3.29354  2.67741  2.69355  4.24690  2.90346  2.73739  3.18146  2.89801  2.37887  2.77519  2.98518  4.58477  3.61503
          0.02199  4.22388  4.94622  0.61958  0.77255  0.48576  0.95510
     85   2.59238  4.96974  2.91675  2.40677  4.25601  3.30216  3.32633  3.69663  2.40297  2.94551  4.04574  2.48857  3.83750  2.13518  2.86333  2.21030  2.89033  3.33450  5.45101  4.09025    106 - -
          2.68618  4.42225  2.77519  2.73123  3.46354  2.40513  3.72494  3.29354  2.67741  2.69355  4.24690  2.90346  2.73739  3.18146  2.89801  2.37887  2.77519  2.98518  4.58477  3.61503
          0.03809  4.22388  3.78397  0.61958  0.77255  0.48576  0.95510
     86   2.17354  5.10576  2.58608  1.78286  4.44088  2.97931  3.67985  3.90495  2.49080  3.43343  4.21423  2.66432  3.83733  2.80643  2.99216  2.40729  2.84102  3.50438  5.60941  4.20935    107 - -
          2.68618  4.42225  2.77519  2.73123  3.46354  2.40513  3.72494  3.29354  2.67741  2.69355  4.24690  2.90346  2.73739  3.18146  2.89801  2.37887  2.77519  2.98518  4.58477  3.61503
          0.02234  4.20813  4.93048  0.61958  0.77255  0.50583  0.92383
     87   2.80430  4.29977  4.05608  3.50874  2.35348  3.64918  3.82849  2.77448  3.40025  2.45911  3.41882  3.70710  3.34598  3.61535  3.60934  3.12048  2.92989  2.58354  2.25190  2.04153    108 - -
          2.68618  4.42225  2.77519  2.73123  3.46354  2.40513  3.72494  3.29354  2.67741  2.69355  4.24690  2.90346  2.73739  3.18146  2.89801  2.37887  2.77519  2.98518  4.58477  3.61503
          0.02234  4.20813  4.93048  0.61958  0.77255  0.50583  0.92383
     88   2.18609  4.96253  2.36754  2.25230  3.91631  3.41864  3.44582  3.68569  2.24130  2.92875  4.02174  2.91690  3.69561  2.74180  2.79239  2.62073  2.85463  3.27093  5.43551  4.06707    109 - -
          2.68618  4.42225  2.77519  2.73123  3.46354  2.40513  3.72494  3.29354  2.67741  2.69355  4.24690  2.90346  2.73739  3.18146  2.89801  2.37887  2.77519  2.98518  4.58477  3.61503
          0.02234  4.20813  4.93048  0.61958  0.77255  0.50583  0.92383
     89   2.72599  4.22467  4.04160  3.46442  3.33327  3.83026  4.13109  1.83740  3.00211  2.12733  3.23546  3.74144  4.18934  3.34173  3.55798  3.11668  2.95971  1.61395  4.89784  3.70000    110 - -
          2.68618  4.42225  2.77519  2.73123  3.46354  2.40513  3.72494  3.29354  2.67741  2.69355  4.24690  2.90346  2.73739  3.18146  2.89801  2.37887  2.77519  2.98518  4.58477  3.61503
          0.02234  4.20813  4.93048  0.61958  0.77255  0.50583  0.92383
     90   2.61356  5.06460  2.40060  2.15974  4.19081  3.02936  3.41386  3.84745  2.34485  3.25986  4.11365  2.84346  3.79816  2.41593  2.63708  2.56185  2.65776  3.29568  5.51433  4.12076    111 - -
          2.68618  4.42225  2.77519  2.73123  3.46354  2.40513  3.72494  3.29354  2.67741  2.69355  4.24690  2.90346  2.73739  3.18146  2.89801  2.37887  2.77519  2.98518  4.58477  3.61503
          0.08577  4.20813  2.69822  0.61958  0.77255  0.50583  0.92383
     91   2.53337  4.78680  2.92253  2.33279  4.04159  2.95199  3.65488  3.45493  2.46175  3.06402  3.49614  2.97020  2.43539  2.72490  2.92015  2.64579  2.61271  3.08595  5.31266  3.98169    112 - -
          2.68632  4.42240  2.77501  2.73128  3.46368  2.40493  3.72509  3.29369  2.67744  2.69359  4.24446  2.90343  2.73748  3.18136  2.89815  2.37901  2.77534  2.98513  4.58456  3.61518
          0.24044  1.88037  2.79384  1.49230  0.25470  0.57838  0.82281
     92   2.65857  4.62788  3.11487  2.66220  3.60992  1.76344  3.28147  3.30268  2.60305  2.93847  3.81272  2.94286  3.90468  2.99566  2.98069  2.75740  2.91913  3.01811  4.05193  3.62284    124 - -
          2.68618  4.42225  2.77519  2.73123  3.46354  2.40513  3.72494  3.29354  2.67741  2.69355  4.24690  2.90346  2.73739  3.18146  2.89801  2.37887  2.77519  2.98518  4.58477  3.61503
          0.04773  4.09116  3.51029  0.61958  0.77255  0.63528  0.75457
     93   2.37844  4.50360  3.18847  2.55579  3.68758  3.47204  3.70920  3.06061  2.60077  2.57735  3.53698  3.10261  3.86297  2.76643  3.01383  2.28040  2.49964  2.57253  5.06366  3.66182    125 - -
          2.68618  4.42225  2.77519  2.73123  3.46354  2.40513  3.72494  3.29354  2.67741  2.69355  4.24690  2.90346  2.73739  3.18146  2.89801  2.37887  2.77519  2.98518  4.58477  3.61503
          0.02572  4.06915  4.79150  0.61958  0.77255  0.61694  0.77564
     94   2.39903  4.62131  3.10187  2.43001  3.62823  3.45616  3.21006  3.21146  2.51484  2.83697  3.61726  3.03656  3.84325  2.70910  2.74967  2.63937  2.60895  2.91448  5.15159  2.87810    126 - -
          2.68618  4.42225  2.77519  2.73123  3.46354  2.40513  3.72494  3.29354  2.67741  2.69355  4.24690  2.90346  2.73739  3.18146  2.89801  2.37887  2.77519  2.98518  4.58477  3.61503
          0.02515  4.09116  4.81351  0.61958  0.77255  0.63528  0.75457
     95   2.59397  4.28786  3.51761  2.94988  3.30463  3.57993  3.83882  2.73059  2.87357  2.32684  3.38334  3.34010  3.96152  3.18887  2.91098  2.83412  2.06268  2.22961  4.86743  3.24556    127 - -
          2.68618  4.42225  2.77519  2.73123  3.46354  2.40513  3.72494  3.29354  2.67741  2.69355  4.24690  2.90346  2.73739  3.18146  2.89801  2.37887  2.77519  2.98518  4.58477  3.61503
          0.02515  4.09116  4.81351  0.61958  0.77255  0.63528  0.75457
     96   2.55296  4.51046  3.21550  2.73300  3.89563  3.36035  3.81353  3.26751  2.62868  2.59118  3.81120  3.15440  1.90666  3.03511  2.84323  2.49235  2.72604  2.96331  5.24216  3.97024    128 - -
          2.68618  4.42225  2.77519  2.73123  3.46354  2.40513  3.72494  3.29354  2.67741  2.69355  4.24690  2.90346  2.73739  3.18146  2.89801  2.37887  2.77519  2.98518  4.58477  3.61503
          0.02515  4.09116  4.81351  0.61958  0.77255  0.63528  0.75457
     97   2.43872  5.00176  2.58939  2.33872  4.31433  3.38323  3.58921  3.76710  2.02001  3.29547  4.06777  2.83982  3.56911  2.70557  2.47684  2.47721  2.61594  3.37818  5.46691  4.08973    129 - -
          2.68618  4.42225  2.77519  2.73123  3.46354  2.40513  3.72494  3.29354  2.67741  2.69355  4.24690  2.90346  2.73739  3.18146  2.89801  2.37887  2.77519  2.98518  4.58477  3.61503
          0.02515  4.09116  4.81351  0.61958  0.77255  0.63528  0.75457
     98   2.57764  4.45914  3.10587  2.67838  3.62467  3.33033  3.38740  2.68326  2.64969  2.68427  3.15073  3.13968  3.36285  2.71491  3.05488  2.63405  2.79418  2.31879  5.01861  3.75317    130 - -
          2.68636  4.42268  2.77492  2.73150  3.46364  2.40522  3.72468  3.29319  2.67754  2.69349  4.24687  2.90340  2.73753  3.18124  2.89825  2.37864  2.77507  2.98521  4.58520  3.61494
          0.25646  1.52281  4.81351  2.23218  0.11350  0.63528  0.75457
     99   2.47002  4.51190  3.18190  2.63901  3.50987  3.45057  3.72711  3.10303  2.61738  2.77940  2.75948  2.47666  2.92273  2.95315  3.03219  2.59167  2.77014  2.83456  5.09863  3.82079    157 - -
          2.68618  4.42225  2.77519  2.73123  3.46354  2.40513  3.72494  3.29354  2.67741  2.69355  4.24690  2.90346  2.73739  3.18146  2.89801  2.37887  2.77519  2.98518  4.58477  3.61503
          0.02515  4.09116  4.81351  0.61958  0.77255  0.56345  0.84221
    100   2.45717  4.70537  2.98093  2.04833  3.68437  3.18227  3.65804  3.25500  2.42454  2.95404  3.06818  3.00165  3.83502  2.81752  2.93512  2.65624  2.55720  2.99203  5.22713  3.91268    158 - -
          2.68618  4.42225  2.77519  2.73123  3.46354  2.40513  3.72494  3.29354  2.67741  2.69355  4.24690  2.90346  2.73739  3.18146  2.89801  2.37887  2.77519  2.98518  4.58477  3.61503
          0.02417  4.13069  4.85304  0.61958  0.77255  0.59503  0.80195
    101   2.55402  4.39604  3.33511  2.82802  3.67883  2.98432  3.84186  3.03752  2.66362  2.73959  2.10827  3.23348  3.89629  3.11708  3.13077  2.20448  2.71969  2.77271  5.08313  3.83565    159 - -
          2.68618  4.42225  2.77519  2.73123  3.46354  2.40513  3.72494  3.29354  2.67741  2.69355  4.24690  2.90346  2.73739  3.18146  2.89801  2.37887  2.77519  2.98518  4.58477  3.61503
          0.04864  4.13069  3.46092  0.61958  0.77255  0.46632  0.98699
    102   2.52720  4.48679  3.25619  2.44477  3.65784  3.35023  3.75115  3.01374  2.66851  2.31570  2.94855  3.03744  3.66586  2.99773  3.07415  2.66689  2.33674  2.73780  5.04961  3.78339    160 - -
          2.68618  4.42225  2.77519  2.73123  3.46354  2.40513  3.72494  3.29354  2.67741  2.69355  4.24690  2.90346  2.73739  3.18146  2.89801  2.37887  2.77519  2.98518  4.58477  3.61503
          0.02305  4.17746  4.89981  0.61958  0.77255  0.49860  0.93491
    103   2.59013  5.04697  2.00824  2.13699  4.34303  3.40193  3.62375  3.69600  2.39476  3.12495  3.64761  2.52231  3.81495  2.69146  2.88162  2.63087  2.88442  3.41050  5.50853  4.12216    161 - -
          2.68618  4.42225  2.77519  2.73123  3.46354  2.40513  3.72494  3.29354  2.67741  2.69355  4.24690  2.90346  2.73739  3.18146  2.89801  2.37887  2.77519  2.98518  4.58477  3.61503
          0.02254  4.19973  4.92208  0.61958  0.77255  0.51625  0.90821
    104   2.62159  4.32903  3.51183  2.69045  1.98824  3.59904  3.76930  2.82507  2.86743  2.53194  3.31207  3.34071  3.39160  3.18695  2.89415  2.84918  2.85264  2.60361  4.25581  3.59326    162 - -
          2.68618  4.42225  2.77519  2.73123  3.46354  2.40513  3.72494  3.29354  2.67741  2.69355  4.24690  2.90346  2.73739  3.18146  2.89801  2.37887  2.77519  2.98518  4.58477  3.61503
          0.02254  4.19973  4.92208  0.61958  0.77255  0.51625  0.90821
    105   2.68544  4.84668  2.66169  2.49993  4.31509  3.14472  3.84995  3.74143  2.72374  3.37553  4.21163  1.37327  3.88201  3.02938  3.17964  2.69792  3.00160  2.86716  5.59269  4.23589    163 - -
          2.68618  4.42225  2.77519  2.73123  3.46354  2.40513  3.72494  3.29354  2.67741  2.69355  4.24690  2.90346  2.73739  3.18146  2.89801  2.37887  2.77519  2.98518  4.58477  3.61503
          0.02254  4.19973  4.92208  0.61958  0.77255  0.51625  0.90821
    106   2.70155  4.10104  4.44123  3.84482  2.59229  3.85030  4.13230  2.32415  3.67716  1.72341  2.43369  3.93153  4.19799  3.82941  3.75533  3.15522  2.93160  2.10506  4.05849  2.70508    164 - -
          2.68618  4.42225  2.77519  2.73123  3.46354  2.40513  3.72494  3.29354  2.67741  2.69355  4.24690  2.90346  2.73739  3.18146  2.89801  2.37887  2.77519  2.98518  4.58477  3.61503
          0.02254  4.19973  4.92208  0.61958  0.77255  0.46716  0.98559
    107   3.51728  4.81171  4.67216  4.27346  1.31387  4.37472  2.63221  3.34893  4.11519  2.50574  3.94742  4.10575  4.68936  4.13178  4.17601  3.70686  3.73552  3.20774  1.88897  1.99456    165 - -
          2.68618  4.42225  2.77519  2.73123  3.46354  2.40513  3.72494  3.29354  2.67741  2.69355  4.24690  2.90346  2.73739  3.18146  2.89801  2.37887  2.77519  2.98518  4.58477  3.61503
          0.02199  4.22388  4.94622  0.61958  0.77255  0.48576  0.95510
    108   2.18272  2.85349  3.84401  3.35639  3.82356  3.25721  4.20029  3.10456  3.27706  2.76169  3.78452  3.52152  3.89586  3.56075  3.56071  2.38301  1.40035  2.78464  5.26895  4.06699    166 - -
          2.68618  4.42225  2.77519  2.73123  3.46354  2.40513  3.72494  3.29354  2.67741  2.69355  4.24690  2.90346  2.73739  3.18146  2.89801  2.37887  2.77519  2.98518  4.58477  3.61503
          0.02199  4.22388  4.94622  0.61958  0.77255  0.48576  0.95510
    109   2.87744  4.25144  4.64512  4.05072  2.50467  4.04766  4.31131  1.87839  3.88139  1.62472  2.43441  4.13655  4.36105  3.99878  3.94022  3.36059  3.10398  2.36541  2.76852  3.53946    167 - -
          2.68618  4.42225  2.77519  2.73123  3.46354  2.40513  3.72494  3.29354  2.67741  2.69355  4.24690  2.90346  2.73739  3.18146  2.89801  2.37887  2.77519  2.98518  4.58477  3.61503
          0.02199  4.22388  4.94622  0.61958  0.77255  0.48576  0.95510
    110   3.06323  5.04516  2.97273  2.90142  4.46974  3.45981  4.27144  4.27371  3.21501  3.88292  4.84749  0.65996  4.13505  3.55735  3.57113  3.12462  3.46418  3.85852  5.73425  4.40255    168 - -
          2.68618  4.42225  2.77519  2.73123  3.46354  2.40513  3.72494  3.29354  2.67741  2.69355  4.24690  2.90346  2.73739  3.18146  2.89801  2.37887  2.77519  2.98518  4.58477  3.61503
          0.02199  4.22388  4.94622  0.61958  0.77255  0.48576  0.95510
    111   2.09868  4.29344  3.51295  3.26875  4.57769  1.30801  4.39295  4.01886  3.39444  3.68635  4.48787  3.41580  3.80376  3.65451  3.71655  1.59455  2.79465  3.39312  5.89618  4.68829    169 - -
          2.68618  4.42225  2.77519  2.73123  3.46354  2.40513  3.72494  3.29354  2.67741  2.69355  4.24690  2.90346  2.73739  3.18146  2.89801  2.37887  2.77519  2.98518  4.58477  3.61503
          0.02199  4.22388  4.94622  0.61958  0.77255  0.48576  0.95510
    112   3.01436  5.18499  3.45024  2.77706  4.52421  3.70567  3.67590  3.93972  1.36615  3.41259  4.25855  3.21375  4.06261  2.81066  1.63621  3.01244  3.19182  3.61484  5.48037  3.34331    170 - -
          2.68618  4.42225  2.77519  2.73123  3.46354  2.40513  3.72494  3.29354  2.67741  2.69355  4.24690  2.90346  2.73739  3.18146  2.89801  2.37887  2.77519  2.98518  4.58477  3.61503
          0.02199  4.22388  4.94622  0.61958  0.77255  0.48576  0.95510
    113   1.62886  3.67321  3.84394  3.30740  3.53557  3.30697  4.08841  2.60758  3.23150  2.59564  3.51062  3.54856  3.98386  3.50113  3.50870  2.50622  2.82195  1.94550  5.01711  3.81103    171 - -
          2.68618  4.42225  2.77519  2.73123  3.46354  2.40513  3.72494  3.29354  2.67741  2.69355  4.24690  2.90346  2.73739  3.18146  2.89801  2.37887  2.77519  2.98518  4.58477  3.61503
          0.02199  4.22388  4.94622  0.61958  0.77255  0.48576  0.95510
    114   3.52741  4.81382  4.69636  4.31096  1.11583  3.64371  3.60704  3.34930  4.15345  2.81336  3.95275  4.12117  4.69885  4.15591  4.20118  3.71915  3.74799  3.20931  3.45386  1.37362    172 - -
          2.68618  4.42225  2.77519  2.73123  3.46354  2.40513  3.72494  3.29354  2.67741  2.69355  4.24690  2.90346  2.73739  3.18146  2.89801  2.37887  2.77519  2.98518  4.58477  3.61503
          0.02199  4.22388  4.94622  0.61958  0.77255  0.48576  0.95510
    115   2.14941  4.44565  3.48026  3.29025  4.46173  3.18762  4.41797  3.80591  3.37114  3.53557  4.46303  3.49846  0.92625  3.70743  3.65797  2.69963  3.01014  3.34197  5.80577  4.60049    173 - -
          2.68618  4.42225  2.77519  2.73123  3.46354  2.40513  3.72494  3.29354  2.67741  2.69355  4.24690  2.90346  2.73739  3.18146  2.89801  2.37887  2.77519  2.98518  4.58477  3.61503
          0.02199  4.22388  4.94622  0.61958  0.77255  0.48576  0.95510
    116   2.23106  4.92072  2.45747  2.30322  3.88214  2.30995  3.66411  3.62091  2.46687  3.20227  4.00444  2.94107  3.83943  2.80478  2.94423  2.59046  2.88804  3.27408  5.42369  3.76012    174 - -
          2.68619  4.42226  2.77520  2.73124  3.46355  2.40514  3.72495  3.29355  2.67742  2.69356  4.24690  2.90330  2.73740  3.18147  2.89801  2.37888  2.77520  2.98519  4.58478  3.61504
          0.07392  2.74666  4.94622  0.42811  1.05480  0.48576  0.95510
    117   2.50991  4.32657  4.02993  3.52525  3.64182  3.72237  4.34222  1.68615  3.42939  2.48509  3.55113  3.78373  4.21471  3.73278  3.70185  3.07529  1.66170  2.11851  5.24668  4.03601    176 - -
          2.68618  4.42225  2.77519  2.73123  3.46354  2.40513  3.72494  3.29354  2.67741  2.69355  4.24690  2.90346  2.73739  3.18146  2.89801  2.37887  2.77519  2.98518  4.58477  3.61503
          0.02199  4.22388  4.94622  0.61958  0.77255  0.48576  0.95510
    118   2.28651  5.09102  2.10568  2.27035  4.40163  3.39714  3.64375  3.86400  2.33063  3.38783  4.15971  2.88321  3.06241  2.70278  2.91876  2.49704  2.64511  3.46672  5.55881  4.16380    177 - -
          2.68618  4.42225  2.77519  2.73123  3.46354  2.40513  3.72494  3.29354  2.67741  2.69355  4.24690  2.90346  2.73739  3.18146  2.89801  2.37887  2.77519  2.98518  4.58477  3.61503
          0.02199  4.22388  4.94622  0.61958  0.77255  0.48576  0.95510
    119   2.48202  4.47179  3.28997  2.87464  4.16724  3.24177  3.85585  3.57627  2.87957  3.23345  4.07082  3.23635  1.69663  3.22178  3.26200  2.25128  2.07505  3.10996  5.49483  4.22601    178 - -
          2.68618  4.42225  2.77519  2.73123  3.46354  2.40513  3.72494  3.29354  2.67741  2.69355  4.24690  2.90346  2.73739  3.18146  2.89801  2.37887  2.77519  2.98518  4.58477  3.61503
          0.02199  4.22388  4.94622  0.61958  0.77255  0.48576  0.95510
    120   3.38073  4.68003  5.11611  4.53270  2.54386  4.65422  4.93758  2.04632  4.40246  0.88602  2.51271  4.72866  4.81630  4.41938  4.45048  3.99766  3.59423  2.28650  5.17515  4.12740    179 - -
          2.68618  4.42225  2.77519  2.73123  3.46354  2.40513  3.72494  3.29354  2.67741  2.69355  4.24690  2.90346  2.73739  3.18146  2.89801  2.37887  2.77519  2.98518  4.58477  3.61503
          0.02199  4.22388  4.94622  0.61958  0.77255  0.48576  0.95510
    121   2.57445  4.39001  3.39754  2.83185  3.25142  3.56400  3.66673  2.90316  2.72166  2.60601  3.42281  3.07426  3.12714  3.04807  2.82965  2.71714  2.63151  2.13307  3.81548  3.71765    180 - -
          2.68618  4.42225  2.77519  2.73123  3.46354  2.40513  3.72494  3.29354  2.67741  2.69355  4.24690  2.90346  2.73739  3.18146  2.89801  2.37887  2.77519  2.98518  4.58477  3.61503
          0.02199  4.22388  4.94622  0.61958  0.77255  0.48576  0.95510
    122   2.07471  3.77867  4.33100  3.76820  3.43087  3.95312  4.37026  2.04447  3.65998  2.31320  2.91699  3.97816  4.33131  3.89613  3.85802  3.26941  3.04871  1.36058  5.04936  3.85344    181 - -
          2.68618  4.42225  2.77519  2.73123  3.46354  2.40513  3.72494  3.29354  2.67741  2.69355  4.24690  2.90346  2.73739  3.18146  2.89801  2.37887  2.77519  2.98518  4.58477  3.61503
          0.02199  4.22388  4.94622  0.61958  0.77255  0.48576  0.95510
    123   2.79308  5.16251  3.05978  2.38981  4.52542  3.26697  3.26361  3.95308  1.80532  3.43132  4.21788  2.86704  3.90887  2.68329  1.81308  2.63322  3.00489  3.56717  5.54456  4.22344    182 - -
          2.68618  4.42225  2.77519  2.73123  3.46354  2.40513  3.72494  3.29354  2.67741  2.69355  4.24690  2.90346  2.73739  3.18146  2.89801  2.37887  2.77519  2.98518  4.58477  3.61503
          0.02199  4.22388  4.94622  0.61958  0.77255  0.48576  0.95510
    124   2.52039  4.47901  3.29874  2.73400  3.45713  3.53837  3.50910  2.95649  2.51164  2.30640  3.57375  3.18996  3.92127  2.78467  2.59263  2.76763  2.76503  2.43713  5.03844  3.27582    183 - -
          2.68618  4.42225  2.77519  2.73123  3.46354  2.40513  3.72494  3.29354  2.67741  2.69355  4.24690  2.90346  2.73739  3.18146  2.89801  2.37887  2.77519  2.98518  4.58477  3.61503
          0.02199  4.22388  4.94622  0.61958  0.77255  0.48576  0.95510
    125   2.63834  4.71605  2.85363  2.67876  4.43202  1.20336  4.01117  3.91385  2.88397  3.53055  4.23963  2.51638  3.89827  3.21636  3.19454  2.72101  3.02459  3.46655  5.71102  4.38293    184 - -
          2.68618  4.42225  2.77519  2.73123  3.46354  2.40513  3.72494  3.29354  2.67741  2.69355  4.24690  2.90346  2.73739  3.18146  2.89801  2.37887  2.77519  2.98518  4.58477  3.61503
          0.02199  4.22388  4.94622  0.61958  0.77255  0.48576  0.95510
    126   2.98037  5.58274  1.51340  1.58781  4.87452  3.34402  3.81284  4.39578  2.75849  3.86661  4.68141  2.79399  3.92498  2.25011  3.32904  2.87198  3.25153  3.95384  6.01216  4.51582    185 - -
          2.68618  4.42225  2.77519  2.73123  3.46354  2.40513  3.72494  3.29354  2.67741  2.69355  4.24690  2.90346  2.73739  3.18146  2.89801  2.37887  2.77519  2.98518  4.58477  3.61503
          0.02199  4.22388  4.94622  0.61958  0.77255  0.48576  0.95510
    127   2.73890  5.07678  2.72679  2.46280  4.40627  3.48511  3.64133  3.83598  2.03675  3.28767  4.14489  2.98072  3.88257  2.74097  1.75886  2.72602  2.52847  3.46325  5.50593  4.16988    186 - -
          2.68618  4.42225  2.77519  2.73123  3.46354  2.40513  3.72494  3.29354  2.67741  2.69355  4.24690  2.90346  2.73739  3.18146  2.89801  2.37887  2.77519  2.98518  4.58477  3.61503
          0.02199  4.22388  4.94622  0.61958  0.77255  0.48576  0.95510
    128   3.20965  4.51356  4.93810  4.42330  3.64614  4.58101  5.11725  1.73158  4.29824  2.09645  3.27755  4.64458  4.87108  4.56023  4.49192  3.95969  3.46893  0.84147  5.61565  4.41502    187 - -
          2.68618  4.42225  2.77519  2.73123  3.46354  2.40513  3.72494  3.29354  2.67741  2.69355  4.24690  2.90346  2.73739  3.18146  2.89801  2.37887  2.77519  2.98518  4.58477  3.61503
          0.02199  4.22388  4.94622  0.61958  0.77255  0.48576  0.95510
    129   2.60011  5.00762  3.39555  2.75646  4.33807  3.65088  3.70044  3.69145  1.93363  2.75715  4.10358  3.19959  4.02472  2.84947  1.42104  2.94300  3.10823  3.39024  5.41796  4.18564    188 - -
          2.68618  4.42225  2.77519  2.73123  3.46354  2.40513  3.72494  3.29354  2.67741  2.69355  4.24690  2.90346  2.73739  3.18146  2.89801  2.37887  2.77519  2.98518  4.58477  3.61503
          0.02199  4.22388  4.94622  0.61958  0.77255  0.48576  0.95510
    130   3.19976  4.49733  5.01794  4.45329  2.80950  4.52241  4.89559  1.31666  4.32745  1.51164  2.95933  4.61168  4.75752  4.43547  4.41206  3.86860  3.43077  1.71127  5.25127  4.13560    189 - -
          2.68618  4.42225  2.77519  2.73123  3.46354  2.40513  3.72494  3.29354  2.67741  2.69355  4.24690  2.90346  2.73739  3.18146  2.89801  2.37887  2.77519  2.98518  4.58477  3.61503
          0.02199  4.22388  4.94622  0.61958  0.77255  0.48576  0.95510
    131   3.18707  5.22158  3.60330  2.97732  4.40017  3.78156  2.99255  4.04268  2.06806  3.48907  4.38753  3.36276  4.17331  2.93023  0.96580  3.20025  3.36796  3.73821  5.42804  4.16845    190 - -
          2.68618  4.42225  2.77519  2.73123  3.46354  2.40513  3.72494  3.29354  2.67741  2.69355  4.24690  2.90346  2.73739  3.18146  2.89801  2.37887  2.77519  2.98518  4.58477  3.61503
          0.02199  4.22388  4.94622  0.61958  0.77255  0.48576  0.95510
    132   2.88850  4.26486  4.62837  4.03516  2.43803  4.07339  4.38442  2.10989  3.87955  1.41560  2.76800  4.15382  4.38431  4.01227  3.95943  3.38605  3.06645  1.89202  4.85567  3.37518    191 - -
          2.68618  4.42225  2.77519  2.73123  3.46354  2.40513  3.72494  3.29354  2.67741  2.69355  4.24690  2.90346  2.73739  3.18146  2.89801  2.37887  2.77519  2.98518  4.58477  3.61503
          0.02199  4.22388  4.94622  0.61958  0.77255  0.48576  0.95510
    133   2.69034  4.32277  3.80599  3.26126  3.48876  1.82425  4.10021  2.09270  3.17788  2.40673  3.01035  3.59253  4.11741  3.47876  3.47920  2.99193  2.95797  2.21222  5.03990  3.82111    192 - -
          2.68618  4.42225  2.77519  2.73123  3.46354  2.40513  3.72494  3.29354  2.67741  2.69355  4.24690  2.90346  2.73739  3.18146  2.89801  2.37887  2.77519  2.98518  4.58477  3.61503
          0.02199  4.22388  4.94622  0.61958  0.77255  0.48576  0.95510
    134   2.64111  5.07393  2.40821  2.38869  4.64029  2.44467  3.89334  4.11864  2.82667  3.67702  4.49981  1.33324  3.90176  3.06155  3.33886  2.78186  3.12006  3.67474  5.85966  4.45201    193 - -
          2.68618  4.42225  2.77519  2.73123  3.46354  2.40513  3.72494  3.29354  2.67741  2.69355  4.24690  2.90346  2.73739  3.18146  2.89801  2.37887  2.77519  2.98518  4.58477  3.61503
          0.04668  4.22388  3.47492  0.61958  0.77255  0.48576  0.95510
    135   2.47469  4.14318  3.93834  3.36322  3.09780  3.19959  4.01227  2.19928  3.26483  1.68325  3.25621  3.62757  4.07392  3.51307  3.49625  2.84454  2.71578  2.26283  4.77779  3.57794    194 - -
          2.68618  4.42225  2.77519  2.73123  3.46354  2.40513  3.72494  3.29354  2.67741  2.69355  4.24690  2.90346  2.73739  3.18146  2.89801  2.37887  2.77519  2.98518  4.58477  3.61503
          0.02254  4.19973  4.92208  0.61958  0.77255  0.46716  0.98559
    136   2.66740  4.95607  2.84306  2.33019  4.29597  3.20636  3.69468  3.73528  2.48855  3.30082  4.09861  2.46577  3.84697  2.64059  2.95870  1.98735  2.22908  3.36488  5.50575  4.14352    195 - -
          2.68605  4.42228  2.77522  2.73126  3.46357  2.40511  3.72497  3.29357  2.67744  2.69358  4.24693  2.90332  2.73732  3.18149  2.89804  2.37890  2.77522  2.98521  4.58480  3.61506
          0.20638  1.71833  4.94622  0.25036  1.50742  0.48576  0.95510
    137   2.63886  4.50325  3.28328  2.59272  3.66648  3.43005  3.77941  2.92048  2.67693  2.61931  2.02037  2.71019  3.93508  2.90267  3.05936  2.78948  2.87082  2.78756  5.06138  3.80058    197 - -
          2.68618  4.42225  2.77519  2.73123  3.46354  2.40513  3.72494  3.29354  2.67741  2.69355  4.24690  2.90346  2.73739  3.18146  2.89801  2.37887  2.77519  2.98518  4.58477  3.61503
          0.02199  4.22388  4.94622  0.61958  0.77255  0.48576  0.95510
    138   2.61927  4.81743  2.41311  2.35957  3.49793  3.44943  3.47998  3.47112  2.45581  3.07534  3.48381  2.85215  3.84008  2.71746  2.91904  2.62665  2.23778  3.14882  4.74017  3.98501    198 - -
          2.68618  4.42225  2.77519  2.73123  3.46354  2.40513  3.72494  3.29354  2.67741  2.69355  4.24690  2.90346  2.73739  3.18146  2.89801  2.37887  2.77519  2.98518  4.58477  3.61503
          0.02199  4.22388  4.94622  0.61958  0.77255  0.48576  0.95510
    139   2.57773  4.55331  3.22060  2.66583  3.03358  3.51335  2.99692  2.96826  2.64211  2.78769  3.65091  2.31750  3.90349  2.97585  3.05892  2.40134  2.85190  2.62346  5.09028  3.80045    199 - -
          2.68618  4.42225  2.77519  2.73123  3.46354  2.40513  3.72494  3.29354  2.67741  2.69355  4.24690  2.90346  2.73739  3.18146  2.89801  2.37887  2.77519  2.98518  4.58477  3.61503
          0.02199  4.22388  4.94622  0.61958  0.77255  0.48576  0.95510
    140   3.46293  5.19042  3.54849  3.35758  3.59739  3.80058  0.57819  4.22265  3.19430  3.66450  4.74667  3.74681  4.37894  3.73259  3.43129  3.53489  3.78437  3.95134  5.05325  3.54128    200 - -
          2.68618  4.42225  2.77519  2.73123  3.46354  2.40513  3.72494  3.29354  2.67741  2.69355  4.24690  2.90346  2.73739  3.18146  2.89801  2.37887  2.77519  2.98518  4.58477  3.61503
          0.02199  4.22388  4.94622  0.61958  0.77255  0.48576  0.95510
    141   2.45894  4.36698  3.53343  3.14089  4.11604  3.22872  4.17509  3.35695  3.08978  3.10233  4.05075  3.40008  1.30338  3.44152  3.41455  2.58405  2.48895  2.67283  5.51605  4.27561    201 - -
          2.68618  4.42225  2.77519  2.73123  3.46354  2.40513  3.72494  3.29354  2.67741  2.69355  4.24690  2.90346  2.73739  3.18146  2.89801  2.37887  2.77519  2.98518  4.58477  3.61503
          0.02199  4.22388  4.94622  0.61958  0.77255  0.48576  0.95510
    142   3.21191  4.53775  4.92895  4.35556  2.73530  4.47187  4.78855  1.47026  4.22223  1.65179  1.78138  4.53525  4.70392  4.31959  4.31117  3.80796  3.43755  2.16155  5.14186  4.02585    202 - -
          2.68618  4.42225  2.77519  2.73123  3.46354  2.40513  3.72494  3.29354  2.67741  2.69355  4.24690  2.90346  2.73739  3.18146  2.89801  2.37887  2.77519  2.98518  4.58477  3.61503
          0.02199  4.22388  4.94622  0.61958  0.77255  0.48576  0.95510
    143   3.46293  5.19042  3.54849  3.35758  3.59739  3.80058  0.57819  4.22265  3.19430  3.66450  4.74667  3.74681  4.37894  3.73259  3.43129  3.53489  3.78437  3.95134  5.05325  3.54128    203 - -
          2.68618  4.42225  2.77519  2.73123  3.46354  2.40513  3.72494  3.29354  2.67741  2.69355  4.24690  2.90346  2.73739  3.18146  2.89801  2.37887  2.77519  2.98518  4.58477  3.61503
          0.02199  4.22388  4.94622  0.61958  0.77255  0.48576  0.95510
    144   3.27204  4.57544  5.05493  4.47606  2.84513  4.55955  4.88853  1.78962  4.34422  1.07730  2.58468  4.64689  4.76240  4.40111  4.40390  3.90136  3.49362  1.91806  5.18721  4.12053    204 - -
          2.68618  4.42225  2.77519  2.73123  3.46354  2.40513  3.72494  3.29354  2.67741  2.69355  4.24690  2.90346  2.73739  3.18146  2.89801  2.37887  2.77519  2.98518  4.58477  3.61503
          0.02199  4.22388  4.94622  0.61958  0.77255  0.48576  0.95510
    145   3.46293  5.19042  3.54849  3.35758  3.59739  3.80058  0.57819  4.22265  3.19430  3.66450  4.74667  3.74681  4.37894  3.73259  3.43129  3.53489  3.78437  3.95134  5.05325  3.54128    205 - -
          2.68618  4.42225  2.77519  2.73123  3.46354  2.40513  3.72494  3.29354  2.67741  2.69355  4.24690  2.90346  2.73739  3.18146  2.89801  2.37887  2.77519  2.98518  4.58477  3.61503
          0.02199  4.22388  4.94622  0.61958  0.77255  0.48576  0.95510
    146   3.16283  4.88826  3.90719  3.85798  4.96519  0.34729  4.94179  4.66513  4.08616  4.26904  5.25799  4.07324  4.28907  4.38316  4.26955  3.34704  3.67096  4.12519  5.95254  5.08398    206 - -
          2.68618  4.42225  2.77519  2.73123  3.46354  2.40513  3.72494  3.29354  2.67741  2.69355  4.24690  2.90346  2.73739  3.18146  2.89801  2.37887  2.77519  2.98518  4.58477  3.61503
          0.02199  4.22388  4.94622  0.61958  0.77255  0.48576  0.95510
    147   2.63890  4.49991  3.31435  2.75585  3.46272  3.14295  2.16197  3.03928  2.71107  2.61140  3.48991  3.09966  3.93983  3.04471  3.10432  2.78859  2.84871  2.66494  4.96340  2.87052    207 - -
          2.68618  4.42225  2.77519  2.73123  3.46354  2.40513  3.72494  3.29354  2.67741  2.69355  4.24690  2.90346  2.73739  3.18146  2.89801  2.37887  2.77519  2.98518  4.58477  3.61503
          0.02199  4.22388  4.94622  0.61958  0.77255  0.48576  0.95510
    148   2.59295  5.10259  2.59103  1.99545  4.42668  3.40162  3.38168  3.89920  2.33486  3.39840  4.15063  2.86224  3.08860  2.54879  2.64086  2.46179  2.60314  3.45869  5.54672  4.14644    208 - -
          2.68618  4.42225  2.77519  2.73123  3.46354  2.40513  3.72494  3.29354  2.67741  2.69355  4.24690  2.90346  2.73739  3.18146  2.89801  2.37887  2.77519  2.98518  4.58477  3.61503
          0.02199  4.22388  4.94622  0.61958  0.77255  0.48576  0.95510
    149   3.38243  4.73056  4.56988  4.13556  0.94416  4.28911  3.70079  3.10194  3.94870  2.56353  3.74053  4.07291  4.61471  3.45517  4.04569  3.62235  3.60750  3.04919  2.92023  2.23263    209 - -
          2.68618  4.42225  2.77519  2.73123  3.46354  2.40513  3.72494  3.29354  2.67741  2.69355  4.24690  2.90346  2.73739  3.18146  2.89801  2.37887  2.77519  2.98518  4.58477  3.61503
          0.02199  4.22388  4.94622  0.61958  0.77255  0.48576  0.95510
    150   2.57539  5.01570  2.76861  1.96798  4.31558  3.39728  3.42061  3.59713  2.23930  3.07870  4.02911  2.90357  3.80783  2.49900  2.60579  2.52472  2.77445  3.33102  4.64692  4.09545    210 - -
          2.68618  4.42225  2.77519  2.73123  3.46354  2.40513  3.72494  3.29354  2.67741  2.69355  4.24690  2.90346  2.73739  3.18146  2.89801  2.37887  2.77519  2.98518  4.58477  3.61503
          0.02199  4.22388  4.94622  0.61958  0.77255  0.48576  0.95510
    151   2.88914  4.35951  3.34487  3.62304  3.54914  4.05139  4.40894  1.84742  3.55134  2.23131  3.36914  3.93989  4.40130  3.82991  3.82716  3.35098  3.13247  1.18617  5.20982  3.99171    211 - -
          2.68618  4.42225  2.77519  2.73123  3.46354  2.40513  3.72494  3.29354  2.67741  2.69355  4.24690  2.90346  2.73739  3.18146  2.89801  2.37887  2.77519  2.98518  4.58477  3.61503
          0.02199  4.22388  4.94622  0.61958  0.77255  0.48576  0.95510
    152   2.48870  4.33662  3.51835  2.85495  3.41433  3.54144  3.90972  2.80079  2.92732  2.60928  3.51199  3.35794  3.97235  3.23475  3.27743  2.49313  2.01417  1.96272  5.00439  3.76996    212 - -
          2.68618  4.42225  2.77519  2.73123  3.46354  2.40513  3.72494  3.29354  2.67741  2.69355  4.24690  2.90346  2.73739  3.18146  2.89801  2.37887  2.77519  2.98518  4.58477  3.61503
          0.07392  4.22388  2.87157  0.61958  0.77255  0.48576  0.95510
    153   1.62067  3.29768  3.42875  2.84131  3.99520  1.99812  4.01576  3.37911  2.95620  3.06631  3.91553  3.05954  3.82985  3.26938  3.32628  2.57119  2.80395  3.00822  5.36601  4.12255    213 - -
          2.68618  4.42225  2.77519  2.73123  3.46354  2.40513  3.72494  3.29354  2.67741  2.69355  4.24690  2.90346  2.73739  3.18146  2.89801  2.37887  2.77519  2.98518  4.58477  3.61503
          0.02315  4.17311  4.89546  0.61958  0.77255  0.44871  1.01736
    154   2.29057  4.65767  3.16664  2.61844  3.93539  3.43199  3.73841  3.31663  2.19234  2.96847  3.81183  3.09614  3.88211  2.92729  2.83182  2.63974  1.99864  2.69298  5.25105  3.95961    214 - -
          2.68618  4.42225  2.77519  2.73123  3.46354  2.40513  3.72494  3.29354  2.67741  2.69355  4.24690  2.90346  2.73739  3.18146  2.89801  2.37887  2.77519  2.98518  4.58477  3.61503
          0.02199  4.22388  4.94622  0.61958  0.77255  0.48576  0.95510
    155   3.09970  5.64366  0.93418  2.11222  4.99930  2.73480  3.93792  4.53350  3.01459  4.03521  4.90533  2.80959  3.97810  3.11612  3.63820  2.98168  3.41133  4.08875  6.18494  4.66936    215 - -
          2.68618  4.42225  2.77519  2.73123  3.46354  2.40513  3.72494  3.29354  2.67741  2.69355  4.24690  2.90346  2.73739  3.18146  2.89801  2.37887  2.77519  2.98518  4.58477  3.61503
          0.02199  4.22388  4.94622  0.61958  0.77255  0.48576  0.95510
    156   2.32743  4.44717  3.50097  3.40493  4.67878  0.70914  4.57585  4.12268  3.62056  3.84271  4.72547  3.56353  3.94031  3.89494  3.88551  2.70846  3.05149  3.53825  5.95771  4.80395    216 - -
          2.68618  4.42225  2.77519  2.73123  3.46354  2.40513  3.72494  3.29354  2.67741  2.69355  4.24690  2.90346  2.73739  3.18146  2.89801  2.37887  2.77519  2.98518  4.58477  3.61503
          0.07834  4.22388  2.80160  0.61958  0.77255  0.48576  0.95510
    157   2.43593  4.63807  3.11339  2.48418  3.61447  2.27995  3.53378  3.23045  2.54563  2.88017  3.72557  2.63722  3.86253  2.88785  2.98212  2.69086  2.83726  2.81541  4.67846  3.73709    217 - -
          2.68618  4.42225  2.77519  2.73123  3.46354  2.40513  3.72494  3.29354  2.67741  2.69355  4.24690  2.90346  2.73739  3.18146  2.89801  2.37887  2.77519  2.98518  4.58477  3.61503
          0.02325  4.16878  4.89113  0.61958  0.77255  0.55301  0.85618
    158   2.59753  4.48838  3.09669  2.68870  3.52572  3.51272  3.74321  2.96349  2.66090  2.71394  3.58226  3.07042  2.86184  2.98889  2.83647  2.59760  2.61823  2.74967  3.17022  3.30410    218 - -
          2.68618  4.42225  2.77519  2.73123  3.46354  2.40513  3.72494  3.29354  2.67741  2.69355  4.24690  2.90346  2.73739  3.18146  2.89801  2.37887  2.77519  2.98518  4.58477  3.61503
          0.02325  4.16878  4.89113  0.61958  0.77255  0.44590  1.02234
    159   2.42412  4.10694  4.11843  3.53280  3.20303  3.75257  4.06249  2.08003  3.40848  1.92288  3.19940  3.73879  4.11843  3.50821  3.58671  3.04199  2.45887  1.90452  4.23412  3.54565    219 - -
          2.68618  4.42225  2.77519  2.73123  3.46354  2.40513  3.72494  3.29354  2.67741  2.69355  4.24690  2.90346  2.73739  3.18146  2.89801  2.37887  2.77519  2.98518  4.58477  3.61503
          0.02199  4.22388  4.94622  0.61958  0.77255  0.48576  0.95510
    160   2.56257  5.05093  2.53230  2.36539  4.36162  3.41124  3.64068  3.81492  2.36734  3.34687  4.12391  2.85766  2.26603  2.66066  2.49804  2.51536  2.85569  3.42778  5.52267  4.14234    220 - -
          2.68618  4.42225  2.77519  2.73123  3.46354  2.40513  3.72494  3.29354  2.67741  2.69355  4.24690  2.90346  2.73739  3.18146  2.89801  2.37887  2.77519  2.98518  4.58477  3.61503
          0.02199  4.22388  4.94622  0.61958  0.77255  0.48576  0.95510
    161   2.62645  4.93372  2.92235  2.21459  4.20614  3.43268  3.62665  3.64148  2.24826  2.89946  3.60452  2.93772  2.80841  2.49320  2.70009  2.63216  2.65709  3.15696  5.41118  4.05280    221 - -
          2.68618  4.42225  2.77519  2.73123  3.46354  2.40513  3.72494  3.29354  2.67741  2.69355  4.24690  2.90346  2.73739  3.18146  2.89801  2.37887  2.77519  2.98518  4.58477  3.61503
          0.04668  4.22388  3.47492  0.61958  0.77255  0.48576  0.95510
    162   2.43602  4.97046  2.83265  2.22182  4.25709  3.26838  3.40115  3.70246  2.37718  3.25120  3.62679  2.85941  3.12288  2.73441  2.64040  2.15539  2.82552  3.32994  5.44240  4.07134    222 - -
          2.68618  4.42225  2.77519  2.73123  3.46354  2.40513  3.72494  3.29354  2.67741  2.69355  4.24690  2.90346  2.73739  3.18146  2.89801  2.37887  2.77519  2.98518  4.58477  3.61503
          0.02254  4.19973  4.92208  0.61958  0.77255  0.51625  0.90821
    163   1.83806  4.60036  3.14765  2.48359  3.27988  3.47846  3.73139  3.19669  2.59961  2.85846  3.71191  2.97827  3.88271  2.86283  2.94552  2.65631  2.48534  2.92105  5.16309  3.87608    223 - -
          2.68618  4.42225  2.77519  2.73123  3.46354  2.40513  3.72494  3.29354  2.67741  2.69355  4.24690  2.90346  2.73739  3.18146  2.89801  2.37887  2.77519  2.98518  4.58477  3.61503
          0.02254  4.19973  4.92208  0.61958  0.77255  0.46716  0.98559
    164   2.61376  4.70334  3.15249  2.58297  3.91187  3.50268  3.69738  3.30716  2.48431  2.94291  3.56939  3.07491  3.16468  2.58457  1.97760  2.70436  2.87511  2.77019  4.15979  3.92460    224 - -
          2.68618  4.42225  2.77519  2.73123  3.46354  2.40513  3.72494  3.29354  2.67741  2.69355  4.24690  2.90346  2.73739  3.18146  2.89801  2.37887  2.77519  2.98518  4.58477  3.61503
          0.02199  4.22388  4.94622  0.61958  0.77255  0.48576  0.95510
    165   2.47108  4.13681  3.88887  3.30926  3.02960  3.21184  3.85511  2.43969  3.21256  2.18891  3.24885  3.58323  4.04733  3.32176  3.31702  2.95027  2.83781  2.32599  2.49597  3.08248    225 - -
          2.68618  4.42225  2.77519  2.73123  3.46354  2.40513  3.72494  3.29354  2.67741  2.69355  4.24690  2.90346  2.73739  3.18146  2.89801  2.37887  2.77519  2.98518  4.58477  3.61503
          0.02199  4.22388  4.94622  0.61958  0.77255  0.48576  0.95510
    166   2.55782  4.79677  3.03754  2.48223  3.98917  3.45833  3.61239  3.44177  2.28808  2.88488  3.71756  2.82613  2.39360  2.70542  2.91379  2.48152  2.78684  3.12639  5.30337  3.63374    226 - -
          2.68618  4.42225  2.77519  2.73123  3.46354  2.40513  3.72494  3.29354  2.67741  2.69355  4.24690  2.90346  2.73739  3.18146  2.89801  2.37887  2.77519  2.98518  4.58477  3.61503
          0.05875  4.22388  3.16015  0.61958  0.77255  0.48576  0.95510
    167   2.45434  4.28012  2.93844  1.89685  3.54581  3.43142  3.62941  3.57734  2.12609  3.15652  3.95545  2.94612  3.82390  2.76532  2.63165  2.63623  2.85191  3.23357  5.37487  4.02628    227 - -
          2.68618  4.42225  2.77519  2.73123  3.46354  2.40513  3.72494  3.29354  2.67741  2.69355  4.24690  2.90346  2.73739  3.18146  2.89801  2.37887  2.77519  2.98518  4.58477  3.61503
          0.02281  4.18793  4.91028  0.61958  0.77255  0.53056  0.88740
    168   2.67326  4.96557  2.41633  2.22164  4.24009  3.33467  3.67225  3.66750  2.48745  3.24921  4.05349  2.29536  3.83984  2.81391  2.97111  2.66113  2.66706  2.38029  5.46830  4.10245    228 - -
          2.68618  4.42225  2.77519  2.73123  3.46354  2.40513  3.72494  3.29354  2.67741  2.69355  4.24690  2.90346  2.73739  3.18146  2.89801  2.37887  2.77519  2.98518  4.58477  3.61503
          0.02281  4.18793  4.91028  0.61958  0.77255  0.45873  0.99990
    169   2.39271  4.28895  3.68846  3.34576  4.21520  3.14737  4.32828  3.45564  3.29371  3.27666  4.17093  3.49020  3.86881  3.62600  3.57912  2.26678  1.02356  2.86284  5.62179  4.40047    229 - -
          2.68618  4.42225  2.77519  2.73123  3.46354  2.40513  3.72494  3.29354  2.67741  2.69355  4.24690  2.90346  2.73739  3.18146  2.89801  2.37887  2.77519  2.98518  4.58477  3.61503
          0.02199  4.22388  4.94622  0.61958  0.77255  0.48576  0.95510
    170   2.52110  4.22746  3.97488  3.26602  3.38941  3.79358  4.12514  1.64656  3.31453  2.32300  3.35037  3.70203  4.16996  3.49613  3.56845  3.08140  2.40862  1.91186  4.93178  3.72599    230 - -
          2.68618  4.42225  2.77519  2.73123  3.46354  2.40513  3.72494  3.29354  2.67741  2.69355  4.24690  2.90346  2.73739  3.18146  2.89801  2.37887  2.77519  2.98518  4.58477  3.61503
          0.02199  4.22388  4.94622  0.61958  0.77255  0.48576  0.95510
    171   2.64817  4.93267  2.22880  2.40791  4.21121  3.42010  3.66100  3.48825  2.45478  2.70450  4.01927  2.29582  3.83756  2.79812  2.93064  2.52263  2.59933  3.28636  5.43632  4.07630    231 - -
          2.68618  4.42225  2.77519  2.73123  3.46354  2.40513  3.72494  3.29354  2.67741  2.69355  4.24690  2.90346  2.73739  3.18146  2.89801  2.37887  2.77519  2.98518  4.58477  3.61503
          0.02199  4.22388  4.94622  0.61958  0.77255  0.48576  0.95510
    172   2.61678  4.07211  4.65442  4.10138  3.55424  4.23804  4.67689  1.56914  3.99189  2.14037  3.38177  4.28647  4.57057  4.22219  4.16550  3.57070  3.00178  1.20766  5.27030  4.07156    232 - -
          2.68618  4.42225  2.77519  2.73123  3.46354  2.40513  3.72494  3.29354  2.67741  2.69355  4.24690  2.90346  2.73739  3.18146  2.89801  2.37887  2.77519  2.98518  4.58477  3.61503
          0.02199  4.22388  4.94622  0.61958  0.77255  0.48576  0.95510
    173   1.59101  4.56309  3.21013  2.75044  4.20918  2.31345  3.90721  3.62378  2.73765  3.25235  4.07340  3.16082  2.82454  3.09425  2.73949  2.61717  2.86302  3.22107  5.49609  4.20922    233 - -
          2.68618  4.42225  2.77519  2.73123  3.46354  2.40513  3.72494  3.29354  2.67741  2.69355  4.24690  2.90346  2.73739  3.18146  2.89801  2.37887  2.77519  2.98518  4.58477  3.61503
          0.07392  4.22388  2.87157  0.61958  0.77255  0.48576  0.95510
    174   2.47963  4.29233  3.59795  3.16078  3.82297  3.31458  4.11553  2.98850  3.11547  2.85461  3.77552  3.43025  2.08271  3.43434  3.43109  2.44867  2.79822  1.65289  5.27358  4.04498    234 - -
          2.68618  4.42225  2.77519  2.73123  3.46354  2.40513  3.72494  3.29354  2.67741  2.69355  4.24690  2.90346  2.73739  3.18146  2.89801  2.37887  2.77519  2.98518  4.58477  3.61503
          0.02315  4.17311  4.89546  0.61958  0.77255  0.54802  0.86297
    175   1.99620  4.32843  3.47070  3.32975  4.58127  0.90317  4.47578  3.97607  3.50897  3.70899  4.56683  3.46948  3.84364  3.77693  3.78814  2.57723  2.91383  3.39429  5.89562  4.71816    235 - -
          2.68618  4.42225  2.77519  2.73123  3.46354  2.40513  3.72494  3.29354  2.67741  2.69355  4.24690  2.90346  2.73739  3.18146  2.89801  2.37887  2.77519  2.98518  4.58477  3.61503
          0.02315  4.17311  4.89546  0.61958  0.77255  0.54802  0.86297
    176   2.46420  4.67035  2.93458  1.98897  4.21582  3.41874  3.63125  3.64511  2.38815  3.21281  3.72023  2.93403  3.82297  2.04414  2.84577  2.51635  2.86683  3.28881  5.41843  4.06356    236 - -
          2.68618  4.42225  2.77519  2.73123  3.46354  2.40513  3.72494  3.29354  2.67741  2.69355  4.24690  2.90346  2.73739  3.18146  2.89801  2.37887  2.77519  2.98518  4.58477  3.61503
          0.02315  4.17311  4.89546  0.61958  0.77255  0.54802  0.86297
    177   2.50583  4.38051  3.45895  2.89204  3.54475  3.56562  3.84274  2.79785  2.79514  2.57148  2.50351  3.30352  3.96184  3.14300  2.64234  2.82139  2.11576  2.53158  4.98649  3.74930    237 - -
          2.68618  4.42225  2.77519  2.73123  3.46354  2.40513  3.72494  3.29354  2.67741  2.69355  4.24690  2.90346  2.73739  3.18146  2.89801  2.37887  2.77519  2.98518  4.58477  3.61503
          0.02315  4.17311  4.89546  0.61958  0.77255  0.54802  0.86297
    178   2.53684  4.55138  3.38599  2.80204  3.54456  3.59084  3.74047  3.09963  2.56212  2.76034  3.64785  3.23465  3.96832  2.88380  2.00556  2.84100  2.92090  2.85534  2.86502  3.02576    238 - -
          2.68618  4.42225  2.77519  2.73123  3.46354  2.40513  3.72494  3.29354  2.67741  2.69355  4.24690  2.90346  2.73739  3.18146  2.89801  2.37887  2.77519  2.98518  4.58477  3.61503
          0.02315  4.17311  4.89546  0.61958  0.77255  0.54802  0.86297
    179   2.23391  5.04861  1.89976  2.33711  4.36627  3.37479  3.66818  3.81555  2.47529  3.36380  4.15300  2.69677  3.82948  2.51107  2.96755  2.66579  2.84600  3.15664  5.55358  4.16606    239 - -
          2.68618  4.42225  2.77519  2.73123  3.46354  2.40513  3.72494  3.29354  2.67741  2.69355  4.24690  2.90346  2.73739  3.18146  2.89801  2.37887  2.77519  2.98518  4.58477  3.61503
          0.02315  4.17311  4.89546  0.61958  0.77255  0.54802  0.86297
    180   2.65136  4.10909  4.14283  3.55882  2.83665  3.77228  4.07257  1.80708  3.43578  2.10045  3.10477  3.18671  4.13365  3.65230  3.61021  3.06319  2.88402  1.92472  4.72533  3.25178    240 - -
          2.68618  4.42225  2.77519  2.73123  3.46354  2.40513  3.72494  3.29354  2.67741  2.69355  4.24690  2.90346  2.73739  3.18146  2.89801  2.37887  2.77519  2.98518  4.58477  3.61503
          0.02315  4.17311  4.89546  0.61958  0.77255  0.54802  0.86297
    181   2.50895  4.84649  2.74127  1.69826  4.09631  3.43859  3.67553  2.90857  2.48211  2.99849  3.92751  2.96986  3.85011  2.82703  2.94640  2.67709  2.88200  2.99622  5.36865  4.02747    241 - -
          2.68618  4.42225  2.77519  2.73123  3.46354  2.40513  3.72494  3.29354  2.67741  2.69355  4.24690  2.90346  2.73739  3.18146  2.89801  2.37887  2.77519  2.98518  4.58477  3.61503
          0.02315  4.17311  4.89546  0.61958  0.77255  0.44871  1.01736
    182   3.30181  4.63806  4.68905  4.23226  1.04300  4.28581  3.83076  2.90027  4.06219  2.31124  3.53308  4.15680  4.60529  4.12368  4.12621  3.62212  3.53138  2.40097  3.08184  2.39814    242 - -
          2.68618  4.42225  2.77519  2.73123  3.46354  2.40513  3.72494  3.29354  2.67741  2.69355  4.24690  2.90346  2.73739  3.18146  2.89801  2.37887  2.77519  2.98518  4.58477  3.61503
          0.02199  4.22388  4.94622  0.61958  0.77255  0.48576  0.95510
    183   2.42523  4.53519  2.89948  2.67607  3.71157  3.51942  3.75081  2.75001  2.47877  2.50178  3.62972  3.06328  3.90608  2.98327  3.05225  2.72644  2.27569  2.49931  5.09275  3.81905    243 - -
          2.68618  4.42225  2.77519  2.73123  3.46354  2.40513  3.72494  3.29354  2.67741  2.69355  4.24690  2.90346  2.73739  3.18146  2.89801  2.37887  2.77519  2.98518  4.58477  3.61503
          0.02199  4.22388  4.94622  0.61958  0.77255  0.48576  0.95510
    184   1.35108  4.10144  3.36057  2.57001  3.84733  3.40962  3.90755  3.13216  2.80605  2.88205  3.53673  3.25569  3.80290  3.15324  3.18487  2.71936  2.86908  2.84827  5.23819  3.98003    244 - -
          2.68618  4.42225  2.77519  2.73123  3.46354  2.40513  3.72494  3.29354  2.67741  2.69355  4.24690  2.90346  2.73739  3.18146  2.89801  2.37887  2.77519  2.98518  4.58477  3.61503
          0.02199  4.22388  4.94622  0.61958  0.77255  0.48576  0.95510
    185   2.64556  5.05503  2.05841  2.32669  3.98679  3.40890  3.61925  3.81784  2.30964  3.25563  4.11075  2.35916  3.70870  2.73366  2.69208  2.62523  2.74444  3.37867  5.51296  4.12553    245 - -
          2.68618  4.42225  2.77519  2.73123  3.46354  2.40513  3.72494  3.29354  2.67741  2.69355  4.24690  2.90346  2.73739  3.18146  2.89801  2.37887  2.77519  2.98518  4.58477  3.61503
          0.03729  4.22388  3.81828  0.61958  0.77255  0.48576  0.95510
    186   2.59406  5.07669  2.75749  2.09965  4.38161  3.41018  3.57640  3.83972  2.27253  3.36138  4.13308  1.95034  3.82349  2.74199  2.68973  2.63125  2.89987  3.38302  5.52814  3.77450    246 - -
          2.68618  4.42225  2.77519  2.73123  3.46354  2.40513  3.72494  3.29354  2.67741  2.69355  4.24690  2.90346  2.73739  3.18146  2.89801  2.37887  2.77519  2.98518  4.58477  3.61503
          0.02233  4.20891  4.93126  0.61958  0.77255  0.47401  0.97419
    187   2.66351  4.80635  2.94243  2.37037  4.14380  3.43197  3.79704  3.52117  2.52832  2.97248  4.01857  3.06390  1.61454  2.98101  2.97777  2.71769  2.98660  3.16264  5.42692  4.11849    247 - -
          2.68618  4.42225  2.77519  2.73123  3.46354  2.40513  3.72494  3.29354  2.67741  2.69355  4.24690  2.90346  2.73739  3.18146  2.89801  2.37887  2.77519  2.98518  4.58477  3.61503
          0.02199  4.22388  4.94622  0.61958  0.77255  0.48576  0.95510
    188   3.16283  4.88826  3.90719  3.85798  4.96519  0.34729  4.94179  4.66513  4.08616  4.26904  5.25799  4.07324  4.28907  4.38316  4.26955  3.34704  3.67096  4.12519  5.95254  5.08398    248 - -
          2.68618  4.42225  2.77519  2.73123  3.46354  2.40513  3.72494  3.29354  2.67741  2.69355  4.24690  2.90346  2.73739  3.18146  2.89801  2.37887  2.77519  2.98518  4.58477  3.61503
          0.02199  4.22388  4.94622  0.61958  0.77255  0.48576  0.95510
    189   2.63124  5.00810  2.09893  2.37561  4.30085  3.42076  3.62132  3.55466  2.23129  3.28935  4.06613  2.75875  3.81984  2.60548  2.64668  2.62972  2.82337  2.81295  5.47250  4.09837    249 - -
          2.68618  4.42225  2.77519  2.73123  3.46354  2.40513  3.72494  3.29354  2.67741  2.69355  4.24690  2.90346  2.73739  3.18146  2.89801  2.37887  2.77519  2.98518  4.58477  3.61503
          0.02199  4.22388  4.94622  0.61958  0.77255  0.48576  0.95510
    190   3.98649  5.22270  4.67020  4.47346  3.11806  4.16071  4.40420  4.04373  4.19907  3.37100  4.65798  4.55701  4.70998  4.56722  4.26008  4.18656  4.30798  3.94271  0.40063  3.10423    250 - -
          2.68618  4.42225  2.77519  2.73123  3.46354  2.40513  3.72494  3.29354  2.67741  2.69355  4.24690  2.90346  2.73739  3.18146  2.89801  2.37887  2.77519  2.98518  4.58477  3.61503
          0.02199  4.22388  4.94622  0.61958  0.77255  0.48576  0.95510
    191   1.75019  4.27589  3.75110  3.18458  3.39565  3.68442  3.99966  2.49966  3.11144  2.20686  2.68755  3.52921  3.51470  3.39587  3.41288  2.95722  2.90272  2.28787  4.91655  3.70543    251 - -
          2.68618  4.42225  2.77519  2.73123  3.46354  2.40513  3.72494  3.29354  2.67741  2.69355  4.24690  2.90346  2.73739  3.18146  2.89801  2.37887  2.77519  2.98518  4.58477  3.61503
          0.02199  4.22388  4.94622  0.61958  0.77255  0.48576  0.95510
    192   2.87933  4.27029  4.53848  3.95547  1.71889  4.03512  4.26201  2.18116  3.80609  1.78302  2.83919  4.07863  4.35498  3.94900  3.90427  3.34363  3.10718  2.14094  4.72211  2.96538    252 - -
          2.68618  4.42225  2.77519  2.73123  3.46354  2.40513  3.72494  3.29354  2.67741  2.69355  4.24690  2.90346  2.73739  3.18146  2.89801  2.37887  2.77519  2.98518  4.58477  3.61503
          0.02199  4.22388  4.94622  0.61958  0.77255  0.48576  0.95510
    193   3.46293  5.19042  3.54849  3.35758  3.59739  3.80058  0.57819  4.22265  3.19430  3.66450  4.74667  3.74681  4.37894  3.73259  3.43129  3.53489  3.78437  3.95134  5.05325  3.54128    253 - -
          2.68618  4.42225  2.77519  2.73123  3.46354  2.40513  3.72494  3.29354  2.67741  2.69355  4.24690  2.90346  2.73739  3.18146  2.89801  2.37887  2.77519  2.98518  4.58477  3.61503
          0.02199  4.22388  4.94622  0.61958  0.77255  0.48576  0.95510
    194   3.05662  0.44082  4.63294  4.46298  4.39385  3.59199  5.03506  3.61364  4.29927  3.50445  4.64188  4.36011  4.32396  4.63102  4.35565  3.32685  3.55361  3.32978  5.71585  4.67470    254 - -
          2.68618  4.42225  2.77519  2.73123  3.46354  2.40513  3.72494  3.29354  2.67741  2.69355  4.24690  2.90346  2.73739  3.18146  2.89801  2.37887  2.77519  2.98518  4.58477  3.61503
          0.02199  4.22388  4.94622  0.61958  0.77255  0.48576  0.95510
    195   3.46293  5.19042  3.54849  3.35758  3.59739  3.80058  0.57819  4.22265  3.19430  3.66450  4.74667  3.74681  4.37894  3.73259  3.43129  3.53489  3.78437  3.95134  5.05325  3.54128    255 - -
          2.68618  4.42225  2.77519  2.73123  3.46354  2.40513  3.72494  3.29354  2.67741  2.69355  4.24690  2.90346  2.73739  3.18146  2.89801  2.37887  2.77519  2.98518  4.58477  3.61503
          0.02199  4.22388  4.94622  0.61958  0.77255  0.48576  0.95510
    196   2.73771  4.43668  3.62300  3.04870  3.54343  3.72545  3.96990  2.11055  1.90769  2.43547  2.78469  3.45482  4.09438  3.27558  3.22978  2.98381  2.96910  2.27286  5.06037  3.83490    256 - -
          2.68618  4.42225  2.77519  2.73123  3.46354  2.40513  3.72494  3.29354  2.67741  2.69355  4.24690  2.90346  2.73739  3.18146  2.89801  2.37887  2.77519  2.98518  4.58477  3.61503
          0.02199  4.22388  4.94622  0.61958  0.77255  0.48576  0.95510
    197   2.57294  4.48310  3.30070  2.75201  3.72831  3.36145  3.80506  3.09526  2.71781  2.46465  3.18703  3.19402  2.73109  3.05004  3.11748  2.00606  2.59674  2.82845  5.11668  3.85246    257 - -
          2.68618  4.42225  2.77519  2.73123  3.46354  2.40513  3.72494  3.29354  2.67741  2.69355  4.24690  2.90346  2.73739  3.18146  2.89801  2.37887  2.77519  2.98518  4.58477  3.61503
          0.02199  4.22388  4.94622  0.61958  0.77255  0.48576  0.95510
    198   2.80329  5.04255  2.47488  2.43282  4.23807  3.39226  1.54845  3.85649  2.65902  3.42686  4.26645  2.96188  3.92098  2.98237  3.11470  2.30818  3.08253  3.49288  5.53172  4.11157    258 - -
          2.68618  4.42225  2.77519  2.73123  3.46354  2.40513  3.72494  3.29354  2.67741  2.69355  4.24690  2.90346  2.73739  3.18146  2.89801  2.37887  2.77519  2.98518  4.58477  3.61503
          0.02199  4.22388  4.94622  0.61958  0.77255  0.48576  0.95510
    199   3.46293  5.19042  3.54849  3.35758  3.59739  3.80058  0.57819  4.22265  3.19430  3.66450  4.74667  3.74681  4.37894  3.73259  3.43129  3.53489  3.78437  3.95134  5.05325  3.54128    259 - -
          2.68618  4.42225  2.77519  2.73123  3.46354  2.40513  3.72494  3.29354  2.67741  2.69355  4.24690  2.90346  2.73739  3.18146  2.89801  2.37887  2.77519  2.98518  4.58477  3.61503
          0.01486  4.21674        *  0.61958  0.77255  0.00000        *
//
