# Supplementary material for: Bioinformatic Analysis Reveals High Diversity of Bacterial Genes for Laccase-Like Enzymes
Source: PLoS One. 2011 Oct 12;6(10):e25724. doi: 10.1371/journal.pone.0025724 (PMC3192119; doi:10.1371/journal.pone.0025724)
Supplement: Figure S4 — Profile Hidden Markov Model for three-domain laccases. The pHMM file “big3D.hmm“ was generated with HMMER software (28). (HMM) [file pone.0025724.s004.hmm]

HMMER3/b [3.0 | March 2010]
NAME  big2_alnforHMM
LENG  481
ALPH  amino
RF    no
CS    no
MAP   yes
DATE  Mon Dec 20 12:14:58 2010
NSEQ  215
EFFN  4.674911
CKSUM 3847002274
STATS LOCAL MSV      -11.8288  0.69822
STATS LOCAL VITERBI  -13.0416  0.69822
STATS LOCAL FORWARD   -5.4993  0.69822
HMM          A        C        D        E        F        G        H        I        K        L        M        N        P        Q        R        S        T        V        W        Y   
            m->m     m->i     m->d     i->m     i->i     d->m     d->d
  COMPO   2.57246  4.60551  2.87120  2.70202  3.41449  2.72001  3.23509  3.03120  2.75960  2.62928  3.53338  3.01521  3.02750  3.03625  2.92141  2.68476  2.73925  2.75217  4.38020  3.49313
          2.68618  4.42225  2.77519  2.73123  3.46354  2.40513  3.72494  3.29354  2.67741  2.69355  4.24690  2.90346  2.73739  3.18146  2.89801  2.37887  2.77519  2.98518  4.58477  3.61503
          0.00942  5.06591  5.78825  0.61958  0.77255  0.00000        *
      1   2.77015  5.41554  2.23811  2.14947  4.60569  2.67794  3.87306  4.24060  2.61139  3.71919  4.11000  2.81607  1.98811  2.91619  2.39891  2.82435  3.13121  3.80421  5.85032  4.44060      1 - -
          2.68618  4.42225  2.77519  2.73123  3.46354  2.40513  3.72494  3.29354  2.67741  2.69355  4.24690  2.90346  2.73739  3.18146  2.89801  2.37887  2.77519  2.98518  4.58477  3.61503
          0.00942  5.06591  5.78825  0.61958  0.77255  0.48576  0.95510
      2   1.78179  4.74468  3.52194  3.40531  3.89068  4.02994  4.30542  2.49521  3.35628  2.78255  3.70517  3.79654  4.41656  3.65330  3.69975  2.33846  1.41925  2.81250  5.34388  4.11394      2 - -
          2.68618  4.42225  2.77519  2.73123  3.46354  2.40513  3.72494  3.29354  2.67741  2.69355  4.24690  2.90346  2.73739  3.18146  2.89801  2.37887  2.77519  2.98518  4.58477  3.61503
          0.00755  5.28625  6.00860  0.61958  0.77255  0.48576  0.95510
      3   2.55052  4.91602  3.81549  3.26432  4.18346  3.47579  4.30096  3.01571  3.23746  3.24609  4.11443  2.57926  4.37494  3.55728  3.63416  1.24480  2.41872  2.17441  5.57968  4.32130      3 - -
          2.68618  4.42225  2.77519  2.73123  3.46354  2.40513  3.72494  3.29354  2.67741  2.69355  4.24690  2.90346  2.73739  3.18146  2.89801  2.37887  2.77519  2.98518  4.58477  3.61503
          0.00755  5.28625  6.00860  0.61958  0.77255  0.48576  0.95510
      4   2.97370  4.50231  5.00930  4.40483  3.61116  4.29783  4.63847  1.36979  4.21250  1.63629  3.48124  4.43346  3.64890  4.36288  4.25442  3.25458  2.35003  1.89148  5.15499  3.97601      4 - -
          2.68618  4.42225  2.77519  2.73123  3.46354  2.40513  3.72494  3.29354  2.67741  2.69355  4.24690  2.90346  2.73739  3.18146  2.89801  2.37887  2.77519  2.98518  4.58477  3.61503
          0.00755  5.28625  6.00860  0.61958  0.77255  0.48576  0.95510
      5   4.68558  6.24266  4.96733  4.80639  3.94904  5.01046  0.19822  5.16260  4.35619  3.47038  5.70476  5.01278  5.58122  4.97838  4.50504  4.76239  5.02643  4.99732  5.54348  3.89043      5 - -
          2.68618  4.42225  2.77519  2.73123  3.46354  2.40513  3.72494  3.29354  2.67741  2.69355  4.24690  2.90346  2.73739  3.18146  2.89801  2.37887  2.77519  2.98518  4.58477  3.61503
          0.00755  5.28625  6.00860  0.61958  0.77255  0.48576  0.95510
      6   2.93498  4.48248  4.80199  4.20290  3.57949  4.20506  4.53468  2.75583  4.03380  1.59563  3.59909  4.29380  3.83941  4.20924  4.12319  2.76920  3.03744  2.35282  1.36379  3.92228      6 - -
          2.68618  4.42225  2.77519  2.73123  3.46354  2.40513  3.72494  3.29354  2.67741  2.69355  4.24690  2.90346  2.73739  3.18146  2.89801  2.37887  2.77519  2.98518  4.58477  3.61503
          0.00755  5.28625  6.00860  0.61958  0.77255  0.48576  0.95510
      7   3.29899  5.88220  4.37833  4.32624  4.83032  4.47373  0.21447  5.41217  4.27301  4.87899  5.92324  4.61986  5.19461  4.79927  4.48432  4.14344  4.48910  4.94233  6.28329  4.77234      7 - -
          2.68618  4.42225  2.77519  2.73123  3.46354  2.40513  3.72494  3.29354  2.67741  2.69355  4.24690  2.90346  2.73739  3.18146  2.89801  2.37887  2.77519  2.98518  4.58477  3.61503
          0.00755  5.28625  6.00860  0.61958  0.77255  0.48576  0.95510
      8   3.52586  5.42013  4.85323  4.90644  6.05150  0.16755  5.98834  5.75031  5.26738  5.38292  6.19761  4.81251  4.98166  5.40995  5.39022  3.36899  4.10787  4.85367  7.23591  6.22878      8 - -
          2.68618  4.42225  2.77519  2.73123  3.46354  2.40513  3.72494  3.29354  2.67741  2.69355  4.24690  2.90346  2.73739  3.18146  2.89801  2.37887  2.77519  2.98518  4.58477  3.61503
          0.00755  5.28625  6.00860  0.61958  0.77255  0.48576  0.95510
      9   2.56328  4.45858  4.92069  4.31336  3.23292  1.95349  4.55424  1.86589  4.12256  1.41925  3.00286  4.12643  4.58952  4.27464  4.17012  3.33375  3.29927  2.50328  5.08152  3.90303      9 - -
          2.68618  4.42225  2.77519  2.73123  3.46354  2.40513  3.72494  3.29354  2.67741  2.69355  4.24690  2.90346  2.73739  3.18146  2.89801  2.37887  2.77519  2.98518  4.58477  3.61503
          0.11227  5.28625  2.29132  0.61958  0.77255  0.48576  0.95510
     10   2.87523  4.55532  4.18734  2.44514  3.38404  4.04462  2.67252  1.75854  3.36436  1.88939  3.66615  3.91675  4.41812  3.78830  2.94078  3.31317  3.22342  2.70169  2.86344  3.94997     10 - -
          2.68618  4.42225  2.77519  2.73123  3.46354  2.40513  3.72494  3.29354  2.67741  2.69355  4.24690  2.90346  2.73739  3.18146  2.89801  2.37887  2.77519  2.98518  4.58477  3.61503
          0.00838  5.18236  5.90471  0.61958  0.77255  0.32956  1.27025
     11   2.87732  4.38393  4.23318  4.26484  3.18625  3.80967  4.53696  2.04951  4.08250  1.35791  3.57720  3.47867  4.57664  4.24239  3.98176  3.31504  2.84317  1.59724  5.07900  3.89920     11 - -
          2.68618  4.42225  2.77519  2.73123  3.46354  2.40513  3.72494  3.29354  2.67741  2.69355  4.24690  2.90346  2.73739  3.18146  2.89801  2.37887  2.77519  2.98518  4.58477  3.61503
          0.00755  5.28625  6.00860  0.61958  0.77255  0.48576  0.95510
     12   2.85552  5.25067  3.05434  2.83408  4.27213  3.83628  4.03816  3.70840  2.73189  3.37531  4.14855  2.93713  1.30930  3.11898  3.22787  2.45401  2.56382  2.93242  5.74625  4.40245     12 - -
          2.68618  4.42225  2.77519  2.73123  3.46354  2.40513  3.72494  3.29354  2.67741  2.69355  4.24690  2.90346  2.73739  3.18146  2.89801  2.37887  2.77519  2.98518  4.58477  3.61503
          0.00755  5.28625  6.00860  0.61958  0.77255  0.48576  0.95510
     13   2.10239  5.23892  3.12603  2.72868  2.91445  3.12453  4.04141  3.90507  2.83522  3.50045  3.95917  2.46195  1.86243  3.08287  3.30216  2.49570  3.11205  3.57464  4.09345  3.70455     13 - -
          2.68618  4.42225  2.77519  2.73123  3.46354  2.40513  3.72494  3.29354  2.67741  2.69355  4.24690  2.90346  2.73739  3.18146  2.89801  2.37887  2.77519  2.98518  4.58477  3.61503
          0.36742  5.28625  1.19593  0.61958  0.77255  0.48576  0.95510
     14   2.79820  5.32273  2.74420  2.13482  4.65309  3.04464  3.59570  3.64068  2.52988  3.41649  4.36730  2.51798  3.76316  2.28431  3.04648  2.59479  2.39679  3.70545  2.82311  4.36236     14 - -
          2.68618  4.42225  2.77519  2.73123  3.46354  2.40513  3.72494  3.29354  2.67741  2.69355  4.24690  2.90346  2.73739  3.18146  2.89801  2.37887  2.77519  2.98518  4.58477  3.61503
          0.01080  4.92963  5.65197  0.61958  0.77255  0.19964  1.70942
     15   2.71990  5.03745  3.16781  2.41719  3.21795  2.72771  3.91538  2.56101  2.48984  3.13634  1.75529  3.48968  4.28800  2.98320  3.32623  2.97600  3.25448  2.92531  5.57468  4.09029     15 - -
          2.68623  4.42230  2.77524  2.73128  3.46359  2.40517  3.72499  3.29359  2.67745  2.69360  4.24694  2.90263  2.73744  3.18151  2.89805  2.37891  2.77524  2.98523  4.58482  3.61508
          0.53655  2.37370  1.13289  0.18881  1.75993  0.48576  0.95510
     16   2.65311  4.58767  3.70161  2.94122  3.32216  3.51682  3.82471  3.08980  3.09176  2.44764  3.29431  3.54796  4.20270  3.12278  3.45237  1.46580  3.08201  2.61546  5.16707  2.73721     17 - -
          2.68618  4.42225  2.77519  2.73123  3.46354  2.40513  3.72494  3.29354  2.67741  2.69355  4.24690  2.90346  2.73739  3.18146  2.89801  2.37887  2.77519  2.98518  4.58477  3.61503
          0.01108  4.90415  5.62650  0.61958  0.77255  0.19189  1.74526
     17   4.39101  6.97138  0.20199  2.99866  6.36677  4.30222  5.08952  6.10043  4.40256  5.50841  6.52812  3.81111  5.03736  4.31325  5.16797  4.19666  4.74920  5.59536  7.44883  5.95410     18 - -
          2.68618  4.42225  2.77519  2.73123  3.46354  2.40513  3.72494  3.29354  2.67741  2.69355  4.24690  2.90346  2.73739  3.18146  2.89801  2.37887  2.77519  2.98518  4.58477  3.61503
          0.00752  5.28930  6.01165  0.61958  0.77255  0.48576  0.95510
     18   3.45021  5.44634  3.88279  3.84764  5.50129  0.39006  5.22443  5.16908  4.24323  3.66114  5.65435  2.36673  4.78927  4.50491  4.58489  3.58108  3.94943  4.54516  6.82037  5.49619     19 - -
          2.68618  4.42225  2.77519  2.73123  3.46354  2.40513  3.72494  3.29354  2.67741  2.69355  4.24690  2.90346  2.73739  3.18146  2.89801  2.37887  2.77519  2.98518  4.58477  3.61503
          0.00752  5.28930  6.01165  0.61958  0.77255  0.48576  0.95510
     19   3.04325  4.69801  3.66170  3.46681  3.82546  2.90590  3.23113  3.18204  3.41022  2.68856  3.80565  3.83845  3.79224  3.69761  3.73264  3.00444  2.53837  1.14792  5.28928  2.78329     20 - -
          2.68618  4.42225  2.77519  2.73123  3.46354  2.40513  3.72494  3.29354  2.67741  2.69355  4.24690  2.90346  2.73739  3.18146  2.89801  2.37887  2.77519  2.98518  4.58477  3.61503
          0.00752  5.28930  6.01165  0.61958  0.77255  0.48576  0.95510
     20   2.80530  4.97591  4.26968  3.72126  4.56866  3.95800  4.85054  3.88756  3.85895  2.37345  4.53005  4.13420  0.61326  4.18577  4.14749  2.96770  3.55311  3.43756  6.00280  4.78990     21 - -
          2.68618  4.42225  2.77519  2.73123  3.46354  2.40513  3.72494  3.29354  2.67741  2.69355  4.24690  2.90346  2.73739  3.18146  2.89801  2.37887  2.77519  2.98518  4.58477  3.61503
          0.00752  5.28930  6.01165  0.61958  0.77255  0.48576  0.95510
     21   2.99674  5.30828  2.65639  2.07215  4.57440  1.74598  2.73369  3.85096  2.75474  2.72464  3.74040  3.23225  4.21488  3.13106  3.27272  3.02156  3.24363  3.54820  4.36044  2.81499     22 - -
          2.68618  4.42225  2.77519  2.73123  3.46354  2.40513  3.72494  3.29354  2.67741  2.69355  4.24690  2.90346  2.73739  3.18146  2.89801  2.37887  2.77519  2.98518  4.58477  3.61503
          0.00752  5.28930  6.01165  0.61958  0.77255  0.48576  0.95510
     22   2.13694  4.52307  4.54826  3.95972  3.04047  4.16195  4.46691  2.28791  3.64757  1.78078  3.30722  3.62524  4.53106  2.58509  4.00537  2.15226  3.03827  2.26021  5.13522  3.55525     23 - -
          2.68618  4.42225  2.77519  2.73123  3.46354  2.40513  3.72494  3.29354  2.67741  2.69355  4.24690  2.90346  2.73739  3.18146  2.89801  2.37887  2.77519  2.98518  4.58477  3.61503
          0.00752  5.28930  6.01165  0.61958  0.77255  0.48576  0.95510
     23   2.69987  4.56839  4.38132  3.79985  3.67682  4.13036  4.42412  2.44096  3.69998  2.66576  3.68206  3.12364  4.50237  3.94098  3.92326  1.70467  2.60600  2.45114  1.83043  3.46868     24 - -
          2.68618  4.42225  2.77519  2.73123  3.46354  2.40513  3.72494  3.29354  2.67741  2.69355  4.24690  2.90346  2.73739  3.18146  2.89801  2.37887  2.77519  2.98518  4.58477  3.61503
          0.30935  5.28930  1.34311  0.61958  0.77255  0.48576  0.95510
     24   2.89493  4.44905  3.84332  3.53826  2.23637  3.74742  4.23737  2.27136  3.45352  2.64892  3.56048  2.65934  3.40481  3.12874  3.43335  3.22347  2.41987  2.22957  3.24603  3.01227     25 - -
          2.68618  4.42225  2.77519  2.73123  3.46354  2.40513  3.72494  3.29354  2.67741  2.69355  4.24690  2.90346  2.73739  3.18146  2.89801  2.37887  2.77519  2.98518  4.58477  3.61503
          0.09704  4.99011  2.45720  0.61958  0.77255  1.16571  0.37353
     25   2.78682  4.85567  3.39423  2.83330  4.04743  3.27403  3.46004  3.43630  2.64917  2.25896  3.56343  3.32187  2.20276  3.14981  2.97461  2.94706  1.83669  3.16140  5.39399  4.10366     26 - -
          2.68618  4.42225  2.77519  2.73123  3.46354  2.40513  3.72494  3.29354  2.67741  2.69355  4.24690  2.90346  2.73739  3.18146  2.89801  2.37887  2.77519  2.98518  4.58477  3.61503
          0.11200  4.90415  2.31733  0.61958  0.77255  1.10139  0.40408
     26   2.95719  5.34539  2.76835  2.59632  4.66719  2.28949  3.93187  4.12719  2.73209  3.21486  4.44479  2.76173  1.44390  2.64124  3.22409  2.93378  3.20442  3.73517  5.84014  4.44746     27 - -
          2.68603  4.42246  2.77473  2.73102  3.46351  2.40506  3.72471  3.29342  2.67721  2.69376  4.24711  2.90368  2.73742  3.18167  2.89822  2.37908  2.77521  2.98539  4.58498  3.61488
          0.32835  1.43422  3.17999  0.90308  0.51973  0.31412  1.31093
     27   2.13908  4.45094  3.96697  3.99648  1.75723  2.89216  4.43744  2.24971  3.85662  2.49337  2.66023  3.68494  4.49416  3.75213  3.99665  3.04044  2.93488  2.41380  5.06546  3.23228     31 - -
          2.68618  4.42225  2.77519  2.73123  3.46354  2.40513  3.72494  3.29354  2.67741  2.69355  4.24690  2.90346  2.73739  3.18146  2.89801  2.37887  2.77519  2.98518  4.58477  3.61503
          0.29663  5.19605  1.38174  0.61958  0.77255  0.77493  0.61755
     28   2.09659  5.33013  2.30564  2.44805  4.66623  3.32183  3.37682  4.14599  2.37149  3.63158  3.80196  2.64430  2.72091  2.90494  2.91350  2.76744  2.30689  3.71596  5.76819  4.36257     32 - -
          2.68618  4.42225  2.77519  2.73123  3.46354  2.40513  3.72494  3.29354  2.67741  2.69355  4.24690  2.90346  2.73739  3.18146  2.89801  2.37887  2.77519  2.98518  4.58477  3.61503
          0.01101  4.91043  5.63277  0.61958  0.77255  1.26858  0.33022
     29   2.42291  4.69489  3.17795  2.58762  4.50596  1.52833  3.86564  3.95184  2.44755  3.50131  4.27972  2.69548  3.02813  2.98780  2.99313  2.79077  2.74620  3.57249  5.69166  4.32327     33 - -
          2.68618  4.42225  2.77519  2.73123  3.46354  2.40513  3.72494  3.29354  2.67741  2.69355  4.24690  2.90346  2.73739  3.18146  2.89801  2.37887  2.77519  2.98518  4.58477  3.61503
          0.01101  4.91043  5.63277  0.61958  0.77255  0.19345  1.73792
     30   2.86077  5.40507  3.17749  2.39128  4.70526  3.16339  3.99409  1.76759  2.37046  3.69101  4.45782  2.40842  3.56682  2.94166  2.87104  2.51180  3.07151  3.69369  3.58800  3.61261     34 - -
          2.68415  4.42629  2.77542  2.73392  3.46229  2.40322  3.72771  3.29582  2.67869  2.69594  4.24444  2.90377  2.73055  3.18377  2.89942  2.38004  2.77570  2.98411  4.58187  3.61297
          1.46028  0.26738  6.01165  2.23961  0.11261  0.48576  0.95510
     31   3.03520  5.32552  3.04443  2.81239  2.81761  1.21645  3.66613  4.02217  2.75196  3.59509  4.38979  2.50610  4.23248  3.05922  3.18320  2.89048  3.26735  3.67193  5.80699  3.51887     69 - -
          2.68618  4.42225  2.77519  2.73123  3.46354  2.40513  3.72494  3.29354  2.67741  2.69355  4.24690  2.90346  2.73739  3.18146  2.89801  2.37887  2.77519  2.98518  4.58477  3.61503
          0.02335  5.28930  4.01529  0.61958  0.77255  0.48576  0.95510
     32   2.31889  5.49808  2.95789  1.59522  4.52955  2.92025  3.96157  4.32114  2.40181  3.80136  4.53999  3.24317  4.16735  2.48177  3.17093  2.32781  2.47105  3.51457  5.93358  3.58882     70 - -
          2.68618  4.42225  2.77519  2.73123  3.46354  2.40513  3.72494  3.29354  2.67741  2.69355  4.24690  2.90346  2.73739  3.18146  2.89801  2.37887  2.77519  2.98518  4.58477  3.61503
          0.00764  5.27359  5.99594  0.61958  0.77255  0.54281  0.87016
     33   1.96207  4.85222  3.45976  3.09860  4.00683  3.96170  4.05780  3.37746  3.11553  2.88092  2.66295  3.58743  4.34418  3.15805  3.47044  3.04768  1.53647  2.92007  5.41903  2.51309     71 - -
          2.68618  4.42225  2.77519  2.73123  3.46354  2.40513  3.72494  3.29354  2.67741  2.69355  4.24690  2.90346  2.73739  3.18146  2.89801  2.37887  2.77519  2.98518  4.58477  3.61503
          0.02711  5.27359  3.83400  0.61958  0.77255  0.45168  1.01214
     34   3.04156  4.54785  4.40260  2.65713  1.71552  4.12644  3.94508  2.63749  3.71543  2.37823  3.66138  4.06681  3.89291  3.29421  3.92865  3.40590  2.18239  2.29298  5.15552  2.49337     72 - -
          2.68618  4.42225  2.77519  2.73123  3.46354  2.40513  3.72494  3.29354  2.67741  2.69355  4.24690  2.90346  2.73739  3.18146  2.89801  2.37887  2.77519  2.98518  4.58477  3.61503
          0.00767  5.27029  5.99263  0.61958  0.77255  0.44518  1.02363
     35   2.95921  5.16362  3.22034  2.40953  2.55537  3.86189  3.50044  3.79495  2.51005  3.18045  4.23879  3.40771  4.25085  2.92706  3.31559  2.82595  2.00955  2.82059  5.67700  2.03660     73 - -
          2.68618  4.42225  2.77519  2.73123  3.46354  2.40513  3.72494  3.29354  2.67741  2.69355  4.24690  2.90346  2.73739  3.18146  2.89801  2.37887  2.77519  2.98518  4.58477  3.61503
          0.00752  5.28930  6.01165  0.61958  0.77255  0.48576  0.95510
     36   2.87166  5.28233  3.14394  2.52972  2.59981  3.60183  4.03073  3.96855  2.74265  3.54941  4.34724  2.57367  4.22187  2.83535  2.72627  3.03056  3.05999  3.12271  5.77113  1.54274     74 - -
          2.68618  4.42225  2.77519  2.73123  3.46354  2.40513  3.72494  3.29354  2.67741  2.69355  4.24690  2.90346  2.73739  3.18146  2.89801  2.37887  2.77519  2.98518  4.58477  3.61503
          0.00752  5.28930  6.01165  0.61958  0.77255  0.48576  0.95510
     37   2.99256  5.08513  3.34469  2.22015  4.32173  3.81866  3.83969  3.01940  2.38395  3.32983  4.39725  3.21538  4.20998  2.81171  2.10293  2.90670  2.75543  3.69054  5.81373  1.76867     75 - -
          2.68618  4.42225  2.77519  2.73123  3.46354  2.40513  3.72494  3.29354  2.67741  2.69355  4.24690  2.90346  2.73739  3.18146  2.89801  2.37887  2.77519  2.98518  4.58477  3.61503
          0.00752  5.28930  6.01165  0.61958  0.77255  0.48576  0.95510
     38   2.96828  4.81399  3.70414  2.85671  1.54865  3.84000  4.23575  3.04513  3.22284  3.00366  3.91399  3.68957  2.02596  3.28509  3.35070  2.94391  2.54553  2.89399  5.38786  3.42483     76 - -
          2.68618  4.42225  2.77519  2.73123  3.46354  2.40513  3.72494  3.29354  2.67741  2.69355  4.24690  2.90346  2.73739  3.18146  2.89801  2.37887  2.77519  2.98518  4.58477  3.61503
          0.00752  5.28930  6.01165  0.61958  0.77255  0.48576  0.95510
     39   2.45838  5.49871  3.13362  2.60690  4.83594  3.78347  3.97145  3.84542  1.98439  3.67483  4.54154  1.59163  2.53777  2.89750  3.10763  2.78264  2.69947  3.74701  5.93609  4.53005     77 - -
          2.68618  4.42225  2.77519  2.73123  3.46354  2.40513  3.72494  3.29354  2.67741  2.69355  4.24690  2.90346  2.73739  3.18146  2.89801  2.37887  2.77519  2.98518  4.58477  3.61503
          0.01480  5.28930  4.64165  0.61958  0.77255  0.48576  0.95510
     40   2.93046  5.16792  2.02315  2.75773  4.39313  3.34135  4.06360  2.70436  2.82766  2.45539  4.24248  3.24288  4.24544  2.41302  3.08985  2.98532  2.89280  1.94195  5.67982  4.35548     78 - -
          2.68618  4.42225  2.77519  2.73123  3.46354  2.40513  3.72494  3.29354  2.67741  2.69355  4.24690  2.90346  2.73739  3.18146  2.89801  2.37887  2.77519  2.98518  4.58477  3.61503
          0.04407  5.28209  3.26931  0.61958  0.77255  0.46941  0.98182
     41   2.92994  5.46076  3.24775  2.60869  4.78922  3.65389  2.82751  3.34150  2.13462  3.61238  4.22509  3.00181  4.02872  1.51351  2.26820  2.94462  3.20965  3.20160  5.90288  4.29390     79 - -
          2.68618  4.42225  2.77519  2.73123  3.46354  2.40513  3.72494  3.29354  2.67741  2.69355  4.24690  2.90346  2.73739  3.18146  2.89801  2.37887  2.77519  2.98518  4.58477  3.61503
          0.00780  5.25336  5.97570  0.61958  0.77255  0.41493  1.07994
     42   2.88664  5.53685  3.27122  2.19419  4.88088  3.80515  3.60478  4.36091  2.71630  3.83848  4.58074  3.27450  2.47383  1.38028  2.52634  2.31229  3.27208  3.92758  5.96739  4.56399     80 - -
          2.68618  4.42225  2.77519  2.73123  3.46354  2.40513  3.72494  3.29354  2.67741  2.69355  4.24690  2.90346  2.73739  3.18146  2.89801  2.37887  2.77519  2.98518  4.58477  3.61503
          0.00752  5.28930  6.01165  0.61958  0.77255  0.48576  0.95510
     43   1.42379  5.41090  3.30537  2.62754  4.71798  3.59661  3.51952  4.17363  2.76463  3.70442  4.47205  2.32033  3.80242  3.12116  3.24860  1.79209  3.00456  3.74266  5.87934  3.95065     81 - -
          2.68618  4.42225  2.77519  2.73123  3.46354  2.40513  3.72494  3.29354  2.67741  2.69355  4.24690  2.90346  2.73739  3.18146  2.89801  2.37887  2.77519  2.98518  4.58477  3.61503
          0.00752  5.28930  6.01165  0.61958  0.77255  0.48576  0.95510
     44   1.98975  5.14383  4.11153  3.66744  5.17929  0.77291  4.79007  4.62508  3.61412  4.23173  5.02086  3.76277  4.51280  3.97838  2.35970  2.92417  2.86896  4.08064  6.42702  5.16782     82 - -
          2.68618  4.42225  2.77519  2.73123  3.46354  2.40513  3.72494  3.29354  2.67741  2.69355  4.24690  2.90346  2.73739  3.18146  2.89801  2.37887  2.77519  2.98518  4.58477  3.61503
          0.00752  5.28930  6.01165  0.61958  0.77255  0.48576  0.95510
     45   2.83835  4.72657  4.28343  3.73557  3.96215  4.03767  4.51929  3.29310  3.65421  2.35110  3.27912  4.02092  3.08424  3.93384  3.93646  3.08910  0.82658  3.06393  5.43891  4.23065     83 - -
          2.68618  4.42225  2.77519  2.73123  3.46354  2.40513  3.72494  3.29354  2.67741  2.69355  4.24690  2.90346  2.73739  3.18146  2.89801  2.37887  2.77519  2.98518  4.58477  3.61503
          0.00752  5.28930  6.01165  0.61958  0.77255  0.48576  0.95510
     46   2.94962  4.45737  4.94706  4.12994  2.56767  4.22909  4.20887  2.48179  4.14116  1.85141  2.47347  4.17575  4.59313  3.89605  4.17896  3.53686  3.30195  2.70463  5.06522  1.32551     84 - -
          2.68618  4.42225  2.77519  2.73123  3.46354  2.40513  3.72494  3.29354  2.67741  2.69355  4.24690  2.90346  2.73739  3.18146  2.89801  2.37887  2.77519  2.98518  4.58477  3.61503
          0.00752  5.28930  6.01165  0.61958  0.77255  0.48576  0.95510
     47   5.43034  6.31653  6.19737  6.19291  1.94306  5.76233  4.53200  4.92657  5.95171  3.99131  5.42214  5.42990  6.06475  5.60847  5.72255  5.31329  5.64448  4.94489  0.33873  2.84876     85 - -
          2.68618  4.42225  2.77519  2.73123  3.46354  2.40513  3.72494  3.29354  2.67741  2.69355  4.24690  2.90346  2.73739  3.18146  2.89801  2.37887  2.77519  2.98518  4.58477  3.61503
          0.00752  5.28930  6.01165  0.61958  0.77255  0.48576  0.95510
     48   5.56191  6.33744  6.22113  6.27080  1.60750  5.87789  4.37586  5.07430  6.02502  4.12589  5.55597  5.34201  6.10943  5.55106  5.73869  5.30095  5.73526  5.04968  3.97497  0.35876     86 - -
          2.68618  4.42225  2.77519  2.73123  3.46354  2.40513  3.72494  3.29354  2.67741  2.69355  4.24690  2.90346  2.73739  3.18146  2.89801  2.37887  2.77519  2.98518  4.58477  3.61503
          0.00752  5.28930  6.01165  0.61958  0.77255  0.48576  0.95510
     49   5.52641  6.74087  5.54337  5.53485  5.33126  5.32197  0.06087  6.52924  5.46209  5.73604  6.99236  5.84188  5.96359  5.96893  5.54545  5.66394  5.92659  6.21267  6.63221  5.28521     87 - -
          2.68618  4.42225  2.77519  2.73123  3.46354  2.40513  3.72494  3.29354  2.67741  2.69355  4.24690  2.90346  2.73739  3.18146  2.89801  2.37887  2.77519  2.98518  4.58477  3.61503
          0.00752  5.28930  6.01165  0.61958  0.77255  0.48576  0.95510
     50   2.82471  5.51355  1.36851  3.04316  5.21770  3.55292  4.41710  4.70552  3.26035  4.22422  4.99086  3.54939  2.62138  3.55180  3.75845  1.21822  3.06263  4.20097  6.37600  4.98404     88 - -
          2.68618  4.42225  2.77519  2.73123  3.46354  2.40513  3.72494  3.29354  2.67741  2.69355  4.24690  2.90346  2.73739  3.18146  2.89801  2.37887  2.77519  2.98518  4.58477  3.61503
          0.00752  5.28930  6.01165  0.61958  0.77255  0.48576  0.95510
     51   5.52641  6.74087  5.54337  5.53485  5.33126  5.32197  0.06087  6.52924  5.46209  5.73604  6.99236  5.84188  5.96359  5.96893  5.54545  5.66394  5.92659  6.21267  6.63221  5.28521     89 - -
          2.68618  4.42225  2.77519  2.73123  3.46354  2.40513  3.72494  3.29354  2.67741  2.69355  4.24690  2.90346  2.73739  3.18146  2.89801  2.37887  2.77519  2.98518  4.58477  3.61503
          0.00752  5.28930  6.01165  0.61958  0.77255  0.48576  0.95510
     52   1.93445  5.18633  3.45640  2.89917  4.43900  3.85472  4.08049  3.85151  2.88851  3.17891  3.81251  3.28971  3.43160  3.23774  2.72067  1.55631  1.96185  3.47749  5.71655  4.38956     90 - -
          2.68618  4.42225  2.77519  2.73123  3.46354  2.40513  3.72494  3.29354  2.67741  2.69355  4.24690  2.90346  2.73739  3.18146  2.89801  2.37887  2.77519  2.98518  4.58477  3.61503
          0.35097  5.28930  1.23461  0.61958  0.77255  0.48576  0.95510
     53   2.88196  4.43732  4.09965  3.52075  3.54500  3.25215  2.20083  2.90064  3.42146  1.58424  2.69700  3.81863  4.31109  3.68909  3.32123  2.79834  3.11367  2.69734  2.87264  3.82605     91 - -
          2.68618  4.42225  2.77519  2.73123  3.46354  2.40513  3.72494  3.29354  2.67741  2.69355  4.24690  2.90346  2.73739  3.18146  2.89801  2.37887  2.77519  2.98518  4.58477  3.61503
          0.05585  4.94893  3.05274  0.61958  0.77255  1.22122  0.34937
     54   2.67135  4.75886  3.09288  2.99926  3.71599  1.20875  4.05850  3.31261  3.00683  2.38308  3.88282  3.45308  4.19029  3.32354  3.40883  3.03674  3.13226  3.06170  5.31901  3.54199     92 - -
          2.68618  4.42225  2.77519  2.73123  3.46354  2.40513  3.72494  3.29354  2.67741  2.69355  4.24690  2.90346  2.73739  3.18146  2.89801  2.37887  2.77519  2.98518  4.58477  3.61503
          0.01108  4.90415  5.62650  0.61958  0.77255  1.27592  0.32736
     55   2.32326  3.61763  4.02838  3.45241  3.54435  3.90324  4.18442  1.93080  3.37324  2.62951  2.66007  3.76669  4.27772  2.35078  3.29376  2.32637  2.92555  2.39763  5.02948  3.82160     93 - -
          2.68618  4.42225  2.77519  2.73123  3.46354  2.40513  3.72494  3.29354  2.67741  2.69355  4.24690  2.90346  2.73739  3.18146  2.89801  2.37887  2.77519  2.98518  4.58477  3.61503
          0.01108  4.90415  5.62650  0.61958  0.77255  1.27592  0.32736
     56   3.26094  5.37673  3.18813  1.96987  5.02780  3.78355  4.48212  4.38323  3.36203  4.05188  4.93859  3.54179  4.42073  3.68102  3.77817  3.30868  0.67161  3.98824  6.27585  4.95067     94 - -
          2.68618  4.42225  2.77519  2.73123  3.46354  2.40513  3.72494  3.29354  2.67741  2.69355  4.24690  2.90346  2.73739  3.18146  2.89801  2.37887  2.77519  2.98518  4.58477  3.61503
          0.01108  4.90415  5.62650  0.61958  0.77255  0.19915  1.71160
     57   2.22762  5.50704  3.35911  2.76067  4.84036  1.90943  3.87624  4.29882  2.50059  3.72420  4.04266  3.30565  4.23890  2.41576  1.53068  3.01627  3.30250  3.89256  5.93683  4.56153     95 - -
          2.68618  4.42225  2.77519  2.73123  3.46354  2.40513  3.72494  3.29354  2.67741  2.69355  4.24690  2.90346  2.73739  3.18146  2.89801  2.37887  2.77519  2.98518  4.58477  3.61503
          0.00755  5.28580  6.00815  0.61958  0.77255  0.47767  0.96819
     58   2.87243  4.56258  4.39729  3.23586  2.21801  3.38452  4.42766  2.65003  3.59442  1.26123  3.25138  3.48768  4.50486  3.33719  3.58304  2.96420  3.04686  2.74598  5.17006  3.42287     96 - -
          2.68618  4.42225  2.77519  2.73123  3.46354  2.40513  3.72494  3.29354  2.67741  2.69355  4.24690  2.90346  2.73739  3.18146  2.89801  2.37887  2.77519  2.98518  4.58477  3.61503
          0.00752  5.28930  6.01165  0.61958  0.77255  0.48576  0.95510
     59   3.18061  5.88585  3.15676  2.93895  5.33550  2.55138  4.20526  4.83080  3.20265  4.31617  5.11145  1.39922  4.50982  1.09856  3.67881  3.39871  3.72872  4.38312  6.44899  5.02769     97 - -
          2.68618  4.42225  2.77519  2.73123  3.46354  2.40513  3.72494  3.29354  2.67741  2.69355  4.24690  2.90346  2.73739  3.18146  2.89801  2.37887  2.77519  2.98518  4.58477  3.61503
          0.00752  5.28930  6.01165  0.61958  0.77255  0.48576  0.95510
     60   2.95597  4.91451  4.07976  1.51511  4.12924  4.28037  4.58243  2.84258  3.58633  2.96931  3.65482  4.03148  4.66060  3.90050  3.94004  3.54975  3.49976  1.02399  5.65436  4.41370     98 - -
          2.68618  4.42225  2.77519  2.73123  3.46354  2.40513  3.72494  3.29354  2.67741  2.69355  4.24690  2.90346  2.73739  3.18146  2.89801  2.37887  2.77519  2.98518  4.58477  3.61503
          0.00752  5.28930  6.01165  0.61958  0.77255  0.48576  0.95510
     61   2.69947  4.89511  3.71435  3.15135  3.67809  3.52016  3.67265  3.14324  3.12308  3.00948  3.58356  3.60817  3.95483  1.80062  3.52510  2.64780  3.26255  3.18289  5.45547  1.52403     99 - -
          2.68618  4.42225  2.77519  2.73123  3.46354  2.40513  3.72494  3.29354  2.67741  2.69355  4.24690  2.90346  2.73739  3.18146  2.89801  2.37887  2.77519  2.98518  4.58477  3.61503
          0.00752  5.28930  6.01165  0.61958  0.77255  0.48576  0.95510
     62   1.58161  5.21926  2.91064  2.73038  4.45814  2.66207  4.05000  3.81737  2.84969  2.79655  3.44488  3.31046  4.23610  3.07875  3.26530  2.19844  2.41469  3.26495  5.72139  3.87711    100 - -
          2.68618  4.42225  2.77519  2.73123  3.46354  2.40513  3.72494  3.29354  2.67741  2.69355  4.24690  2.90346  2.73739  3.18146  2.89801  2.37887  2.77519  2.98518  4.58477  3.61503
          0.00963  5.28930  5.39514  0.61958  0.77255  0.48576  0.95510
     63   2.92447  5.06000  4.82249  4.75750  5.78038  0.33637  5.72054  5.28047  4.92536  4.31645  5.71843  4.53373  4.16311  5.07887  5.07886  2.35467  3.70316  4.41950  7.11012  6.01682    101 - -
          2.68618  4.42225  2.77519  2.73123  3.46354  2.40513  3.72494  3.29354  2.67741  2.69355  4.24690  2.90346  2.73739  3.18146  2.89801  2.37887  2.77519  2.98518  4.58477  3.61503
          0.00754  5.28721  6.00956  0.61958  0.77255  0.48090  0.96294
     64   2.94544  4.48933  4.71010  3.48318  3.19172  4.18956  3.27758  2.27128  3.96186  1.33826  2.32302  4.24285  3.07660  3.07262  4.07904  3.48597  3.29054  2.27724  5.10534  3.92084    102 - -
          2.68618  4.42225  2.77519  2.73123  3.46354  2.40513  3.72494  3.29354  2.67741  2.69355  4.24690  2.90346  2.73739  3.18146  2.89801  2.37887  2.77519  2.98518  4.58477  3.61503
          0.00752  5.28930  6.01165  0.61958  0.77255  0.48576  0.95510
     65   1.23006  4.53958  4.49097  3.90515  3.37711  4.15285  4.33011  2.80149  3.78881  2.59342  3.55120  3.96949  4.52289  3.63844  3.92476  3.16868  3.28747  2.49736  5.14731  1.75696    103 - -
          2.68618  4.42225  2.77519  2.73123  3.46354  2.40513  3.72494  3.29354  2.67741  2.69355  4.24690  2.90346  2.73739  3.18146  2.89801  2.37887  2.77519  2.98518  4.58477  3.61503
          0.00752  5.28930  6.01165  0.61958  0.77255  0.48576  0.95510
     66   1.91755  4.88436  4.66762  4.23271  4.58365  0.70072  5.02286  2.51257  4.16525  3.66095  4.10988  4.30316  4.60162  4.41997  4.40975  2.93714  3.52477  3.52659  6.03907  4.85240    104 - -
          2.68618  4.42225  2.77519  2.73123  3.46354  2.40513  3.72494  3.29354  2.67741  2.69355  4.24690  2.90346  2.73739  3.18146  2.89801  2.37887  2.77519  2.98518  4.58477  3.61503
          0.04375  5.28930  3.27653  0.61958  0.77255  0.48576  0.95510
     67   1.60482  4.96150  3.59730  3.03616  2.41510  2.63455  3.79317  3.40286  2.95193  3.07060  3.79931  3.09901  2.41748  2.90563  3.43969  3.01522  3.22267  2.99198  5.50898  4.22843    105 - -
          2.68618  4.42225  2.77519  2.73123  3.46354  2.40513  3.72494  3.29354  2.67741  2.69355  4.24690  2.90346  2.73739  3.18146  2.89801  2.37887  2.77519  2.98518  4.58477  3.61503
          0.00780  5.25336  5.97570  0.61958  0.77255  0.61060  0.78312
     68   3.05879  4.44379  4.94657  4.33769  3.13703  4.21929  4.53779  1.96269  3.57445  1.55923  3.40344  4.35516  3.04037  4.28136  4.17165  3.52776  3.29078  2.68928  3.87915  1.63402    106 - -
          2.68618  4.42225  2.77519  2.73123  3.46354  2.40513  3.72494  3.29354  2.67741  2.69355  4.24690  2.90346  2.73739  3.18146  2.89801  2.37887  2.77519  2.98518  4.58477  3.61503
          0.00780  5.25336  5.97570  0.61958  0.77255  0.61060  0.78312
     69   3.06328  4.45454  4.91042  4.30332  3.00076  4.22283  4.55088  1.42608  3.09766  1.86718  3.42327  4.34535  4.58547  3.61594  3.74633  3.52975  3.29543  1.57630  5.07869  3.90095    107 - -
          2.68618  4.42225  2.77519  2.73123  3.46354  2.40513  3.72494  3.29354  2.67741  2.69355  4.24690  2.90346  2.73739  3.18146  2.89801  2.37887  2.77519  2.98518  4.58477  3.61503
          0.00780  5.25336  5.97570  0.61958  0.77255  0.61060  0.78312
     70   3.03784  4.36258  3.89843  3.25778  3.62287  4.13815  4.44013  1.00703  3.62087  1.98364  3.47434  3.91874  4.50781  3.59018  3.96560  3.29959  3.26992  2.43316  5.13055  3.93797    108 - -
          2.68618  4.42225  2.77519  2.73123  3.46354  2.40513  3.72494  3.29354  2.67741  2.69355  4.24690  2.90346  2.73739  3.18146  2.89801  2.37887  2.77519  2.98518  4.58477  3.61503
          0.00780  5.25336  5.97570  0.61958  0.77255  0.61060  0.78312
     71   2.77907  5.49731  2.01282  1.97412  4.84158  3.76258  3.42679  4.32696  2.39681  3.61343  4.53819  3.23036  3.73891  2.89598  1.89465  2.61548  2.89627  3.46675  5.93044  3.70265    109 - -
          2.68618  4.42225  2.77519  2.73123  3.46354  2.40513  3.72494  3.29354  2.67741  2.69355  4.24690  2.90346  2.73739  3.18146  2.89801  2.37887  2.77519  2.98518  4.58477  3.61503
          0.01159  5.25336  5.06754  0.61958  0.77255  0.61060  0.78312
     72   2.76469  5.66858  1.64145  2.56835  5.02501  2.08979  4.14195  4.51070  2.94550  4.00319  4.76599  3.32311  1.68470  3.25832  3.33963  3.09708  2.84521  4.07797  6.14993  4.72702    110 - -
          2.68618  4.42225  2.77519  2.73123  3.46354  2.40513  3.72494  3.29354  2.67741  2.69355  4.24690  2.90346  2.73739  3.18146  2.89801  2.37887  2.77519  2.98518  4.58477  3.61503
          0.28073  5.24959  1.42911  0.61958  0.77255  0.62258  0.76907
     73   2.28787  5.37342  2.26388  2.38019  4.71646  2.67461  3.82913  4.00004  2.31385  3.46224  4.41466  2.79529  2.63742  2.77547  2.71013  2.53203  2.85385  3.76298  5.80730  4.39752    111 - -
          2.68618  4.42225  2.77519  2.73123  3.46354  2.40513  3.72494  3.29354  2.67741  2.69355  4.24690  2.90346  2.73739  3.18146  2.89801  2.37887  2.77519  2.98518  4.58477  3.61503
          0.01288  4.97913  5.13063  0.61958  0.77255  0.30574  1.33400
     74   2.19338  5.48913  2.94801  2.13577  3.75185  3.01570  3.45421  4.31462  2.31705  2.92709  4.53064  2.88424  3.20423  2.85006  2.18820  2.95000  2.57797  3.87802  5.92376  4.18056    112 - -
          2.68618  4.42225  2.77519  2.73123  3.46354  2.40513  3.72494  3.29354  2.67741  2.69355  4.24690  2.90346  2.73739  3.18146  2.89801  2.37887  2.77519  2.98518  4.58477  3.61503
          0.01580  5.24858  4.56416  0.61958  0.77255  0.61430  0.77874
     75   2.75326  5.49410  2.78574  1.65570  4.13652  2.87921  3.94398  4.05436  2.09816  3.79943  4.08780  2.84043  2.93606  2.73200  2.59689  2.76826  2.83662  3.78342  5.92672  4.51570    113 - -
          2.68618  4.42225  2.77519  2.73123  3.46354  2.40513  3.72494  3.29354  2.67741  2.69355  4.24690  2.90346  2.73739  3.18146  2.89801  2.37887  2.77519  2.98518  4.58477  3.61503
          0.07155  5.24266  2.75259  0.61958  0.77255  0.59897  0.79712
     76   2.64522  5.43570  2.31252  2.19114  4.39337  2.75935  3.89625  3.77914  2.57003  3.61132  4.48001  3.21034  2.19435  2.48754  3.06410  2.77872  2.83112  3.24741  5.87674  3.33010    114 - -
          2.68618  4.42225  2.77519  2.73123  3.46354  2.40513  3.72494  3.29354  2.67741  2.69355  4.24690  2.90346  2.73739  3.18146  2.89801  2.37887  2.77519  2.98518  4.58477  3.61503
          0.02495  5.18790  3.96018  0.61958  0.77255  0.77907  0.61403
     77   2.34211  5.44426  1.97924  2.26067  4.50529  3.45788  3.69807  4.26215  2.63575  3.14560  4.40433  2.79767  2.33485  3.01545  2.83932  2.76863  2.51922  3.64790  5.88161  4.47535    115 - -
          2.68618  4.42225  2.77519  2.73123  3.46354  2.40513  3.72494  3.29354  2.67741  2.69355  4.24690  2.90346  2.73739  3.18146  2.89801  2.37887  2.77519  2.98518  4.58477  3.61503
          0.07328  5.17447  2.73331  0.61958  0.77255  0.82832  0.57409
     78   2.40400  4.85813  3.26990  2.90989  3.01172  3.72894  3.51262  3.04443  2.44840  2.09816  3.94957  3.47146  2.13047  3.27357  2.98585  3.02828  3.00391  2.70621  5.41098  3.77773    116 - -
          2.68618  4.42225  2.77519  2.73123  3.46354  2.40513  3.72494  3.29354  2.67741  2.69355  4.24690  2.90346  2.73739  3.18146  2.89801  2.37887  2.77519  2.98518  4.58477  3.61503
          0.10879  5.11019  2.33253  0.61958  0.77255  0.96668  0.47859
     79   2.28629  4.81909  3.50922  2.82217  2.98623  3.33332  3.68544  2.95563  2.34117  2.50083  3.91008  3.35810  4.00533  3.17567  2.49508  2.81438  2.41205  2.48739  5.37085  3.70071    117 - -
          2.68618  4.42225  2.77519  2.73123  3.46354  2.40513  3.72494  3.29354  2.67741  2.69355  4.24690  2.90346  2.73739  3.18146  2.89801  2.37887  2.77519  2.98518  4.58477  3.61503
          0.17192  5.01134  1.88853  0.61958  0.77255  0.54021  0.87377
     80   2.23869  5.33626  2.14732  2.36551  4.39271  3.25025  3.48124  3.58709  2.59392  3.30089  3.83924  2.89388  3.78947  2.86012  2.64714  2.43537  2.75086  3.08477  5.78551  3.54428    118 - -
          2.68695  4.42325  2.77337  2.73178  3.46421  2.40502  3.72519  3.29309  2.67767  2.69145  4.24722  2.90371  2.73774  3.18182  2.89853  2.37947  2.77479  2.98490  4.58577  3.61598
          0.66914  0.93208  2.36320  1.73978  0.19305  0.73317  0.65466
     81   2.16463  4.51163  3.33025  2.99131  3.59851  3.17706  3.84603  2.95778  2.51034  2.58684  3.89488  3.45685  3.31646  2.95387  3.09711  2.63245  3.00047  2.41849  5.15080  2.43770    135 - -
          2.68618  4.42225  2.77519  2.73123  3.46354  2.40513  3.72494  3.29354  2.67741  2.69355  4.24690  2.90346  2.73739  3.18146  2.89801  2.37887  2.77519  2.98518  4.58477  3.61503
          0.18779  5.03832  1.80347  0.61958  0.77255  0.52382  0.89712
     82   2.77478  4.74476  1.55742  2.83003  3.03618  3.84204  4.01525  2.78444  2.99043  2.15051  3.84135  3.40531  4.22482  3.30350  3.42367  2.98473  2.78625  2.82089  5.31025  3.57720    136 - -
          2.68618  4.42225  2.77519  2.73123  3.46354  2.40513  3.72494  3.29354  2.67741  2.69355  4.24690  2.90346  2.73739  3.18146  2.89801  2.37887  2.77519  2.98518  4.58477  3.61503
          0.00968  5.03787  5.76021  0.61958  0.77255  1.09401  0.40777
     83   2.78060  5.32513  3.17685  2.46971  4.63864  3.29221  3.56544  3.84636  2.35508  2.94782  4.14135  3.14131  3.26932  2.83539  1.63156  2.13093  3.12593  3.40103  5.77679  4.38674    137 - -
          2.68618  4.42225  2.77519  2.73123  3.46354  2.40513  3.72494  3.29354  2.67741  2.69355  4.24690  2.90346  2.73739  3.18146  2.89801  2.37887  2.77519  2.98518  4.58477  3.61503
          0.00968  5.03787  5.76021  0.61958  0.77255  0.72877  0.65875
     84   2.78614  5.45766  1.50322  1.70376  4.79697  3.71367  3.55057  4.28103  2.61193  3.34192  4.20052  2.79491  3.37008  2.99655  3.15043  2.77125  3.11445  3.84540  5.89278  4.48173    138 - -
          2.68618  4.42225  2.77519  2.73123  3.46354  2.40513  3.72494  3.29354  2.67741  2.69355  4.24690  2.90346  2.73739  3.18146  2.89801  2.37887  2.77519  2.98518  4.58477  3.61503
          0.00886  5.12644  5.84879  0.61958  0.77255  0.84771  0.55930
     85   2.74201  5.16988  3.15210  2.61994  3.95485  3.58531  2.45141  3.83574  2.76678  3.26080  4.06719  3.15662  2.55990  2.99572  2.52095  2.97236  3.17606  3.50551  3.01873  2.12679    139 - -
          2.68618  4.42225  2.77519  2.73123  3.46354  2.40513  3.72494  3.29354  2.67741  2.69355  4.24690  2.90346  2.73739  3.18146  2.89801  2.37887  2.77519  2.98518  4.58477  3.61503
          0.00871  5.14367  5.86602  0.61958  0.77255  0.51611  0.90841
     86   2.61610  4.55790  3.11521  3.46989  3.77342  2.30902  4.29702  2.77095  3.40861  2.48090  3.59591  3.83077  4.40515  3.40436  3.72146  3.14443  2.22655  1.45803  5.24226  4.02320    140 - -
          2.68618  4.42225  2.77519  2.73123  3.46354  2.40513  3.72494  3.29354  2.67741  2.69355  4.24690  2.90346  2.73739  3.18146  2.89801  2.37887  2.77519  2.98518  4.58477  3.61503
          0.01495  5.22794  4.65883  0.61958  0.77255  0.56345  0.84220
     87   3.01265  4.77075  3.00552  2.85804  3.91345  3.04919  4.22459  2.17109  3.22688  2.20809  3.87192  2.83832  4.35725  3.53519  3.05312  3.21669  3.24435  1.58130  5.34760  3.44969    141 - -
          2.68618  4.42225  2.77519  2.73123  3.46354  2.40513  3.72494  3.29354  2.67741  2.69355  4.24690  2.90346  2.73739  3.18146  2.89801  2.37887  2.77519  2.98518  4.58477  3.61503
          0.00787  5.24398  5.96632  0.61958  0.77255  0.49215  0.94497
     88   3.04503  4.50575  3.49461  2.83940  3.35375  4.06348  4.46424  2.11411  3.84935  1.42560  2.44314  4.16200  4.14495  3.41556  4.00965  3.30184  3.27708  2.05086  5.11874  3.57491    142 - -
          2.68618  4.42225  2.77519  2.73123  3.46354  2.40513  3.72494  3.29354  2.67741  2.69355  4.24690  2.90346  2.73739  3.18146  2.89801  2.37887  2.77519  2.98518  4.58477  3.61503
          0.02719  5.27087  3.83128  0.61958  0.77255  0.44630  1.02162
     89   2.70486  5.00018  3.44470  2.63272  2.87669  3.90268  4.12457  3.57178  2.65105  1.56428  3.78406  2.84561  2.03506  3.33470  3.42908  3.02270  3.24801  3.30165  5.54259  4.25576    143 - -
          2.68618  4.42225  2.77519  2.73123  3.46354  2.40513  3.72494  3.29354  2.67741  2.69355  4.24690  2.90346  2.73739  3.18146  2.89801  2.37887  2.77519  2.98518  4.58477  3.61503
          0.00767  5.27029  5.99263  0.61958  0.77255  0.55429  0.85444
     90   2.80043  5.49487  2.88670  2.55983  4.83405  2.19467  3.89367  4.31595  2.69876  3.48917  4.53718  2.62277  2.86218  2.52064  3.10817  1.59835  3.07000  3.88236  5.20310  4.52360    144 - -
          2.68618  4.42225  2.77519  2.73123  3.46354  2.40513  3.72494  3.29354  2.67741  2.69355  4.24690  2.90346  2.73739  3.18146  2.89801  2.37887  2.77519  2.98518  4.58477  3.61503
          0.00767  5.27029  5.99263  0.61958  0.77255  0.55429  0.85444
     91   2.27479  5.49089  1.64561  2.55763  4.39791  2.74210  3.96173  4.30956  2.49893  3.02844  4.30765  3.24391  2.97354  2.32240  3.05405  2.80919  3.22873  3.87761  5.92793  4.52136    145 - -
          2.68618  4.42225  2.77519  2.73123  3.46354  2.40513  3.72494  3.29354  2.67741  2.69355  4.24690  2.90346  2.73739  3.18146  2.89801  2.37887  2.77519  2.98518  4.58477  3.61503
          0.00767  5.27029  5.99263  0.61958  0.77255  0.55429  0.85444
     92   2.12205  5.06979  2.80936  2.95155  3.40544  3.09918  3.48587  2.70871  2.89515  3.31145  4.15166  3.06803  3.33502  3.00965  3.38164  3.00857  2.59797  3.26273  1.99904  4.17043    146 - -
          2.68618  4.42225  2.77519  2.73123  3.46354  2.40513  3.72494  3.29354  2.67741  2.69355  4.24690  2.90346  2.73739  3.18146  2.89801  2.37887  2.77519  2.98518  4.58477  3.61503
          0.00767  5.27029  5.99263  0.61958  0.77255  0.44518  1.02363
     93   2.57841  5.43133  2.74202  2.45093  3.92785  3.79607  3.06483  3.54339  2.68404  3.62268  4.37576  2.94863  2.75062  2.48908  3.22331  2.34875  2.00274  3.09777  4.53929  3.99631    147 - -
          2.68618  4.42225  2.77519  2.73123  3.46354  2.40513  3.72494  3.29354  2.67741  2.69355  4.24690  2.90346  2.73739  3.18146  2.89801  2.37887  2.77519  2.98518  4.58477  3.61503
          0.03395  5.28930  3.56377  0.61958  0.77255  0.48576  0.95510
     94   2.92435  5.35840  1.97541  2.30652  3.51586  3.68489  3.66774  3.40219  2.73308  2.68940  3.92297  2.92418  3.67635  2.88695  2.84101  2.75599  2.47247  3.32616  5.82693  2.86533    148 - -
          2.68618  4.42225  2.77519  2.73123  3.46354  2.40513  3.72494  3.29354  2.67741  2.69355  4.24690  2.90346  2.73739  3.18146  2.89801  2.37887  2.77519  2.98518  4.58477  3.61503
          0.08915  5.26308  2.52431  0.61958  0.77255  0.57877  0.82232
     95   2.25426  5.34439  2.98649  1.92259  4.64107  3.24404  3.67295  2.72476  2.48724  2.66905  3.78833  3.24174  3.62129  2.97371  2.58558  2.56459  2.95752  3.31020  5.80718  4.00898    149 - -
          2.68618  4.42225  2.77519  2.73123  3.46354  2.40513  3.72494  3.29354  2.67741  2.69355  4.24690  2.90346  2.73739  3.18146  2.89801  2.37887  2.77519  2.98518  4.58477  3.61503
          0.00838  5.18231  5.90465  0.61958  0.77255  0.80938  0.58903
     96   2.66358  2.98586  2.24736  2.69308  3.72747  2.89684  3.28191  4.07083  2.61261  3.03644  3.86494  2.53159  2.43224  3.06648  3.12481  2.54425  2.92211  3.69114  5.79597  4.41998    150 - -
          2.68618  4.42225  2.77519  2.73123  3.46354  2.40513  3.72494  3.29354  2.67741  2.69355  4.24690  2.90346  2.73739  3.18146  2.89801  2.37887  2.77519  2.98518  4.58477  3.61503
          0.15039  5.18231  2.00985  0.61958  0.77255  0.80938  0.58903
     97   2.90029  5.12240  2.82865  2.51526  4.36707  3.42279  3.92946  3.78742  2.72401  2.18268  3.79597  3.25173  1.69758  3.07493  2.85236  2.60426  2.98599  3.14565  5.62122  4.28108    151 - -
          2.68618  4.42225  2.77519  2.73123  3.46354  2.40513  3.72494  3.29354  2.67741  2.69355  4.24690  2.90346  2.73739  3.18146  2.89801  2.37887  2.77519  2.98518  4.58477  3.61503
          0.02551  5.04157  3.97809  0.61958  0.77255  1.02697  0.44331
     98   2.55776  5.38867  2.48315  2.28191  4.72783  2.50543  2.62696  3.93077  1.93562  3.61770  3.29874  3.07426  3.64460  2.87134  2.87252  2.85714  3.08023  3.72822  5.82489  3.65123    152 - -
          2.68636  4.42350  2.77532  2.73171  3.46369  2.40477  3.72574  3.29343  2.67636  2.69408  4.24761  2.90231  2.73722  3.18146  2.89727  2.37977  2.77522  2.98597  4.58146  3.61485
          0.50547  0.93233  5.76152  1.95561  0.15254  1.03908  0.43661
     99   2.44239  5.34634  2.79003  2.33326  3.85945  3.55940  3.75366  3.61044  2.39243  3.34460  4.39369  2.93143  3.62627  2.63291  2.16109  2.58318  2.67413  2.72259  5.79440  3.48726    165 - -
          2.68618  4.42225  2.77519  2.73123  3.46354  2.40513  3.72494  3.29354  2.67741  2.69355  4.24690  2.90346  2.73739  3.18146  2.89801  2.37887  2.77519  2.98518  4.58477  3.61503
          0.07968  5.05049  2.65666  0.61958  0.77255  1.07355  0.41824
    100   2.83389  4.39860  3.82534  3.67133  3.30395  3.64291  4.03362  1.78192  3.56690  2.14720  3.42098  3.91819  4.34850  2.84592  2.97928  3.25701  2.78345  1.94938  5.00664  2.75049    166 - -
          2.68618  4.42225  2.77519  2.73123  3.46354  2.40513  3.72494  3.29354  2.67741  2.69355  4.24690  2.90346  2.73739  3.18146  2.89801  2.37887  2.77519  2.98518  4.58477  3.61503
          0.01025  4.98107  5.70341  0.61958  0.77255  1.08724  0.41120
    101   2.89240  4.68164  2.87285  2.22123  2.47948  3.84458  4.08806  2.71796  3.06824  2.31940  2.83352  3.53728  3.02005  3.29187  3.44792  2.55803  2.92223  2.79881  5.25408  3.36942    167 - -
          2.68618  4.42225  2.77519  2.73123  3.46354  2.40513  3.72494  3.29354  2.67741  2.69355  4.24690  2.90346  2.73739  3.18146  2.89801  2.37887  2.77519  2.98518  4.58477  3.61503
          0.01004  5.00206  5.72441  0.61958  0.77255  0.80609  0.59168
    102   2.45711  4.72321  3.58503  3.08567  3.87133  3.56352  4.08324  2.11924  2.53489  2.28623  3.77017  3.40082  4.26517  3.27205  2.66935  2.40227  2.71259  2.39036  4.68199  3.52249    168 - -
          2.68618  4.42225  2.77519  2.73123  3.46354  2.40513  3.72494  3.29354  2.67741  2.69355  4.24690  2.90346  2.73739  3.18146  2.89801  2.37887  2.77519  2.98518  4.58477  3.61503
          0.00922  5.08725  5.80960  0.61958  0.77255  0.72894  0.65859
    103   2.94179  5.44900  2.76770  2.45788  4.43251  3.31420  3.75931  4.27756  1.83840  3.43264  4.49011  2.08751  2.17564  2.95321  2.75323  2.80771  2.86480  3.83889  5.88243  4.47238    169 - -
          2.68618  4.42225  2.77519  2.73123  3.46354  2.40513  3.72494  3.29354  2.67741  2.69355  4.24690  2.90346  2.73739  3.18146  2.89801  2.37887  2.77519  2.98518  4.58477  3.61503
          0.00865  5.15009  5.87244  0.61958  0.77255  0.34062  1.24246
    104   3.03952  4.67837  4.06436  3.17715  3.80315  3.74102  4.32012  2.57364  2.96387  1.01677  3.29530  3.60797  4.43100  3.08616  3.32782  3.02413  3.27112  2.68414  5.27029  4.05120    170 - -
          2.68618  4.42225  2.77519  2.73123  3.46354  2.40513  3.72494  3.29354  2.67741  2.69355  4.24690  2.90346  2.73739  3.18146  2.89801  2.37887  2.77519  2.98518  4.58477  3.61503
          0.00762  5.27724  5.99958  0.61958  0.77255  0.52995  0.88827
    105   2.24209  4.99692  2.91341  3.00305  4.18084  3.91037  4.13210  2.16503  1.52197  2.95159  3.83733  3.40978  4.29622  3.24938  3.40762  3.12892  3.25263  2.24666  5.54115  4.25608    171 - -
          2.68618  4.42225  2.77519  2.73123  3.46354  2.40513  3.72494  3.29354  2.67741  2.69355  4.24690  2.90346  2.73739  3.18146  2.89801  2.37887  2.77519  2.98518  4.58477  3.61503
          0.00762  5.27724  5.99958  0.61958  0.77255  0.45909  0.99929
    106   2.75284  4.68943  3.82163  3.31239  3.54167  3.10535  4.32012  1.49094  2.11610  2.42298  3.49383  3.84741  4.43134  3.18800  3.71848  3.08165  3.02754  2.35148  5.28086  3.74762    172 - -
          2.68618  4.42225  2.77519  2.73123  3.46354  2.40513  3.72494  3.29354  2.67741  2.69355  4.24690  2.90346  2.73739  3.18146  2.89801  2.37887  2.77519  2.98518  4.58477  3.61503
          0.00752  5.28930  6.01165  0.61958  0.77255  0.48576  0.95510
    107   2.61153  5.50287  2.87400  2.43296  4.84212  3.58837  3.89002  4.32400  2.41683  3.66683  3.37005  2.89791  4.17536  1.28987  3.07248  2.61022  2.94624  3.64501  5.53306  4.45442    173 - -
          2.68618  4.42225  2.77519  2.73123  3.46354  2.40513  3.72494  3.29354  2.67741  2.69355  4.24690  2.90346  2.73739  3.18146  2.89801  2.37887  2.77519  2.98518  4.58477  3.61503
          0.00752  5.28930  6.01165  0.61958  0.77255  0.48576  0.95510
    108   2.53014  5.49725  1.52670  2.60118  4.83345  2.93184  3.61851  3.19308  2.65911  3.79876  4.54033  3.25473  3.28716  2.79469  2.91797  2.09411  3.20884  3.71033  5.93526  4.52957    174 - -
          2.68618  4.42225  2.77519  2.73123  3.46354  2.40513  3.72494  3.29354  2.67741  2.69355  4.24690  2.90346  2.73739  3.18146  2.89801  2.37887  2.77519  2.98518  4.58477  3.61503
          0.00752  5.28930  6.01165  0.61958  0.77255  0.48576  0.95510
    109   2.95857  5.52462  2.07035  2.56562  4.86948  2.34660  3.72209  4.35510  2.20161  3.66402  4.56577  2.89318  4.17960  3.07029  1.68668  2.70293  2.96291  3.91524  5.95678  4.54611    175 - -
          2.68618  4.42225  2.77519  2.73123  3.46354  2.40513  3.72494  3.29354  2.67741  2.69355  4.24690  2.90346  2.73739  3.18146  2.89801  2.37887  2.77519  2.98518  4.58477  3.61503
          0.00752  5.28930  6.01165  0.61958  0.77255  0.48576  0.95510
    110   2.31547  4.56029  4.40531  3.82270  3.35142  4.13523  3.75984  2.78880  3.71960  2.68269  2.73785  3.57888  4.50634  3.51867  3.77423  2.47794  2.25005  2.71611  2.81013  1.85524    176 - -
          2.68618  4.42225  2.77519  2.73123  3.46354  2.40513  3.72494  3.29354  2.67741  2.69355  4.24690  2.90346  2.73739  3.18146  2.89801  2.37887  2.77519  2.98518  4.58477  3.61503
          0.00752  5.28930  6.01165  0.61958  0.77255  0.48576  0.95510
    111   3.17007  4.61788  3.10598  4.11123  1.25935  4.27152  4.47295  2.92238  3.97939  2.51706  3.73183  4.26477  4.63694  4.17342  4.12818  2.93369  3.40179  2.51231  5.02884  1.76491    177 - -
          2.68618  4.42225  2.77519  2.73123  3.46354  2.40513  3.72494  3.29354  2.67741  2.69355  4.24690  2.90346  2.73739  3.18146  2.89801  2.37887  2.77519  2.98518  4.58477  3.61503
          0.00752  5.28930  6.01165  0.61958  0.77255  0.48576  0.95510
    112   2.95976  3.04782  2.25185  2.68796  4.77813  2.91945  3.85320  4.24662  2.55637  3.75298  4.50629  1.59154  3.98492  2.80088  3.21828  2.88057  2.92020  2.64793  5.90691  4.51162    178 - -
          2.68618  4.42225  2.77519  2.73123  3.46354  2.40513  3.72494  3.29354  2.67741  2.69355  4.24690  2.90346  2.73739  3.18146  2.89801  2.37887  2.77519  2.98518  4.58477  3.61503
          0.00752  5.28930  6.01165  0.61958  0.77255  0.48576  0.95510
    113   2.13752  5.36486  3.09395  2.69210  2.90299  3.40604  4.00501  3.90325  2.59792  3.46209  4.07644  2.69756  2.83147  2.95920  2.82262  2.55980  2.25832  3.72313  5.57087  2.69260    179 - -
          2.68627  4.42359  2.77429  2.73184  3.46469  2.40465  3.72628  3.29454  2.67790  2.69388  4.24823  2.90407  2.73562  3.18102  2.89775  2.37962  2.77435  2.98616  4.57673  3.61454
          0.42148  1.07448  6.01165  1.91702  0.15905  0.48576  0.95510
    114   2.79160  5.45425  2.36402  2.68525  3.31010  2.69091  3.18579  3.84074  2.71161  2.73504  4.50179  2.21339  4.18423  2.51641  2.72823  2.63526  2.74335  3.26523  5.90274  4.20200    206 - -
          2.68618  4.42225  2.77519  2.73123  3.46354  2.40513  3.72494  3.29354  2.67741  2.69355  4.24690  2.90346  2.73739  3.18146  2.89801  2.37887  2.77519  2.98518  4.58477  3.61503
          0.16233  5.28930  1.93242  0.61958  0.77255  0.48576  0.95510
    115   2.95876  5.45881  3.06109  2.28074  4.80478  1.69300  3.90995  4.28604  2.17111  3.58616  4.36111  3.16417  3.88760  2.07116  2.35242  2.92160  3.18873  3.85029  5.88742  4.48339    207 - -
          2.68618  4.42225  2.77519  2.73123  3.46354  2.40513  3.72494  3.29354  2.67741  2.69355  4.24690  2.90346  2.73739  3.18146  2.89801  2.37887  2.77519  2.98518  4.58477  3.61503
          0.00878  5.13575  5.85809  0.61958  0.77255  0.78663  0.60766
    116   2.72326  5.42532  3.20784  2.29522  4.75728  3.72521  3.79593  3.70475  2.65336  3.56316  4.38253  2.68697  2.94663  2.21682  2.07682  2.07615  2.84138  3.10723  5.86590  4.46309    208 - -
          2.68618  4.42225  2.77519  2.73123  3.46354  2.40513  3.72494  3.29354  2.67741  2.69355  4.24690  2.90346  2.73739  3.18146  2.89801  2.37887  2.77519  2.98518  4.58477  3.61503
          0.00855  5.16150  5.88385  0.61958  0.77255  0.85857  0.55125
    117   3.00115  4.67808  3.68901  3.44928  3.85116  2.67202  4.32435  3.20764  3.41658  1.37003  3.83353  3.80867  4.39047  3.70260  3.73609  3.07807  1.49098  2.98248  5.31388  3.82949    209 - -
          2.68618  4.42225  2.77519  2.73123  3.46354  2.40513  3.72494  3.29354  2.67741  2.69355  4.24690  2.90346  2.73739  3.18146  2.89801  2.37887  2.77519  2.98518  4.58477  3.61503
          0.00855  5.16150  5.88385  0.61958  0.77255  0.85857  0.55125
    118   2.66269  4.37465  4.89277  3.64937  2.04307  3.35290  4.21131  2.56729  4.07993  1.96866  3.29559  4.29505  4.51724  4.22269  4.10977  3.29266  3.07826  1.67701  2.68682  3.20626    210 - -
          2.68618  4.42225  2.77519  2.73123  3.46354  2.40513  3.72494  3.29354  2.67741  2.69355  4.24690  2.90346  2.73739  3.18146  2.89801  2.37887  2.77519  2.98518  4.58477  3.61503
          0.00855  5.16150  5.88385  0.61958  0.77255  0.85857  0.55125
    119   2.53517  4.42823  4.42387  3.84073  2.36697  2.39941  4.42342  2.36071  3.58669  2.48213  3.28351  4.14639  4.10298  3.87719  3.85554  3.06425  3.09137  2.07534  5.04322  1.98481    211 - -
          2.68618  4.42225  2.77519  2.73123  3.46354  2.40513  3.72494  3.29354  2.67741  2.69355  4.24690  2.90346  2.73739  3.18146  2.89801  2.37887  2.77519  2.98518  4.58477  3.61503
          0.00855  5.16150  5.88385  0.61958  0.77255  0.85857  0.55125
    120   2.86461  5.45104  1.93089  2.25402  4.79296  2.99622  3.03482  3.91546  2.53925  3.75499  4.49263  3.09299  2.11328  3.00689  2.92808  2.57138  2.75836  3.65810  5.88557  4.47629    212 - -
          2.68618  4.42225  2.77519  2.73123  3.46354  2.40513  3.72494  3.29354  2.67741  2.69355  4.24690  2.90346  2.73739  3.18146  2.89801  2.37887  2.77519  2.98518  4.58477  3.61503
          0.01054  5.16150  5.34842  0.61958  0.77255  0.85857  0.55125
    121   2.36932  4.92250  2.72907  2.98219  2.17288  3.55458  2.58874  3.45944  2.96287  2.22495  4.01143  3.05572  4.24005  3.29595  3.38837  2.40167  2.81823  2.91188  5.46880  4.18660    213 - -
          2.68618  4.42225  2.77519  2.73123  3.46354  2.40513  3.72494  3.29354  2.67741  2.69355  4.24690  2.90346  2.73739  3.18146  2.89801  2.37887  2.77519  2.98518  4.58477  3.61503
          0.01088  5.15953  5.28309  0.61958  0.77255  0.86306  0.54796
    122   2.91168  4.38352  4.81803  4.21149  2.37385  3.04474  4.46790  2.06506  4.02493  2.07309  3.43384  3.56221  4.40380  3.71732  3.89046  2.79032  2.85923  1.91271  4.16608  2.42996    214 - -
          2.68618  4.42225  2.77519  2.73123  3.46354  2.40513  3.72494  3.29354  2.67741  2.69355  4.24690  2.90346  2.73739  3.18146  2.89801  2.37887  2.77519  2.98518  4.58477  3.61503
          0.01098  5.15724  5.26689  0.61958  0.77255  0.86823  0.54420
    123   2.61094  5.44792  2.29888  2.44187  3.70172  3.25292  3.29226  4.27500  2.42177  3.75221  4.48920  2.80269  4.11079  2.54418  2.02468  2.66545  2.93623  3.83732  5.88199  2.77440    215 - -
          2.68618  4.42225  2.77519  2.73123  3.46354  2.40513  3.72494  3.29354  2.67741  2.69355  4.24690  2.90346  2.73739  3.18146  2.89801  2.37887  2.77519  2.98518  4.58477  3.61503
          0.02740  5.15487  3.85130  0.61958  0.77255  0.87354  0.54038
    124   2.22156  5.44066  1.92927  2.22095  4.78338  3.18437  3.89703  4.26777  2.37029  3.74493  2.97466  2.93793  3.78060  2.20113  3.02612  2.88065  2.97603  3.83004  5.87469  4.22372    216 - -
          2.68618  4.42225  2.77519  2.73123  3.46354  2.40513  3.72494  3.29354  2.67741  2.69355  4.24690  2.90346  2.73739  3.18146  2.89801  2.37887  2.77519  2.98518  4.58477  3.61503
          0.04855  5.13625  3.18172  0.61958  0.77255  0.91393  0.51240
    125   2.41062  4.47567  3.48045  3.66459  1.96641  3.16081  4.31169  2.61043  3.17314  2.26531  3.46343  3.93562  2.83161  3.81532  3.80322  2.74496  3.11185  2.04159  4.85103  3.61185    217 - -
          2.68618  4.42225  2.77519  2.73123  3.46354  2.40513  3.72494  3.29354  2.67741  2.69355  4.24690  2.90346  2.73739  3.18146  2.89801  2.37887  2.77519  2.98518  4.58477  3.61503
          0.03491  5.09682  3.56873  0.61958  0.77255  0.95742  0.48432
    126   2.19318  5.30364  3.20988  2.61828  2.99101  2.24004  3.77476  3.65941  2.22873  3.42862  4.18712  2.82068  4.09674  2.69887  2.59493  2.34567  2.90972  3.66924  5.76495  4.38379    218 - -
          2.68618  4.42225  2.77519  2.73123  3.46354  2.40513  3.72494  3.29354  2.67741  2.69355  4.24690  2.90346  2.73739  3.18146  2.89801  2.37887  2.77519  2.98518  4.58477  3.61503
          0.00930  5.07844  5.80079  0.61958  0.77255  0.92947  0.50214
    127   2.69154  5.42173  2.52845  2.19422  4.76406  3.48107  3.75446  3.64745  2.27516  2.95214  4.46311  2.95598  2.70084  2.24222  2.40320  2.87191  2.84888  3.65142  5.85605  3.81122    219 - -
          2.68618  4.42225  2.77519  2.73123  3.46354  2.40513  3.72494  3.29354  2.67741  2.69355  4.24690  2.90346  2.73739  3.18146  2.89801  2.37887  2.77519  2.98518  4.58477  3.61503
          0.00911  5.09862  5.82096  0.61958  0.77255  0.97417  0.47402
    128   2.50580  5.38647  2.58825  2.53118  4.56414  2.28686  3.82676  4.01227  2.28063  2.77202  3.90485  2.22479  3.63945  2.69973  3.02328  2.73012  2.95610  3.76740  4.20975  4.08029    220 - -
          2.68618  4.42225  2.77519  2.73123  3.46354  2.40513  3.72494  3.29354  2.67741  2.69355  4.24690  2.90346  2.73739  3.18146  2.89801  2.37887  2.77519  2.98518  4.58477  3.61503
          0.14289  5.10153  2.06306  0.61958  0.77255  0.78873  0.60591
    129   2.77719  4.13593  3.51864  3.12338  3.16699  1.72985  3.50809  2.98497  2.94830  2.52983  3.66239  3.54212  2.36009  3.36043  3.42935  3.10811  2.99605  2.86411  3.51582  3.98870    221 - -
          2.68265  4.42110  2.77473  2.73422  3.46213  2.40741  3.73019  3.29564  2.67929  2.69526  4.22535  2.90479  2.73234  3.18179  2.89758  2.38175  2.77610  2.98789  4.55114  3.61294
          1.31851  0.31574  5.73857  2.91014  0.05601  0.57692  0.82468
    130   2.45264  5.45626  2.74777  2.29851  4.80100  3.38042  3.76888  4.28667  2.30843  3.37408  4.49704  2.56756  3.33258  2.64732  1.67103  2.90899  3.02774  3.84673  5.88909  3.77655    293 - -
          2.68618  4.42225  2.77519  2.73123  3.46354  2.40513  3.72494  3.29354  2.67741  2.69355  4.24690  2.90346  2.73739  3.18146  2.89801  2.37887  2.77519  2.98518  4.58477  3.61503
          0.25592  5.16262  1.51381  0.61958  0.77255  0.85601  0.55313
    131   2.89117  4.36439  4.35705  3.77375  2.68764  3.99202  4.28946  2.79744  3.64189  1.93370  1.33534  3.41061  4.36110  3.43345  3.81709  2.93591  3.12365  2.61173  4.95904  3.75668    294 - -
          2.68618  4.42225  2.77519  2.73123  3.46354  2.40513  3.72494  3.29354  2.67741  2.69355  4.24690  2.90346  2.73739  3.18146  2.89801  2.37887  2.77519  2.98518  4.58477  3.61503
          0.01093  4.91763  5.63997  0.61958  0.77255  1.26003  0.33358
    132   2.72908  4.90872  2.43302  2.60330  4.11061  3.48803  3.92930  2.79440  2.77435  2.81883  3.36683  2.74124  3.50387  3.11535  3.21815  2.08935  2.79019  2.56711  3.71720  4.13471    295 - -
          2.68618  4.42225  2.77519  2.73123  3.46354  2.40513  3.72494  3.29354  2.67741  2.69355  4.24690  2.90346  2.73739  3.18146  2.89801  2.37887  2.77519  2.98518  4.58477  3.61503
          0.01093  4.91763  5.63997  0.61958  0.77255  0.80212  0.59489
    133   2.83236  5.01449  3.09484  2.75866  4.22876  3.51508  3.58267  3.18074  2.53101  2.60722  3.64890  3.14044  1.66610  3.04619  2.85268  2.90771  3.07386  3.33277  3.72858  3.35879    296 - -
          2.68618  4.42225  2.77519  2.73123  3.46354  2.40513  3.72494  3.29354  2.67741  2.69355  4.24690  2.90346  2.73739  3.18146  2.89801  2.37887  2.77519  2.98518  4.58477  3.61503
          0.00960  5.04654  5.76889  0.61958  0.77255  0.62905  0.76163
    134   2.88015  5.43674  2.93082  2.64531  4.77390  2.49307  3.90964  4.25429  2.50710  3.73863  3.92052  2.48591  3.79196  2.60792  2.60449  2.34039  1.75183  3.82314  5.87418  4.08283    297 - -
          2.68618  4.42225  2.77519  2.73123  3.46354  2.40513  3.72494  3.29354  2.67741  2.69355  4.24690  2.90346  2.73739  3.18146  2.89801  2.37887  2.77519  2.98518  4.58477  3.61503
          0.02769  5.15869  3.83674  0.61958  0.77255  0.86496  0.54657
    135   2.72589  5.39826  1.34255  2.65938  4.72258  3.72467  3.91924  4.19208  2.54624  3.69610  3.74708  3.20332  3.07833  3.02442  2.53725  2.75031  2.42574  3.77861  5.84787  4.45180    298 - -
          2.68618  4.42225  2.77519  2.73123  3.46354  2.40513  3.72494  3.29354  2.67741  2.69355  4.24690  2.90346  2.73739  3.18146  2.89801  2.37887  2.77519  2.98518  4.58477  3.61503
          0.00874  5.13974  5.86208  0.61958  0.77255  0.90654  0.51738
    136   2.97384  4.46430  3.73714  2.87872  3.46751  4.06813  4.36740  1.86190  3.69022  1.88265  2.34411  3.60434  2.56878  3.91803  3.88684  3.35091  3.20587  2.12786  5.07460  3.78295    299 - -
          2.68618  4.42225  2.77519  2.73123  3.46354  2.40513  3.72494  3.29354  2.67741  2.69355  4.24690  2.90346  2.73739  3.18146  2.89801  2.37887  2.77519  2.98518  4.58477  3.61503
          0.00874  5.13974  5.86208  0.61958  0.77255  0.41820  1.07362
    137   1.86730  5.35433  3.30494  2.45844  4.64260  3.73534  2.81068  4.09034  2.74717  3.26109  4.41051  2.65864  2.85914  3.10393  3.22810  1.84222  2.73858  3.62737  4.15141  4.12652    300 - -
          2.68618  4.42225  2.77519  2.73123  3.46354  2.40513  3.72494  3.29354  2.67741  2.69355  4.24690  2.90346  2.73739  3.18146  2.89801  2.37887  2.77519  2.98518  4.58477  3.61503
          0.00781  5.25258  5.97493  0.61958  0.77255  0.41365  1.08243
    138   2.71976  4.97854  1.60965  3.05779  4.15772  3.64628  4.14875  2.89755  3.03791  2.92748  3.61755  3.53632  1.96417  3.37010  3.46125  2.82795  3.13871  3.27669  3.00404  4.24715    301 - -
          2.68618  4.42225  2.77519  2.73123  3.46354  2.40513  3.72494  3.29354  2.67741  2.69355  4.24690  2.90346  2.73739  3.18146  2.89801  2.37887  2.77519  2.98518  4.58477  3.61503
          0.00752  5.28930  6.01165  0.61958  0.77255  0.48576  0.95510
    139   2.72441  4.50244  3.86919  3.72076  3.16262  3.47969  4.48857  2.16061  3.90727  2.38685  2.72424  4.20517  3.38518  3.89880  4.04759  2.30131  2.94083  1.58768  5.11694  2.97306    302 - -
          2.68618  4.42225  2.77519  2.73123  3.46354  2.40513  3.72494  3.29354  2.67741  2.69355  4.24690  2.90346  2.73739  3.18146  2.89801  2.37887  2.77519  2.98518  4.58477  3.61503
          0.00752  5.28930  6.01165  0.61958  0.77255  0.48576  0.95510
    140   2.29401  5.31453  2.48359  2.70457  4.58294  3.18790  3.95432  4.01819  2.79466  3.58649  3.68085  3.05555  4.21332  3.06568  3.05024  2.22533  2.19627  2.76745  2.39212  4.43683    303 - -
          2.68618  4.42225  2.77519  2.73123  3.46354  2.40513  3.72494  3.29354  2.67741  2.69355  4.24690  2.90346  2.73739  3.18146  2.89801  2.37887  2.77519  2.98518  4.58477  3.61503
          0.38883  5.28930  1.14853  0.61958  0.77255  0.48576  0.95510
    141   2.85246  4.66706  3.59768  3.03498  3.82260  2.60337  3.57213  2.45217  3.00185  2.61384  3.76838  2.26816  4.17807  3.31903  3.38899  2.12198  2.95363  2.14781  5.23928  3.98718    304 - -
          2.68618  4.42225  2.77519  2.73123  3.46354  2.40513  3.72494  3.29354  2.67741  2.69355  4.24690  2.90346  2.73739  3.18146  2.89801  2.37887  2.77519  2.98518  4.58477  3.61503
          0.01100  4.91148  5.63382  0.61958  0.77255  0.39352  1.12293
    142   2.12928  4.94019  3.71254  3.10297  4.27099  1.75417  4.25844  3.65760  3.15791  3.20903  2.46776  3.61204  1.87128  3.48532  3.56972  2.51972  3.24905  3.36188  5.63805  4.36635    305 - -
          2.68618  4.42225  2.77519  2.73123  3.46354  2.40513  3.72494  3.29354  2.67741  2.69355  4.24690  2.90346  2.73739  3.18146  2.89801  2.37887  2.77519  2.98518  4.58477  3.61503
          0.00824  5.19875  5.92109  0.61958  0.77255  0.76795  0.62355
    143   2.28721  5.46959  2.45401  1.53873  4.81275  3.17599  3.54536  3.75903  2.62618  3.77406  4.51078  2.97385  3.61056  2.98778  2.43642  2.59232  3.17489  3.85921  5.90340  3.54681    306 - -
          2.68618  4.42225  2.77519  2.73123  3.46354  2.40513  3.72494  3.29354  2.67741  2.69355  4.24690  2.90346  2.73739  3.18146  2.89801  2.37887  2.77519  2.98518  4.58477  3.61503
          0.00824  5.19875  5.92109  0.61958  0.77255  0.34273  1.23729
    144   2.53722  4.51039  4.47032  4.01215  1.81891  3.03715  4.31503  2.63565  3.79086  2.66384  3.23989  3.49526  4.53976  3.07077  4.03095  3.40817  1.97978  2.16573  3.63174  3.31739    307 - -
          2.68618  4.42225  2.77519  2.73123  3.46354  2.40513  3.72494  3.29354  2.67741  2.69355  4.24690  2.90346  2.73739  3.18146  2.89801  2.37887  2.77519  2.98518  4.58477  3.61503
          0.00752  5.28930  6.01165  0.61958  0.77255  0.48576  0.95510
    145   3.06910  4.46968  4.29684  3.79588  1.75815  4.21896  4.53462  2.90494  4.08507  2.10055  3.45606  4.32504  4.58396  4.24525  4.14962  3.52317  2.32020  2.43553  4.15657  1.61867    308 - -
          2.68618  4.42225  2.77519  2.73123  3.46354  2.40513  3.72494  3.29354  2.67741  2.69355  4.24690  2.90346  2.73739  3.18146  2.89801  2.37887  2.77519  2.98518  4.58477  3.61503
          0.00752  5.28930  6.01165  0.61958  0.77255  0.48576  0.95510
    146   2.63665  4.73492  3.50301  2.94928  3.50229  1.97220  3.72768  3.61646  2.95424  3.31532  4.15673  2.65824  4.27748  3.29463  3.34277  2.48033  1.70262  3.38424  5.60503  2.93834    309 - -
          2.68618  4.42225  2.77519  2.73123  3.46354  2.40513  3.72494  3.29354  2.67741  2.69355  4.24690  2.90346  2.73739  3.18146  2.89801  2.37887  2.77519  2.98518  4.58477  3.61503
          0.00752  5.28930  6.01165  0.61958  0.77255  0.48576  0.95510
    147   3.01899  5.14508  1.84760  2.64022  2.98069  3.76393  3.95694  3.02383  2.89993  3.23542  4.22185  2.53030  3.13480  3.24515  3.35398  3.07526  3.10214  3.11196  5.66206  2.04437    310 - -
          2.68618  4.42225  2.77519  2.73123  3.46354  2.40513  3.72494  3.29354  2.67741  2.69355  4.24690  2.90346  2.73739  3.18146  2.89801  2.37887  2.77519  2.98518  4.58477  3.61503
          0.00752  5.28930  6.01165  0.61958  0.77255  0.48576  0.95510
    148   2.72479  4.49193  4.18323  3.60829  3.37560  4.08743  4.36432  3.10343  3.18927  1.46414  3.27902  2.69167  4.46202  3.66216  3.18649  3.35172  1.74306  2.49377  5.23302  4.02260    311 - -
          2.68618  4.42225  2.77519  2.73123  3.46354  2.40513  3.72494  3.29354  2.67741  2.69355  4.24690  2.90346  2.73739  3.18146  2.89801  2.37887  2.77519  2.98518  4.58477  3.61503
          0.00752  5.28930  6.01165  0.61958  0.77255  0.48576  0.95510
    149   2.75492  4.44826  4.97328  4.36202  2.59403  2.73653  4.56031  1.96542  4.15943  2.08618  1.88006  4.37315  2.92886  4.30121  4.18754  3.53821  2.90624  2.14235  5.07050  3.89332    312 - -
          2.68618  4.42225  2.77519  2.73123  3.46354  2.40513  3.72494  3.29354  2.67741  2.69355  4.24690  2.90346  2.73739  3.18146  2.89801  2.37887  2.77519  2.98518  4.58477  3.61503
          0.00752  5.28930  6.01165  0.61958  0.77255  0.48576  0.95510
    150   3.05199  4.58660  4.32666  3.74682  3.31472  4.12083  4.40891  2.85544  3.42435  1.72091  3.57564  1.63635  4.49302  3.61532  3.45957  3.39483  2.90538  1.78714  5.19164  3.99029    313 - -
          2.68618  4.42225  2.77519  2.73123  3.46354  2.40513  3.72494  3.29354  2.67741  2.69355  4.24690  2.90346  2.73739  3.18146  2.89801  2.37887  2.77519  2.98518  4.58477  3.61503
          0.00752  5.28930  6.01165  0.61958  0.77255  0.48576  0.95510
    151   3.08524  4.74833  4.97492  4.31797  4.04938  1.47113  4.97273  2.24386  4.34545  3.02130  4.01279  4.54671  4.81006  4.55627  4.48512  3.53374  3.43632  0.99921  5.62484  4.43638    314 - -
          2.68618  4.42225  2.77519  2.73123  3.46354  2.40513  3.72494  3.29354  2.67741  2.69355  4.24690  2.90346  2.73739  3.18146  2.89801  2.37887  2.77519  2.98518  4.58477  3.61503
          0.00752  5.28930  6.01165  0.61958  0.77255  0.48576  0.95510
    152   2.95170  5.20321  3.33232  2.71339  4.17968  3.81311  3.09526  3.87264  2.48016  2.72400  4.01609  1.31765  4.20475  2.53876  2.85416  2.99729  3.05591  3.27465  5.82881  4.39131    315 - -
          2.68618  4.42225  2.77519  2.73123  3.46354  2.40513  3.72494  3.29354  2.67741  2.69355  4.24690  2.90346  2.73739  3.18146  2.89801  2.37887  2.77519  2.98518  4.58477  3.61503
          0.00752  5.28930  6.01165  0.61958  0.77255  0.48576  0.95510
    153   2.47501  5.24190  3.27134  3.01269  4.72027  1.19955  4.22260  4.15552  3.02332  3.39767  4.53296  3.36162  2.72987  3.36667  3.48583  2.59700  2.18337  3.67573  5.95448  4.61615    316 - -
          2.68618  4.42225  2.77519  2.73123  3.46354  2.40513  3.72494  3.29354  2.67741  2.69355  4.24690  2.90346  2.73739  3.18146  2.89801  2.37887  2.77519  2.98518  4.58477  3.61503
          0.08791  5.28930  2.53687  0.61958  0.77255  0.48576  0.95510
    154   2.78779  5.41702  3.24528  2.54605  4.73652  3.43059  3.94392  4.20446  2.09059  3.65973  3.94066  2.91726  1.88684  2.99766  2.61222  2.77111  2.08810  3.15279  5.86527  4.47085    317 - -
          2.68618  4.42225  2.77519  2.73123  3.46354  2.40513  3.72494  3.29354  2.67741  2.69355  4.24690  2.90346  2.73739  3.18146  2.89801  2.37887  2.77519  2.98518  4.58477  3.61503
          0.00815  5.20954  5.93189  0.61958  0.77255  0.73940  0.64894
    155   1.91214  5.43648  2.69072  2.09808  4.58561  3.58726  3.93821  3.71442  2.57321  3.55958  4.31960  2.85833  3.29954  2.78597  3.08186  2.64431  2.31662  2.63128  5.87986  4.47979    318 - -
          2.68618  4.42225  2.77519  2.73123  3.46354  2.40513  3.72494  3.29354  2.67741  2.69355  4.24690  2.90346  2.73739  3.18146  2.89801  2.37887  2.77519  2.98518  4.58477  3.61503
          0.02071  5.20954  4.19780  0.61958  0.77255  0.73940  0.64894
    156   2.70460  5.39720  2.53568  2.44783  3.57580  2.67792  3.81257  4.17592  2.52118  3.58183  4.19135  2.86749  4.14266  2.61422  2.78682  2.85288  2.95601  3.64305  2.19362  2.98646    319 - -
          2.68632  4.42247  2.77527  2.73140  3.46376  2.40526  3.72475  3.29366  2.67763  2.69377  4.24712  2.90112  2.73754  3.18146  2.89823  2.37901  2.77542  2.98500  4.58499  3.61525
          1.84517  0.80094  0.93370  0.05435  2.93934  0.34098  1.24158
    157   2.79671  4.65553  3.55040  2.55063  3.06865  3.76285  4.00048  3.06408  2.95238  2.82951  3.75258  3.11451  3.92815  2.89792  3.08062  2.99491  2.64911  2.66199  1.72226  3.96644    321 - -
          2.68618  4.42225  2.77519  2.73123  3.46354  2.40513  3.72494  3.29354  2.67741  2.69355  4.24690  2.90346  2.73739  3.18146  2.89801  2.37887  2.77519  2.98518  4.58477  3.61503
          0.01171  4.84922  5.57157  0.61958  0.77255  0.17959  1.80555
    158   3.00641  4.66351  3.97508  3.34206  2.88561  4.03500  3.92796  3.21924  3.32330  2.52344  3.83371  3.75498  1.61005  3.38432  3.50768  3.19870  1.70430  2.99917  5.31409  2.96958    322 - -
          2.68618  4.42225  2.77519  2.73123  3.46354  2.40513  3.72494  3.29354  2.67741  2.69355  4.24690  2.90346  2.73739  3.18146  2.89801  2.37887  2.77519  2.98518  4.58477  3.61503
          0.00752  5.28930  6.01165  0.61958  0.77255  0.48576  0.95510
    159   2.08878  4.85220  3.37240  2.64469  3.51833  2.17600  3.59219  3.97252  2.56680  3.37128  4.28441  3.14450  3.06697  2.86812  3.15214  2.88990  2.63285  3.36483  5.77269  2.36180    323 - -
          2.68618  4.42225  2.77519  2.73123  3.46354  2.40513  3.72494  3.29354  2.67741  2.69355  4.24690  2.90346  2.73739  3.18146  2.89801  2.37887  2.77519  2.98518  4.58477  3.61503
          0.04086  5.28930  3.35260  0.61958  0.77255  0.48576  0.95510
    160   2.79451  5.02425  3.14694  2.56914  3.70636  3.88332  3.85796  2.85895  2.70053  1.50559  3.47544  2.90616  3.79483  2.65701  3.39885  3.07708  2.72436  2.83360  5.56083  4.26660    324 - -
          2.68618  4.42225  2.77519  2.73123  3.46354  2.40513  3.72494  3.29354  2.67741  2.69355  4.24690  2.90346  2.73739  3.18146  2.89801  2.37887  2.77519  2.98518  4.58477  3.61503
          0.00778  5.25622  5.97857  0.61958  0.77255  0.41972  1.07071
    161   2.26950  4.76948  2.81583  2.42862  1.68888  3.74330  4.08371  3.32712  2.91245  3.37371  4.20483  2.89651  4.26124  3.12957  3.36372  2.90204  2.21480  3.07891  5.64732  4.25590    325 - -
          2.68618  4.42225  2.77519  2.73123  3.46354  2.40513  3.72494  3.29354  2.67741  2.69355  4.24690  2.90346  2.73739  3.18146  2.89801  2.37887  2.77519  2.98518  4.58477  3.61503
          0.00752  5.28930  6.01165  0.61958  0.77255  0.48576  0.95510
    162   2.77228  5.43314  3.31353  2.44797  4.74238  3.81016  3.93543  4.20027  1.72752  3.30073  4.48431  3.23140  4.20184  2.72854  2.30298  2.76813  2.92688  1.77752  5.88574  4.50307    326 - -
          2.68618  4.42225  2.77519  2.73123  3.46354  2.40513  3.72494  3.29354  2.67741  2.69355  4.24690  2.90346  2.73739  3.18146  2.89801  2.37887  2.77519  2.98518  4.58477  3.61503
          0.00752  5.28930  6.01165  0.61958  0.77255  0.48576  0.95510
    163   2.05006  5.50848  2.62233  1.80668  4.84960  3.78165  3.85245  4.15679  2.54058  3.78328  4.55025  3.25059  1.97465  2.69486  3.01098  2.84385  2.98059  3.37898  5.94350  4.53485    327 - -
          2.68618  4.42225  2.77519  2.73123  3.46354  2.40513  3.72494  3.29354  2.67741  2.69355  4.24690  2.90346  2.73739  3.18146  2.89801  2.37887  2.77519  2.98518  4.58477  3.61503
          0.00752  5.28930  6.01165  0.61958  0.77255  0.48576  0.95510
    164   2.41052  5.37385  3.36562  2.96786  4.84707  1.14311  4.22358  4.29370  3.00461  3.85075  4.63667  3.42683  2.00668  2.95342  3.11691  3.13148  3.10097  3.88693  6.04157  4.68555    328 - -
          2.68618  4.42225  2.77519  2.73123  3.46354  2.40513  3.72494  3.29354  2.67741  2.69355  4.24690  2.90346  2.73739  3.18146  2.89801  2.37887  2.77519  2.98518  4.58477  3.61503
          0.00752  5.28930  6.01165  0.61958  0.77255  0.48576  0.95510
    165   2.69746  4.98757  2.84000  1.41006  4.86825  3.47465  3.75100  4.35407  1.99041  3.82739  4.56309  3.25033  4.17712  2.67986  2.06064  2.86329  3.24240  3.91349  5.95388  4.54342    329 - -
          2.68618  4.42225  2.77519  2.73123  3.46354  2.40513  3.72494  3.29354  2.67741  2.69355  4.24690  2.90346  2.73739  3.18146  2.89801  2.37887  2.77519  2.98518  4.58477  3.61503
          0.00752  5.28930  6.01165  0.61958  0.77255  0.48576  0.95510
    166   2.44222  5.11540  3.50148  2.94111  4.32550  3.88241  4.03609  3.01029  1.88109  3.23798  4.19488  3.44475  3.63734  3.25587  1.57250  3.09282  2.50489  2.86853  4.30153  4.20917    330 - -
          2.68618  4.42225  2.77519  2.73123  3.46354  2.40513  3.72494  3.29354  2.67741  2.69355  4.24690  2.90346  2.73739  3.18146  2.89801  2.37887  2.77519  2.98518  4.58477  3.61503
          0.00752  5.28930  6.01165  0.61958  0.77255  0.48576  0.95510
    167   3.10172  4.57097  4.56366  2.67095  3.65778  4.20890  4.50671  2.43470  3.85334  2.61675  3.68044  4.18926  4.57639  3.65649  4.03134  3.49864  3.33404  1.37997  5.17982  1.54097    331 - -
          2.68618  4.42225  2.77519  2.73123  3.46354  2.40513  3.72494  3.29354  2.67741  2.69355  4.24690  2.90346  2.73739  3.18146  2.89801  2.37887  2.77519  2.98518  4.58477  3.61503
          0.00752  5.28930  6.01165  0.61958  0.77255  0.48576  0.95510
    168   4.10910  6.11147  4.68242  3.39780  5.70029  4.63944  4.42996  4.94702  2.49475  3.67839  5.22239  4.16346  4.97185  3.56212  0.38508  4.09706  3.54497  4.65323  6.30182  5.23307    332 - -
          2.68618  4.42225  2.77519  2.73123  3.46354  2.40513  3.72494  3.29354  2.67741  2.69355  4.24690  2.90346  2.73739  3.18146  2.89801  2.37887  2.77519  2.98518  4.58477  3.61503
          0.00752  5.28930  6.01165  0.61958  0.77255  0.48576  0.95510
    169   4.17425  5.42221  5.90408  5.42833  1.86021  5.28373  4.89118  3.38288  5.23058  0.63223  3.88227  5.26227  5.50544  5.13631  5.15636  4.63593  4.38627  3.15513  2.39816  3.29707    333 - -
          2.68618  4.42225  2.77519  2.73123  3.46354  2.40513  3.72494  3.29354  2.67741  2.69355  4.24690  2.90346  2.73739  3.18146  2.89801  2.37887  2.77519  2.98518  4.58477  3.61503
          0.00752  5.28930  6.01165  0.61958  0.77255  0.48576  0.95510
    170   4.23436  6.10812  5.03400  4.06455  5.17127  4.75596  3.76918  4.89006  2.62774  2.82309  5.21191  4.31941  5.07791  3.66520  0.37697  4.24739  4.33668  4.64986  6.12783  4.90434    334 - -
          2.68618  4.42225  2.77519  2.73123  3.46354  2.40513  3.72494  3.29354  2.67741  2.69355  4.24690  2.90346  2.73739  3.18146  2.89801  2.37887  2.77519  2.98518  4.58477  3.61503
          0.00752  5.28930  6.01165  0.61958  0.77255  0.48576  0.95510
    171   3.36468  4.61215  5.57591  4.97679  1.31520  4.83826  5.18447  1.55370  4.78672  1.54965  2.93922  5.00478  5.12126  4.85695  4.78236  4.17062  3.81710  2.34563  5.54986  4.43104    335 - -
          2.68618  4.42225  2.77519  2.73123  3.46354  2.40513  3.72494  3.29354  2.67741  2.69355  4.24690  2.90346  2.73739  3.18146  2.89801  2.37887  2.77519  2.98518  4.58477  3.61503
          0.00752  5.28930  6.01165  0.61958  0.77255  0.48576  0.95510
    172   3.64578  5.10010  5.92261  5.40027  4.24838  5.32598  5.86451  0.96881  5.28222  1.18013  4.04576  5.49340  5.57265  5.43902  5.35788  4.23458  4.10799  1.75513  6.20154  5.04217    336 - -
          2.68618  4.42225  2.77519  2.73123  3.46354  2.40513  3.72494  3.29354  2.67741  2.69355  4.24690  2.90346  2.73739  3.18146  2.89801  2.37887  2.77519  2.98518  4.58477  3.61503
          0.00752  5.28930  6.01165  0.61958  0.77255  0.48576  0.95510
    173   3.86796  6.53308  2.46635  2.90925  5.79641  3.71917  2.53327  5.39147  3.70758  4.84301  5.71044  0.52549  4.70690  3.66907  4.33372  3.72129  4.16936  4.92804  6.96827  5.40504    337 - -
          2.68618  4.42225  2.77519  2.73123  3.46354  2.40513  3.72494  3.29354  2.67741  2.69355  4.24690  2.90346  2.73739  3.18146  2.89801  2.37887  2.77519  2.98518  4.58477  3.61503
          0.00752  5.28930  6.01165  0.61958  0.77255  0.48576  0.95510
    174   0.96251  4.99908  4.96085  4.67227  5.43554  0.98396  5.51260  4.87546  4.64685  4.56924  5.36275  4.48560  4.63679  4.58633  4.85286  2.76771  3.28972  3.30045  6.79562  5.66765    338 - -
          2.68618  4.42225  2.77519  2.73123  3.46354  2.40513  3.72494  3.29354  2.67741  2.69355  4.24690  2.90346  2.73739  3.18146  2.89801  2.37887  2.77519  2.98518  4.58477  3.61503
          0.00752  5.28930  6.01165  0.61958  0.77255  0.48576  0.95510
    175   1.54048  2.30110  5.33605  5.11224  5.63131  2.00509  5.76499  5.10164  5.01253  4.79596  5.56291  4.63032  4.65942  5.15929  5.11226  0.83946  3.55900  4.30353  6.98974  5.92060    339 - -
          2.68618  4.42225  2.77519  2.73123  3.46354  2.40513  3.72494  3.29354  2.67741  2.69355  4.24690  2.90346  2.73739  3.18146  2.89801  2.37887  2.77519  2.98518  4.58477  3.61503
          0.00752  5.28930  6.01165  0.61958  0.77255  0.48576  0.95510
    176   1.58666  5.32404  2.96428  2.80075  4.60289  3.31310  4.02665  3.88248  2.80111  3.36479  4.39340  1.70576  4.21689  3.02785  3.27715  2.58792  3.08352  2.69623  5.81197  4.45091    340 - -
          2.68618  4.42225  2.77519  2.73123  3.46354  2.40513  3.72494  3.29354  2.67741  2.69355  4.24690  2.90346  2.73739  3.18146  2.89801  2.37887  2.77519  2.98518  4.58477  3.61503
          0.00752  5.28930  6.01165  0.61958  0.77255  0.48576  0.95510
    177   2.15266  5.45320  2.59271  2.72958  4.77239  3.36437  3.98533  4.23967  2.73191  3.74819  2.07114  2.80923  4.18728  2.94304  2.48637  1.88032  3.00757  3.83028  5.90386  4.50991    341 - -
          2.68618  4.42225  2.77519  2.73123  3.46354  2.40513  3.72494  3.29354  2.67741  2.69355  4.24690  2.90346  2.73739  3.18146  2.89801  2.37887  2.77519  2.98518  4.58477  3.61503
          0.00752  5.28930  6.01165  0.61958  0.77255  0.48576  0.95510
    178   2.97486  5.50138  2.92105  2.43294  4.83479  3.69219  3.99432  4.30971  2.73421  3.80269  4.33231  3.13015  4.19722  3.09709  1.52371  2.40385  1.64954  3.88693  5.94515  4.54422    342 - -
          2.68618  4.42225  2.77519  2.73123  3.46354  2.40513  3.72494  3.29354  2.67741  2.69355  4.24690  2.90346  2.73739  3.18146  2.89801  2.37887  2.77519  2.98518  4.58477  3.61503
          0.00752  5.28930  6.01165  0.61958  0.77255  0.48576  0.95510
    179   2.88047  4.49549  4.67437  4.07994  1.60712  3.74793  4.32838  2.41387  3.93424  2.54390  3.57235  3.64344  3.92042  4.12835  4.06310  3.07228  1.99460  2.66729  5.11062  2.15041    343 - -
          2.68618  4.42225  2.77519  2.73123  3.46354  2.40513  3.72494  3.29354  2.67741  2.69355  4.24690  2.90346  2.73739  3.18146  2.89801  2.37887  2.77519  2.98518  4.58477  3.61503
          0.00752  5.28930  6.01165  0.61958  0.77255  0.48576  0.95510
    180   3.56645  4.90109  5.45528  4.87838  1.10805  4.73181  4.82847  2.23488  4.67534  1.76221  3.19863  4.84114  5.03721  4.43377  4.66218  4.05618  3.79148  3.05097  5.14203  1.91150    344 - -
          2.68618  4.42225  2.77519  2.73123  3.46354  2.40513  3.72494  3.29354  2.67741  2.69355  4.24690  2.90346  2.73739  3.18146  2.89801  2.37887  2.77519  2.98518  4.58477  3.61503
          0.00752  5.28930  6.01165  0.61958  0.77255  0.48576  0.95510
    181   3.00681  5.49436  1.78251  2.36493  4.82982  3.78395  3.57563  3.03364  2.52927  3.79550  4.53758  1.92438  4.17730  2.95580  2.75920  2.80395  2.95098  3.56664  3.32639  4.52774    345 - -
          2.68618  4.42225  2.77519  2.73123  3.46354  2.40513  3.72494  3.29354  2.67741  2.69355  4.24690  2.90346  2.73739  3.18146  2.89801  2.37887  2.77519  2.98518  4.58477  3.61503
          0.00752  5.28930  6.01165  0.61958  0.77255  0.48576  0.95510
    182   4.14485  5.38347  6.14709  5.56094  2.87542  5.50336  5.83335  2.46521  5.40772  0.88291  2.56164  5.67899  5.62023  5.32981  5.35683  4.87443  4.35797  1.26176  5.94467  4.94244    346 - -
          2.68618  4.42225  2.77519  2.73123  3.46354  2.40513  3.72494  3.29354  2.67741  2.69355  4.24690  2.90346  2.73739  3.18146  2.89801  2.37887  2.77519  2.98518  4.58477  3.61503
          0.00752  5.28930  6.01165  0.61958  0.77255  0.48576  0.95510
    183   2.53485  5.50778  2.81688  2.47529  3.35281  3.78153  3.96893  4.33218  2.30555  3.81135  4.54948  2.97222  4.17495  2.19326  1.63778  2.82101  2.55621  3.59335  5.94269  4.53421    347 - -
          2.68618  4.42225  2.77519  2.73123  3.46354  2.40513  3.72494  3.29354  2.67741  2.69355  4.24690  2.90346  2.73739  3.18146  2.89801  2.37887  2.77519  2.98518  4.58477  3.61503
          0.00752  5.28930  6.01165  0.61958  0.77255  0.48576  0.95510
    184   3.10269  4.61713  5.21216  4.60377  1.91935  4.43328  4.72282  1.31333  4.39249  1.46455  3.45154  4.58866  4.77369  4.49671  4.39192  3.74923  3.48625  2.78208  4.04587  3.16077    348 - -
          2.68618  4.42225  2.77519  2.73123  3.46354  2.40513  3.72494  3.29354  2.67741  2.69355  4.24690  2.90346  2.73739  3.18146  2.89801  2.37887  2.77519  2.98518  4.58477  3.61503
          0.00752  5.28930  6.01165  0.61958  0.77255  0.48576  0.95510
    185   2.49007  5.03624  3.02354  2.99937  3.41491  2.83548  4.12041  3.41107  2.98323  3.07192  3.70944  3.17697  1.74328  3.32073  2.63034  3.11699  2.82898  2.92587  5.57369  2.74467    349 - -
          2.68618  4.42225  2.77519  2.73123  3.46354  2.40513  3.72494  3.29354  2.67741  2.69355  4.24690  2.90346  2.73739  3.18146  2.89801  2.37887  2.77519  2.98518  4.58477  3.61503
          0.00752  5.28930  6.01165  0.61958  0.77255  0.48576  0.95510
    186   2.85866  5.48299  2.58715  2.70276  4.81329  1.57758  3.97631  3.95297  2.27145  3.78202  4.52787  2.53020  4.18060  2.99254  2.91027  2.59991  2.98428  2.67343  5.92481  4.52300    350 - -
          2.68618  4.42225  2.77519  2.73123  3.46354  2.40513  3.72494  3.29354  2.67741  2.69355  4.24690  2.90346  2.73739  3.18146  2.89801  2.37887  2.77519  2.98518  4.58477  3.61503
          0.02252  5.28930  4.06158  0.61958  0.77255  0.48576  0.95510
    187   2.29602  5.05960  3.11632  2.57438  4.25814  2.66880  4.09973  3.03207  2.70470  1.60915  3.57327  3.11684  3.00199  3.29006  3.39146  3.03303  3.17897  2.86344  5.59146  4.29132    351 - -
          2.68618  4.42225  2.77519  2.73123  3.46354  2.40513  3.72494  3.29354  2.67741  2.69355  4.24690  2.90346  2.73739  3.18146  2.89801  2.37887  2.77519  2.98518  4.58477  3.61503
          0.00764  5.27442  5.99677  0.61958  0.77255  0.45334  1.00924
    188   2.42127  5.50916  2.19647  2.62346  4.85112  3.73216  3.96819  4.33488  1.60797  3.54763  3.92596  2.63915  2.91107  2.91956  2.86476  2.87342  2.73285  3.24089  5.94369  4.53465    352 - -
          2.68185  4.42582  2.77490  2.73235  3.46457  2.40504  3.72710  3.29579  2.67878  2.69261  4.24861  2.90342  2.73458  3.18263  2.89900  2.38093  2.77238  2.98404  4.58778  3.61787
          1.31943  0.89011  1.13289  2.71373  0.06859  0.48576  0.95510
    189   2.27420  5.06882  2.66184  2.44490  3.23989  3.66596  3.69922  3.32171  2.53657  2.98804  3.66065  3.18980  2.27074  2.91030  2.83375  2.45559  3.07177  3.40493  4.50455  3.94404    402 - -
          2.68618  4.42225  2.77519  2.73123  3.46354  2.40513  3.72494  3.29354  2.67741  2.69355  4.24690  2.90346  2.73739  3.18146  2.89801  2.37887  2.77519  2.98518  4.58477  3.61503
          0.14556  4.90415  2.05537  0.61958  0.77255  1.27592  0.32736
    190   2.74530  4.26971  4.84663  4.23492  2.23652  4.07986  4.41104  2.03765  4.02802  1.87969  2.59881  4.23576  4.42915  4.15071  4.04042  3.39344  3.13240  1.71750  3.04267  3.71894    403 - -
          2.68618  4.42225  2.77519  2.73123  3.46354  2.40513  3.72494  3.29354  2.67741  2.69355  4.24690  2.90346  2.73739  3.18146  2.89801  2.37887  2.77519  2.98518  4.58477  3.61503
          0.01266  4.77126  5.49360  0.61958  0.77255  0.32701  1.27682
    191   3.00698  4.46085  3.70063  3.96731  3.35247  4.12338  4.43235  2.47109  3.56227  2.16328  1.68849  3.70397  4.49172  3.57159  3.35169  3.26863  2.71272  2.39448  2.48935  3.16712    404 - -
          2.68618  4.42225  2.77519  2.73123  3.46354  2.40513  3.72494  3.29354  2.67741  2.69355  4.24690  2.90346  2.73739  3.18146  2.89801  2.37887  2.77519  2.98518  4.58477  3.61503
          0.00822  5.20084  5.92318  0.61958  0.77255  0.34496  1.23185
    192   3.01621  4.77682  3.01884  2.55600  4.43269  3.85169  4.05675  3.06898  2.54253  2.75619  3.48419  3.38714  4.24120  2.00337  3.20443  2.88915  1.69318  2.70001  5.70567  4.37455    405 - -
          2.68618  4.42225  2.77519  2.73123  3.46354  2.40513  3.72494  3.29354  2.67741  2.69355  4.24690  2.90346  2.73739  3.18146  2.89801  2.37887  2.77519  2.98518  4.58477  3.61503
          0.00752  5.28930  6.01165  0.61958  0.77255  0.48576  0.95510
    193   3.32006  4.83170  5.52263  4.96095  4.07325  4.86171  5.30090  1.27731  4.80341  1.90824  3.80851  3.89643  5.18128  4.97979  4.86823  4.20605  3.48317  1.02691  5.76993  4.57807    406 - -
          2.68618  4.42225  2.77519  2.73123  3.46354  2.40513  3.72494  3.29354  2.67741  2.69355  4.24690  2.90346  2.73739  3.18146  2.89801  2.37887  2.77519  2.98518  4.58477  3.61503
          0.00752  5.28930  6.01165  0.61958  0.77255  0.48576  0.95510
    194   2.96824  2.62376  5.22311  4.70259  4.06953  1.39201  5.07530  2.45691  4.54356  3.03235  4.03291  4.66773  4.84604  4.71823  4.62396  3.71618  3.58329  1.12550  5.65916  4.47755    407 - -
          2.68618  4.42225  2.77519  2.73123  3.46354  2.40513  3.72494  3.29354  2.67741  2.69355  4.24690  2.90346  2.73739  3.18146  2.89801  2.37887  2.77519  2.98518  4.58477  3.61503
          0.00752  5.28930  6.01165  0.61958  0.77255  0.48576  0.95510
    195   1.85239  5.45289  3.28454  2.65679  4.77478  3.10565  3.57705  4.24212  2.73469  3.75071  4.50524  2.84722  4.18870  2.22577  3.22231  2.05757  1.93835  3.51424  5.90635  4.51252    408 - -
          2.68618  4.42225  2.77519  2.73123  3.46354  2.40513  3.72494  3.29354  2.67741  2.69355  4.24690  2.90346  2.73739  3.18146  2.89801  2.37887  2.77519  2.98518  4.58477  3.61503
          0.00752  5.28930  6.01165  0.61958  0.77255  0.48576  0.95510
    196   1.59532  5.17784  2.02065  1.92608  4.80713  2.86605  3.97884  4.11178  2.63457  3.77726  4.40609  3.18726  4.18227  3.08110  3.21118  2.77205  3.04133  3.22916  5.92238  4.52179    409 - -
          2.68618  4.42225  2.77519  2.73123  3.46354  2.40513  3.72494  3.29354  2.67741  2.69355  4.24690  2.90346  2.73739  3.18146  2.89801  2.37887  2.77519  2.98518  4.58477  3.61503
          0.00752  5.28930  6.01165  0.61958  0.77255  0.48576  0.95510
    197   3.07017  5.72670  1.23350  2.55781  5.05832  1.73887  4.06283  4.54959  2.93542  4.02993  4.78697  3.32288  3.89347  2.52184  3.44891  2.94048  3.25865  3.82284  6.16805  4.73791    410 - -
          2.68618  4.42225  2.77519  2.73123  3.46354  2.40513  3.72494  3.29354  2.67741  2.69355  4.24690  2.90346  2.73739  3.18146  2.89801  2.37887  2.77519  2.98518  4.58477  3.61503
          0.00752  5.28930  6.01165  0.61958  0.77255  0.48576  0.95510
    198   2.74605  5.18481  4.11215  3.96260  5.54264  0.41386  5.21335  5.01226  3.89116  4.64577  5.43890  3.57399  3.30785  4.46429  4.56980  3.35572  3.12037  4.33563  6.83358  5.61390    411 - -
          2.68618  4.42225  2.77519  2.73123  3.46354  2.40513  3.72494  3.29354  2.67741  2.69355  4.24690  2.90346  2.73739  3.18146  2.89801  2.37887  2.77519  2.98518  4.58477  3.61503
          0.00752  5.28930  6.01165  0.61958  0.77255  0.48576  0.95510
    199   3.05279  4.46194  4.43610  3.75234  2.03360  4.14161  4.43830  2.57014  3.21743  1.87756  3.54045  2.60484  4.51224  2.16415  3.95050  3.42248  3.28478  2.34727  5.16074  2.84084    412 - -
          2.68618  4.42225  2.77519  2.73123  3.46354  2.40513  3.72494  3.29354  2.67741  2.69355  4.24690  2.90346  2.73739  3.18146  2.89801  2.37887  2.77519  2.98518  4.58477  3.61503
          0.00752  5.28930  6.01165  0.61958  0.77255  0.48576  0.95510
    200   2.93874  5.02879  2.25601  3.00773  3.80125  3.90529  3.57334  3.60727  2.99145  1.57269  4.11458  2.44878  2.45333  3.32817  3.42541  3.09041  3.23043  3.06134  5.34501  3.29066    413 - -
          2.68618  4.42225  2.77519  2.73123  3.46354  2.40513  3.72494  3.29354  2.67741  2.69355  4.24690  2.90346  2.73739  3.18146  2.89801  2.37887  2.77519  2.98518  4.58477  3.61503
          0.00752  5.28930  6.01165  0.61958  0.77255  0.48576  0.95510
    201   2.98086  4.68888  2.59848  3.19659  3.34150  4.05623  4.32251  2.66611  3.42525  2.86762  3.76561  3.64671  2.06406  3.71025  3.74295  3.23638  3.27557  1.42005  5.28070  2.96253    414 - -
          2.68618  4.42225  2.77519  2.73123  3.46354  2.40513  3.72494  3.29354  2.67741  2.69355  4.24690  2.90346  2.73739  3.18146  2.89801  2.37887  2.77519  2.98518  4.58477  3.61503
          0.00752  5.28930  6.01165  0.61958  0.77255  0.48576  0.95510
    202   2.11975  5.50718  3.24063  2.12603  4.84831  3.27274  3.00159  4.33148  2.13077  3.81076  4.05953  3.15081  4.17456  2.11546  2.83134  2.50505  2.82173  2.86680  5.94221  4.39771    415 - -
          2.68618  4.42225  2.77519  2.73123  3.46354  2.40513  3.72494  3.29354  2.67741  2.69355  4.24690  2.90346  2.73739  3.18146  2.89801  2.37887  2.77519  2.98518  4.58477  3.61503
          0.00752  5.28930  6.01165  0.61958  0.77255  0.48576  0.95510
    203   2.68653  4.79226  3.95716  3.47237  3.96844  4.04939  4.36555  3.04861  3.23938  2.96729  3.93530  3.84965  0.90451  3.58508  3.59716  3.32489  3.33619  2.35904  5.41724  4.19123    416 - -
          2.68618  4.42225  2.77519  2.73123  3.46354  2.40513  3.72494  3.29354  2.67741  2.69355  4.24690  2.90346  2.73739  3.18146  2.89801  2.37887  2.77519  2.98518  4.58477  3.61503
          0.02610  5.28930  3.87689  0.61958  0.77255  0.48576  0.95510
    204   2.26665  4.58358  4.33531  3.75172  3.69512  4.11972  4.18953  2.82319  3.32687  2.62342  3.69618  4.02627  4.49141  3.37311  3.37165  3.39603  3.25223  0.90710  5.18807  3.84093    417 - -
          2.68618  4.42225  2.77519  2.73123  3.46354  2.40513  3.72494  3.29354  2.67741  2.69355  4.24690  2.90346  2.73739  3.18146  2.89801  2.37887  2.77519  2.98518  4.58477  3.61503
          0.04255  5.27087  3.30989  0.61958  0.77255  0.55228  0.85716
    205   2.05862  5.43421  2.92109  2.06993  4.75562  3.76473  3.95441  3.85904  2.38021  3.34606  3.58566  2.97280  2.87329  3.03213  2.95788  2.47169  2.39904  2.75987  5.88132  4.48510    418 - -
          2.68618  4.42225  2.77519  2.73123  3.46354  2.40513  3.72494  3.29354  2.67741  2.69355  4.24690  2.90346  2.73739  3.18146  2.89801  2.37887  2.77519  2.98518  4.58477  3.61503
          0.02684  5.23625  3.85537  0.61958  0.77255  0.66355  0.72365
    206   2.54508  4.49140  4.13642  3.89108  3.49531  4.11731  3.93660  1.75882  3.36770  2.41472  3.46308  4.09852  4.48681  3.66695  3.24433  3.21746  3.09608  1.28536  5.10273  3.91088    419 - -
          2.68618  4.42225  2.77519  2.73123  3.46354  2.40513  3.72494  3.29354  2.67741  2.69355  4.24690  2.90346  2.73739  3.18146  2.89801  2.37887  2.77519  2.98518  4.58477  3.61503
          0.00809  5.21750  5.93984  0.61958  0.77255  0.71762  0.66926
    207   2.85567  5.48416  1.28545  2.58051  4.81643  3.76063  3.88779  4.29520  2.50077  3.78418  3.96939  2.54673  2.44548  3.06313  3.20047  2.91009  3.01108  3.60664  5.92420  4.51784    420 - -
          2.68618  4.42225  2.77519  2.73123  3.46354  2.40513  3.72494  3.29354  2.67741  2.69355  4.24690  2.90346  2.73739  3.18146  2.89801  2.37887  2.77519  2.98518  4.58477  3.61503
          0.00809  5.21750  5.93984  0.61958  0.77255  0.36406  1.18695
    208   2.68622  5.49871  3.00254  1.47267  4.06817  2.72340  3.84495  4.31682  2.43993  3.80074  4.54137  3.18952  2.57829  3.01607  2.78917  2.91944  2.71459  3.12148  5.93596  4.09616    421 - -
          2.68612  4.42420  2.77391  2.73283  3.46265  2.40467  3.72573  3.29280  2.67836  2.69457  4.24835  2.90318  2.73560  3.18028  2.89883  2.38006  2.77394  2.98437  4.58263  3.61672
          0.38259  1.15373  6.01165  2.36515  0.09864  0.48576  0.95510
    209   3.32169  4.68208  5.24456  4.63640  1.65133  4.51044  4.83855  2.32958  4.43733  1.02283  3.57158  4.65915  4.83974  4.54771  3.81476  3.82734  2.89237  2.47908  5.28604  4.13468    447 - -
          2.68618  4.42225  2.77519  2.73123  3.46354  2.40513  3.72494  3.29354  2.67741  2.69355  4.24690  2.90346  2.73739  3.18146  2.89801  2.37887  2.77519  2.98518  4.58477  3.61503
          0.00752  5.28930  6.01165  0.61958  0.77255  0.48576  0.95510
    210   2.47521  4.59332  4.30034  3.72157  3.22533  4.11419  4.40062  2.76266  3.63241  1.79171  3.35238  4.00921  3.87003  3.12330  1.79338  3.38640  2.22630  2.37248  5.19721  3.99439    448 - -
          2.68618  4.42225  2.77519  2.73123  3.46354  2.40513  3.72494  3.29354  2.67741  2.69355  4.24690  2.90346  2.73739  3.18146  2.89801  2.37887  2.77519  2.98518  4.58477  3.61503
          0.00752  5.28930  6.01165  0.61958  0.77255  0.48576  0.95510
    211   3.48273  4.81913  5.45231  4.84577  2.73971  4.70127  5.03600  1.13352  4.64766  1.52095  2.04088  4.86478  5.00261  4.72738  4.20448  4.02629  3.50391  2.46580  5.42997  4.30308    449 - -
          2.68618  4.42225  2.77519  2.73123  3.46354  2.40513  3.72494  3.29354  2.67741  2.69355  4.24690  2.90346  2.73739  3.18146  2.89801  2.37887  2.77519  2.98518  4.58477  3.61503
          0.00752  5.28930  6.01165  0.61958  0.77255  0.48576  0.95510
    212   1.34293  4.99410  3.92408  3.39891  4.47607  1.33389  4.46574  3.86844  3.37821  3.53871  3.01621  3.78670  4.04743  3.43099  3.77701  2.63079  3.03043  3.48190  5.84111  4.57987    450 - -
          2.68618  4.42225  2.77519  2.73123  3.46354  2.40513  3.72494  3.29354  2.67741  2.69355  4.24690  2.90346  2.73739  3.18146  2.89801  2.37887  2.77519  2.98518  4.58477  3.61503
          0.00752  5.28930  6.01165  0.61958  0.77255  0.48576  0.95510
    213   2.78603  4.86348  3.75651  3.19281  4.01883  3.83197  3.58196  2.91809  3.06583  2.91005  3.89365  2.99736  1.51796  3.04244  3.55205  3.20174  2.89275  1.82082  5.43009  4.17483    451 - -
          2.68618  4.42225  2.77519  2.73123  3.46354  2.40513  3.72494  3.29354  2.67741  2.69355  4.24690  2.90346  2.73739  3.18146  2.89801  2.37887  2.77519  2.98518  4.58477  3.61503
          0.00752  5.28930  6.01165  0.61958  0.77255  0.48576  0.95510
    214   0.64058  4.99778  5.16964  4.92881  5.60950  1.44885  5.68294  5.07164  4.87595  4.76435  5.53403  4.57575  4.65275  5.04785  5.02414  2.64787  2.93720  3.70359  6.95972  5.87043    452 - -
          2.68618  4.42225  2.77519  2.73123  3.46354  2.40513  3.72494  3.29354  2.67741  2.69355  4.24690  2.90346  2.73739  3.18146  2.89801  2.37887  2.77519  2.98518  4.58477  3.61503
          0.00752  5.28930  6.01165  0.61958  0.77255  0.48576  0.95510
    215   3.04425  5.42849  3.11315  0.83129  4.71656  3.82431  4.02195  3.71182  2.77516  3.47170  4.24321  3.31296  4.22232  2.64764  3.25171  3.03053  3.27565  3.79164  4.98654  4.50376    453 - -
          2.68618  4.42225  2.77519  2.73123  3.46354  2.40513  3.72494  3.29354  2.67741  2.69355  4.24690  2.90346  2.73739  3.18146  2.89801  2.37887  2.77519  2.98518  4.58477  3.61503
          0.00752  5.28930  6.01165  0.61958  0.77255  0.48576  0.95510
    216   3.10916  5.13942  3.64705  3.07107  4.36307  3.96264  4.15786  3.60972  2.91572  3.38822  3.59636  3.25826  4.35129  3.22883  1.42231  3.15733  1.37242  3.14269  5.66637  4.38318    454 - -
          2.68618  4.42225  2.77519  2.73123  3.46354  2.40513  3.72494  3.29354  2.67741  2.69355  4.24690  2.90346  2.73739  3.18146  2.89801  2.37887  2.77519  2.98518  4.58477  3.61503
          0.00752  5.28930  6.01165  0.61958  0.77255  0.48576  0.95510
    217   1.81780  3.89279  4.70154  4.10575  3.22266  4.18736  4.50286  2.59206  3.95515  2.66053  3.60727  4.23803  4.55476  3.88663  3.49236  3.30527  2.69148  2.40978  5.10647  1.35386    455 - -
          2.68618  4.42225  2.77519  2.73123  3.46354  2.40513  3.72494  3.29354  2.67741  2.69355  4.24690  2.90346  2.73739  3.18146  2.89801  2.37887  2.77519  2.98518  4.58477  3.61503
          0.00752  5.28930  6.01165  0.61958  0.77255  0.48576  0.95510
    218   3.68274  6.41529  0.55230  2.21950  5.70383  4.01725  4.53413  5.24810  3.11744  4.69333  5.52158  3.30758  4.62972  2.78803  3.88966  3.60669  3.72080  4.78428  6.82935  5.29575    456 - -
          2.68618  4.42225  2.77519  2.73123  3.46354  2.40513  3.72494  3.29354  2.67741  2.69355  4.24690  2.90346  2.73739  3.18146  2.89801  2.37887  2.77519  2.98518  4.58477  3.61503
          0.00752  5.28930  6.01165  0.61958  0.77255  0.48576  0.95510
    219   3.03706  4.39614  4.22434  4.22546  2.79007  4.21124  4.53432  2.54046  3.46300  1.98457  3.58988  4.00617  4.57674  3.83591  4.13141  3.51360  3.02013  0.97447  5.09282  3.91160    457 - -
          2.68618  4.42225  2.77519  2.73123  3.46354  2.40513  3.72494  3.29354  2.67741  2.69355  4.24690  2.90346  2.73739  3.18146  2.89801  2.37887  2.77519  2.98518  4.58477  3.61503
          0.00752  5.28930  6.01165  0.61958  0.77255  0.48576  0.95510
    220   2.85284  4.50090  5.05113  4.05016  3.60711  4.30867  4.64927  0.95451  4.24309  2.01619  3.59109  4.45552  4.66825  4.38701  4.27192  3.45996  3.22989  1.94393  4.08310  3.97543    458 - -
          2.68618  4.42225  2.77519  2.73123  3.46354  2.40513  3.72494  3.29354  2.67741  2.69355  4.24690  2.90346  2.73739  3.18146  2.89801  2.37887  2.77519  2.98518  4.58477  3.61503
          0.00752  5.28930  6.01165  0.61958  0.77255  0.48576  0.95510
    221   3.81175  5.04971  5.87325  5.36073  3.63372  5.30134  5.87278  1.81088  5.25618  2.73896  4.18252  5.45754  5.56779  5.46315  5.36271  4.68763  2.62982  0.55406  6.27065  5.06496    459 - -
          2.68618  4.42225  2.77519  2.73123  3.46354  2.40513  3.72494  3.29354  2.67741  2.69355  4.24690  2.90346  2.73739  3.18146  2.89801  2.37887  2.77519  2.98518  4.58477  3.61503
          0.00752  5.28930  6.01165  0.61958  0.77255  0.48576  0.95510
    222   2.92115  5.21485  1.53641  1.94000  4.52816  3.78513  3.97421  4.30792  2.63959  2.76950  4.53817  3.25660  4.17904  2.38917  3.08048  2.84520  2.44288  3.84682  5.93354  4.52881    460 - -
          2.68618  4.42225  2.77519  2.73123  3.46354  2.40513  3.72494  3.29354  2.67741  2.69355  4.24690  2.90346  2.73739  3.18146  2.89801  2.37887  2.77519  2.98518  4.58477  3.61503
          0.04772  5.28930  3.18067  0.61958  0.77255  0.48576  0.95510
    223   3.12240  4.55806  4.72248  4.12994  1.53765  4.25191  4.55985  2.33544  3.98617  2.23300  3.45474  4.28499  1.82318  2.68355  4.11883  3.54776  3.35362  2.54234  5.16066  3.97785    461 - -
          2.68618  4.42225  2.77519  2.73123  3.46354  2.40513  3.72494  3.29354  2.67741  2.69355  4.24690  2.90346  2.73739  3.18146  2.89801  2.37887  2.77519  2.98518  4.58477  3.61503
          0.34280  5.24941  1.25537  0.61958  0.77255  0.62315  0.76841
    224   2.67820  5.26368  3.01726  2.59038  4.59890  3.03309  3.84322  4.06140  2.42899  3.57947  4.33977  3.12906  2.11146  2.95334  2.70007  1.83514  2.40114  3.65607  5.74237  4.35504    462 - -
          2.68618  4.42225  2.77519  2.73123  3.46354  2.40513  3.72494  3.29354  2.67741  2.69355  4.24690  2.90346  2.73739  3.18146  2.89801  2.37887  2.77519  2.98518  4.58477  3.61503
          0.19735  4.91754  1.76153  0.61958  0.77255  0.22766  1.59158
    225   2.68238  5.44999  2.71885  2.11703  4.79461  1.95449  3.79592  4.18818  2.21444  3.65842  4.49080  2.78177  3.00653  2.88730  2.71646  2.83514  2.58716  3.65586  5.88291  4.47220    463 - -
          2.68618  4.42225  2.77519  2.73123  3.46354  2.40513  3.72494  3.29354  2.67741  2.69355  4.24690  2.90346  2.73739  3.18146  2.89801  2.37887  2.77519  2.98518  4.58477  3.61503
          0.09645  5.14877  2.45180  0.61958  0.77255  0.29786  1.35636
    226   2.48397  5.43921  2.72023  2.09941  3.56747  3.05732  3.88937  3.73293  2.20398  3.16468  4.48447  2.65097  3.89797  2.78137  2.93550  2.70719  2.97304  2.93199  5.88244  2.80531    464 - -
          2.68618  4.42225  2.77519  2.73123  3.46354  2.40513  3.72494  3.29354  2.67741  2.69355  4.24690  2.90346  2.73739  3.18146  2.89801  2.37887  2.77519  2.98518  4.58477  3.61503
          0.02345  5.21415  4.03221  0.61958  0.77255  0.36003  1.19618
    227   2.60780  5.50555  2.34446  2.30828  3.39847  2.88257  3.62366  4.33373  2.55455  3.78813  4.54666  2.81591  2.76625  2.50727  2.36585  2.76791  3.11935  3.56723  5.93925  2.98051    465 - -
          2.68618  4.42225  2.77519  2.73123  3.46354  2.40513  3.72494  3.29354  2.67741  2.69355  4.24690  2.90346  2.73739  3.18146  2.89801  2.37887  2.77519  2.98518  4.58477  3.61503
          0.07822  5.27520  2.65748  0.61958  0.77255  0.48663  0.95372
    228   1.90120  5.44715  2.68131  2.40451  4.48146  3.27473  3.90057  3.48955  2.39711  3.45841  4.40152  2.91627  3.43050  2.57568  2.32715  2.93966  3.00201  2.85353  5.88839  3.51501    466 - -
          2.68618  4.42225  2.77519  2.73123  3.46354  2.40513  3.72494  3.29354  2.67741  2.69355  4.24690  2.90346  2.73739  3.18146  2.89801  2.37887  2.77519  2.98518  4.58477  3.61503
          0.00811  5.21433  5.93668  0.61958  0.77255  0.36025  1.19569
    229   1.71204  5.51925  2.30534  2.71286  4.85783  1.80451  3.92163  4.33941  2.45142  3.82295  4.56486  2.82825  3.54706  2.89397  3.22315  2.76678  3.17638  3.69130  5.95826  4.55005    467 - -
          2.68618  4.42225  2.77519  2.73123  3.46354  2.40513  3.72494  3.29354  2.67741  2.69355  4.24690  2.90346  2.73739  3.18146  2.89801  2.37887  2.77519  2.98518  4.58477  3.61503
          0.02658  5.28930  3.85440  0.61958  0.77255  0.48576  0.95510
    230   2.68885  4.88354  3.20611  2.79025  3.22836  3.84988  3.74306  3.79775  2.60153  2.49496  4.02723  3.36736  3.80087  2.26788  2.86943  3.05539  2.44629  3.48736  5.67436  1.85642    468 - -
          2.68618  4.42225  2.77519  2.73123  3.46354  2.40513  3.72494  3.29354  2.67741  2.69355  4.24690  2.90346  2.73739  3.18146  2.89801  2.37887  2.77519  2.98518  4.58477  3.61503
          0.00767  5.27039  5.99274  0.61958  0.77255  0.44537  1.02328
    231   2.61095  4.53065  3.24727  2.25191  4.50039  3.47626  3.88940  3.52287  2.82984  2.48292  4.31939  2.98865  4.22798  2.82761  3.01781  2.96710  1.46333  2.94677  5.74708  4.40327    469 - -
          2.68618  4.42225  2.77519  2.73123  3.46354  2.40513  3.72494  3.29354  2.67741  2.69355  4.24690  2.90346  2.73739  3.18146  2.89801  2.37887  2.77519  2.98518  4.58477  3.61503
          0.07481  5.28930  2.70248  0.61958  0.77255  0.48576  0.95510
    232   3.02382  4.41285  4.89680  3.77499  2.84333  3.64850  3.98074  1.49756  4.09202  1.65442  3.53114  4.31525  4.54769  4.24046  3.58975  3.49044  2.93652  1.82429  5.03331  3.58560    470 - -
          2.68618  4.42225  2.77519  2.73123  3.46354  2.40513  3.72494  3.29354  2.67741  2.69355  4.24690  2.90346  2.73739  3.18146  2.89801  2.37887  2.77519  2.98518  4.58477  3.61503
          0.00805  5.22254  5.94488  0.61958  0.77255  0.70348  0.68292
    233   2.79165  4.51861  4.38708  3.30045  1.94692  4.10228  4.39826  2.11395  2.79787  2.41527  3.45896  3.54103  3.81939  3.86024  2.95650  3.38239  3.05394  1.91952  5.12698  3.06443    471 - -
          2.68618  4.42225  2.77519  2.73123  3.46354  2.40513  3.72494  3.29354  2.67741  2.69355  4.24690  2.90346  2.73739  3.18146  2.89801  2.37887  2.77519  2.98518  4.58477  3.61503
          0.00805  5.22254  5.94488  0.61958  0.77255  0.70348  0.68292
    234   1.40847  4.16319  4.83187  4.22683  2.59874  3.78966  4.50043  2.60974  4.04489  1.59556  3.14073  3.70772  4.54018  4.20510  4.10785  3.17235  3.04190  2.42471  5.04321  3.86338    472 - -
          2.68618  4.42225  2.77519  2.73123  3.46354  2.40513  3.72494  3.29354  2.67741  2.69355  4.24690  2.90346  2.73739  3.18146  2.89801  2.37887  2.77519  2.98518  4.58477  3.61503
          0.00805  5.22254  5.94488  0.61958  0.77255  0.70348  0.68292
    235   2.83075  5.32567  3.29799  1.97125  4.60887  3.35103  3.62185  3.27034  2.68436  3.51572  3.63196  3.04193  2.80784  1.98579  3.21917  2.97483  2.66551  3.07374  5.79727  2.65226    473 - -
          2.68618  4.42225  2.77519  2.73123  3.46354  2.40513  3.72494  3.29354  2.67741  2.69355  4.24690  2.90346  2.73739  3.18146  2.89801  2.37887  2.77519  2.98518  4.58477  3.61503
          0.00805  5.22254  5.94488  0.61958  0.77255  0.70348  0.68292
    236   2.04540  5.47393  2.85740  2.46653  4.81045  3.62790  3.94886  4.29046  2.69009  3.43558  4.51884  1.94889  3.34028  2.92104  3.18228  1.72869  2.81397  3.86039  5.91337  4.50699    474 - -
          2.68618  4.42225  2.77519  2.73123  3.46354  2.40513  3.72494  3.29354  2.67741  2.69355  4.24690  2.90346  2.73739  3.18146  2.89801  2.37887  2.77519  2.98518  4.58477  3.61503
          0.12729  5.22253  2.17044  0.61958  0.77255  0.70348  0.68292
    237   2.58171  5.12815  2.25347  2.48783  3.68438  3.38015  3.96239  2.59645  2.69700  3.02661  2.44708  3.16820  3.72600  2.35892  3.22680  2.68765  3.11271  3.09997  5.63078  4.29552    475 - -
          2.68618  4.42225  2.77519  2.73123  3.46354  2.40513  3.72494  3.29354  2.67741  2.69355  4.24690  2.90346  2.73739  3.18146  2.89801  2.37887  2.77519  2.98518  4.58477  3.61503
          0.03149  5.10431  3.69190  0.61958  0.77255  0.97803  0.47169
    238   2.05581  5.72299  1.09354  2.67224  5.08433  2.22660  3.60837  4.57671  3.04082  4.07418  4.85780  3.27286  3.21717  3.30666  3.57421  3.17906  3.50200  4.14321  6.22984  4.78816    476 - -
          2.68618  4.42225  2.77519  2.73123  3.46354  2.40513  3.72494  3.29354  2.67741  2.69355  4.24690  2.90346  2.73739  3.18146  2.89801  2.37887  2.77519  2.98518  4.58477  3.61503
          0.00926  5.08208  5.80443  0.61958  0.77255  1.01921  0.44766
    239   2.91640  5.29784  3.06485  2.66271  3.89406  2.62116  3.53595  4.04617  2.65992  3.05418  4.35288  2.96437  2.65839  3.01927  1.48329  2.69613  3.02383  3.66226  5.76170  4.38355    477 - -
          2.68618  4.42225  2.77519  2.73123  3.46354  2.40513  3.72494  3.29354  2.67741  2.69355  4.24690  2.90346  2.73739  3.18146  2.89801  2.37887  2.77519  2.98518  4.58477  3.61503
          0.00926  5.08208  5.80443  0.61958  0.77255  1.01921  0.44766
    240   2.19499  4.90926  3.48960  2.93024  4.10030  3.80939  4.03741  3.17427  2.91113  3.14943  4.00237  3.16173  4.19877  3.04008  3.25954  1.67177  1.98686  3.14380  5.45702  2.69448    478 - -
          2.68618  4.42225  2.77519  2.73123  3.46354  2.40513  3.72494  3.29354  2.67741  2.69355  4.24690  2.90346  2.73739  3.18146  2.89801  2.37887  2.77519  2.98518  4.58477  3.61503
          0.05410  5.08208  3.06931  0.61958  0.77255  1.01921  0.44766
    241   2.23786  2.75472  3.40839  2.68233  4.36188  1.30431  4.06284  3.77090  2.80614  3.39546  4.22100  3.11752  3.51365  3.23466  3.22976  2.94815  3.18606  3.44352  5.65698  4.34396    479 - -
          2.68618  4.42225  2.77519  2.73123  3.46354  2.40513  3.72494  3.29354  2.67741  2.69355  4.24690  2.90346  2.73739  3.18146  2.89801  2.37887  2.77519  2.98518  4.58477  3.61503
          0.00969  5.03767  5.76002  0.61958  0.77255  1.09432  0.40762
    242   2.85272  4.34321  4.63237  3.79208  2.00845  4.06284  4.38196  2.40395  3.72150  2.40158  2.97123  4.13697  3.70587  3.59753  3.96837  3.04555  2.72974  2.25228  4.96050  1.80214    480 - -
          2.68618  4.42225  2.77519  2.73123  3.46354  2.40513  3.72494  3.29354  2.67741  2.69355  4.24690  2.90346  2.73739  3.18146  2.89801  2.37887  2.77519  2.98518  4.58477  3.61503
          0.00969  5.03767  5.76002  0.61958  0.77255  1.09432  0.40762
    243   1.44268  4.79341  3.22722  3.02068  3.97785  3.20493  4.07322  2.75653  2.99545  3.03743  3.77752  3.47847  2.60150  3.32038  3.40255  2.69824  2.76583  2.51992  5.37018  4.10428    481 - -
          2.68618  4.42225  2.77519  2.73123  3.46354  2.40513  3.72494  3.29354  2.67741  2.69355  4.24690  2.90346  2.73739  3.18146  2.89801  2.37887  2.77519  2.98518  4.58477  3.61503
          0.00969  5.03767  5.76002  0.61958  0.77255  1.09432  0.40762
    244   2.28613  4.29981  2.87115  2.59250  4.22991  3.70742  3.90553  2.99739  2.64556  2.94329  4.10712  2.97116  3.67721  2.76885  1.84712  2.45417  2.73938  3.34338  5.67150  4.02965    482 - -
          2.68618  4.42225  2.77519  2.73123  3.46354  2.40513  3.72494  3.29354  2.67741  2.69355  4.24690  2.90346  2.73739  3.18146  2.89801  2.37887  2.77519  2.98518  4.58477  3.61503
          0.00969  5.03767  5.76002  0.61958  0.77255  1.09432  0.40762
    245   1.79206  4.93140  3.44694  2.88827  4.15165  1.78452  4.01429  3.54362  2.86796  2.94076  3.53255  3.37663  3.17273  3.20957  2.50232  2.92870  3.01623  3.01155  5.48948  4.19428    483 - -
          2.68618  4.42225  2.77519  2.73123  3.46354  2.40513  3.72494  3.29354  2.67741  2.69355  4.24690  2.90346  2.73739  3.18146  2.89801  2.37887  2.77519  2.98518  4.58477  3.61503
          0.00969  5.03767  5.76002  0.61958  0.77255  0.53456  0.88172
    246   2.66127  5.13470  2.82680  2.46950  3.60772  3.80375  4.00982  3.56977  2.81918  3.10036  4.20796  3.13634  3.53145  2.96515  3.20419  2.70096  1.58394  2.59909  5.64355  2.99329    484 - -
          2.68618  4.42225  2.77519  2.73123  3.46354  2.40513  3.72494  3.29354  2.67741  2.69355  4.24690  2.90346  2.73739  3.18146  2.89801  2.37887  2.77519  2.98518  4.58477  3.61503
          0.00836  5.18406  5.90640  0.61958  0.77255  0.80509  0.59249
    247   2.24145  4.57047  4.14622  3.57081  3.31302  2.89649  4.31428  2.76298  3.28805  1.28151  3.52661  3.89104  2.91116  3.28264  3.77067  2.87391  3.06562  2.75349  5.17026  3.96118    485 - -
          2.68618  4.42225  2.77519  2.73123  3.46354  2.40513  3.72494  3.29354  2.67741  2.69355  4.24690  2.90346  2.73739  3.18146  2.89801  2.37887  2.77519  2.98518  4.58477  3.61503
          0.00836  5.18406  5.90640  0.61958  0.77255  0.80509  0.59249
    248   1.77044  5.42020  3.08485  2.67048  4.74620  2.55621  3.42140  4.05179  2.57602  3.71766  4.46693  3.21514  2.29535  2.92610  2.56290  2.37855  2.79277  3.80077  5.86553  4.46702    486 - -
          2.68618  4.42225  2.77519  2.73123  3.46354  2.40513  3.72494  3.29354  2.67741  2.69355  4.24690  2.90346  2.73739  3.18146  2.89801  2.37887  2.77519  2.98518  4.58477  3.61503
          0.00836  5.18406  5.90640  0.61958  0.77255  0.80509  0.59249
    249   2.61794  5.39836  2.35654  2.61124  4.07612  3.46284  3.93271  4.03469  2.28814  3.54709  4.18600  2.65930  2.47240  2.78079  3.13428  2.69841  2.54569  2.74812  5.84829  2.98178    487 - -
          2.68618  4.42225  2.77519  2.73123  3.46354  2.40513  3.72494  3.29354  2.67741  2.69355  4.24690  2.90346  2.73739  3.18146  2.89801  2.37887  2.77519  2.98518  4.58477  3.61503
          0.00836  5.18406  5.90640  0.61958  0.77255  0.47194  0.97761
    250   2.25725  5.24258  2.27869  2.16922  4.80901  2.65466  3.63263  3.86043  2.61711  3.17803  4.18296  3.15303  4.15988  2.82313  2.06533  2.66299  2.98511  3.50979  4.44337  4.50888    488 - -
          2.68618  4.42225  2.77519  2.73123  3.46354  2.40513  3.72494  3.29354  2.67741  2.69355  4.24690  2.90346  2.73739  3.18146  2.89801  2.37887  2.77519  2.98518  4.58477  3.61503
          0.00780  5.25336  5.97570  0.61958  0.77255  0.61060  0.78312
    251   2.46401  5.40145  3.06653  2.12531  4.30820  2.93242  3.70623  3.55400  2.57906  3.05412  4.38516  2.80771  2.09889  2.99647  3.15137  2.85403  2.86811  3.42413  5.85862  2.75673    489 - -
          2.68618  4.42225  2.77519  2.73123  3.46354  2.40513  3.72494  3.29354  2.67741  2.69355  4.24690  2.90346  2.73739  3.18146  2.89801  2.37887  2.77519  2.98518  4.58477  3.61503
          0.00780  5.25336  5.97570  0.61958  0.77255  0.61060  0.78312
    252   2.78073  4.63179  3.73083  3.54592  2.51437  1.89451  4.33041  2.80634  3.06302  2.21653  3.42021  3.64851  4.43246  3.56093  3.30194  2.62783  2.75678  2.66664  4.58210  2.75618    490 - -
          2.68618  4.42225  2.77519  2.73123  3.46354  2.40513  3.72494  3.29354  2.67741  2.69355  4.24690  2.90346  2.73739  3.18146  2.89801  2.37887  2.77519  2.98518  4.58477  3.61503
          0.00780  5.25336  5.97570  0.61958  0.77255  0.61060  0.78312
    253   2.93772  4.87515  3.69570  3.10657  3.83829  2.93754  4.17094  3.03554  2.54515  2.10598  2.41966  3.24539  3.51930  2.82501  2.86748  3.02131  2.32398  2.42348  5.43668  3.99910    491 - -
          2.68618  4.42225  2.77519  2.73123  3.46354  2.40513  3.72494  3.29354  2.67741  2.69355  4.24690  2.90346  2.73739  3.18146  2.89801  2.37887  2.77519  2.98518  4.58477  3.61503
          0.03145  5.25336  3.66002  0.61958  0.77255  0.61060  0.78312
    254   2.55273  5.47931  2.93877  2.51376  4.72332  2.21399  3.56702  4.23411  2.55089  3.46297  4.52093  2.26803  3.20280  2.63553  2.64616  2.47610  2.72943  3.10316  5.91419  3.95009    492 - -
          2.68618  4.42225  2.77519  2.73123  3.46354  2.40513  3.72494  3.29354  2.67741  2.69355  4.24690  2.90346  2.73739  3.18146  2.89801  2.37887  2.77519  2.98518  4.58477  3.61503
          0.07913  5.22989  2.64892  0.61958  0.77255  0.55399  0.85485
    255   1.51184  5.37977  2.90210  2.68858  4.69036  2.38303  3.93892  3.85841  2.68934  3.67091  4.43114  2.83194  3.63113  2.66823  2.84271  2.77924  2.76797  2.95343  5.83549  4.44711    493 - -
          2.68618  4.42225  2.77519  2.73123  3.46354  2.40513  3.72494  3.29354  2.67741  2.69355  4.24690  2.90346  2.73739  3.18146  2.89801  2.37887  2.77519  2.98518  4.58477  3.61503
          0.39640  5.18449  1.13427  0.61958  0.77255  0.66562  0.72146
    256   2.25149  5.12261  2.85268  2.27828  3.61166  3.20332  3.64562  3.67719  2.42707  3.20829  4.18376  3.12786  2.25281  2.94801  2.87222  2.63933  2.82256  3.09486  4.06298  4.24201    494 - -
          2.68618  4.42225  2.77519  2.73123  3.46354  2.40513  3.72494  3.29354  2.67741  2.69355  4.24690  2.90346  2.73739  3.18146  2.89801  2.37887  2.77519  2.98518  4.58477  3.61503
          0.02014  4.83917  4.42064  0.61958  0.77255  1.31222  0.31365
    257   2.48829  5.30305  2.09039  2.51349  4.63956  3.58952  3.61313  4.11951  2.19329  3.48773  4.34602  2.77879  2.61950  2.73762  2.77639  2.35716  2.85876  3.25907  5.74085  4.12456    495 - -
          2.68618  4.42225  2.77519  2.73123  3.46354  2.40513  3.72494  3.29354  2.67741  2.69355  4.24690  2.90346  2.73739  3.18146  2.89801  2.37887  2.77519  2.98518  4.58477  3.61503
          0.01182  4.83993  5.56227  0.61958  0.77255  1.31431  0.31288
    258   2.54045  4.70894  3.07309  2.76944  3.40135  3.09120  3.97250  2.74167  2.80264  2.07856  3.80255  3.20336  3.52077  2.96042  3.30222  2.76679  2.37090  2.35897  5.26711  4.00062    496 - -
          2.68618  4.42225  2.77519  2.73123  3.46354  2.40513  3.72494  3.29354  2.67741  2.69355  4.24690  2.90346  2.73739  3.18146  2.89801  2.37887  2.77519  2.98518  4.58477  3.61503
          0.14450  4.84807  2.06595  0.61958  0.77255  0.33583  1.25438
    259   2.16857  5.37127  3.07440  2.25227  4.68880  3.29779  3.90707  4.15523  2.63042  3.44558  4.42074  3.19496  1.74126  2.87075  3.02462  2.28440  2.77480  3.46896  5.82242  4.42923    497 - -
          2.68618  4.42225  2.77519  2.73123  3.46354  2.40513  3.72494  3.29354  2.67741  2.69355  4.24690  2.90346  2.73739  3.18146  2.89801  2.37887  2.77519  2.98518  4.58477  3.61503
          0.11995  5.12161  2.23427  0.61958  0.77255  0.74840  0.64079
    260   2.78261  4.40920  4.38790  3.60943  3.28600  2.92624  4.33462  2.39109  3.16914  2.18903  3.09112  4.01101  2.87303  3.90298  3.03101  2.90387  3.04006  1.70473  4.08714  3.05830    498 - -
          2.68618  4.42225  2.77519  2.73123  3.46354  2.40513  3.72494  3.29354  2.67741  2.69355  4.24690  2.90346  2.73739  3.18146  2.89801  2.37887  2.77519  2.98518  4.58477  3.61503
          0.00950  5.05716  5.77951  0.61958  0.77255  0.73882  0.64947
    261   2.76652  5.15404  3.05167  2.72393  4.39577  3.54558  3.97676  3.38669  2.73098  3.12202  4.22534  2.57089  1.35834  3.05726  3.24046  2.97555  2.82187  2.92236  5.65601  4.31851    499 - -
          2.68618  4.42225  2.77519  2.73123  3.46354  2.40513  3.72494  3.29354  2.67741  2.69355  4.24690  2.90346  2.73739  3.18146  2.89801  2.37887  2.77519  2.98518  4.58477  3.61503
          0.08739  5.13296  2.55388  0.61958  0.77255  0.86860  0.54394
    262   2.26441  5.38707  2.74694  2.24911  4.72026  2.21076  3.82770  3.91227  2.42452  3.59538  4.43109  3.10194  2.18758  2.94885  3.03077  2.59280  2.84007  3.58424  5.82708  4.42333    500 - -
          2.68618  4.42225  2.77519  2.73123  3.46354  2.40513  3.72494  3.29354  2.67741  2.69355  4.24690  2.90346  2.73739  3.18146  2.89801  2.37887  2.77519  2.98518  4.58477  3.61503
          0.09775  5.06610  2.44394  0.61958  0.77255  0.96073  0.48226
    263   2.64771  4.61782  3.62045  3.19638  2.84251  2.31040  3.33982  3.06288  3.10624  2.07341  2.70870  3.60412  3.18604  3.28271  2.77934  2.89665  3.06032  2.69832  5.19912  3.45102    501 - -
          2.68618  4.42225  2.77519  2.73123  3.46354  2.40513  3.72494  3.29354  2.67741  2.69355  4.24690  2.90346  2.73739  3.18146  2.89801  2.37887  2.77519  2.98518  4.58477  3.61503
          0.01007  4.99858  5.72093  0.61958  0.77255  0.67563  0.71097
    264   1.93824  5.33782  2.00746  2.52868  3.88445  3.66587  3.91374  3.85027  2.66678  3.29622  3.59302  2.95015  3.82327  2.81013  2.10335  2.91447  2.92058  3.36512  5.79585  4.29900    502 - -
          2.68618  4.42225  2.77519  2.73123  3.46354  2.40513  3.72494  3.29354  2.67741  2.69355  4.24690  2.90346  2.73739  3.18146  2.89801  2.37887  2.77519  2.98518  4.58477  3.61503
          0.00888  5.12424  5.84658  0.61958  0.77255  0.28052  1.40809
    265   2.39004  5.50688  2.65947  2.37716  4.54633  3.21952  3.82684  4.33101  2.49411  3.48135  4.26295  3.08560  1.70083  2.78487  2.65324  2.64804  2.95934  3.43644  5.94200  4.53351    503 - -
          2.68618  4.42225  2.77519  2.73123  3.46354  2.40513  3.72494  3.29354  2.67741  2.69355  4.24690  2.90346  2.73739  3.18146  2.89801  2.37887  2.77519  2.98518  4.58477  3.61503
          0.00752  5.28930  6.01165  0.61958  0.77255  0.48576  0.95510
    266   2.15350  5.24213  3.31324  2.84140  4.48775  2.69695  4.04234  3.67163  2.53175  2.78170  3.47147  3.36428  2.93159  3.09462  1.91788  2.49192  2.96715  2.83815  5.73942  4.29336    504 - -
          2.68618  4.42225  2.77519  2.73123  3.46354  2.40513  3.72494  3.29354  2.67741  2.69355  4.24690  2.90346  2.73739  3.18146  2.89801  2.37887  2.77519  2.98518  4.58477  3.61503
          0.00752  5.28930  6.01165  0.61958  0.77255  0.48576  0.95510
    267   2.50236  5.15692  2.41244  2.63435  4.37830  3.86368  4.07195  2.90191  2.89047  2.74779  3.20717  3.07197  2.14062  2.94155  3.34633  2.69461  2.65781  2.64223  5.67164  3.85504    505 - -
          2.68618  4.42225  2.77519  2.73123  3.46354  2.40513  3.72494  3.29354  2.67741  2.69355  4.24690  2.90346  2.73739  3.18146  2.89801  2.37887  2.77519  2.98518  4.58477  3.61503
          0.00752  5.28930  6.01165  0.61958  0.77255  0.48576  0.95510
    268   2.99575  4.90911  3.42496  2.93116  4.07311  2.50963  4.18143  2.98327  2.48982  1.67468  3.90760  3.59388  2.48701  3.31655  3.21442  2.99783  3.04294  2.72393  3.62546  3.68177    506 - -
          2.68618  4.42225  2.77519  2.73123  3.46354  2.40513  3.72494  3.29354  2.67741  2.69355  4.24690  2.90346  2.73739  3.18146  2.89801  2.37887  2.77519  2.98518  4.58477  3.61503
          0.00752  5.28930  6.01165  0.61958  0.77255  0.48576  0.95510
    269   2.53489  5.33891  2.89551  2.53335  4.61550  2.63837  4.01242  3.57835  2.71331  2.06084  2.97304  2.61421  2.94774  2.93867  2.70269  3.00115  3.06619  2.94834  5.81492  4.44954    507 - -
          2.68618  4.42225  2.77519  2.73123  3.46354  2.40513  3.72494  3.29354  2.67741  2.69355  4.24690  2.90346  2.73739  3.18146  2.89801  2.37887  2.77519  2.98518  4.58477  3.61503
          0.00752  5.28930  6.01165  0.61958  0.77255  0.48576  0.95510
    270   2.99425  4.94023  3.51446  3.05206  3.23024  2.43313  4.16542  3.17972  3.07333  2.93040  2.85846  3.52588  3.84513  2.94870  3.00968  2.38487  1.56392  2.96417  5.49424  4.22230    508 - -
          2.68618  4.42225  2.77519  2.73123  3.46354  2.40513  3.72494  3.29354  2.67741  2.69355  4.24690  2.90346  2.73739  3.18146  2.89801  2.37887  2.77519  2.98518  4.58477  3.61503
          0.00752  5.28930  6.01165  0.61958  0.77255  0.48576  0.95510
    271   2.87305  4.64461  4.15536  3.27511  3.00919  3.60512  3.76571  2.94049  3.29730  2.54936  1.68218  3.46889  4.30335  3.11133  3.68108  2.94045  2.24304  2.27575  5.24190  3.09274    509 - -
          2.68618  4.42225  2.77519  2.73123  3.46354  2.40513  3.72494  3.29354  2.67741  2.69355  4.24690  2.90346  2.73739  3.18146  2.89801  2.37887  2.77519  2.98518  4.58477  3.61503
          0.02960  5.28930  3.72470  0.61958  0.77255  0.48576  0.95510
    272   2.27818  5.50525  2.70153  2.37979  4.85005  1.85420  3.87730  4.33584  2.38564  3.81041  4.35365  2.84072  3.77981  2.57603  2.79016  2.44790  2.81240  3.51057  5.93809  4.52728    510 - -
          2.68618  4.42225  2.77519  2.73123  3.46354  2.40513  3.72494  3.29354  2.67741  2.69355  4.24690  2.90346  2.73739  3.18146  2.89801  2.37887  2.77519  2.98518  4.58477  3.61503
          0.00769  5.26740  5.98974  0.61958  0.77255  0.43966  1.03355
    273   2.80038  5.48512  1.74690  2.45173  4.81664  3.78577  3.75490  4.29316  2.60232  3.51452  2.64718  3.07809  2.75988  2.20745  3.00637  2.94569  3.23833  2.84857  5.92595  4.52331    511 - -
          2.68618  4.42225  2.77519  2.73123  3.46354  2.40513  3.72494  3.29354  2.67741  2.69355  4.24690  2.90346  2.73739  3.18146  2.89801  2.37887  2.77519  2.98518  4.58477  3.61503
          0.00752  5.28930  6.01165  0.61958  0.77255  0.48576  0.95510
    274   2.57823  4.77323  3.49054  3.32396  3.91236  3.28678  4.14733  2.44910  3.03133  2.84236  1.57478  2.57246  4.39023  3.58534  3.42249  2.80460  3.26898  2.23229  5.35308  4.11589    512 - -
          2.68618  4.42225  2.77519  2.73123  3.46354  2.40513  3.72494  3.29354  2.67741  2.69355  4.24690  2.90346  2.73739  3.18146  2.89801  2.37887  2.77519  2.98518  4.58477  3.61503
          0.01257  5.28930  4.89953  0.61958  0.77255  0.48576  0.95510
    275   2.77643  5.15564  3.45781  2.81864  4.37747  1.77553  3.62628  3.78449  2.49069  3.21998  1.93311  3.33349  4.16585  3.23521  3.13123  2.78145  2.42251  3.19939  5.67031  4.34965    513 - -
          2.68618  4.42225  2.77519  2.73123  3.46354  2.40513  3.72494  3.29354  2.67741  2.69355  4.24690  2.90346  2.73739  3.18146  2.89801  2.37887  2.77519  2.98518  4.58477  3.61503
          0.04519  5.28429  3.24122  0.61958  0.77255  0.50442  0.92598
    276   2.94301  5.45843  3.27066  2.57725  4.78586  2.51003  3.42815  4.08554  2.34319  3.75377  1.85046  3.07313  4.17236  2.10473  2.34524  2.90781  3.11678  3.83976  5.89958  4.50515    514 - -
          2.68618  4.42225  2.77519  2.73123  3.46354  2.40513  3.72494  3.29354  2.67741  2.69355  4.24690  2.90346  2.73739  3.18146  2.89801  2.37887  2.77519  2.98518  4.58477  3.61503
          0.01749  5.24695  4.41631  0.61958  0.77255  0.61546  0.77738
    277   2.59832  5.36173  2.39647  2.67526  2.31223  2.65554  3.63322  4.10566  2.48027  3.24940  3.48041  2.60444  4.09492  2.98029  2.99680  2.78002  2.50978  3.07526  5.82688  4.44968    515 - -
          2.68618  4.42225  2.77519  2.73123  3.46354  2.40513  3.72494  3.29354  2.67741  2.69355  4.24690  2.90346  2.73739  3.18146  2.89801  2.37887  2.77519  2.98518  4.58477  3.61503
          0.14869  5.24005  2.01844  0.61958  0.77255  0.61019  0.78361
    278   2.75927  5.20420  2.85774  2.69429  4.10525  2.42767  2.73871  3.89488  2.67669  3.03474  2.76413  3.18022  3.22251  2.87291  2.46274  2.90287  2.97726  2.39533  5.69119  4.33806    516 - -
          2.68618  4.42225  2.77519  2.73123  3.46354  2.40513  3.72494  3.29354  2.67741  2.69355  4.24690  2.90346  2.73739  3.18146  2.89801  2.37887  2.77519  2.98518  4.58477  3.61503
          0.12753  5.10887  2.17429  0.61958  0.77255  0.76721  0.62420
    279   2.63303  4.92125  2.94950  2.73426  4.11360  2.57729  3.72391  3.22887  2.80541  3.15872  2.24745  2.89072  4.07674  3.17960  3.29657  2.74080  3.06781  1.85229  5.45799  4.16381    517 - -
          2.68618  4.42225  2.77519  2.73123  3.46354  2.40513  3.72494  3.29354  2.67741  2.69355  4.24690  2.90346  2.73739  3.18146  2.89801  2.37887  2.77519  2.98518  4.58477  3.61503
          0.10772  5.03958  2.34712  0.61958  0.77255  1.09127  0.40916
    280   2.14112  5.30651  2.67620  2.56838  4.62841  2.51925  3.45734  3.48625  2.40353  3.60187  3.73750  3.02990  3.16479  2.33553  2.76417  2.61445  2.95892  3.06348  5.75332  4.35679    518 - -
          2.68618  4.42225  2.77519  2.73123  3.46354  2.40513  3.72494  3.29354  2.67741  2.69355  4.24690  2.90346  2.73739  3.18146  2.89801  2.37887  2.77519  2.98518  4.58477  3.61503
          0.06339  4.94252  2.91348  0.61958  0.77255  0.83546  0.56859
    281   2.06007  3.77880  3.61832  2.99601  3.31729  3.32688  3.22005  2.41739  2.70720  2.70620  2.39457  3.47991  2.89272  3.41660  3.36717  2.81878  2.87880  2.92736  5.22744  3.98619    519 - -
          2.68618  4.42225  2.77519  2.73123  3.46354  2.40513  3.72494  3.29354  2.67741  2.69355  4.24690  2.90346  2.73739  3.18146  2.89801  2.37887  2.77519  2.98518  4.58477  3.61503
          0.14737  5.00149  2.03794  0.61958  0.77255  1.03067  0.44125
    282   2.55469  5.31101  2.70670  2.48106  4.64207  2.51004  3.80190  3.85985  1.92815  3.61031  4.19139  2.84767  3.41427  2.83999  2.80182  2.46311  2.54611  2.94925  5.75218  4.13947    520 - -
          2.68618  4.42225  2.77519  2.73123  3.46354  2.40513  3.72494  3.29354  2.67741  2.69355  4.24690  2.90346  2.73739  3.18146  2.89801  2.37887  2.77519  2.98518  4.58477  3.61503
          0.04792  4.89661  3.23600  0.61958  0.77255  1.12209  0.39393
    283   2.57836  4.99299  3.24104  2.55155  3.89929  2.67453  3.08818  3.62665  2.60852  2.84754  3.24535  2.85388  2.98159  2.97045  3.16396  2.53284  2.73308  2.27694  5.50533  4.18150    521 - -
          2.68618  4.42225  2.77519  2.73123  3.46354  2.40513  3.72494  3.29354  2.67741  2.69355  4.24690  2.90346  2.73739  3.18146  2.89801  2.37887  2.77519  2.98518  4.58477  3.61503
          0.05246  4.90360  3.13072  0.61958  0.77255  1.02050  0.44694
    284   2.34671  5.26023  2.38278  2.47091  4.56543  3.08202  3.75040  3.95910  2.42742  3.54842  2.60557  2.37122  4.03293  2.94347  3.07039  2.34615  2.94124  2.85724  5.71769  4.33211    522 - -
          2.68618  4.42225  2.77519  2.73123  3.46354  2.40513  3.72494  3.29354  2.67741  2.69355  4.24690  2.90346  2.73739  3.18146  2.89801  2.37887  2.77519  2.98518  4.58477  3.61503
          0.12937  4.93319  2.17026  0.61958  0.77255  1.18400  0.36536
    285   2.45069  5.27053  2.59131  2.32506  3.65782  3.06592  3.70458  3.46944  2.16608  3.56714  4.31656  2.83357  2.51841  2.88342  2.63386  2.65690  2.83566  3.24520  5.71552  4.31711    523 - -
          2.68618  4.42225  2.77519  2.73123  3.46354  2.40513  3.72494  3.29354  2.67741  2.69355  4.24690  2.90346  2.73739  3.18146  2.89801  2.37887  2.77519  2.98518  4.58477  3.61503
          0.08498  4.83121  2.61063  0.61958  0.77255  1.25917  0.33392
    286   2.54751  4.69505  2.77504  2.81882  3.86233  2.62573  3.29222  2.72591  2.85861  2.40275  2.30239  3.34896  4.09652  3.04679  3.26926  2.93752  2.55665  2.90172  5.25155  3.98284    524 - -
          2.68618  4.42225  2.77519  2.73123  3.46354  2.40513  3.72494  3.29354  2.67741  2.69355  4.24690  2.90346  2.73739  3.18146  2.89801  2.37887  2.77519  2.98518  4.58477  3.61503
          0.01247  4.78645  5.50880  0.61958  0.77255  0.34329  1.23591
    287   2.27475  5.33669  2.84697  2.68816  4.62838  2.24173  3.27073  4.07837  2.57226  2.92184  2.85505  3.21628  3.16098  2.84724  2.94689  2.57087  2.69082  2.89379  5.80272  4.42648    525 - -
          2.68082  4.42549  2.77309  2.73501  3.46742  2.40098  3.71738  3.29779  2.68083  2.69755  4.19323  2.90555  2.73535  3.18134  2.90265  2.37960  2.77649  2.98892  4.58948  3.62091
          1.35682  0.44154  2.30786  2.87240  0.05823  0.58144  0.81892
    288   2.23153  5.43360  2.81809  2.54224  4.24701  2.48540  3.39167  4.25673  2.44318  3.73690  3.44299  2.60799  3.05676  2.47151  2.81551  2.47773  2.69547  3.47755  5.86907  4.46093    605 - -
          2.68618  4.42225  2.77519  2.73123  3.46354  2.40513  3.72494  3.29354  2.67741  2.69355  4.24690  2.90346  2.73739  3.18146  2.89801  2.37887  2.77519  2.98518  4.58477  3.61503
          0.33291  5.13546  1.28271  0.61958  0.77255  0.68437  0.70200
    289   2.30762  5.19211  3.07009  2.36954  4.10457  2.62769  3.82220  3.92839  2.38829  3.05304  3.19824  3.00972  3.59447  2.49313  2.89242  2.60598  2.38748  3.05620  5.66030  4.28639    606 - -
          2.68618  4.42225  2.77519  2.73123  3.46354  2.40513  3.72494  3.29354  2.67741  2.69355  4.24690  2.90346  2.73739  3.18146  2.89801  2.37887  2.77519  2.98518  4.58477  3.61503
          0.01134  4.88075  5.60309  0.61958  0.77255  0.95462  0.48606
    290   2.18451  3.69688  2.67991  2.62968  4.36364  3.38475  3.27954  3.47452  2.36798  3.10884  3.69807  3.21345  3.06074  2.95887  2.93638  2.63111  2.50746  2.72457  5.60775  3.54259    607 - -
          2.68618  4.42225  2.77519  2.73123  3.46354  2.40513  3.72494  3.29354  2.67741  2.69355  4.24690  2.90346  2.73739  3.18146  2.89801  2.37887  2.77519  2.98518  4.58477  3.61503
          0.01028  4.97811  5.70046  0.61958  0.77255  1.08156  0.41410
    291   2.32085  4.67660  2.52335  3.07519  2.45921  2.88579  4.09054  2.89561  3.07411  2.23457  3.31638  3.54200  4.12771  3.38646  2.88134  2.58017  2.81897  2.66827  5.24976  4.00336    608 - -
          2.68618  4.42225  2.77519  2.73123  3.46354  2.40513  3.72494  3.29354  2.67741  2.69355  4.24690  2.90346  2.73739  3.18146  2.89801  2.37887  2.77519  2.98518  4.58477  3.61503
          0.03495  5.00151  3.58910  0.61958  0.77255  0.84588  0.56068
    292   2.52995  5.39434  2.88225  2.59653  4.73341  2.91856  3.46923  4.21517  2.32886  3.11311  4.35840  2.51840  3.44497  2.61545  2.39613  2.36560  2.32886  3.24577  5.83062  4.42332    609 - -
          2.68618  4.42225  2.77519  2.73123  3.46354  2.40513  3.72494  3.29354  2.67741  2.69355  4.24690  2.90346  2.73739  3.18146  2.89801  2.37887  2.77519  2.98518  4.58477  3.61503
          0.00954  5.05305  5.77539  0.61958  0.77255  1.06933  0.42044
    293   2.69624  5.37386  3.01618  2.58604  4.70439  2.86078  2.50063  4.18023  2.25550  3.37653  3.45832  2.85945  2.90146  2.75880  2.62575  2.32965  2.80753  3.02113  5.81533  4.41332    610 - -
          2.68618  4.42225  2.77519  2.73123  3.46354  2.40513  3.72494  3.29354  2.67741  2.69355  4.24690  2.90346  2.73739  3.18146  2.89801  2.37887  2.77519  2.98518  4.58477  3.61503
          0.01411  5.05305  4.87714  0.61958  0.77255  1.01691  0.44896
    294   2.38742  5.35431  2.76507  2.61769  4.67580  3.01910  3.73348  4.14546  2.12012  3.15140  3.25205  2.91922  2.76794  2.41762  2.96597  2.74280  2.40056  3.38914  4.64305  4.40511    611 - -
          2.68618  4.42225  2.77519  2.73123  3.46354  2.40513  3.72494  3.29354  2.67741  2.69355  4.24690  2.90346  2.73739  3.18146  2.89801  2.37887  2.77519  2.98518  4.58477  3.61503
          0.03252  5.05964  3.66334  0.61958  0.77255  0.87077  0.54237
    295   2.30862  5.28993  2.91822  2.66036  4.58373  3.20769  3.30236  4.03509  2.19638  2.36660  3.15637  2.89404  2.44583  2.83254  3.14195  2.63556  2.98688  3.37784  5.75458  4.17367    612 - -
          2.68618  4.42225  2.77519  2.73123  3.46354  2.40513  3.72494  3.29354  2.67741  2.69355  4.24690  2.90346  2.73739  3.18146  2.89801  2.37887  2.77519  2.98518  4.58477  3.61503
          0.00929  5.07928  5.80162  0.61958  0.77255  0.88904  0.52941
    296   2.56316  5.29817  2.39026  2.56698  4.59036  3.05893  3.91483  3.02391  2.46727  3.34843  3.13102  3.01705  2.22229  2.76933  3.15645  2.54070  2.95608  2.97002  5.76389  4.38730    613 - -
          2.68618  4.42225  2.77519  2.73123  3.46354  2.40513  3.72494  3.29354  2.67741  2.69355  4.24690  2.90346  2.73739  3.18146  2.89801  2.37887  2.77519  2.98518  4.58477  3.61503
          0.01529  5.10804  4.69643  0.61958  0.77255  0.72980  0.65779
    297   2.38594  5.44334  2.33910  2.30353  4.78432  2.55655  3.41957  4.13571  2.48782  3.74688  3.15877  2.71946  3.92595  2.78860  2.83179  2.29712  2.91827  3.09762  5.87847  4.20215    614 - -
          2.68618  4.42225  2.77519  2.73123  3.46354  2.40513  3.72494  3.29354  2.67741  2.69355  4.24690  2.90346  2.73739  3.18146  2.89801  2.37887  2.77519  2.98518  4.58477  3.61503
          0.00862  5.15415  5.87650  0.61958  0.77255  0.69604  0.69026
    298   2.49939  4.75147  3.24676  2.77557  3.77087  3.21582  3.87997  3.41392  2.48096  3.27795  2.90068  3.00208  2.97905  2.80882  2.81192  2.10760  2.33929  2.90240  5.68799  4.02605    615 - -
          2.68618  4.42225  2.77519  2.73123  3.46354  2.40513  3.72494  3.29354  2.67741  2.69355  4.24690  2.90346  2.73739  3.18146  2.89801  2.37887  2.77519  2.98518  4.58477  3.61503
          0.00831  5.19018  5.91252  0.61958  0.77255  0.69788  0.68844
    299   2.10979  5.31357  3.04952  2.62513  4.59508  2.62428  3.36702  3.68154  2.43722  2.45378  3.86076  2.94452  2.60646  2.99427  2.83403  2.75945  3.13819  3.32243  4.33286  3.64382    616 - -
          2.68618  4.42225  2.77519  2.73123  3.46354  2.40513  3.72494  3.29354  2.67741  2.69355  4.24690  2.90346  2.73739  3.18146  2.89801  2.37887  2.77519  2.98518  4.58477  3.61503
          0.03644  5.20741  3.49637  0.61958  0.77255  0.58257  0.81748
    300   2.70711  5.44445  2.97471  2.23345  4.77489  3.13237  3.50106  4.16152  2.26424  2.62821  2.32525  2.91120  3.80417  2.68348  2.82006  2.43633  2.95512  3.26980  5.88600  4.26229    617 - -
          2.68618  4.42225  2.77519  2.73123  3.46354  2.40513  3.72494  3.29354  2.67741  2.69355  4.24690  2.90346  2.73739  3.18146  2.89801  2.37887  2.77519  2.98518  4.58477  3.61503
          0.06480  5.21105  2.85964  0.61958  0.77255  0.62921  0.76145
    301   2.00626  5.14896  3.05363  2.77660  4.38353  3.25636  3.68850  3.79835  2.39964  2.19196  3.02290  3.27663  3.25019  3.13879  2.89084  2.60063  2.69685  2.88248  5.65410  3.72136    618 - -
          2.68618  4.42225  2.77519  2.73123  3.46354  2.40513  3.72494  3.29354  2.67741  2.69355  4.24690  2.90346  2.73739  3.18146  2.89801  2.37887  2.77519  2.98518  4.58477  3.61503
          0.09067  5.17557  2.51294  0.61958  0.77255  0.75438  0.63545
    302   2.47228  5.40224  2.64785  2.53256  4.20116  2.31111  3.47209  4.21147  2.29264  3.56068  3.33533  2.81246  2.39388  2.89395  3.12006  2.69301  2.53833  3.74668  5.84269  4.43961    619 - -
          2.68618  4.42225  2.77519  2.73123  3.46354  2.40513  3.72494  3.29354  2.67741  2.69355  4.24690  2.90346  2.73739  3.18146  2.89801  2.37887  2.77519  2.98518  4.58477  3.61503
          0.17992  5.10862  1.84127  0.61958  0.77255  0.31301  1.31394
    303   2.38450  5.16714  2.77765  2.23122  3.27920  3.49986  3.08239  3.83385  2.76148  3.29219  2.09219  3.06548  3.31033  3.01166  3.11720  2.92144  2.99916  2.72299  5.66453  3.72958    620 - -
          2.68618  4.42225  2.77519  2.73123  3.46354  2.40513  3.72494  3.29354  2.67741  2.69355  4.24690  2.90346  2.73739  3.18146  2.89801  2.37887  2.77519  2.98518  4.58477  3.61503
          0.03320  5.13433  3.62070  0.61958  0.77255  0.38007  1.15142
    304   2.34850  5.37287  2.01038  2.65815  3.04433  2.86174  3.51821  3.40162  2.47837  3.06738  2.98966  2.89952  3.52219  2.91652  3.15419  2.64647  2.86993  3.73744  5.83542  4.45545    621 - -
          2.68618  4.42225  2.77519  2.73123  3.46354  2.40513  3.72494  3.29354  2.67741  2.69355  4.24690  2.90346  2.73739  3.18146  2.89801  2.37887  2.77519  2.98518  4.58477  3.61503
          0.00928  5.24048  5.53766  0.61958  0.77255  0.63194  0.75834
    305   2.65563  4.68067  3.31965  2.16683  3.84074  3.08521  2.32916  3.81057  2.69264  3.44802  3.37192  3.06913  2.56822  3.12489  3.25949  2.31678  2.54790  3.60602  4.06658  3.78954    622 - -
          2.68618  4.42225  2.77519  2.73123  3.46354  2.40513  3.72494  3.29354  2.67741  2.69355  4.24690  2.90346  2.73739  3.18146  2.89801  2.37887  2.77519  2.98518  4.58477  3.61503
          0.02970  5.24238  3.73062  0.61958  0.77255  0.64500  0.74373
    306   2.16614  5.47505  2.54655  2.35083  4.81623  2.00767  3.62422  4.12167  2.55011  3.77868  4.29526  3.14539  3.37823  2.76442  3.16467  2.25251  2.49239  3.74418  5.91007  4.50142    623 - -
          2.68618  4.42225  2.77519  2.73123  3.46354  2.40513  3.72494  3.29354  2.67741  2.69355  4.24690  2.90346  2.73739  3.18146  2.89801  2.37887  2.77519  2.98518  4.58477  3.61503
          0.04884  5.22074  3.16384  0.61958  0.77255  0.63212  0.75814
    307   2.61796  5.45646  2.65528  2.51284  4.79511  2.49645  3.42336  3.99523  2.44512  3.75901  2.88149  2.63666  2.70918  2.88328  3.10329  2.25155  2.53474  3.64395  5.89301  4.48595    624 - -
          2.68618  4.42225  2.77519  2.73123  3.46354  2.40513  3.72494  3.29354  2.67741  2.69355  4.24690  2.90346  2.73739  3.18146  2.89801  2.37887  2.77519  2.98518  4.58477  3.61503
          0.00827  5.19466  5.91701  0.61958  0.77255  0.77848  0.61452
    308   2.68718  4.65976  2.90959  2.82875  3.98393  3.68993  3.51174  3.67225  2.75583  2.28797  2.33930  3.07120  3.62235  2.22794  3.22032  2.87662  2.87435  2.35650  5.58682  4.10153    625 - -
          2.68618  4.42225  2.77519  2.73123  3.46354  2.40513  3.72494  3.29354  2.67741  2.69355  4.24690  2.90346  2.73739  3.18146  2.89801  2.37887  2.77519  2.98518  4.58477  3.61503
          0.04000  5.19466  3.39136  0.61958  0.77255  0.77848  0.61452
    309   2.26734  5.42887  2.68272  2.55679  4.76199  2.24590  2.92874  3.96343  2.44368  3.45284  3.11737  3.14378  2.57229  2.88137  2.68540  2.72133  3.00012  3.77871  5.86876  4.46513    626 - -
          2.68618  4.42225  2.77519  2.73123  3.46354  2.40513  3.72494  3.29354  2.67741  2.69355  4.24690  2.90346  2.73739  3.18146  2.89801  2.37887  2.77519  2.98518  4.58477  3.61503
          0.30863  5.16320  1.34775  0.61958  0.77255  0.85468  0.55412
    310   2.47697  5.25795  2.53165  2.34702  4.57258  2.50754  3.46962  3.61863  2.34806  3.37292  3.51398  3.08908  2.28897  2.73672  3.03429  2.74681  3.04264  3.32269  5.70928  4.18465    627 - -
          2.68618  4.42225  2.77519  2.73123  3.46354  2.40513  3.72494  3.29354  2.67741  2.69355  4.24690  2.90346  2.73739  3.18146  2.89801  2.37887  2.77519  2.98518  4.58477  3.61503
          0.08438  4.86608  2.61441  0.61958  0.77255  1.21246  0.35306
    311   2.42260  5.09499  2.75827  2.20274  4.35837  2.44007  3.69868  2.67503  2.54889  3.03223  3.39170  3.04291  3.08518  2.95241  3.07246  2.76971  2.62307  3.44094  5.57998  4.22451    628 - -
          2.68618  4.42225  2.77519  2.73123  3.46354  2.40513  3.72494  3.29354  2.67741  2.69355  4.24690  2.90346  2.73739  3.18146  2.89801  2.37887  2.77519  2.98518  4.58477  3.61503
          0.07204  4.82361  2.78916  0.61958  0.77255  0.93642  0.49763
    312   2.38403  4.98536  2.85231  2.62557  4.20822  3.31903  3.76178  2.65907  2.52884  3.23683  3.99125  3.08825  2.86160  3.05642  2.99566  2.75051  2.75370  1.95053  5.49906  4.17681    629 - -
          2.68618  4.42225  2.77519  2.73123  3.46354  2.40513  3.72494  3.29354  2.67741  2.69355  4.24690  2.90346  2.73739  3.18146  2.89801  2.37887  2.77519  2.98518  4.58477  3.61503
          0.06842  4.90106  2.83538  0.61958  0.77255  1.27951  0.32597
    313   2.39253  4.75692  3.42800  2.62504  3.93192  3.19394  3.27095  2.64617  2.69495  2.73777  3.67237  3.27845  3.04457  3.17566  3.10880  2.74736  2.40564  2.12710  5.30717  4.03036    630 - -
          2.68618  4.42225  2.77519  2.73123  3.46354  2.40513  3.72494  3.29354  2.67741  2.69355  4.24690  2.90346  2.73739  3.18146  2.89801  2.37887  2.77519  2.98518  4.58477  3.61503
          0.04148  4.84440  3.41852  0.61958  0.77255  1.34118  0.30318
    314   2.17392  5.04659  2.93523  2.57518  3.91968  2.57901  3.82922  3.37700  2.46207  3.16242  4.04112  2.94705  3.45019  2.97056  2.93778  2.46887  2.42422  2.61516  5.54110  4.19642    631 - -
          2.68618  4.42225  2.77519  2.73123  3.46354  2.40513  3.72494  3.29354  2.67741  2.69355  4.24690  2.90346  2.73739  3.18146  2.89801  2.37887  2.77519  2.98518  4.58477  3.61503
          0.01880  4.81503  4.55490  0.61958  0.77255  1.35963  0.29673
    315   2.41534  5.29378  2.26779  2.48497  4.26560  2.95031  3.16640  4.11150  2.41818  3.49361  4.23200  2.75183  3.38718  2.01194  2.92883  2.69186  2.83503  3.43834  5.73118  4.32498    632 - -
          2.68618  4.42225  2.77519  2.73123  3.46354  2.40513  3.72494  3.29354  2.67741  2.69355  4.24690  2.90346  2.73739  3.18146  2.89801  2.37887  2.77519  2.98518  4.58477  3.61503
          0.01216  4.81130  5.53365  0.61958  0.77255  0.86762  0.54464
    316   2.30410  5.28420  2.86256  2.35646  4.59287  3.10833  3.61066  3.45818  2.18854  2.69116  3.27677  3.09069  3.61148  2.63363  2.78931  2.75391  2.41126  3.29682  5.73930  4.35144    633 - -
          2.68518  4.42296  2.77501  2.73163  3.46425  2.40492  3.72379  3.29406  2.67733  2.69426  4.24231  2.90402  2.73731  3.18174  2.89836  2.37894  2.77485  2.98527  4.58548  3.61574
          0.90739  0.71024  2.25479  1.26156  0.33298  1.05693  0.42698
    317   2.67569  5.23701  2.84336  2.56088  4.53867  3.18164  3.09915  3.99481  2.41356  3.52338  3.00896  3.10314  3.66480  2.93402  1.79890  2.51318  3.04172  3.60413  5.69640  2.85069    657 - -
          2.68618  4.42225  2.77519  2.73123  3.46354  2.40513  3.72494  3.29354  2.67741  2.69355  4.24690  2.90346  2.73739  3.18146  2.89801  2.37887  2.77519  2.98518  4.58477  3.61503
          0.07231  4.89978  2.77559  0.61958  0.77255  0.98786  0.46581
    318   2.34556  5.32078  2.95882  2.49350  4.56977  2.89879  3.51743  4.08787  2.40943  3.23889  3.23693  2.33753  3.48726  2.23970  2.56376  2.66221  2.95029  3.32813  5.76209  4.35991    658 - -
          2.68618  4.42225  2.77519  2.73123  3.46354  2.40513  3.72494  3.29354  2.67741  2.69355  4.24690  2.90346  2.73739  3.18146  2.89801  2.37887  2.77519  2.98518  4.58477  3.61503
          0.01087  4.92296  5.64531  0.61958  0.77255  0.69577  0.69053
    319   2.46349  4.96305  3.03678  2.73194  4.16040  2.47250  3.65154  3.22741  2.77164  2.05920  2.76991  3.28205  3.16814  3.17886  3.26772  2.38798  3.04557  2.83821  5.49581  4.19680    659 - -
          2.68618  4.42225  2.77519  2.73123  3.46354  2.40513  3.72494  3.29354  2.67741  2.69355  4.24690  2.90346  2.73739  3.18146  2.89801  2.37887  2.77519  2.98518  4.58477  3.61503
          0.00924  5.08509  5.80743  0.61958  0.77255  0.93103  0.50112
    320   2.15386  5.00502  3.28517  2.85675  4.02093  3.28668  3.10638  2.98662  2.76489  3.24855  2.12499  3.12566  4.17921  2.56991  3.29052  2.48753  2.43374  3.07558  5.53153  4.09551    660 - -
          2.68618  4.42225  2.77519  2.73123  3.46354  2.40513  3.72494  3.29354  2.67741  2.69355  4.24690  2.90346  2.73739  3.18146  2.89801  2.37887  2.77519  2.98518  4.58477  3.61503
          0.01430  5.10223  4.81406  0.61958  0.77255  0.92761  0.50335
    321   2.81511  5.18164  2.25217  2.68193  4.43508  3.23466  3.41705  3.40534  2.57583  1.79312  3.32606  2.95563  4.03190  2.99784  3.00609  2.60315  3.02961  3.52203  5.67342  3.20231    661 - -
          2.68618  4.42225  2.77519  2.73123  3.46354  2.40513  3.72494  3.29354  2.67741  2.69355  4.24690  2.90346  2.73739  3.18146  2.89801  2.37887  2.77519  2.98518  4.58477  3.61503
          0.02020  5.10806  4.27258  0.61958  0.77255  0.97081  0.47607
    322   2.83898  5.38389  2.81663  2.45374  3.81468  2.40001  2.47850  4.18403  2.54139  3.31625  2.99149  2.22579  3.92356  2.80958  2.82613  2.72467  2.89520  3.76470  5.82765  3.92106    662 - -
          2.68618  4.42225  2.77519  2.73123  3.46354  2.40513  3.72494  3.29354  2.67741  2.69355  4.24690  2.90346  2.73739  3.18146  2.89801  2.37887  2.77519  2.98518  4.58477  3.61503
          0.03452  5.09699  3.58217  0.61958  0.77255  0.99188  0.46343
    323   2.72634  5.40234  2.63526  1.79577  4.74086  2.41399  3.67361  4.22232  2.57733  3.62852  3.50832  2.94530  3.88622  2.85933  3.07547  2.19934  2.36391  3.78946  5.83893  4.22769    663 - -
          2.68618  4.42225  2.77519  2.73123  3.46354  2.40513  3.72494  3.29354  2.67741  2.69355  4.24690  2.90346  2.73739  3.18146  2.89801  2.37887  2.77519  2.98518  4.58477  3.61503
          0.09827  5.07183  2.43814  0.61958  0.77255  0.95540  0.48558
    324   2.23643  5.35814  2.92620  2.27852  4.69100  3.40856  3.30684  3.89546  2.17973  3.43884  3.36302  2.73403  2.93768  2.63246  2.72434  2.56146  2.98379  2.99859  4.83452  4.39472    664 - -
          2.68618  4.42225  2.77519  2.73123  3.46354  2.40513  3.72494  3.29354  2.67741  2.69355  4.24690  2.90346  2.73739  3.18146  2.89801  2.37887  2.77519  2.98518  4.58477  3.61503
          0.03843  5.00255  3.47439  0.61958  0.77255  1.14784  0.38173
    325   2.65614  4.63781  3.47182  2.65937  2.53106  3.47187  3.42481  2.75119  2.84640  2.43525  2.17539  3.55788  4.18238  3.04103  3.36574  2.68181  2.95958  2.51322  5.21475  3.91159    665 - -
          2.68618  4.42225  2.77519  2.73123  3.46354  2.40513  3.72494  3.29354  2.67741  2.69355  4.24690  2.90346  2.73739  3.18146  2.89801  2.37887  2.77519  2.98518  4.58477  3.61503
          0.01872  4.97445  4.45390  0.61958  0.77255  1.11671  0.39654
    326   2.16816  5.36721  2.77995  2.26131  4.70722  2.76214  3.57734  4.18965  2.40152  3.46972  3.66142  2.99719  3.27903  2.47292  3.03762  2.04386  2.75142  3.75513  5.80293  4.39502    666 - -
          2.68618  4.42225  2.77519  2.73123  3.46354  2.40513  3.72494  3.29354  2.67741  2.69355  4.24690  2.90346  2.73739  3.18146  2.89801  2.37887  2.77519  2.98518  4.58477  3.61503
          0.06147  4.98255  2.94189  0.61958  0.77255  0.98233  0.46910
    327   2.05145  5.24919  3.14648  2.37283  4.54352  2.47319  3.44556  3.94348  2.42147  3.00503  2.65284  3.12254  3.52168  2.61005  2.94341  2.67853  2.78026  3.61227  5.42689  4.33546    667 - -
          2.68618  4.42225  2.77519  2.73123  3.46354  2.40513  3.72494  3.29354  2.67741  2.69355  4.24690  2.90346  2.73739  3.18146  2.89801  2.37887  2.77519  2.98518  4.58477  3.61503
          0.01936  4.98064  4.39770  0.61958  0.77255  1.13751  0.38657
    328   2.60232  5.33232  2.87443  2.44992  4.65827  3.18363  3.57012  3.92198  2.19518  3.62942  2.78543  2.56117  2.71335  2.89595  2.83005  2.37166  2.78459  3.18958  5.77662  3.78453    668 - -
          2.68618  4.42225  2.77519  2.73123  3.46354  2.40513  3.72494  3.29354  2.67741  2.69355  4.24690  2.90346  2.73739  3.18146  2.89801  2.37887  2.77519  2.98518  4.58477  3.61503
          0.12810  4.98108  2.17712  0.61958  0.77255  1.13494  0.38779
    329   2.44981  5.20278  2.20634  2.51296  3.80663  2.90362  3.66586  3.94643  2.47408  3.17746  3.92640  3.03931  3.32057  2.64145  2.99813  2.28378  2.89130  2.71076  4.99966  4.29096    669 - -
          2.68618  4.42225  2.77519  2.73123  3.46354  2.40513  3.72494  3.29354  2.67741  2.69355  4.24690  2.90346  2.73739  3.18146  2.89801  2.37887  2.77519  2.98518  4.58477  3.61503
          0.10710  4.87554  2.36517  0.61958  0.77255  0.28226  1.40275
    330   2.49076  3.80246  2.88791  2.42850  4.57195  2.59150  3.01103  4.18998  2.36445  3.37368  2.76280  2.57839  3.19877  2.91298  2.86510  2.73253  2.98771  3.65107  3.54297  4.45517    670 - -
          2.68497  4.42408  2.77426  2.73503  3.46579  2.40140  3.71742  3.29600  2.67986  2.69488  4.20882  2.90438  2.73448  3.17841  2.90185  2.38069  2.77744  2.98660  4.59188  3.61975
          1.82521  0.23257  3.07219  2.99936  0.05110  0.82195  0.57906
    331   2.17361  4.98649  3.02605  2.62660  3.93081  3.46018  4.03173  3.30600  2.81447  2.45413  3.54043  3.05367  2.59017  2.88976  3.32423  2.94937  2.63118  2.12127  5.20157  4.21969    805 - -
          2.68618  4.42225  2.77519  2.73123  3.46354  2.40513  3.72494  3.29354  2.67741  2.69355  4.24690  2.90346  2.73739  3.18146  2.89801  2.37887  2.77519  2.98518  4.58477  3.61503
          0.21218  5.13257  1.68590  0.61958  0.77255  0.89148  0.52772
    332   2.42780  5.24349  1.91224  2.43386  4.54200  3.26842  3.83821  3.41023  2.45470  2.64123  3.42977  3.13378  4.03776  2.70288  2.87705  2.60372  2.57647  3.60886  5.70509  4.32413    806 - -
          2.68618  4.42225  2.77519  2.73123  3.46354  2.40513  3.72494  3.29354  2.67741  2.69355  4.24690  2.90346  2.73739  3.18146  2.89801  2.37887  2.77519  2.98518  4.58477  3.61503
          0.01070  4.93830  5.66065  0.61958  0.77255  1.17295  0.37027
    333   2.56644  5.31073  2.93594  2.53239  4.40520  3.25495  2.91531  4.10237  2.31600  3.60601  2.12801  2.75989  4.03302  2.69339  2.78118  2.26076  2.75746  3.68881  5.75755  4.36115    807 - -
          2.68618  4.42225  2.77519  2.73123  3.46354  2.40513  3.72494  3.29354  2.67741  2.69355  4.24690  2.90346  2.73739  3.18146  2.89801  2.37887  2.77519  2.98518  4.58477  3.61503
          0.07463  4.95298  2.73570  0.61958  0.77255  1.14213  0.38440
    334   2.83982  5.22668  2.43616  2.48809  2.77823  3.38140  3.21714  3.06357  2.56919  3.24537  4.13836  2.82448  3.30036  2.56003  2.42196  2.60070  2.90141  3.14794  5.68935  4.30951    808 - -
          2.68618  4.42225  2.77519  2.73123  3.46354  2.40513  3.72494  3.29354  2.67741  2.69355  4.24690  2.90346  2.73739  3.18146  2.89801  2.37887  2.77519  2.98518  4.58477  3.61503
          0.04944  4.90810  3.19779  0.61958  0.77255  1.27132  0.32915
    335   2.13269  5.14450  3.16010  2.12581  4.41833  3.33894  3.82954  3.21367  2.40475  3.41896  4.00967  2.78006  3.33120  2.92527  3.07765  2.37825  2.45382  2.66877  5.62271  4.25955    809 - -
          2.68618  4.42225  2.77519  2.73123  3.46354  2.40513  3.72494  3.29354  2.67741  2.69355  4.24690  2.90346  2.73739  3.18146  2.89801  2.37887  2.77519  2.98518  4.58477  3.61503
          0.04486  4.87012  3.31867  0.61958  0.77255  1.24203  0.34080
    336   2.73419  5.24429  2.51351  2.33785  4.55423  3.57060  3.80020  4.01619  2.39972  3.53447  2.25242  2.98076  2.36845  2.82735  2.94627  2.53845  2.75419  3.42268  5.69859  4.30973    810 - -
          2.68618  4.42225  2.77519  2.73123  3.46354  2.40513  3.72494  3.29354  2.67741  2.69355  4.24690  2.90346  2.73739  3.18146  2.89801  2.37887  2.77519  2.98518  4.58477  3.61503
          0.01163  4.85611  5.57845  0.61958  0.77255  1.32902  0.30753
    337   2.46946  5.14068  3.04078  2.50418  4.21879  2.72739  2.51512  3.60437  2.59448  3.41517  2.58189  2.44786  4.01840  2.77876  3.07150  2.54513  2.74464  3.40999  5.61835  4.11709    811 - -
          2.68618  4.42225  2.77519  2.73123  3.46354  2.40513  3.72494  3.29354  2.67741  2.69355  4.24690  2.90346  2.73739  3.18146  2.89801  2.37887  2.77519  2.98518  4.58477  3.61503
          0.01163  4.85611  5.57845  0.61958  0.77255  1.28922  0.32226
    338   2.27700  4.88355  3.33170  2.54750  3.91098  3.69464  3.91384  3.48320  2.76041  3.12857  3.45207  3.12457  1.65520  2.93189  3.20275  2.74183  2.77445  2.73334  5.41729  4.11529    812 - -
          2.68618  4.42225  2.77519  2.73123  3.46354  2.40513  3.72494  3.29354  2.67741  2.69355  4.24690  2.90346  2.73739  3.18146  2.89801  2.37887  2.77519  2.98518  4.58477  3.61503
          0.01151  4.86629  5.58863  0.61958  0.77255  1.11335  0.39818
    339   2.41099  5.28401  2.71732  2.25439  4.60039  3.46998  3.81997  3.47418  2.40869  3.54360  3.47810  3.04397  3.46778  2.63329  2.49297  2.48450  2.48009  2.60735  5.73425  4.34130    813 - -
          2.68618  4.42225  2.77519  2.73123  3.46354  2.40513  3.72494  3.29354  2.67741  2.69355  4.24690  2.90346  2.73739  3.18146  2.89801  2.37887  2.77519  2.98518  4.58477  3.61503
          0.10823  4.92144  2.35086  0.61958  0.77255  1.16917  0.37197
    340   2.21385  4.46803  2.57396  2.77881  3.40218  3.69332  3.70109  3.44568  2.73198  2.92556  3.13782  3.02700  3.06653  3.05947  3.20370  2.18764  2.61737  2.69842  5.39000  3.71254    814 - -
          2.68618  4.42225  2.77519  2.73123  3.46354  2.40513  3.72494  3.29354  2.67741  2.69355  4.24690  2.90346  2.73739  3.18146  2.89801  2.37887  2.77519  2.98518  4.58477  3.61503
          0.01172  4.84835  5.57070  0.61958  0.77255  0.96573  0.47917
    341   2.58979  5.26704  2.85390  2.30445  2.95886  3.06458  3.84150  2.91483  2.17899  3.53238  3.98680  2.74213  3.96294  2.86356  2.16172  2.68391  3.07441  3.21591  5.72478  4.29269    815 - -
          2.68618  4.42225  2.77519  2.73123  3.46354  2.40513  3.72494  3.29354  2.67741  2.69355  4.24690  2.90346  2.73739  3.18146  2.89801  2.37887  2.77519  2.98518  4.58477  3.61503
          0.16534  4.95648  1.92858  0.61958  0.77255  0.76344  0.62747
    342   2.54826  4.97621  2.99932  2.67927  4.19211  3.30938  3.51500  3.15570  2.49853  1.63757  3.62263  3.07445  3.79325  2.98406  3.19760  2.72778  2.44136  3.29542  5.49497  4.17885    816 - -
          2.68618  4.42225  2.77519  2.73123  3.46354  2.40513  3.72494  3.29354  2.67741  2.69355  4.24690  2.90346  2.73739  3.18146  2.89801  2.37887  2.77519  2.98518  4.58477  3.61503
          0.01428  4.94325  4.95458  0.61958  0.77255  0.63274  0.75744
    343   2.39470  5.42428  1.66762  2.10333  4.28406  3.16165  3.32164  4.24793  2.36627  3.30392  3.82193  2.81177  3.92099  2.98454  2.93699  2.77633  2.97408  3.76031  5.85957  4.45123    817 - -
          2.68618  4.42225  2.77519  2.73123  3.46354  2.40513  3.72494  3.29354  2.67741  2.69355  4.24690  2.90346  2.73739  3.18146  2.89801  2.37887  2.77519  2.98518  4.58477  3.61503
          0.00898  5.11254  5.83489  0.61958  0.77255  0.48967  0.94888
    344   2.88819  5.46803  2.06141  1.66558  4.29844  2.91541  3.80551  3.53316  2.47856  3.67042  3.81560  2.88248  3.31885  2.89394  3.09906  2.67269  2.94340  3.22101  5.90509  4.12706    818 - -
          2.68618  4.42225  2.77519  2.73123  3.46354  2.40513  3.72494  3.29354  2.67741  2.69355  4.24690  2.90346  2.73739  3.18146  2.89801  2.37887  2.77519  2.98518  4.58477  3.61503
          0.00803  5.22384  5.94619  0.61958  0.77255  0.52157  0.90039
    345   2.55588  4.18117  3.74426  2.44435  2.61324  3.80002  4.31136  3.14000  3.42490  2.35906  2.66672  3.76290  1.88056  3.70738  3.57241  3.07965  3.15512  2.68215  5.25391  2.86204    819 - -
          2.68618  4.42225  2.77519  2.73123  3.46354  2.40513  3.72494  3.29354  2.67741  2.69355  4.24690  2.90346  2.73739  3.18146  2.89801  2.37887  2.77519  2.98518  4.58477  3.61503
          0.00777  5.25730  5.97964  0.61958  0.77255  0.59786  0.79848
    346   2.82573  5.30597  2.60333  2.60929  4.57598  1.46035  4.00746  3.70627  2.76286  3.38184  4.36859  3.22245  3.35076  3.13654  2.95571  2.88770  3.23237  2.18365  5.78776  4.42762    820 - -
          2.68618  4.42225  2.77519  2.73123  3.46354  2.40513  3.72494  3.29354  2.67741  2.69355  4.24690  2.90346  2.73739  3.18146  2.89801  2.37887  2.77519  2.98518  4.58477  3.61503
          0.02893  5.25730  3.75887  0.61958  0.77255  0.50673  0.92247
    347   2.70159  5.37583  3.01134  2.69637  4.03979  3.35435  3.20628  2.73957  2.54743  2.97089  4.42973  2.52487  2.58709  2.77320  2.15545  2.82702  3.14861  3.00283  5.83906  3.72042    821 - -
          2.68618  4.42225  2.77519  2.73123  3.46354  2.40513  3.72494  3.29354  2.67741  2.69355  4.24690  2.90346  2.73739  3.18146  2.89801  2.37887  2.77519  2.98518  4.58477  3.61503
          0.01328  5.25260  4.83407  0.61958  0.77255  0.59760  0.79879
    348   2.92189  5.32650  2.91530  2.59032  4.60545  1.79855  3.78754  3.36313  2.66253  2.91202  2.85155  2.40779  4.18704  3.03552  2.93480  2.53685  3.04292  3.00949  5.80093  4.43383    822 - -
          2.68618  4.42225  2.77519  2.73123  3.46354  2.40513  3.72494  3.29354  2.67741  2.69355  4.24690  2.90346  2.73739  3.18146  2.89801  2.37887  2.77519  2.98518  4.58477  3.61503
          0.00783  5.24982  5.97217  0.61958  0.77255  0.50569  0.92404
    349   2.45599  4.75876  3.71342  3.07426  3.82756  3.49962  4.25418  2.96360  3.09072  1.65866  3.31053  3.24520  4.38212  2.79754  3.63566  2.87763  1.98711  2.57205  3.92152  4.10286    823 - -
          2.68618  4.42225  2.77519  2.73123  3.46354  2.40513  3.72494  3.29354  2.67741  2.69355  4.24690  2.90346  2.73739  3.18146  2.89801  2.37887  2.77519  2.98518  4.58477  3.61503
          0.00767  5.27054  5.99289  0.61958  0.77255  0.50968  0.91801
    350   2.06459  5.49281  3.07550  2.41014  4.83018  2.87370  3.64822  3.98531  2.38109  3.05714  3.19841  2.82691  3.07090  2.83988  2.17661  2.59719  2.93776  3.74964  5.60469  4.46191    824 - -
          2.68618  4.42225  2.77519  2.73123  3.46354  2.40513  3.72494  3.29354  2.67741  2.69355  4.24690  2.90346  2.73739  3.18146  2.89801  2.37887  2.77519  2.98518  4.58477  3.61503
          0.00761  5.27796  6.00030  0.61958  0.77255  0.52738  0.89196
    351   2.78149  5.48158  2.31948  2.43873  4.25367  3.54867  3.67521  4.29150  2.29621  2.51546  4.01779  2.01231  3.93879  2.65844  2.92749  2.81689  3.00552  3.62684  3.34165  3.97338    825 - -
          2.68618  4.42225  2.77519  2.73123  3.46354  2.40513  3.72494  3.29354  2.67741  2.69355  4.24690  2.90346  2.73739  3.18146  2.89801  2.37887  2.77519  2.98518  4.58477  3.61503
          0.00761  5.27796  6.00030  0.61958  0.77255  0.52738  0.89196
    352   2.62345  4.83120  3.28455  3.19639  3.27513  3.97400  3.86997  2.69802  3.18588  1.95735  2.86902  2.17036  4.01044  2.54254  3.45829  2.80487  2.86644  2.56542  5.40154  4.15135    826 - -
          2.68618  4.42225  2.77519  2.73123  3.46354  2.40513  3.72494  3.29354  2.67741  2.69355  4.24690  2.90346  2.73739  3.18146  2.89801  2.37887  2.77519  2.98518  4.58477  3.61503
          0.02314  5.27796  4.03022  0.61958  0.77255  0.52738  0.89196
    353   2.97226  5.51096  2.76553  2.37379  4.85404  1.30614  3.78322  4.33851  2.14691  3.81489  4.33929  3.22016  3.86887  2.83245  2.83427  2.69843  3.14774  3.90065  5.94403  4.53423    827 - -
          2.68618  4.42225  2.77519  2.73123  3.46354  2.40513  3.72494  3.29354  2.67741  2.69355  4.24690  2.90346  2.73739  3.18146  2.89801  2.37887  2.77519  2.98518  4.58477  3.61503
          0.03543  5.26255  3.51896  0.61958  0.77255  0.58056  0.82004
    354   2.49125  5.12982  2.97767  2.73758  4.27051  3.79783  3.06971  3.09359  2.49135  2.34182  3.40898  3.27545  4.22552  3.13009  2.24306  2.83442  2.27260  2.65954  4.80964  4.32357    828 - -
          2.68618  4.42225  2.77519  2.73123  3.46354  2.40513  3.72494  3.29354  2.67741  2.69355  4.24690  2.90346  2.73739  3.18146  2.89801  2.37887  2.77519  2.98518  4.58477  3.61503
          0.00794  5.23506  5.95740  0.61958  0.77255  0.53506  0.88100
    355   2.61617  5.47350  2.65388  2.24549  4.80654  3.77016  3.81547  4.28410  2.33383  2.75417  3.60453  2.99303  3.08447  2.97227  2.05894  2.75219  2.63723  2.68931  5.91345  4.50987    829 - -
          2.68618  4.42225  2.77519  2.73123  3.46354  2.40513  3.72494  3.29354  2.67741  2.69355  4.24690  2.90346  2.73739  3.18146  2.89801  2.37887  2.77519  2.98518  4.58477  3.61503
          0.24699  5.25911  1.54342  0.61958  0.77255  0.59191  0.80579
    356   2.00937  5.20973  3.02104  2.23273  2.74580  3.55141  3.50971  3.50672  2.39487  3.23200  3.89670  3.06881  3.36624  2.95361  2.92081  2.43312  2.84290  3.03228  5.68706  4.13068    830 - -
          2.68618  4.42225  2.77519  2.73123  3.46354  2.40513  3.72494  3.29354  2.67741  2.69355  4.24690  2.90346  2.73739  3.18146  2.89801  2.37887  2.77519  2.98518  4.58477  3.61503
          0.14440  5.02197  2.05674  0.61958  0.77255  1.11884  0.39550
    357   2.50866  5.13524  2.86899  2.49988  3.02417  3.14957  3.84112  3.83857  2.61620  3.37825  2.99769  2.59281  2.89627  2.77352  2.69057  2.54874  2.73445  3.01405  5.61690  3.64298    831 - -
          2.68618  4.42225  2.77519  2.73123  3.46354  2.40513  3.72494  3.29354  2.67741  2.69355  4.24690  2.90346  2.73739  3.18146  2.89801  2.37887  2.77519  2.98518  4.58477  3.61503
          0.10552  4.88881  2.37935  0.61958  0.77255  1.29346  0.32064
    358   2.60278  5.22642  2.78454  2.27625  4.53909  2.81546  3.77412  2.79193  2.41566  3.06422  4.27577  2.58730  2.77646  2.56381  2.98978  2.58138  2.88779  3.26726  5.67901  4.28845    832 - -
          2.68618  4.42225  2.77519  2.73123  3.46354  2.40513  3.72494  3.29354  2.67741  2.69355  4.24690  2.90346  2.73739  3.18146  2.89801  2.37887  2.77519  2.98518  4.58477  3.61503
          0.05720  4.79565  3.05063  0.61958  0.77255  1.35369  0.29879
    359   1.99766  4.96946  2.52818  2.63854  3.47885  2.92805  3.82594  3.61692  2.63118  3.22571  2.95986  2.99621  3.44334  2.76916  3.01467  2.61665  2.82477  3.02644  5.47555  3.47960    833 - -
          2.68613  4.42241  2.77503  2.73139  3.46370  2.40517  3.72511  3.29306  2.67757  2.69371  4.24656  2.90332  2.73737  3.18129  2.89817  2.37898  2.77488  2.98516  4.58493  3.61519
          0.90177  0.68058  2.43238  0.07240  2.66159  0.88226  0.53417
    360   2.24133  5.30732  2.55246  2.39764  4.64120  2.40106  3.39118  4.11936  2.36751  3.24077  4.35094  2.74344  2.94991  2.86157  2.76592  2.77557  2.71783  3.51420  5.74675  3.65412    835 - -
          2.68618  4.42225  2.77519  2.73123  3.46354  2.40513  3.72494  3.29354  2.67741  2.69355  4.24690  2.90346  2.73739  3.18146  2.89801  2.37887  2.77519  2.98518  4.58477  3.61503
          0.10337  4.86882  2.40210  0.61958  0.77255  1.14189  0.38451
    361   2.62053  4.92818  3.10918  2.70941  3.65342  2.18373  3.47363  3.42560  2.69890  2.93664  3.57696  3.21775  3.82084  2.88499  2.66214  2.33458  2.26491  3.15777  4.46009  4.13132    836 - -
          2.68621  4.42243  2.77504  2.73127  3.46372  2.40517  3.72512  3.29372  2.67666  2.69373  4.24708  2.90352  2.73757  3.18130  2.89794  2.37895  2.77502  2.98536  4.58495  3.61521
          0.85917  0.64469  2.96303  0.06599  2.75108  0.40804  1.09348
    362   2.42559  4.69930  3.51201  3.23893  3.33052  3.10817  4.18061  3.05467  3.01496  2.67674  2.99621  3.65334  3.38750  3.02121  3.20249  2.91490  2.42284  1.56990  5.27851  4.04048    838 - -
          2.68618  4.42225  2.77519  2.73123  3.46354  2.40513  3.72494  3.29354  2.67741  2.69355  4.24690  2.90346  2.73739  3.18146  2.89801  2.37887  2.77519  2.98518  4.58477  3.61503
          0.07702  5.13771  2.68449  0.61958  0.77255  0.84909  0.55827
    363   2.41090  5.17592  3.08199  2.72532  4.43097  3.49721  3.70739  3.41605  2.38247  1.59977  4.24166  3.13321  3.29309  2.39327  3.19103  2.75655  2.78308  3.51724  5.66664  4.31780    839 - -
          2.68618  4.42225  2.77519  2.73123  3.46354  2.40513  3.72494  3.29354  2.67741  2.69355  4.24690  2.90346  2.73739  3.18146  2.89801  2.37887  2.77519  2.98518  4.58477  3.61503
          0.01615  5.08294  4.62366  0.61958  0.77255  1.01767  0.44853
    364   2.88851  4.75516  2.95573  2.51994  4.66553  3.25587  3.88440  4.07793  2.40607  3.47426  3.91569  2.12755  3.76069  2.63331  2.95654  2.42376  2.02976  2.92432  5.79912  3.38842    840 - -
          2.68618  4.42225  2.77519  2.73123  3.46354  2.40513  3.72494  3.29354  2.67741  2.69355  4.24690  2.90346  2.73739  3.18146  2.89801  2.37887  2.77519  2.98518  4.58477  3.61503
          0.00932  5.07612  5.79846  0.61958  0.77255  1.02984  0.44171
    365   2.60876  4.84834  3.19417  2.97767  4.02134  3.55773  4.05413  3.40164  2.61039  2.40713  3.45975  3.32327  3.22760  3.28511  3.06234  2.89524  2.77250  2.62736  5.40019  1.71466    841 - -
          2.68618  4.42225  2.77519  2.73123  3.46354  2.40513  3.72494  3.29354  2.67741  2.69355  4.24690  2.90346  2.73739  3.18146  2.89801  2.37887  2.77519  2.98518  4.58477  3.61503
          0.00932  5.07612  5.79846  0.61958  0.77255  0.98039  0.47027
    366   2.00659  5.32068  2.56472  2.58454  3.45074  2.68399  3.40561  3.12153  2.53319  3.60828  3.84815  2.94115  3.59793  2.89563  2.64185  2.47555  2.84408  3.25052  5.77877  4.39405    842 - -
          2.68618  4.42225  2.77519  2.73123  3.46354  2.40513  3.72494  3.29354  2.67741  2.69355  4.24690  2.90346  2.73739  3.18146  2.89801  2.37887  2.77519  2.98518  4.58477  3.61503
          0.02766  5.08631  3.85859  0.61958  0.77255  1.01157  0.45200
    367   2.67761  5.26836  1.49290  2.53001  4.07116  3.12098  3.86784  4.00364  2.64671  2.65518  4.26010  2.80041  3.69338  2.84630  3.14369  2.78808  2.88613  3.29230  4.41970  4.36344    843 - -
          2.68618  4.42225  2.77519  2.73123  3.46354  2.40513  3.72494  3.29354  2.67741  2.69355  4.24690  2.90346  2.73739  3.18146  2.89801  2.37887  2.77519  2.98518  4.58477  3.61503
          0.06514  5.06805  2.86871  0.61958  0.77255  1.04392  0.43397
    368   2.90736  4.43108  4.21432  3.63346  3.54018  3.32220  4.27317  2.60421  3.01206  1.30807  2.91813  3.48872  3.54298  3.64125  3.76628  3.25829  2.68373  2.61030  5.03712  2.65736    844 - -
          2.68618  4.42225  2.77519  2.73123  3.46354  2.40513  3.72494  3.29354  2.67741  2.69355  4.24690  2.90346  2.73739  3.18146  2.89801  2.37887  2.77519  2.98518  4.58477  3.61503
          0.06993  5.01284  2.79864  0.61958  0.77255  1.13265  0.38887
    369   2.59941  4.93596  3.24852  2.63917  2.73989  3.26810  3.09067  3.22244  2.23125  3.34489  3.86634  3.21299  2.79235  2.75254  2.17190  2.88934  2.92354  2.99721  5.58198  4.24175    845 - -
          2.68618  4.42225  2.77519  2.73123  3.46354  2.40513  3.72494  3.29354  2.67741  2.69355  4.24690  2.90346  2.73739  3.18146  2.89801  2.37887  2.77519  2.98518  4.58477  3.61503
          0.18050  4.95345  1.84462  0.61958  0.77255  1.21538  0.35183
    370   2.00546  5.15018  3.10825  2.35558  4.05951  2.89407  3.79013  3.88667  2.50239  3.43349  4.21020  2.90981  3.51239  2.78585  3.03402  1.93289  2.51760  3.27015  5.62292  4.25044    846 - -
          2.68644  4.42308  2.77494  2.73166  3.46303  2.40508  3.72467  3.29369  2.67783  2.69293  4.24690  2.90359  2.73645  3.18174  2.89796  2.37930  2.77517  2.98507  4.58560  3.61488
          1.32576  0.37769  3.01679  1.27735  0.32680  1.27526  0.32761
    371   2.75119  4.70617  3.36225  2.75455  2.84977  3.61065  3.86429  3.00338  2.46642  2.77533  3.12982  2.54281  2.32341  3.16765  3.00163  2.89576  2.87275  2.85222  4.71172  3.33867    851 - -
          2.68618  4.42225  2.77519  2.73123  3.46354  2.40513  3.72494  3.29354  2.67741  2.69355  4.24690  2.90346  2.73739  3.18146  2.89801  2.37887  2.77519  2.98518  4.58477  3.61503
          0.03213  4.77588  3.76414  0.61958  0.77255  1.40692  0.28090
    372   2.65042  5.25493  1.85785  2.32403  4.14983  3.28584  3.56879  4.05894  2.32492  3.55337  4.01781  2.81222  3.03337  2.85293  2.93550  2.43724  2.95166  3.63696  5.69726  3.24729    852 - -
          2.68629  4.42242  2.77451  2.73134  3.46370  2.40529  3.72465  3.29371  2.67728  2.69367  4.24676  2.90348  2.73745  3.18163  2.89812  2.37903  2.77508  2.98471  4.58494  3.61520
          0.75754  0.64054  5.47895  0.07014  2.69216  1.07294  0.41855
    373   2.69735  5.30637  2.80208  2.41599  4.44176  2.63246  3.56613  4.11831  2.24285  3.50105  3.94226  2.89912  3.24355  2.74953  2.27369  2.47780  2.51212  2.96548  5.74583  4.34177    854 - -
          2.68641  4.42482  2.77493  2.73048  3.46424  2.40540  3.72685  3.29411  2.67675  2.69430  4.23245  2.90311  2.73714  3.18173  2.89751  2.37986  2.77576  2.98604  4.58734  3.61360
          1.14924  0.38657  5.58960  2.30905  0.10464  1.31717  0.31183
    374   2.68790  4.87163  3.35061  2.79976  4.02184  3.43070  3.93282  3.47567  2.70445  3.12503  3.96929  2.77075  1.44333  3.12627  3.14819  2.92243  2.84371  2.81743  5.41739  3.32124    910 - -
          2.68618  4.42225  2.77519  2.73123  3.46354  2.40513  3.72494  3.29354  2.67741  2.69355  4.24690  2.90346  2.73739  3.18146  2.89801  2.37887  2.77519  2.98518  4.58477  3.61503
          0.11631  4.86726  2.28176  0.61958  0.77255  1.31717  0.31183
    375   2.66623  5.20791  2.36220  2.10739  4.51692  2.63665  3.76863  3.54539  2.52109  3.49821  4.25956  2.83615  3.96870  2.84061  2.99457  2.41426  2.45256  2.64290  5.66402  4.27576    911 - -
          2.68618  4.42225  2.77519  2.73123  3.46354  2.40513  3.72494  3.29354  2.67741  2.69355  4.24690  2.90346  2.73739  3.18146  2.89801  2.37887  2.77519  2.98518  4.58477  3.61503
          0.01276  4.76371  5.48605  0.61958  0.77255  1.41771  0.27743
    376   2.71067  5.28773  3.35059  2.77843  4.69378  3.18144  3.88897  4.10989  2.15966  3.61444  4.41329  3.15856  4.14217  3.01201  1.10593  2.86749  2.89848  3.73269  5.74643  4.44396    912 - -
          2.68618  4.42225  2.77519  2.73123  3.46354  2.40513  3.72494  3.29354  2.67741  2.69355  4.24690  2.90346  2.73739  3.18146  2.89801  2.37887  2.77519  2.98518  4.58477  3.61503
          0.01276  4.76371  5.48605  0.61958  0.77255  1.41771  0.27743
    377   2.58066  5.18801  2.86135  1.43752  4.48731  3.48084  3.78012  3.11775  2.53956  3.47429  4.24338  2.96958  3.97738  2.78906  2.99757  2.69177  2.40746  3.38529  5.65087  4.26878    913 - -
          2.68618  4.42225  2.77519  2.73123  3.46354  2.40513  3.72494  3.29354  2.67741  2.69355  4.24690  2.90346  2.73739  3.18146  2.89801  2.37887  2.77519  2.98518  4.58477  3.61503
          0.01276  4.76371  5.48605  0.61958  0.77255  1.41771  0.27743
    378   3.06378  4.43364  4.84755  4.25898  3.47429  4.27077  4.61873  1.11475  4.09673  1.82543  2.97874  4.36257  4.60284  3.55828  4.18370  3.58645  2.92919  1.99840  5.13352  3.96846    914 - -
          2.68618  4.42225  2.77519  2.73123  3.46354  2.40513  3.72494  3.29354  2.67741  2.69355  4.24690  2.90346  2.73739  3.18146  2.89801  2.37887  2.77519  2.98518  4.58477  3.61503
          0.01276  4.76371  5.48605  0.61958  0.77255  1.12052  0.39469
    379   2.82135  5.24615  2.80237  1.53195  4.55683  3.60732  3.64812  3.95652  2.45688  2.77272  4.29616  3.02341  3.15100  2.79336  2.95332  2.66991  2.95735  2.64494  5.69980  4.31048    915 - -
          2.68618  4.42225  2.77519  2.73123  3.46354  2.40513  3.72494  3.29354  2.67741  2.69355  4.24690  2.90346  2.73739  3.18146  2.89801  2.37887  2.77519  2.98518  4.58477  3.61503
          0.01164  4.85504  5.57738  0.61958  0.77255  1.28256  0.32480
    380   2.84258  4.28842  4.03284  3.83442  2.84013  3.96408  4.27526  2.05437  3.69414  1.42292  2.75842  3.33535  4.33185  3.44666  3.35934  3.25689  2.81132  2.36273  4.90300  3.71613    916 - -
          2.68618  4.42225  2.77519  2.73123  3.46354  2.40513  3.72494  3.29354  2.67741  2.69355  4.24690  2.90346  2.73739  3.18146  2.89801  2.37887  2.77519  2.98518  4.58477  3.61503
          0.01150  4.86726  5.58960  0.61958  0.77255  0.76960  0.62213
    381   2.71903  5.35044  3.16588  2.30039  4.67407  2.50087  1.93013  4.14361  2.60700  3.64597  3.93649  2.59368  4.07116  2.97109  2.18755  2.87027  2.82899  3.54383  5.79611  4.40067    917 - -
          2.68618  4.42225  2.77519  2.73123  3.46354  2.40513  3.72494  3.29354  2.67741  2.69355  4.24690  2.90346  2.73739  3.18146  2.89801  2.37887  2.77519  2.98518  4.58477  3.61503
          0.00972  5.03417  5.75651  0.61958  0.77255  0.47515  0.97231
    382   2.86678  4.41055  4.82581  3.98768  3.14784  3.87149  4.48915  2.53698  3.56590  1.12825  3.14100  4.27566  4.16481  4.19616  3.90951  3.32141  2.74380  2.26489  5.02990  2.52769    918 - -
          2.68618  4.42225  2.77519  2.73123  3.46354  2.40513  3.72494  3.29354  2.67741  2.69355  4.24690  2.90346  2.73739  3.18146  2.89801  2.37887  2.77519  2.98518  4.58477  3.61503
          0.00821  5.20219  5.92454  0.61958  0.77255  0.75896  0.63140
    383   2.45671  3.93931  4.67739  4.08028  3.11111  3.29515  4.45943  2.87705  3.92549  2.53985  3.17356  4.13016  4.00361  4.11082  4.03713  2.92662  1.28742  2.12013  4.04547  3.14149    919 - -
          2.68618  4.42225  2.77519  2.73123  3.46354  2.40513  3.72494  3.29354  2.67741  2.69355  4.24690  2.90346  2.73739  3.18146  2.89801  2.37887  2.77519  2.98518  4.58477  3.61503
          0.00821  5.20219  5.92454  0.61958  0.77255  0.68715  0.69918
    384   2.93854  5.04564  3.15576  2.72539  3.87635  1.43582  4.06404  3.33642  2.90851  2.66989  3.37562  2.47287  4.23712  3.07160  3.28062  2.91375  3.14319  2.73075  5.57467  4.27101    920 - -
          2.68618  4.42225  2.77519  2.73123  3.46354  2.40513  3.72494  3.29354  2.67741  2.69355  4.24690  2.90346  2.73739  3.18146  2.89801  2.37887  2.77519  2.98518  4.58477  3.61503
          0.00810  5.21537  5.93772  0.61958  0.77255  0.67127  0.71551
    385   2.91286  5.41261  3.03899  2.61606  4.72516  3.36920  3.03070  3.92879  2.70936  3.25419  4.46248  1.51396  2.01029  3.06757  3.19641  2.77038  3.07903  3.78577  5.86539  4.09315    921 - -
          2.68618  4.42225  2.77519  2.73123  3.46354  2.40513  3.72494  3.29354  2.67741  2.69355  4.24690  2.90346  2.73739  3.18146  2.89801  2.37887  2.77519  2.98518  4.58477  3.61503
          0.00803  5.22476  5.94711  0.61958  0.77255  0.62616  0.76495
    386   2.35057  4.82431  3.50749  3.07774  3.97721  3.94714  4.18667  3.15337  2.82665  2.35649  1.36772  3.62326  3.11165  3.27583  3.32118  2.97170  3.03739  3.03431  5.39251  3.96011    922 - -
          2.68618  4.42225  2.77519  2.73123  3.46354  2.40513  3.72494  3.29354  2.67741  2.69355  4.24690  2.90346  2.73739  3.18146  2.89801  2.37887  2.77519  2.98518  4.58477  3.61503
          0.00793  5.23750  5.95985  0.61958  0.77255  0.65982  0.72762
    387   2.66900  5.48866  2.75057  1.68238  3.61379  2.94099  3.91358  4.31767  2.41297  3.46255  3.77786  2.61729  3.76937  2.52678  2.75282  2.72769  2.53512  3.87865  5.92205  4.40792    923 - -
          2.68618  4.42225  2.77519  2.73123  3.46354  2.40513  3.72494  3.29354  2.67741  2.69355  4.24690  2.90346  2.73739  3.18146  2.89801  2.37887  2.77519  2.98518  4.58477  3.61503
          0.00793  5.23750  5.95985  0.61958  0.77255  0.65982  0.72762
    388   2.71018  5.39175  3.28201  2.16057  4.69587  2.76186  3.96908  3.95556  2.39379  3.67865  4.44371  3.26461  3.55940  3.02507  1.48961  2.97215  3.21909  3.34885  2.97377  3.94409    924 - -
          2.68618  4.42225  2.77519  2.73123  3.46354  2.40513  3.72494  3.29354  2.67741  2.69355  4.24690  2.90346  2.73739  3.18146  2.89801  2.37887  2.77519  2.98518  4.58477  3.61503
          0.00793  5.23750  5.95985  0.61958  0.77255  0.56567  0.83928
    389   2.88006  4.86842  3.02411  2.96027  2.45908  3.33167  3.85904  3.40125  2.69479  2.62505  3.08911  3.45259  4.32347  3.34212  3.37530  2.86055  2.85844  2.68592  5.43110  1.75472    925 - -
          2.68618  4.42225  2.77519  2.73123  3.46354  2.40513  3.72494  3.29354  2.67741  2.69355  4.24690  2.90346  2.73739  3.18146  2.89801  2.37887  2.77519  2.98518  4.58477  3.61503
          0.00779  5.25434  5.97669  0.61958  0.77255  0.60744  0.78690
    390   2.26000  4.60396  3.09932  3.06105  3.33490  4.07488  4.35428  1.75297  3.53963  2.37741  2.65458  3.33761  3.20252  3.80430  3.81325  2.89135  2.99400  2.25645  5.20403  3.62998    926 - -
          2.68618  4.42225  2.77519  2.73123  3.46354  2.40513  3.72494  3.29354  2.67741  2.69355  4.24690  2.90346  2.73739  3.18146  2.89801  2.37887  2.77519  2.98518  4.58477  3.61503
          0.00779  5.25434  5.97669  0.61958  0.77255  0.60744  0.78690
    391   2.76791  5.00781  2.84486  2.92705  3.74357  3.88815  3.72692  3.36541  2.91892  3.24351  4.09378  3.15894  3.11201  3.31210  3.30255  2.98164  3.10931  3.31145  1.46326  2.49051    927 - -
          2.68618  4.42225  2.77519  2.73123  3.46354  2.40513  3.72494  3.29354  2.67741  2.69355  4.24690  2.90346  2.73739  3.18146  2.89801  2.37887  2.77519  2.98518  4.58477  3.61503
          0.43465  5.25434  1.05760  0.61958  0.77255  0.52088  0.90140
    392   2.82247  4.94174  2.60797  2.71779  4.15810  2.49714  3.88288  2.56992  2.65439  3.02483  4.01906  2.91222  4.06157  2.83295  3.11532  2.32229  2.79506  2.53928  5.46023  3.10978    928 - -
          2.68618  4.42225  2.77519  2.73123  3.46354  2.40513  3.72494  3.29354  2.67741  2.69355  4.24690  2.90346  2.73739  3.18146  2.89801  2.37887  2.77519  2.98518  4.58477  3.61503
          0.01164  4.85468  5.57703  0.61958  0.77255  1.33052  0.30699
    393   2.77015  4.36701  4.13141  3.55179  3.16534  3.90931  4.20325  2.15137  3.45732  2.39825  2.87905  3.82398  2.65025  3.70404  3.69248  2.36132  1.78011  2.61633  4.97594  3.77558    929 - -
          2.68618  4.42225  2.77519  2.73123  3.46354  2.40513  3.72494  3.29354  2.67741  2.69355  4.24690  2.90346  2.73739  3.18146  2.89801  2.37887  2.77519  2.98518  4.58477  3.61503
          0.01164  4.85468  5.57703  0.61958  0.77255  1.33052  0.30699
    394   2.71956  5.30525  2.81045  1.62029  4.63266  3.47757  3.79919  4.10755  2.48326  3.60290  4.35147  1.77397  4.00105  2.82624  3.03606  2.80211  2.99453  3.20783  5.27482  4.10186    930 - -
          2.68618  4.42225  2.77519  2.73123  3.46354  2.40513  3.72494  3.29354  2.67741  2.69355  4.24690  2.90346  2.73739  3.18146  2.89801  2.37887  2.77519  2.98518  4.58477  3.61503
          0.01164  4.85468  5.57703  0.61958  0.77255  0.26555  1.45580
    395   2.68898  5.23448  3.36963  2.81205  4.09900  2.31925  3.80636  3.75616  2.66662  2.28353  4.30185  2.53689  4.20614  3.15835  2.62028  1.85955  2.65456  3.33384  5.72903  4.38439    931 - -
          2.68618  4.42225  2.77519  2.73123  3.46354  2.40513  3.72494  3.29354  2.67741  2.69355  4.24690  2.90346  2.73739  3.18146  2.89801  2.37887  2.77519  2.98518  4.58477  3.61503
          0.00785  5.24644  5.96879  0.61958  0.77255  0.63247  0.75775
    396   3.03341  4.48656  4.58735  3.58039  2.06541  4.15026  4.45920  1.93604  3.12942  2.50102  3.51125  4.16657  1.80083  3.62771  4.01034  3.44138  3.26545  2.10652  5.10037  3.67922    932 - -
          2.68618  4.42225  2.77519  2.73123  3.46354  2.40513  3.72494  3.29354  2.67741  2.69355  4.24690  2.90346  2.73739  3.18146  2.89801  2.37887  2.77519  2.98518  4.58477  3.61503
          0.09119  5.24644  2.50241  0.61958  0.77255  0.63247  0.75775
    397   2.35695  5.43592  1.80168  2.60929  4.77096  3.40144  3.56472  4.24996  2.65397  3.51881  4.47955  2.05541  2.98460  3.01453  2.78567  2.91616  2.62125  3.32020  5.87485  4.46987    933 - -
          2.68618  4.42225  2.77519  2.73123  3.46354  2.40513  3.72494  3.29354  2.67741  2.69355  4.24690  2.90346  2.73739  3.18146  2.89801  2.37887  2.77519  2.98518  4.58477  3.61503
          0.00853  5.16379  5.88613  0.61958  0.77255  0.85333  0.55512
    398   2.87987  4.65338  3.79607  2.70074  3.39382  1.60918  4.23305  2.97408  3.30227  1.90748  3.75877  3.74053  4.35086  3.59552  2.76651  3.22314  2.97074  2.45313  4.21479  4.01432    934 - -
          2.68618  4.42225  2.77519  2.73123  3.46354  2.40513  3.72494  3.29354  2.67741  2.69355  4.24690  2.90346  2.73739  3.18146  2.89801  2.37887  2.77519  2.98518  4.58477  3.61503
          0.27228  5.16379  1.45827  0.61958  0.77255  0.85333  0.55512
    399   2.76834  5.10612  3.20217  2.37462  4.36335  3.65717  3.85661  2.79736  2.12586  2.87145  4.17112  2.94750  3.70633  2.76545  2.63285  2.16804  2.85427  2.50596  5.18132  4.24473    935 - -
          2.68618  4.42225  2.77519  2.73123  3.46354  2.40513  3.72494  3.29354  2.67741  2.69355  4.24690  2.90346  2.73739  3.18146  2.89801  2.37887  2.77519  2.98518  4.58477  3.61503
          0.15165  4.90260  2.01526  0.61958  0.77255  1.27772  0.32666
    400   2.70244  5.28580  2.84788  1.91989  4.62502  3.56517  3.75289  4.10542  1.57149  3.58753  3.65323  2.93483  3.22435  2.85188  2.65502  2.66951  2.96228  3.67344  5.72093  4.31551    936 - -
          2.68618  4.42225  2.77519  2.73123  3.46354  2.40513  3.72494  3.29354  2.67741  2.69355  4.24690  2.90346  2.73739  3.18146  2.89801  2.37887  2.77519  2.98518  4.58477  3.61503
          0.01276  4.76371  5.48605  0.61958  0.77255  1.03572  0.43846
    401   2.39251  4.62710  3.24753  2.98716  1.73468  3.31168  4.03746  3.11512  2.50952  2.66505  3.57721  3.48788  3.44990  3.33213  3.39813  2.95148  2.75223  2.90676  4.41046  3.18406    937 - -
          2.68517  4.42348  2.77359  2.72986  3.46466  2.40552  3.72562  3.29322  2.67797  2.69434  4.24788  2.90366  2.73738  3.18188  2.89905  2.37860  2.77499  2.98497  4.58571  3.61561
          1.53272  0.24797  5.60699  1.43634  0.27154  1.16979  0.37169
    402   2.61460  4.74857  3.50443  2.90002  3.82100  3.76853  3.99916  2.82665  2.33493  2.70724  3.45256  3.40665  1.61665  3.24252  3.32271  2.82636  2.55785  3.03856  5.30589  3.96767    952 - -
          2.68618  4.42225  2.77519  2.73123  3.46354  2.40513  3.72494  3.29354  2.67741  2.69355  4.24690  2.90346  2.73739  3.18146  2.89801  2.37887  2.77519  2.98518  4.58477  3.61503
          0.01093  4.91763  5.63997  0.61958  0.77255  0.82877  0.57374
    403   2.98194  4.36217  4.86744  4.26147  3.16904  4.15501  4.49022  1.49386  4.06790  1.59007  3.46891  3.69683  4.51467  4.21570  4.10790  3.46528  2.39322  1.93555  5.00371  3.55708    953 - -
          2.68618  4.42225  2.77519  2.73123  3.46354  2.40513  3.72494  3.29354  2.67741  2.69355  4.24690  2.90346  2.73739  3.18146  2.89801  2.37887  2.77519  2.98518  4.58477  3.61503
          0.03131  5.03785  3.71590  0.61958  0.77255  1.09404  0.40776
    404   2.40391  5.33087  3.11681  2.47074  4.59899  3.66729  3.27709  3.70977  2.14475  3.06416  4.28825  2.77330  2.92421  2.65801  2.26717  2.81252  2.67647  2.72259  5.77915  4.33393    954 - -
          2.68618  4.42225  2.77519  2.73123  3.46354  2.40513  3.72494  3.29354  2.67741  2.69355  4.24690  2.90346  2.73739  3.18146  2.89801  2.37887  2.77519  2.98518  4.58477  3.61503
          0.00990  5.01644  5.73878  0.61958  0.77255  1.12725  0.39145
    405   2.92243  4.38036  2.80048  4.02671  2.27158  3.45343  4.41441  2.05374  3.87499  1.34300  3.43694  4.15331  4.45865  4.05939  3.98871  3.39465  3.18907  2.30788  5.00328  3.82044    955 - -
          2.68618  4.42225  2.77519  2.73123  3.46354  2.40513  3.72494  3.29354  2.67741  2.69355  4.24690  2.90346  2.73739  3.18146  2.89801  2.37887  2.77519  2.98518  4.58477  3.61503
          0.07929  5.01644  2.66502  0.61958  0.77255  0.22638  1.59659
    406   2.83865  5.48579  2.80208  2.44412  4.06509  1.93544  3.74633  4.16134  1.87081  3.79002  4.52710  2.54577  4.14908  2.85015  2.28284  2.86843  3.10314  3.78842  5.10481  4.05543    956 - -
          2.68618  4.42225  2.77519  2.73123  3.46354  2.40513  3.72494  3.29354  2.67741  2.69355  4.24690  2.90346  2.73739  3.18146  2.89801  2.37887  2.77519  2.98518  4.58477  3.61503
          0.00793  5.23746  5.95980  0.61958  0.77255  0.39047  1.12929
    407   2.75134  5.49207  3.12663  2.30924  3.99785  2.48990  3.37096  4.30551  2.22428  3.25154  4.53546  3.25548  3.39700  2.85845  2.72435  2.31569  2.65328  3.84428  5.93100  2.36474    957 - -
          2.68618  4.42225  2.77519  2.73123  3.46354  2.40513  3.72494  3.29354  2.67741  2.69355  4.24690  2.90346  2.73739  3.18146  2.89801  2.37887  2.77519  2.98518  4.58477  3.61503
          0.00752  5.28930  6.01165  0.61958  0.77255  0.48576  0.95510
    408   2.52690  5.09530  3.05916  2.94832  4.30097  1.63289  4.01424  3.53160  2.78915  3.09984  4.09131  3.16465  4.27034  3.27781  3.38194  2.77605  1.87837  2.73079  4.29891  4.31560    958 - -
          2.68618  4.42225  2.77519  2.73123  3.46354  2.40513  3.72494  3.29354  2.67741  2.69355  4.24690  2.90346  2.73739  3.18146  2.89801  2.37887  2.77519  2.98518  4.58477  3.61503
          0.00752  5.28930  6.01165  0.61958  0.77255  0.48576  0.95510
    409   3.15764  5.84395  2.77052  0.79617  5.16917  3.89701  4.21224  4.66397  2.90092  4.13962  4.90676  3.35659  4.37899  2.06137  3.54131  3.24126  3.55271  3.46938  6.27590  4.83633    959 - -
          2.68618  4.42225  2.77519  2.73123  3.46354  2.40513  3.72494  3.29354  2.67741  2.69355  4.24690  2.90346  2.73739  3.18146  2.89801  2.37887  2.77519  2.98518  4.58477  3.61503
          0.00752  5.28930  6.01165  0.61958  0.77255  0.48576  0.95510
    410   3.03651  4.82579  3.49509  2.53572  3.97402  3.98833  4.23104  2.18160  3.20818  2.24239  3.59103  3.55911  4.36960  3.32855  1.65402  3.22478  3.09575  2.10394  5.39824  4.15105    960 - -
          2.68618  4.42225  2.77519  2.73123  3.46354  2.40513  3.72494  3.29354  2.67741  2.69355  4.24690  2.90346  2.73739  3.18146  2.89801  2.37887  2.77519  2.98518  4.58477  3.61503
          0.00752  5.28930  6.01165  0.61958  0.77255  0.48576  0.95510
    411   2.81123  4.47014  5.02181  4.41016  3.26432  4.26239  4.59404  2.59285  4.20409  2.02778  3.49701  4.41284  4.62331  4.34036  4.22491  3.57314  2.89979  1.69555  1.37255  3.65200    961 - -
          2.68618  4.42225  2.77519  2.73123  3.46354  2.40513  3.72494  3.29354  2.67741  2.69355  4.24690  2.90346  2.73739  3.18146  2.89801  2.37887  2.77519  2.98518  4.58477  3.61503
          0.00752  5.28930  6.01165  0.61958  0.77255  0.48576  0.95510
    412   3.17242  5.63617  3.42994  1.60056  5.01057  3.91827  4.05248  4.46929  2.19498  3.92432  4.68079  3.11019  4.30511  2.61684  1.31114  3.13434  3.13503  3.68607  6.02513  4.66261    962 - -
          2.68618  4.42225  2.77519  2.73123  3.46354  2.40513  3.72494  3.29354  2.67741  2.69355  4.24690  2.90346  2.73739  3.18146  2.89801  2.37887  2.77519  2.98518  4.58477  3.61503
          0.00752  5.28930  6.01165  0.61958  0.77255  0.48576  0.95510
    413   3.37011  4.72046  5.33133  4.72078  2.39707  4.56755  4.89515  1.02868  4.51656  1.61286  3.31765  4.72914  4.88754  3.88304  4.51592  3.88727  3.59828  2.19587  4.86290  4.17390    963 - -
          2.68618  4.42225  2.77519  2.73123  3.46354  2.40513  3.72494  3.29354  2.67741  2.69355  4.24690  2.90346  2.73739  3.18146  2.89801  2.37887  2.77519  2.98518  4.58477  3.61503
          0.00752  5.28930  6.01165  0.61958  0.77255  0.48576  0.95510
    414   2.61850  5.00556  3.40978  2.93642  3.76471  3.91252  3.81659  2.57499  2.64733  3.04706  4.09291  3.11419  4.29848  3.09215  2.41961  3.05689  1.86232  2.20014  5.54843  3.02533    964 - -
          2.68618  4.42225  2.77519  2.73123  3.46354  2.40513  3.72494  3.29354  2.67741  2.69355  4.24690  2.90346  2.73739  3.18146  2.89801  2.37887  2.77519  2.98518  4.58477  3.61503
          0.00752  5.28930  6.01165  0.61958  0.77255  0.48576  0.95510
    415   3.04721  4.69423  4.05420  3.48358  2.29700  4.05847  2.90773  3.10407  3.42362  1.71455  3.33477  1.86579  4.43523  3.34869  3.74195  2.47376  3.27898  2.96140  5.27592  3.66935    965 - -
          2.68618  4.42225  2.77519  2.73123  3.46354  2.40513  3.72494  3.29354  2.67741  2.69355  4.24690  2.90346  2.73739  3.18146  2.89801  2.37887  2.77519  2.98518  4.58477  3.61503
          0.00752  5.28930  6.01165  0.61958  0.77255  0.48576  0.95510
    416   2.98209  4.64456  3.80222  3.26697  3.06483  3.65376  3.23783  2.25755  3.46382  2.04089  3.59890  2.43670  4.45564  3.43704  3.41418  3.34290  2.66083  1.93909  5.24187  2.88609    966 - -
          2.68618  4.42225  2.77519  2.73123  3.46354  2.40513  3.72494  3.29354  2.67741  2.69355  4.24690  2.90346  2.73739  3.18146  2.89801  2.37887  2.77519  2.98518  4.58477  3.61503
          0.00752  5.28930  6.01165  0.61958  0.77255  0.48576  0.95510
    417   3.04166  5.31585  3.14127  2.83779  3.41942  2.64047  4.06883  4.03451  2.85805  3.61117  4.40750  1.40613  4.24582  3.20505  3.33241  2.60630  1.85201  3.68172  5.82688  4.16178    967 - -
          2.68632  4.42245  2.77523  2.73113  3.46374  2.40521  3.72515  3.29325  2.67761  2.69375  4.24565  2.90331  2.73744  3.18166  2.89821  2.37907  2.77526  2.98397  4.58497  3.61489
          0.60075  1.94340  1.17640  0.92349  0.50605  0.48576  0.95510
    418   2.85383  5.33318  1.66950  2.25812  4.66423  3.37549  3.56576  4.14123  2.56246  2.99715  3.67548  2.61752  3.54589  2.88270  3.05389  2.20119  3.02132  3.71637  5.77402  4.37027    978 - -
          2.68618  4.42225  2.77519  2.73123  3.46354  2.40513  3.72494  3.29354  2.67741  2.69355  4.24690  2.90346  2.73739  3.18146  2.89801  2.37887  2.77519  2.98518  4.58477  3.61503
          0.14817  4.92411  2.03677  0.61958  0.77255  1.25220  0.33670
    419   2.75066  4.64572  3.85033  3.37164  4.27648  3.56145  4.37544  3.64222  3.32511  3.34401  3.38108  3.66252  3.49331  3.64724  3.67414  2.14110  0.89941  3.28708  5.66536  4.43119    979 - -
          2.68618  4.42225  2.77519  2.73123  3.46354  2.40513  3.72494  3.29354  2.67741  2.69355  4.24690  2.90346  2.73739  3.18146  2.89801  2.37887  2.77519  2.98518  4.58477  3.61503
          0.01245  4.78839  5.51073  0.61958  0.77255  0.34033  1.24317
    420   2.27712  4.65961  3.72270  3.19411  3.81084  2.48087  4.32968  3.14682  3.44509  2.88816  1.30332  3.84182  4.41108  3.72465  3.75578  3.28558  3.25914  2.10067  5.28090  4.06245    980 - -
          2.68618  4.42225  2.77519  2.73123  3.46354  2.40513  3.72494  3.29354  2.67741  2.69355  4.24690  2.90346  2.73739  3.18146  2.89801  2.37887  2.77519  2.98518  4.58477  3.61503
          0.00825  5.19709  5.91944  0.61958  0.77255  0.77224  0.61985
    421   2.88211  5.37467  1.46760  2.95578  4.62385  3.90744  3.87078  4.04343  3.21662  3.67050  1.15620  3.48159  3.97974  3.49520  3.68937  3.28760  3.51479  3.73589  5.94840  4.60750    981 - -
          2.68618  4.42225  2.77519  2.73123  3.46354  2.40513  3.72494  3.29354  2.67741  2.69355  4.24690  2.90346  2.73739  3.18146  2.89801  2.37887  2.77519  2.98518  4.58477  3.61503
          0.00825  5.19709  5.91944  0.61958  0.77255  0.77224  0.61985
    422   1.86823  5.44328  3.05695  2.40330  4.77587  3.66076  3.05017  4.25313  2.66928  3.74323  3.93219  2.72777  3.15283  2.91388  2.89029  2.40851  1.94221  3.82720  5.88351  3.92606    982 - -
          2.68618  4.42225  2.77519  2.73123  3.46354  2.40513  3.72494  3.29354  2.67741  2.69355  4.24690  2.90346  2.73739  3.18146  2.89801  2.37887  2.77519  2.98518  4.58477  3.61503
          0.00825  5.19709  5.91944  0.61958  0.77255  0.34098  1.24158
    423   5.05052  6.51640  5.04494  4.99852  4.45263  5.12858  0.11351  5.89472  4.82901  5.12365  6.36946  5.28134  5.75024  5.37132  4.97384  5.11495  5.42500  5.63216  5.97291  4.27808    983 - -
          2.68618  4.42225  2.77519  2.73123  3.46354  2.40513  3.72494  3.29354  2.67741  2.69355  4.24690  2.90346  2.73739  3.18146  2.89801  2.37887  2.77519  2.98518  4.58477  3.61503
          0.00752  5.28930  6.01165  0.61958  0.77255  0.48576  0.95510
    424   4.06640  5.85290  5.18751  5.21400  6.13536  4.54622  6.20344  5.86852  5.38445  5.43716  6.44269  5.22725  0.11491  5.68483  5.48429  4.26858  4.24196  5.20557  7.20030  6.30286    984 - -
          2.68618  4.42225  2.77519  2.73123  3.46354  2.40513  3.72494  3.29354  2.67741  2.69355  4.24690  2.90346  2.73739  3.18146  2.89801  2.37887  2.77519  2.98518  4.58477  3.61503
          0.00752  5.28930  6.01165  0.61958  0.77255  0.48576  0.95510
    425   3.88153  5.16285  5.85594  5.26984  2.48331  5.17965  5.49824  0.93023  5.09962  2.23898  1.46977  5.33841  5.39240  5.11280  5.08455  4.52904  4.10405  2.65485  5.75021  4.34310    985 - -
          2.68618  4.42225  2.77519  2.73123  3.46354  2.40513  3.72494  3.29354  2.67741  2.69355  4.24690  2.90346  2.73739  3.18146  2.89801  2.37887  2.77519  2.98518  4.58477  3.61503
          0.00752  5.28930  6.01165  0.61958  0.77255  0.48576  0.95510
    426   5.52641  6.74087  5.54337  5.53485  5.33126  5.32197  0.06087  6.52924  5.46209  5.73604  6.99236  5.84188  5.96359  5.96893  5.54545  5.66394  5.92659  6.21267  6.63221  5.28521    986 - -
          2.68618  4.42225  2.77519  2.73123  3.46354  2.40513  3.72494  3.29354  2.67741  2.69355  4.24690  2.90346  2.73739  3.18146  2.89801  2.37887  2.77519  2.98518  4.58477  3.61503
          0.00752  5.28930  6.01165  0.61958  0.77255  0.48576  0.95510
    427   3.79101  5.09488  5.74965  5.14830  2.35907  5.04684  5.36701  1.52312  4.96637  0.81395  3.46212  5.20854  3.64953  4.98367  4.94747  4.38526  4.01154  2.69670  5.65246  4.57472    987 - -
          2.68618  4.42225  2.77519  2.73123  3.46354  2.40513  3.72494  3.29354  2.67741  2.69355  4.24690  2.90346  2.73739  3.18146  2.89801  2.37887  2.77519  2.98518  4.58477  3.61503
          0.00752  5.28930  6.01165  0.61958  0.77255  0.48576  0.95510
    428   5.52641  6.74087  5.54337  5.53485  5.33126  5.32197  0.06087  6.52924  5.46209  5.73604  6.99236  5.84188  5.96359  5.96893  5.54545  5.66394  5.92659  6.21267  6.63221  5.28521    988 - -
          2.68618  4.42225  2.77519  2.73123  3.46354  2.40513  3.72494  3.29354  2.67741  2.69355  4.24690  2.90346  2.73739  3.18146  2.89801  2.37887  2.77519  2.98518  4.58477  3.61503
          0.00752  5.28930  6.01165  0.61958  0.77255  0.48576  0.95510
    429   2.98931  4.69589  4.11002  2.98110  3.82077  1.33875  4.36939  3.15474  3.48310  1.63212  3.59026  3.90613  4.46960  3.48025  3.78285  3.35469  3.30732  2.28607  5.29797  4.08274    989 - -
          2.68618  4.42225  2.77519  2.73123  3.46354  2.40513  3.72494  3.29354  2.67741  2.69355  4.24690  2.90346  2.73739  3.18146  2.89801  2.37887  2.77519  2.98518  4.58477  3.61503
          0.00752  5.28930  6.01165  0.61958  0.77255  0.48576  0.95510
    430   2.94156  4.51343  4.59001  3.99959  2.98686  3.64871  2.48097  2.95861  3.86817  2.38352  2.04278  2.73782  4.53775  4.07626  4.02488  3.22543  2.73795  1.68998  5.12662  3.04030    990 - -
          2.68618  4.42225  2.77519  2.73123  3.46354  2.40513  3.72494  3.29354  2.67741  2.69355  4.24690  2.90346  2.73739  3.18146  2.89801  2.37887  2.77519  2.98518  4.58477  3.61503
          0.00752  5.28930  6.01165  0.61958  0.77255  0.48576  0.95510
    431   2.81286  5.35357  2.52137  2.69590  2.59947  3.81313  3.88245  4.07869  2.77431  3.63133  4.20026  3.04649  2.84006  2.14401  2.73854  2.93916  3.24199  3.59821  2.12002  3.79763    991 - -
          2.68618  4.42225  2.77519  2.73123  3.46354  2.40513  3.72494  3.29354  2.67741  2.69355  4.24690  2.90346  2.73739  3.18146  2.89801  2.37887  2.77519  2.98518  4.58477  3.61503
          0.00752  5.28930  6.01165  0.61958  0.77255  0.48576  0.95510
    432   2.83451  4.47763  4.90312  4.29843  1.17477  4.23557  4.55920  2.65753  4.11407  2.61782  2.70384  4.35016  4.59950  4.27057  4.17215  2.06523  3.31366  2.32322  5.09195  3.53894    992 - -
          2.68618  4.42225  2.77519  2.73123  3.46354  2.40513  3.72494  3.29354  2.67741  2.69355  4.24690  2.90346  2.73739  3.18146  2.89801  2.37887  2.77519  2.98518  4.58477  3.61503
          0.00752  5.28930  6.01165  0.61958  0.77255  0.48576  0.95510
    433   2.96281  5.50047  2.44183  1.85409  4.83722  3.78599  3.97413  3.75918  2.71093  3.28165  4.54354  3.25672  4.17981  1.41690  2.49945  2.97671  3.24174  3.69707  5.93767  4.05394    993 - -
          2.68618  4.42225  2.77519  2.73123  3.46354  2.40513  3.72494  3.29354  2.67741  2.69355  4.24690  2.90346  2.73739  3.18146  2.89801  2.37887  2.77519  2.98518  4.58477  3.61503
          0.00752  5.28930  6.01165  0.61958  0.77255  0.48576  0.95510
    434   3.79028  5.05857  5.80357  5.25203  4.06587  5.17080  5.62346  1.71717  5.10765  1.02975  3.89005  5.33121  3.61928  5.22694  5.15512  4.53440  4.03024  1.23304  5.96988  4.83428    994 - -
          2.68618  4.42225  2.77519  2.73123  3.46354  2.40513  3.72494  3.29354  2.67741  2.69355  4.24690  2.90346  2.73739  3.18146  2.89801  2.37887  2.77519  2.98518  4.58477  3.61503
          0.00752  5.28930  6.01165  0.61958  0.77255  0.48576  0.95510
    435   3.05793  4.62553  3.74250  1.86555  3.74047  4.10982  4.39126  2.47425  3.58349  1.69824  3.23500  3.97595  4.48303  3.77919  3.45746  3.37784  3.23596  1.62611  5.23003  4.02296    995 - -
          2.68618  4.42225  2.77519  2.73123  3.46354  2.40513  3.72494  3.29354  2.67741  2.69355  4.24690  2.90346  2.73739  3.18146  2.89801  2.37887  2.77519  2.98518  4.58477  3.61503
          0.00752  5.28930  6.01165  0.61958  0.77255  0.48576  0.95510
    436   2.61838  5.50803  2.33699  2.49318  4.74344  3.13885  3.80585  4.25577  2.55119  3.75218  4.34252  1.46286  4.17465  2.81691  3.06699  2.75195  2.64065  3.24281  5.94295  4.53423    996 - -
          2.68618  4.42225  2.77519  2.73123  3.46354  2.40513  3.72494  3.29354  2.67741  2.69355  4.24690  2.90346  2.73739  3.18146  2.89801  2.37887  2.77519  2.98518  4.58477  3.61503
          0.01408  5.28930  4.71766  0.61958  0.77255  0.48576  0.95510
    437   2.79780  5.44842  3.16637  2.23128  4.76555  2.01979  3.98365  2.97707  2.57327  3.74140  4.49728  3.23827  3.33529  3.09027  1.56953  2.96793  3.20033  3.54442  5.89821  4.50604    997 - -
          2.68618  4.42225  2.77519  2.73123  3.46354  2.40513  3.72494  3.29354  2.67741  2.69355  4.24690  2.90346  2.73739  3.18146  2.89801  2.37887  2.77519  2.98518  4.58477  3.61503
          0.13731  5.28280  2.09375  0.61958  0.77255  0.50990  0.91769
    438   2.79776  5.42063  2.53676  2.48506  4.75206  3.40480  3.38478  4.22853  2.53892  2.97776  4.46489  2.65288  3.87140  1.72664  2.82997  2.81820  2.98024  2.68698  4.85882  3.64950    998 - -
          2.68618  4.42225  2.77519  2.73123  3.46354  2.40513  3.72494  3.29354  2.67741  2.69355  4.24690  2.90346  2.73739  3.18146  2.89801  2.37887  2.77519  2.98518  4.58477  3.61503
          0.09162  5.15410  2.50379  0.61958  0.77255  0.87525  0.53915
    439   2.46723  5.41722  2.17673  2.53750  4.75607  1.84689  3.53427  4.23867  2.41348  3.71988  4.46016  2.94470  2.80364  2.87972  3.07330  2.83227  2.65263  3.80464  5.85323  4.34862    999 - -
          2.68618  4.42225  2.77519  2.73123  3.46354  2.40513  3.72494  3.29354  2.67741  2.69355  4.24690  2.90346  2.73739  3.18146  2.89801  2.37887  2.77519  2.98518  4.58477  3.61503
          0.11263  5.07184  2.30010  0.61958  0.77255  0.80955  0.58889
    440   2.50307  4.75557  3.29055  2.72715  2.50392  3.70064  3.99727  2.68305  2.97361  2.54372  3.78228  2.76886  2.64901  3.18895  3.23502  2.82417  2.77491  3.04218  2.99099  3.59139   1000 - -
          2.68637  4.42316  2.77268  2.73174  3.46398  2.40494  3.72534  3.29248  2.67768  2.69375  4.24680  2.90292  2.73773  3.18129  2.89856  2.37963  2.77553  2.98441  4.58568  3.61594
          1.62957  0.60872  1.34730  1.35152  0.29955  1.07932  0.41525
    441   2.37849  4.28995  4.02239  3.35288  3.14774  3.74171  4.16388  2.29231  3.45784  2.27026  3.40353  3.49635  4.05559  3.69375  2.88389  2.90674  3.01572  1.94914  4.28148  2.29146   1005 - -
          2.68618  4.42225  2.77519  2.73123  3.46354  2.40513  3.72494  3.29354  2.67741  2.69355  4.24690  2.90346  2.73739  3.18146  2.89801  2.37887  2.77519  2.98518  4.58477  3.61503
          0.01308  4.73867  5.46101  0.61958  0.77255  0.81124  0.58754
    442   2.59439  5.28157  3.01223  2.53184  3.85046  3.40101  3.67190  4.05267  2.58998  2.94701  3.88474  2.37021  2.58026  2.66664  2.64062  2.04490  2.80257  3.51265  5.73617  4.34777   1006 - -
          2.68137  4.42123  2.77463  2.73492  3.46499  2.40176  3.72849  3.29530  2.68024  2.69360  4.24771  2.90444  2.73032  3.18396  2.90105  2.38178  2.77582  2.98376  4.58606  3.61197
          1.38457  0.36819  2.85448  2.78098  0.06398  1.20700  0.35538
    443   2.28215  5.34181  1.87748  1.97926  4.68166  3.10201  3.80426  4.16444  2.54254  3.46036  4.38416  2.97768  3.75220  2.65377  2.86248  2.65884  2.62599  3.72970  5.77746  4.13360   1085 - -
          2.68530  4.42246  2.77540  2.73144  3.46375  2.40521  3.72515  3.29375  2.67761  2.69376  4.24710  2.90356  2.73632  3.18167  2.89810  2.37903  2.77527  2.98529  4.58498  3.61485
          1.32600  0.57212  1.77115  0.05765  2.88205  0.63604  0.75371
    444   2.47603  5.32541  2.93127  2.26261  4.65337  2.46133  3.40667  4.12745  2.54373  3.62337  4.28432  2.20573  4.02968  2.44646  2.98708  2.51561  2.96884  3.34558  3.36032  3.75716   1087 - -
          2.68618  4.42225  2.77519  2.73123  3.46354  2.40513  3.72494  3.29354  2.67741  2.69355  4.24690  2.90346  2.73739  3.18146  2.89801  2.37887  2.77519  2.98518  4.58477  3.61503
          0.09723  4.95169  2.45830  0.61958  0.77255  0.23207  1.57452
    445   2.78046  5.40468  2.79962  1.53838  2.71251  3.75909  3.20794  4.18251  2.65742  3.49047  4.34540  2.93932  3.98103  2.94952  2.61866  2.95068  3.07042  3.55839  5.26860  2.66210   1088 - -
          2.68618  4.42225  2.77519  2.73123  3.46354  2.40513  3.72494  3.29354  2.67741  2.69355  4.24690  2.90346  2.73739  3.18146  2.89801  2.37887  2.77519  2.98518  4.58477  3.61503
          0.00810  5.21590  5.93825  0.61958  0.77255  0.70943  0.67712
    446   2.39364  5.37458  3.07748  2.54595  4.67621  3.49993  3.74145  3.29179  2.65090  2.15540  3.41269  2.89697  3.76042  2.47687  2.56742  2.17527  2.67813  3.74166  5.83418  4.45107   1089 - -
          2.68618  4.42225  2.77519  2.73123  3.46354  2.40513  3.72494  3.29354  2.67741  2.69355  4.24690  2.90346  2.73739  3.18146  2.89801  2.37887  2.77519  2.98518  4.58477  3.61503
          0.01674  5.21813  4.49358  0.61958  0.77255  0.71585  0.67094
    447   2.59945  4.90915  4.58706  4.21824  4.89969  1.09102  5.11427  4.20866  4.19278  3.71141  4.84406  4.26080  1.30073  4.45128  4.45815  3.24758  3.51479  2.34637  6.31035  5.12797   1090 - -
          2.68618  4.42225  2.77519  2.73123  3.46354  2.40513  3.72494  3.29354  2.67741  2.69355  4.24690  2.90346  2.73739  3.18146  2.89801  2.37887  2.77519  2.98518  4.58477  3.61503
          0.00815  5.20954  5.93189  0.61958  0.77255  0.35464  1.20873
    448   3.00161  4.79151  2.75645  3.29500  2.93649  3.72588  4.24980  3.04669  3.14291  2.10581  3.89281  3.24017  4.38219  3.56227  1.97798  3.24200  3.02613  3.06812  2.11185  3.13041   1091 - -
          2.68618  4.42225  2.77519  2.73123  3.46354  2.40513  3.72494  3.29354  2.67741  2.69355  4.24690  2.90346  2.73739  3.18146  2.89801  2.37887  2.77519  2.98518  4.58477  3.61503
          0.00752  5.28930  6.01165  0.61958  0.77255  0.48576  0.95510
    449   3.10853  5.55196  3.38969  2.81736  4.90028  3.87432  3.75461  4.35909  0.86567  3.67472  4.35700  3.18355  3.48111  2.95781  2.78251  2.72563  2.99325  3.89681  5.96695  4.59622   1092 - -
          2.68618  4.42225  2.77519  2.73123  3.46354  2.40513  3.72494  3.29354  2.67741  2.69355  4.24690  2.90346  2.73739  3.18146  2.89801  2.37887  2.77519  2.98518  4.58477  3.61503
          0.00752  5.28930  6.01165  0.61958  0.77255  0.48576  0.95510
    450   3.41493  5.98667  1.32818  2.59412  5.30897  3.93327  1.36025  4.81541  3.12826  4.27792  5.05420  3.04870  4.44531  2.39676  3.24691  3.33389  3.66670  4.36948  6.40719  4.95059   1093 - -
          2.68618  4.42225  2.77519  2.73123  3.46354  2.40513  3.72494  3.29354  2.67741  2.69355  4.24690  2.90346  2.73739  3.18146  2.89801  2.37887  2.77519  2.98518  4.58477  3.61503
          0.00752  5.28930  6.01165  0.61958  0.77255  0.48576  0.95510
    451   3.03687  4.64020  4.46369  3.89666  3.06034  4.16446  4.48742  3.00085  3.79084  2.83409  3.77069  4.13261  3.81405  4.03200  4.00862  3.45956  0.77060  2.82613  5.20480  2.99907   1094 - -
          2.68618  4.42225  2.77519  2.73123  3.46354  2.40513  3.72494  3.29354  2.67741  2.69355  4.24690  2.90346  2.73739  3.18146  2.89801  2.37887  2.77519  2.98518  4.58477  3.61503
          0.00752  5.28930  6.01165  0.61958  0.77255  0.48576  0.95510
    452   2.56622  4.63664  5.17111  4.58318  3.79957  4.49389  4.87181  1.68244  4.40709  2.31179  3.72118  4.62965  3.58850  4.57178  4.46670  3.40542  3.51582  0.93319  5.38710  4.20280   1095 - -
          2.68618  4.42225  2.77519  2.73123  3.46354  2.40513  3.72494  3.29354  2.67741  2.69355  4.24690  2.90346  2.73739  3.18146  2.89801  2.37887  2.77519  2.98518  4.58477  3.61503
          0.00752  5.28930  6.01165  0.61958  0.77255  0.48576  0.95510
    453   2.99623  5.42280  2.48700  2.59421  4.72969  2.72402  3.98940  2.42603  2.74100  2.76237  3.74600  2.25674  3.23119  2.75514  2.43119  2.77967  3.06084  3.30997  5.87904  4.49236   1096 - -
          2.68618  4.42225  2.77519  2.73123  3.46354  2.40513  3.72494  3.29354  2.67741  2.69355  4.24690  2.90346  2.73739  3.18146  2.89801  2.37887  2.77519  2.98518  4.58477  3.61503
          0.00752  5.28930  6.01165  0.61958  0.77255  0.48576  0.95510
    454   2.05008  4.17220  5.24251  4.64724  3.76489  4.49937  4.86826  1.93532  4.45416  2.06386  2.53729  4.65642  4.84721  4.60073  4.48290  3.76753  3.27950  1.14767  5.35421  4.17333   1097 - -
          2.68618  4.42225  2.77519  2.73123  3.46354  2.40513  3.72494  3.29354  2.67741  2.69355  4.24690  2.90346  2.73739  3.18146  2.89801  2.37887  2.77519  2.98518  4.58477  3.61503
          0.00752  5.28930  6.01165  0.61958  0.77255  0.48576  0.95510
    455   2.58752  5.47015  3.09154  2.71888  4.79574  3.73564  3.65185  4.26817  1.93885  2.93354  3.18637  2.69226  2.25858  2.43239  3.17816  2.34379  3.23824  3.85028  5.91466  3.27422   1098 - -
          2.68618  4.42225  2.77519  2.73123  3.46354  2.40513  3.72494  3.29354  2.67741  2.69355  4.24690  2.90346  2.73739  3.18146  2.89801  2.37887  2.77519  2.98518  4.58477  3.61503
          0.00752  5.28930  6.01165  0.61958  0.77255  0.48576  0.95510
    456   2.88395  5.10781  4.49513  4.41521  5.75218  2.40989  5.55300  5.24835  4.70216  4.90327  5.66886  3.76353  0.41700  4.86347  4.94872  3.06475  3.39661  4.42469  7.06371  5.92426   1099 - -
          2.68618  4.42225  2.77519  2.73123  3.46354  2.40513  3.72494  3.29354  2.67741  2.69355  4.24690  2.90346  2.73739  3.18146  2.89801  2.37887  2.77519  2.98518  4.58477  3.61503
          0.00752  5.28930  6.01165  0.61958  0.77255  0.48576  0.95510
    457   2.33634  4.86040  3.55271  3.19527  3.88062  1.39721  3.76931  3.38579  3.16399  2.45392  2.62618  3.32339  4.35279  3.06372  3.55582  3.03357  3.26426  2.65623  5.42752  4.17264   1100 - -
          2.68618  4.42225  2.77519  2.73123  3.46354  2.40513  3.72494  3.29354  2.67741  2.69355  4.24690  2.90346  2.73739  3.18146  2.89801  2.37887  2.77519  2.98518  4.58477  3.61503
          0.00752  5.28930  6.01165  0.61958  0.77255  0.48576  0.95510
    458   2.71090  5.48801  3.24519  1.56971  4.82080  3.07961  3.73608  4.29811  2.47535  3.78799  3.98322  3.25769  4.17863  1.94796  3.20358  2.53404  2.63323  3.87205  3.08729  4.52476   1101 - -
          2.68618  4.42225  2.77519  2.73123  3.46354  2.40513  3.72494  3.29354  2.67741  2.69355  4.24690  2.90346  2.73739  3.18146  2.89801  2.37887  2.77519  2.98518  4.58477  3.61503
          0.00752  5.28930  6.01165  0.61958  0.77255  0.48576  0.95510
    459   2.96379  5.42193  2.60055  2.69264  4.72843  3.79857  3.98999  2.94069  1.75925  3.68246  3.96013  3.08861  3.69935  3.01002  2.25121  2.93252  2.31472  2.38449  5.87834  4.49213   1102 - -
          2.68618  4.42225  2.77519  2.73123  3.46354  2.40513  3.72494  3.29354  2.67741  2.69355  4.24690  2.90346  2.73739  3.18146  2.89801  2.37887  2.77519  2.98518  4.58477  3.61503
          0.00752  5.28930  6.01165  0.61958  0.77255  0.48576  0.95510
    460   2.82712  4.63936  2.59199  3.60569  3.75813  4.08980  4.36674  2.44305  3.53239  2.27370  3.29515  3.93457  4.09262  3.80217  2.96861  3.35375  1.67823  1.79863  5.23973  4.02874   1103 - -
          2.68618  4.42225  2.77519  2.73123  3.46354  2.40513  3.72494  3.29354  2.67741  2.69355  4.24690  2.90346  2.73739  3.18146  2.89801  2.37887  2.77519  2.98518  4.58477  3.61503
          0.00752  5.28930  6.01165  0.61958  0.77255  0.48576  0.95510
    461   2.96664  4.72298  3.06471  2.91852  4.22985  3.87105  4.08137  2.63262  2.90751  3.38129  4.21112  3.42645  4.25958  3.01044  1.98128  1.90103  1.82050  3.11069  5.65282  4.01097   1104 - -
          2.68618  4.42225  2.77519  2.73123  3.46354  2.40513  3.72494  3.29354  2.67741  2.69355  4.24690  2.90346  2.73739  3.18146  2.89801  2.37887  2.77519  2.98518  4.58477  3.61503
          0.00752  5.28930  6.01165  0.61958  0.77255  0.48576  0.95510
    462   2.74382  4.44103  5.01901  3.75496  2.40134  4.23394  4.56718  1.63898  4.19178  2.06281  3.42352  4.39309  4.59745  4.32483  4.20354  3.54492  2.92170  1.67211  4.73942  2.53216   1105 - -
          2.68618  4.42225  2.77519  2.73123  3.46354  2.40513  3.72494  3.29354  2.67741  2.69355  4.24690  2.90346  2.73739  3.18146  2.89801  2.37887  2.77519  2.98518  4.58477  3.61503
          0.00752  5.28930  6.01165  0.61958  0.77255  0.48576  0.95510
    463   2.18421  4.65780  2.47957  2.17423  4.22994  3.62763  4.04050  3.47154  2.37720  2.14464  4.31552  3.36138  4.22899  3.15903  2.40931  3.03973  3.24563  2.95987  3.35473  4.40095   1106 - -
          2.68618  4.42225  2.77519  2.73123  3.46354  2.40513  3.72494  3.29354  2.67741  2.69355  4.24690  2.90346  2.73739  3.18146  2.89801  2.37887  2.77519  2.98518  4.58477  3.61503
          0.00752  5.28930  6.01165  0.61958  0.77255  0.48576  0.95510
    464   2.29316  4.44744  5.01645  4.40296  2.46382  4.24003  3.83825  2.25115  4.19253  2.06452  2.61147  4.39630  4.60316  4.32735  4.20766  3.45127  3.11587  1.29585  5.07195  3.89567   1107 - -
          2.68618  4.42225  2.77519  2.73123  3.46354  2.40513  3.72494  3.29354  2.67741  2.69355  4.24690  2.90346  2.73739  3.18146  2.89801  2.37887  2.77519  2.98518  4.58477  3.61503
          0.00752  5.28930  6.01165  0.61958  0.77255  0.48576  0.95510
    465   2.61254  5.48011  2.81191  2.51748  4.04192  3.78632  3.97501  4.17725  2.04148  3.65992  3.97225  3.12931  3.49001  3.07647  1.93240  2.78766  1.87620  3.75404  5.92209  3.61355   1108 - -
          2.68618  4.42225  2.77519  2.73123  3.46354  2.40513  3.72494  3.29354  2.67741  2.69355  4.24690  2.90346  2.73739  3.18146  2.89801  2.37887  2.77519  2.98518  4.58477  3.61503
          0.01985  5.28930  4.22582  0.61958  0.77255  0.48576  0.95510
    466   1.52167  4.63830  4.14845  3.39326  2.06032  3.33471  4.34874  3.11013  3.50380  2.84130  3.30086  3.70599  2.82310  3.77612  3.58586  2.86093  2.75182  2.69119  3.34086  4.02332   1109 - -
          2.68618  4.42225  2.77519  2.73123  3.46354  2.40513  3.72494  3.29354  2.67741  2.69355  4.24690  2.90346  2.73739  3.18146  2.89801  2.37887  2.77519  2.98518  4.58477  3.61503
          0.00907  5.27707  5.54232  0.61958  0.77255  0.53055  0.88741
    467   2.52361  5.47438  1.43006  2.48005  4.80418  3.42812  3.88728  3.16529  2.55693  3.42639  4.51910  2.47753  4.10656  3.05247  2.97508  2.67370  3.00047  3.29119  5.91629  4.51467   1110 - -
          2.68618  4.42225  2.77519  2.73123  3.46354  2.40513  3.72494  3.29354  2.67741  2.69355  4.24690  2.90346  2.73739  3.18146  2.89801  2.37887  2.77519  2.98518  4.58477  3.61503
          0.00763  5.27563  5.99797  0.61958  0.77255  0.52700  0.89251
    468   1.77131  5.07111  2.98710  2.26481  3.67180  3.88189  3.59615  2.77516  2.58149  2.59907  4.15314  3.41715  3.01146  3.28389  3.28282  3.01741  2.86041  2.56048  4.28727  4.29858   1111 - -
          2.68618  4.42225  2.77519  2.73123  3.46354  2.40513  3.72494  3.29354  2.67741  2.69355  4.24690  2.90346  2.73739  3.18146  2.89801  2.37887  2.77519  2.98518  4.58477  3.61503
          0.02166  5.27707  4.11557  0.61958  0.77255  0.45874  0.99989
    469   2.89408  5.32302  3.15440  2.39936  4.59652  3.81171  4.00832  3.63064  2.49702  2.29350  4.25260  2.94981  1.79236  3.00574  3.14837  2.73362  2.57559  3.34381  5.80110  3.18830   1112 - -
          2.68603  4.42688  2.77560  2.73367  3.45979  2.40537  3.72810  3.29082  2.68084  2.69368  4.24278  2.90124  2.73401  3.18288  2.89846  2.38011  2.77395  2.98473  4.58665  3.61237
          0.43530  1.04855  5.99789  3.13409  0.04452  0.45561  1.00529
    470   2.94022  5.21080  3.17625  2.87791  3.95457  1.06327  3.67508  3.85794  2.55477  3.46651  4.28381  3.39515  3.89440  3.03086  3.32812  3.06830  3.26076  3.54034  3.17137  4.12378   1166 - -
          2.68618  4.42225  2.77519  2.73123  3.46354  2.40513  3.72494  3.29354  2.67741  2.69355  4.24690  2.90346  2.73739  3.18146  2.89801  2.37887  2.77519  2.98518  4.58477  3.61503
          0.00752  5.28930  6.01165  0.61958  0.77255  0.48576  0.95510
    471   2.98895  5.51312  2.26206  1.65352  4.85681  3.05024  3.86054  3.86213  2.62968  3.05881  3.88081  2.90961  3.36873  2.55354  2.22093  2.89604  3.20632  3.90302  5.94663  3.94007   1167 - -
          2.68618  4.42225  2.77519  2.73123  3.46354  2.40513  3.72494  3.29354  2.67741  2.69355  4.24690  2.90346  2.73739  3.18146  2.89801  2.37887  2.77519  2.98518  4.58477  3.61503
          0.00752  5.28930  6.01165  0.61958  0.77255  0.48576  0.95510
    472   5.55696  6.33425  6.22085  6.26978  1.87262  5.87612  4.37477  5.07435  6.02437  4.12967  5.55717  5.34064  6.10774  5.54988  5.73763  5.29825  5.73031  5.04677  0.96680  0.95805   1168 - -
          2.68618  4.42225  2.77519  2.73123  3.46354  2.40513  3.72494  3.29354  2.67741  2.69355  4.24690  2.90346  2.73739  3.18146  2.89801  2.37887  2.77519  2.98518  4.58477  3.61503
          0.00752  5.28930  6.01165  0.61958  0.77255  0.48576  0.95510
    473   1.51100  4.55159  5.04348  4.44340  2.49039  4.35609  4.70196  2.68024  4.25854  2.54288  3.28096  4.48542  4.39018  4.41253  4.30968  3.66883  3.31011  1.16280  5.21965  4.04102   1169 - -
          2.68618  4.42225  2.77519  2.73123  3.46354  2.40513  3.72494  3.29354  2.67741  2.69355  4.24690  2.90346  2.73739  3.18146  2.89801  2.37887  2.77519  2.98518  4.58477  3.61503
          0.00752  5.28930  6.01165  0.61958  0.77255  0.48576  0.95510
    474   4.63705  5.76657  5.96160  5.71793  1.35512  5.44671  4.43447  3.25700  5.49395  2.08992  4.80348  5.17242  5.72337  5.27465  5.34703  4.81756  4.84697  4.16459  1.34940  1.50046   1170 - -
          2.68618  4.42225  2.77519  2.73123  3.46354  2.40513  3.72494  3.29354  2.67741  2.69355  4.24690  2.90346  2.73739  3.18146  2.89801  2.37887  2.77519  2.98518  4.58477  3.61503
          0.00752  5.28930  6.01165  0.61958  0.77255  0.48576  0.95510
    475   5.52641  6.74087  5.54337  5.53485  5.33126  5.32197  0.06087  6.52924  5.46209  5.73604  6.99236  5.84188  5.96359  5.96893  5.54545  5.66394  5.92659  6.21267  6.63221  5.28521   1171 - -
          2.68618  4.42225  2.77519  2.73123  3.46354  2.40513  3.72494  3.29354  2.67741  2.69355  4.24690  2.90346  2.73739  3.18146  2.89801  2.37887  2.77519  2.98518  4.58477  3.61503
          0.00752  5.28930  6.01165  0.61958  0.77255  0.48576  0.95510
    476   4.97910  0.05039  6.31083  6.35825  6.45258  5.13291  6.82036  6.19650  6.35766  5.81437  7.00661  6.23490  5.86589  6.63635  6.20797  5.24536  5.52368  5.75633  7.28368  6.68396   1172 - -
          2.68618  4.42225  2.77519  2.73123  3.46354  2.40513  3.72494  3.29354  2.67741  2.69355  4.24690  2.90346  2.73739  3.18146  2.89801  2.37887  2.77519  2.98518  4.58477  3.61503
          0.00752  5.28930  6.01165  0.61958  0.77255  0.48576  0.95510
    477   5.52641  6.74087  5.54337  5.53485  5.33126  5.32197  0.06087  6.52924  5.46209  5.73604  6.99236  5.84188  5.96359  5.96893  5.54545  5.66394  5.92659  6.21267  6.63221  5.28521   1173 - -
          2.68618  4.42225  2.77519  2.73123  3.46354  2.40513  3.72494  3.29354  2.67741  2.69355  4.24690  2.90346  2.73739  3.18146  2.89801  2.37887  2.77519  2.98518  4.58477  3.61503
          0.00752  5.28930  6.01165  0.61958  0.77255  0.48576  0.95510
    478   3.11692  4.50721  4.95529  4.34923  3.57829  4.27780  4.34025  1.09713  4.15527  1.49377  3.03972  3.75901  4.63684  3.62694  4.20812  3.58548  3.34877  2.45818  5.12936  3.95409   1174 - -
          2.68618  4.42225  2.77519  2.73123  3.46354  2.40513  3.72494  3.29354  2.67741  2.69355  4.24690  2.90346  2.73739  3.18146  2.89801  2.37887  2.77519  2.98518  4.58477  3.61503
          0.00752  5.28930  6.01165  0.61958  0.77255  0.48576  0.95510
    479   3.67539  5.00179  5.58606  4.98598  3.72301  4.79661  5.23583  2.25714  4.79917  0.52451  2.85482  5.05315  5.17123  4.57851  4.80788  3.84401  3.89981  2.65713  5.58331  4.48769   1175 - -
          2.68618  4.42225  2.77519  2.73123  3.46354  2.40513  3.72494  3.29354  2.67741  2.69355  4.24690  2.90346  2.73739  3.18146  2.89801  2.37887  2.77519  2.98518  4.58477  3.61503
          0.00752  5.28930  6.01165  0.61958  0.77255  0.48576  0.95510
    480   3.01856  5.26888  2.01579  2.11900  3.44580  3.83690  4.03885  3.94639  2.82796  3.08485  4.07351  3.35518  4.22862  3.14805  3.29793  2.27708  3.07539  3.60861  5.75848  1.76042   1176 - -
          2.68618  4.42225  2.77519  2.73123  3.46354  2.40513  3.72494  3.29354  2.67741  2.69355  4.24690  2.90346  2.73739  3.18146  2.89801  2.37887  2.77519  2.98518  4.58477  3.61503
          0.00752  5.28930  6.01165  0.61958  0.77255  0.48576  0.95510
    481   5.52641  6.74087  5.54337  5.53485  5.33126  5.32197  0.06087  6.52924  5.46209  5.73604  6.99236  5.84188  5.96359  5.96893  5.54545  5.66394  5.92659  6.21267  6.63221  5.28521   1177 - -
          2.68618  4.42225  2.77519  2.73123  3.46354  2.40513  3.72494  3.29354  2.67741  2.69355  4.24690  2.90346  2.73739  3.18146  2.89801  2.37887  2.77519  2.98518  4.58477  3.61503
          0.00507  5.28685        *  0.61958  0.77255  0.00000        *
//
