# Supplementary material for: Bioinformatic Analysis Reveals High Diversity of Bacterial Genes for Laccase-Like Enzymes
Source: PLoS One. 2011 Oct 12;6(10):e25724. doi: 10.1371/journal.pone.0025724 (PMC3192119; doi:10.1371/journal.pone.0025724)
Supplement: Figure S5 — Profile Hidden Markov Model for three-domain laccases. The pHMM file “cot3D.hmm“ was generated with HMMER software (28). (HMM) [file pone.0025724.s005.hmm]

HMMER3/b [3.0 | March 2010]
NAME  CotA_blasthits_aln_forHMM
LENG  396
ALPH  amino
RF    no
CS    no
MAP   yes
DATE  Wed Dec 22 11:05:16 2010
NSEQ  41
EFFN  0.863342
CKSUM 1606030064
STATS LOCAL MSV      -11.3808  0.69931
STATS LOCAL VITERBI  -12.3528  0.69931
STATS LOCAL FORWARD   -5.7120  0.69931
HMM          A        C        D        E        F        G        H        I        K        L        M        N        P        Q        R        S        T        V        W        Y   
            m->m     m->i     m->d     i->m     i->i     d->m     d->d
  COMPO   2.63695  4.47488  2.87388  2.64143  3.25557  2.90086  3.40403  2.84142  2.73105  2.45558  3.68957  3.01430  3.20048  3.07912  2.93198  2.73106  2.85566  2.67017  4.37056  3.36496
          2.68618  4.42225  2.77519  2.73123  3.46354  2.40513  3.72494  3.29354  2.67741  2.69355  4.24690  2.90346  2.73739  3.18146  2.89801  2.37887  2.77519  2.98518  4.58477  3.61503
          0.02462  4.11249  4.83484  0.61958  0.77255  0.00000        *
      1   2.48416  4.38348  3.43206  2.91740  3.67568  3.46525  3.90961  2.64948  2.83811  2.52093  3.61722  3.04465  3.93870  3.19216  3.18989  2.77109  1.65150  2.60388  5.11702  3.86630      1 - -
          2.68618  4.42225  2.77519  2.73123  3.46354  2.40513  3.72494  3.29354  2.67741  2.69355  4.24690  2.90346  2.73739  3.18146  2.89801  2.37887  2.77519  2.98518  4.58477  3.61503
          0.02462  4.11249  4.83484  0.61958  0.77255  0.48576  0.95510
      2   2.99750  3.84584  4.73497  4.22689  3.64863  4.25439  4.90364  1.69803  4.10985  2.26483  3.48751  4.39915  4.64435  4.37597  4.30693  3.63705  3.28304  0.93118  5.49838  4.28090      2 - -
          2.68618  4.42225  2.77519  2.73123  3.46354  2.40513  3.72494  3.29354  2.67741  2.69355  4.24690  2.90346  2.73739  3.18146  2.89801  2.37887  2.77519  2.98518  4.58477  3.61503
          0.02462  4.11249  4.83484  0.61958  0.77255  0.48576  0.95510
      3   2.46897  4.26512  4.00666  3.55905  3.75348  3.53534  4.40140  2.33304  3.46874  2.58753  3.65289  3.74787  4.11956  3.77681  3.73124  2.93340  1.98458  1.33684  5.35949  4.14871      3 - -
          2.68618  4.42225  2.77519  2.73123  3.46354  2.40513  3.72494  3.29354  2.67741  2.69355  4.24690  2.90346  2.73739  3.18146  2.89801  2.37887  2.77519  2.98518  4.58477  3.61503
          0.02462  4.11249  4.83484  0.61958  0.77255  0.48576  0.95510
      4   3.29420  5.05694  3.39465  3.18518  3.48087  3.67442  0.72323  4.03477  3.02298  3.49527  4.56231  3.58212  4.24334  3.55644  3.27085  3.36469  3.60851  3.76557  4.94104  3.42633      4 - -
          2.68618  4.42225  2.77519  2.73123  3.46354  2.40513  3.72494  3.29354  2.67741  2.69355  4.24690  2.90346  2.73739  3.18146  2.89801  2.37887  2.77519  2.98518  4.58477  3.61503
          0.02462  4.11249  4.83484  0.61958  0.77255  0.48576  0.95510
      5   3.26935  4.59730  4.87315  4.32932  3.25244  4.55073  4.93198  1.91268  4.18869  0.98591  3.05130  4.57965  4.77755  4.35404  4.33748  3.91004  3.50728  1.73318  5.30482  4.19578      5 - -
          2.68618  4.42225  2.77519  2.73123  3.46354  2.40513  3.72494  3.29354  2.67741  2.69355  4.24690  2.90346  2.73739  3.18146  2.89801  2.37887  2.77519  2.98518  4.58477  3.61503
          0.02462  4.11249  4.83484  0.61958  0.77255  0.48576  0.95510
      6   3.29420  5.05694  3.39465  3.18518  3.48087  3.67442  0.72323  4.03477  3.02298  3.49527  4.56231  3.58212  4.24334  3.55644  3.27085  3.36469  3.60851  3.76557  4.94104  3.42633      6 - -
          2.68618  4.42225  2.77519  2.73123  3.46354  2.40513  3.72494  3.29354  2.67741  2.69355  4.24690  2.90346  2.73739  3.18146  2.89801  2.37887  2.77519  2.98518  4.58477  3.61503
          0.02462  4.11249  4.83484  0.61958  0.77255  0.48576  0.95510
      7   2.99164  4.73635  3.71402  3.64723  4.77204  0.43918  4.74633  4.43648  3.86078  4.05817  5.04061  3.87924  4.13468  4.16637  4.06423  3.17149  3.49150  3.91836  5.79715  4.88432      7 - -
          2.68618  4.42225  2.77519  2.73123  3.46354  2.40513  3.72494  3.29354  2.67741  2.69355  4.24690  2.90346  2.73739  3.18146  2.89801  2.37887  2.77519  2.98518  4.58477  3.61503
          0.02462  4.11249  4.83484  0.61958  0.77255  0.48576  0.95510
      8   1.74312  4.32830  3.32006  2.95604  4.21248  1.69040  4.07759  3.61896  3.00721  3.06684  4.12099  3.11559  3.77476  3.31475  3.37533  2.21527  2.78786  3.15998  5.54788  4.29938      8 - -
          2.68618  4.42225  2.77519  2.73123  3.46354  2.40513  3.72494  3.29354  2.67741  2.69355  4.24690  2.90346  2.73739  3.18146  2.89801  2.37887  2.77519  2.98518  4.58477  3.61503
          0.02462  4.11249  4.83484  0.61958  0.77255  0.48576  0.95510
      9   2.52860  3.99830  2.98380  2.19864  4.06137  3.42138  3.45240  3.47999  2.37303  3.07645  3.88620  2.57252  3.44905  2.76974  2.53412  2.62787  2.82977  2.76398  5.31276  3.97612      9 - -
          2.68618  4.42225  2.77519  2.73123  3.46354  2.40513  3.72494  3.29354  2.67741  2.69355  4.24690  2.90346  2.73739  3.18146  2.89801  2.37887  2.77519  2.98518  4.58477  3.61503
          0.02462  4.11249  4.83484  0.61958  0.77255  0.48576  0.95510
     10   2.48215  4.28166  3.51563  3.04741  3.71785  3.34245  4.00569  2.92815  3.00122  2.76790  3.67075  3.01093  3.89720  3.32161  3.33040  2.48054  2.04815  1.73425  5.15802  3.92665     10 - -
          2.68618  4.42225  2.77519  2.73123  3.46354  2.40513  3.72494  3.29354  2.67741  2.69355  4.24690  2.90346  2.73739  3.18146  2.89801  2.37887  2.77519  2.98518  4.58477  3.61503
          0.02462  4.11249  4.83484  0.61958  0.77255  0.48576  0.95510
     11   2.59957  4.11009  2.82081  2.11541  4.13034  3.40755  3.61349  3.55827  2.35820  2.97725  3.93711  2.92461  2.71610  2.75012  2.67266  2.50327  2.78424  3.21383  5.35828  4.00834     11 - -
          2.68618  4.42225  2.77519  2.73123  3.46354  2.40513  3.72494  3.29354  2.67741  2.69355  4.24690  2.90346  2.73739  3.18146  2.89801  2.37887  2.77519  2.98518  4.58477  3.61503
          0.02462  4.11249  4.83484  0.61958  0.77255  0.48576  0.95510
     12   2.49636  4.72792  2.70715  2.47472  3.97492  3.41720  3.65714  3.38533  2.47751  3.00630  3.83108  2.98335  2.65355  2.82256  2.93205  2.27622  2.59046  3.07255  4.39196  3.84502     12 - -
          2.68618  4.42225  2.77519  2.73123  3.46354  2.40513  3.72494  3.29354  2.67741  2.69355  4.24690  2.90346  2.73739  3.18146  2.89801  2.37887  2.77519  2.98518  4.58477  3.61503
          0.02462  4.11249  4.83484  0.61958  0.77255  0.48576  0.95510
     13   2.60703  5.08564  2.19621  1.94682  4.39111  3.36680  3.61024  3.47515  2.27782  3.37411  4.14430  2.74396  3.79608  2.68768  2.88355  2.51300  2.72639  3.45589  5.54040  4.14149     13 - -
          2.68618  4.42225  2.77519  2.73123  3.46354  2.40513  3.72494  3.29354  2.67741  2.69355  4.24690  2.90346  2.73739  3.18146  2.89801  2.37887  2.77519  2.98518  4.58477  3.61503
          0.02462  4.11249  4.83484  0.61958  0.77255  0.48576  0.95510
     14   2.61039  4.66229  2.56659  2.56536  3.07033  3.36987  3.76599  3.38261  2.67324  3.03516  3.89824  3.04623  3.85986  2.98446  3.11596  1.62656  2.89451  3.07212  5.23385  3.86387     14 - -
          2.68618  4.42225  2.77519  2.73123  3.46354  2.40513  3.72494  3.29354  2.67741  2.69355  4.24690  2.90346  2.73739  3.18146  2.89801  2.37887  2.77519  2.98518  4.58477  3.61503
          0.02462  4.11249  4.83484  0.61958  0.77255  0.48576  0.95510
     15   3.26646  5.41050  0.62663  2.51809  4.82422  3.40971  4.16773  4.47110  3.30107  4.03893  5.02887  3.08410  4.07995  3.41183  3.84496  3.20616  3.61238  4.08675  5.94399  4.66592     15 - -
          2.68618  4.42225  2.77519  2.73123  3.46354  2.40513  3.72494  3.29354  2.67741  2.69355  4.24690  2.90346  2.73739  3.18146  2.89801  2.37887  2.77519  2.98518  4.58477  3.61503
          0.02462  4.11249  4.83484  0.61958  0.77255  0.48576  0.95510
     16   2.99164  4.73635  3.71402  3.64723  4.77204  0.43918  4.74633  4.43648  3.86078  4.05817  5.04061  3.87924  4.13468  4.16637  4.06423  3.17149  3.49150  3.91836  5.79715  4.88432     16 - -
          2.68618  4.42225  2.77519  2.73123  3.46354  2.40513  3.72494  3.29354  2.67741  2.69355  4.24690  2.90346  2.73739  3.18146  2.89801  2.37887  2.77519  2.98518  4.58477  3.61503
          0.02462  4.11249  4.83484  0.61958  0.77255  0.48576  0.95510
     17   3.38600  4.90531  4.04236  3.61456  2.06477  4.14324  1.80315  3.50301  3.49114  2.91540  4.04892  3.75769  4.49194  3.71151  3.72953  3.45861  3.60963  3.33870  3.80606  1.28976     17 - -
          2.68618  4.42225  2.77519  2.73123  3.46354  2.40513  3.72494  3.29354  2.67741  2.69355  4.24690  2.90346  2.73739  3.18146  2.89801  2.37887  2.77519  2.98518  4.58477  3.61503
          0.02462  4.11249  4.83484  0.61958  0.77255  0.48576  0.95510
     18   2.20404  4.40524  3.36225  3.16641  4.34393  3.14158  4.30450  3.68823  3.24059  3.41340  4.35612  3.40638  1.03442  3.58990  3.53393  2.65536  2.95855  3.25241  5.69115  4.47521     18 - -
          2.68618  4.42225  2.77519  2.73123  3.46354  2.40513  3.72494  3.29354  2.67741  2.69355  4.24690  2.90346  2.73739  3.18146  2.89801  2.37887  2.77519  2.98518  4.58477  3.61503
          0.02462  4.11249  4.83484  0.61958  0.77255  0.48576  0.95510
     19   2.94921  5.52047  1.93703  1.21824  4.80406  3.29357  3.77794  4.31827  2.73292  3.80489  4.63408  2.74875  3.88415  2.64342  3.29757  2.84246  3.22383  3.89065  5.95937  4.46936     19 - -
          2.68618  4.42225  2.77519  2.73123  3.46354  2.40513  3.72494  3.29354  2.67741  2.69355  4.24690  2.90346  2.73739  3.18146  2.89801  2.37887  2.77519  2.98518  4.58477  3.61503
          0.02462  4.11249  4.83484  0.61958  0.77255  0.48576  0.95510
     20   1.20263  4.67395  2.26573  2.60598  4.34420  3.21990  3.98192  3.67195  2.93626  3.39827  4.27246  3.06289  3.85770  3.19111  3.38537  2.69165  2.98681  3.28182  5.65948  4.33548     20 - -
          2.68618  4.42225  2.77519  2.73123  3.46354  2.40513  3.72494  3.29354  2.67741  2.69355  4.24690  2.90346  2.73739  3.18146  2.89801  2.37887  2.77519  2.98518  4.58477  3.61503
          0.02462  4.11249  4.83484  0.61958  0.77255  0.48576  0.95510
     21   3.76584  5.04919  4.47822  4.24843  2.95442  4.01629  4.22849  3.80731  3.96962  3.15769  4.42873  4.35099  4.55529  4.34453  4.05335  3.96701  4.07990  3.70398  0.51460  2.94506     21 - -
          2.68618  4.42225  2.77519  2.73123  3.46354  2.40513  3.72494  3.29354  2.67741  2.69355  4.24690  2.90346  2.73739  3.18146  2.89801  2.37887  2.77519  2.98518  4.58477  3.61503
          0.02462  4.11249  4.83484  0.61958  0.77255  0.48576  0.95510
     22   3.25909  4.66180  4.33262  3.92108  1.08628  4.13486  3.61697  3.13651  3.79932  2.64100  3.76971  3.92038  4.49521  3.91693  3.93728  3.02111  3.49905  2.99495  3.85645  1.84445     22 - -
          2.68618  4.42225  2.77519  2.73123  3.46354  2.40513  3.72494  3.29354  2.67741  2.69355  4.24690  2.90346  2.73739  3.18146  2.89801  2.37887  2.77519  2.98518  4.58477  3.61503
          0.02462  4.11249  4.83484  0.61958  0.77255  0.48576  0.95510
     23   2.32369  4.24309  3.52857  3.14349  4.14318  2.84758  4.16668  3.48796  3.12529  3.22138  4.07217  3.34956  3.78089  3.44006  3.44895  2.08486  1.30076  2.84107  5.51448  4.29245     23 - -
          2.68618  4.42225  2.77519  2.73123  3.46354  2.40513  3.72494  3.29354  2.67741  2.69355  4.24690  2.90346  2.73739  3.18146  2.89801  2.37887  2.77519  2.98518  4.58477  3.61503
          0.02462  4.11249  4.83484  0.61958  0.77255  0.48576  0.95510
     24   2.43236  5.00337  2.96266  2.41528  4.32542  3.43482  3.60446  3.75909  1.96865  3.28750  4.07543  2.80030  3.12497  2.64271  2.21527  2.52910  2.89657  3.38700  5.45216  4.10886     24 - -
          2.68618  4.42225  2.77519  2.73123  3.46354  2.40513  3.72494  3.29354  2.67741  2.69355  4.24690  2.90346  2.73739  3.18146  2.89801  2.37887  2.77519  2.98518  4.58477  3.61503
          0.02462  4.11249  4.83484  0.61958  0.77255  0.48576  0.95510
     25   2.85006  5.34170  1.60364  2.20441  4.65203  2.29606  3.29924  4.15976  2.66743  3.66653  4.47749  2.35901  3.85849  2.89422  3.21686  2.77537  3.12171  3.74047  5.82722  4.36765     25 - -
          2.68618  4.42225  2.77519  2.73123  3.46354  2.40513  3.72494  3.29354  2.67741  2.69355  4.24690  2.90346  2.73739  3.18146  2.89801  2.37887  2.77519  2.98518  4.58477  3.61503
          0.11049  4.11249  2.42769  0.61958  0.77255  0.48576  0.95510
     26   2.66239  4.37396  3.40478  2.54424  1.97186  3.25890  3.75436  2.86957  2.89608  2.55244  3.48252  3.31124  3.98454  3.19929  3.23515  2.86852  2.89941  2.65323  4.63809  2.86318     26 - -
          2.68618  4.42225  2.77519  2.73123  3.46354  2.40513  3.72494  3.29354  2.67741  2.69355  4.24690  2.90346  2.73739  3.18146  2.89801  2.37887  2.77519  2.98518  4.58477  3.61503
          0.02679  4.02879  4.75114  0.61958  0.77255  0.57488  0.82730
     27   2.56786  5.09337  2.86590  2.04109  4.43105  3.42023  3.46724  3.86950  1.89608  3.36573  4.15249  2.84141  3.82951  2.32042  2.48878  2.68435  2.93340  3.48382  5.50033  4.15514     27 - -
          2.68618  4.42225  2.77519  2.73123  3.46354  2.40513  3.72494  3.29354  2.67741  2.69355  4.24690  2.90346  2.73739  3.18146  2.89801  2.37887  2.77519  2.98518  4.58477  3.61503
          0.02679  4.02879  4.75114  0.61958  0.77255  0.57488  0.82730
     28   2.52150  4.93576  2.89554  2.15100  4.21916  3.39632  3.13329  3.65393  2.19549  2.88995  3.99836  2.76027  3.79525  2.35249  2.75494  2.61901  2.84885  3.20387  5.39734  4.04418     28 - -
          2.68618  4.42225  2.77519  2.73123  3.46354  2.40513  3.72494  3.29354  2.67741  2.69355  4.24690  2.90346  2.73739  3.18146  2.89801  2.37887  2.77519  2.98518  4.58477  3.61503
          0.06236  4.02879  3.15444  0.61958  0.77255  0.57488  0.82730
     29   2.57687  4.34787  3.42274  2.87116  3.55738  3.50868  3.82953  2.58274  2.66093  2.56802  3.49470  3.27481  3.92686  3.12086  2.95318  2.78382  1.97888  2.25133  4.99986  3.75989     29 - -
          2.68618  4.42225  2.77519  2.73123  3.46354  2.40513  3.72494  3.29354  2.67741  2.69355  4.24690  2.90346  2.73739  3.18146  2.89801  2.37887  2.77519  2.98518  4.58477  3.61503
          0.02775  3.99418  4.71652  0.61958  0.77255  0.55020  0.85999
     30   2.87047  4.62784  3.57605  3.49659  4.63118  0.52405  4.60499  4.27108  3.69897  3.90489  4.88366  3.74070  4.02386  4.01096  3.91561  3.04726  3.36389  3.76924  5.68266  4.73919     30 - -
          2.68618  4.42225  2.77519  2.73123  3.46354  2.40513  3.72494  3.29354  2.67741  2.69355  4.24690  2.90346  2.73739  3.18146  2.89801  2.37887  2.77519  2.98518  4.58477  3.61503
          0.02679  4.02879  4.75114  0.61958  0.77255  0.57488  0.82730
     31   2.36229  4.31436  3.22978  2.98180  4.23602  3.05709  4.12400  3.59279  3.02173  3.31610  4.20064  3.24872  1.35085  3.38150  3.33833  2.43450  2.50111  3.14355  5.58865  4.33333     31 - -
          2.68618  4.42225  2.77519  2.73123  3.46354  2.40513  3.72494  3.29354  2.67741  2.69355  4.24690  2.90346  2.73739  3.18146  2.89801  2.37887  2.77519  2.98518  4.58477  3.61503
          0.02679  4.02879  4.75114  0.61958  0.77255  0.57488  0.82730
     32   2.46640  4.75940  2.86536  2.29023  3.44276  3.40604  3.44063  3.40690  2.26574  3.01521  3.83196  2.94084  3.79766  2.63531  2.82891  2.51993  2.68729  3.08883  5.26410  3.26328     32 - -
          2.68618  4.42225  2.77519  2.73123  3.46354  2.40513  3.72494  3.29354  2.67741  2.69355  4.24690  2.90346  2.73739  3.18146  2.89801  2.37887  2.77519  2.98518  4.58477  3.61503
          0.02679  4.02879  4.75114  0.61958  0.77255  0.57488  0.82730
     33   3.50998  4.81640  4.51755  4.18218  0.93509  4.30943  3.60034  3.09584  4.03697  2.41973  3.72224  4.06660  4.64207  4.08522  4.11458  3.69626  3.74734  3.06211  3.76950  1.90831     33 - -
          2.68618  4.42225  2.77519  2.73123  3.46354  2.40513  3.72494  3.29354  2.67741  2.69355  4.24690  2.90346  2.73739  3.18146  2.89801  2.37887  2.77519  2.98518  4.58477  3.61503
          0.02679  4.02879  4.75114  0.61958  0.77255  0.43381  1.04422
     34   2.61619  4.92610  2.91150  2.10849  4.20761  3.16422  3.60785  3.64301  2.16587  3.20388  3.99458  2.71317  3.80401  2.73684  2.70141  2.55021  2.47516  2.89878  5.40489  4.04699     34 - -
          2.68618  4.42225  2.77519  2.73123  3.46354  2.40513  3.72494  3.29354  2.67741  2.69355  4.24690  2.90346  2.73739  3.18146  2.89801  2.37887  2.77519  2.98518  4.58477  3.61503
          0.02462  4.11249  4.83484  0.61958  0.77255  0.48576  0.95510
     35   2.67767  4.97645  3.00201  2.44373  4.29574  3.44774  3.61095  3.72108  1.93103  3.25880  4.05455  2.95773  3.49691  2.62732  2.25315  2.39231  2.48053  3.35959  5.43026  4.09918     35 - -
          2.68618  4.42225  2.77519  2.73123  3.46354  2.40513  3.72494  3.29354  2.67741  2.69355  4.24690  2.90346  2.73739  3.18146  2.89801  2.37887  2.77519  2.98518  4.58477  3.61503
          0.02462  4.11249  4.83484  0.61958  0.77255  0.48576  0.95510
     36   2.61102  5.07320  2.81439  1.80351  4.39767  3.15841  3.61717  3.84664  2.09201  3.36342  4.14521  2.89023  3.82414  2.73771  2.51849  2.39923  2.91858  3.45796  5.52197  4.15265     36 - -
          2.68618  4.42225  2.77519  2.73123  3.46354  2.40513  3.72494  3.29354  2.67741  2.69355  4.24690  2.90346  2.73739  3.18146  2.89801  2.37887  2.77519  2.98518  4.58477  3.61503
          0.02462  4.11249  4.83484  0.61958  0.77255  0.48576  0.95510
     37   2.62902  4.24006  3.31730  3.12725  3.38557  3.66391  3.95707  2.21779  3.06397  2.08494  3.34780  3.48288  3.61804  3.35001  3.37298  2.93078  2.62835  1.86910  4.88963  3.67091     37 - -
          2.68618  4.42225  2.77519  2.73123  3.46354  2.40513  3.72494  3.29354  2.67741  2.69355  4.24690  2.90346  2.73739  3.18146  2.89801  2.37887  2.77519  2.98518  4.58477  3.61503
          0.02462  4.11249  4.83484  0.61958  0.77255  0.48576  0.95510
     38   2.49637  3.56287  3.64222  3.10706  3.12823  3.59251  3.46324  2.82651  3.00320  2.53159  3.45278  3.43302  4.00984  3.31549  3.29782  2.77285  2.88979  2.60581  4.65053  1.76922     38 - -
          2.68618  4.42225  2.77519  2.73123  3.46354  2.40513  3.72494  3.29354  2.67741  2.69355  4.24690  2.90346  2.73739  3.18146  2.89801  2.37887  2.77519  2.98518  4.58477  3.61503
          0.02462  4.11249  4.83484  0.61958  0.77255  0.48576  0.95510
     39   2.60727  4.89348  2.85160  2.13757  3.84721  3.40524  2.73262  3.58872  2.38996  3.16185  3.95814  2.76455  3.80305  2.55071  2.86028  2.61673  2.71626  3.23987  5.37066  3.23885     39 - -
          2.68618  4.42225  2.77519  2.73123  3.46354  2.40513  3.72494  3.29354  2.67741  2.69355  4.24690  2.90346  2.73739  3.18146  2.89801  2.37887  2.77519  2.98518  4.58477  3.61503
          0.02462  4.11249  4.83484  0.61958  0.77255  0.48576  0.95510
     40   3.61212  5.00304  4.20167  3.98197  2.34457  4.11687  3.75803  3.59015  3.83312  2.98037  4.24112  4.03180  4.58782  4.08005  3.96479  3.72228  3.90150  3.47281  3.99545  0.64409     40 - -
          2.68618  4.42225  2.77519  2.73123  3.46354  2.40513  3.72494  3.29354  2.67741  2.69355  4.24690  2.90346  2.73739  3.18146  2.89801  2.37887  2.77519  2.98518  4.58477  3.61503
          0.02462  4.11249  4.83484  0.61958  0.77255  0.48576  0.95510
     41   2.49123  4.37957  3.38560  2.88753  3.82217  3.32970  3.92015  3.09986  2.83142  2.63967  3.74988  3.25652  1.92928  3.17689  3.19700  2.54477  2.35894  2.58952  5.22420  3.97124     41 - -
          2.68618  4.42225  2.77519  2.73123  3.46354  2.40513  3.72494  3.29354  2.67741  2.69355  4.24690  2.90346  2.73739  3.18146  2.89801  2.37887  2.77519  2.98518  4.58477  3.61503
          0.02462  4.11249  4.83484  0.61958  0.77255  0.48576  0.95510
     42   2.78202  4.80941  2.93031  2.69054  3.92101  3.39029  3.90459  3.54979  2.74425  2.80088  4.19482  1.22479  3.96596  3.16092  3.10099  2.85509  3.11154  3.24846  5.32972  3.89916     42 - -
          2.68618  4.42225  2.77519  2.73123  3.46354  2.40513  3.72494  3.29354  2.67741  2.69355  4.24690  2.90346  2.73739  3.18146  2.89801  2.37887  2.77519  2.98518  4.58477  3.61503
          0.02462  4.11249  4.83484  0.61958  0.77255  0.48576  0.95510
     43   2.55303  3.84150  2.71500  2.23789  4.23776  3.39540  3.02884  3.68313  2.19355  3.16956  4.00850  2.83796  3.78791  2.51400  2.71434  2.55994  2.69595  3.31018  5.41987  3.88664     43 - -
          2.68618  4.42225  2.77519  2.73123  3.46354  2.40513  3.72494  3.29354  2.67741  2.69355  4.24690  2.90346  2.73739  3.18146  2.89801  2.37887  2.77519  2.98518  4.58477  3.61503
          0.02462  4.11249  4.83484  0.61958  0.77255  0.48576  0.95510
     44   2.95618  5.20390  2.69056  2.25516  4.50077  3.44517  3.77406  3.97440  2.42168  3.49283  4.37963  2.98400  3.96625  1.26205  2.76126  2.92746  3.20826  3.63475  5.63290  4.29959     44 - -
          2.68618  4.42225  2.77519  2.73123  3.46354  2.40513  3.72494  3.29354  2.67741  2.69355  4.24690  2.90346  2.73739  3.18146  2.89801  2.37887  2.77519  2.98518  4.58477  3.61503
          0.02462  4.11249  4.83484  0.61958  0.77255  0.48576  0.95510
     45   2.67953  5.05896  2.56409  2.28894  4.37034  3.39377  3.62161  3.81994  2.35484  3.34609  4.13048  2.88389  2.50811  2.59636  2.17677  2.60472  2.91395  3.43629  5.51442  4.14150     45 - -
          2.68618  4.42225  2.77519  2.73123  3.46354  2.40513  3.72494  3.29354  2.67741  2.69355  4.24690  2.90346  2.73739  3.18146  2.89801  2.37887  2.77519  2.98518  4.58477  3.61503
          0.02462  4.11249  4.83484  0.61958  0.77255  0.48576  0.95510
     46   1.72995  4.31585  3.35250  2.96884  4.32541  2.21358  4.09875  3.75702  3.02239  3.40138  4.20855  3.24414  2.72485  3.31916  3.40286  1.76403  2.76466  3.23853  5.63347  4.38505     46 - -
          2.68618  4.42225  2.77519  2.73123  3.46354  2.40513  3.72494  3.29354  2.67741  2.69355  4.24690  2.90346  2.73739  3.18146  2.89801  2.37887  2.77519  2.98518  4.58477  3.61503
          0.02462  4.11249  4.83484  0.61958  0.77255  0.48576  0.95510
     47   1.43223  3.67023  3.84260  3.41611  4.06664  3.08256  4.30315  3.23475  3.33908  3.10582  3.99995  3.49315  3.80031  3.62739  3.61520  2.51054  1.58927  2.85003  5.49577  4.30365     47 - -
          2.68618  4.42225  2.77519  2.73123  3.46354  2.40513  3.72494  3.29354  2.67741  2.69355  4.24690  2.90346  2.73739  3.18146  2.89801  2.37887  2.77519  2.98518  4.58477  3.61503
          0.02462  4.11249  4.83484  0.61958  0.77255  0.48576  0.95510
     48   2.23882  4.31477  3.68160  3.13266  3.52911  3.62291  4.03052  2.27568  3.05611  2.39855  3.25485  3.49043  4.05334  3.37050  3.38271  2.91621  1.82767  2.31189  5.05587  3.83158     48 - -
          2.68618  4.42225  2.77519  2.73123  3.46354  2.40513  3.72494  3.29354  2.67741  2.69355  4.24690  2.90346  2.73739  3.18146  2.89801  2.37887  2.77519  2.98518  4.58477  3.61503
          0.02462  4.11249  4.83484  0.61958  0.77255  0.48576  0.95510
     49   3.40416  4.76920  4.81140  4.29272  3.10306  4.56169  4.86272  2.25816  4.05165  0.74085  2.69440  4.56865  4.78353  4.26766  4.19157  3.95080  3.64093  2.39668  5.19682  4.05900     49 - -
          2.68618  4.42225  2.77519  2.73123  3.46354  2.40513  3.72494  3.29354  2.67741  2.69355  4.24690  2.90346  2.73739  3.18146  2.89801  2.37887  2.77519  2.98518  4.58477  3.61503
          0.02462  4.11249  4.83484  0.61958  0.77255  0.48576  0.95510
     50   3.76584  5.04919  4.47822  4.24843  2.95442  4.01629  4.22849  3.80731  3.96962  3.15769  4.42873  4.35099  4.55529  4.34453  4.05335  3.96701  4.07990  3.70398  0.51460  2.94506     50 - -
          2.68618  4.42225  2.77519  2.73123  3.46354  2.40513  3.72494  3.29354  2.67741  2.69355  4.24690  2.90346  2.73739  3.18146  2.89801  2.37887  2.77519  2.98518  4.58477  3.61503
          0.02462  4.11249  4.83484  0.61958  0.77255  0.48576  0.95510
     51   3.37405  4.78402  4.34580  3.94713  2.09739  4.20682  3.63739  3.12750  3.80167  2.58874  3.81007  3.95921  4.56559  3.94733  3.95609  3.55752  3.61922  2.78265  3.86766  0.93730     51 - -
          2.68618  4.42225  2.77519  2.73123  3.46354  2.40513  3.72494  3.29354  2.67741  2.69355  4.24690  2.90346  2.73739  3.18146  2.89801  2.37887  2.77519  2.98518  4.58477  3.61503
          0.02462  4.11249  4.83484  0.61958  0.77255  0.48576  0.95510
     52   3.29420  5.05694  3.39465  3.18518  3.48087  3.67442  0.72323  4.03477  3.02298  3.49527  4.56231  3.58212  4.24334  3.55644  3.27085  3.36469  3.60851  3.76557  4.94104  3.42633     52 - -
          2.68618  4.42225  2.77519  2.73123  3.46354  2.40513  3.72494  3.29354  2.67741  2.69355  4.24690  2.90346  2.73739  3.18146  2.89801  2.37887  2.77519  2.98518  4.58477  3.61503
          0.02462  4.11249  4.83484  0.61958  0.77255  0.48576  0.95510
     53   3.26646  5.41050  0.62663  2.51809  4.82422  3.40971  4.16773  4.47110  3.30107  4.03893  5.02887  3.08410  4.07995  3.41183  3.84496  3.20616  3.61238  4.08675  5.94399  4.66592     53 - -
          2.68618  4.42225  2.77519  2.73123  3.46354  2.40513  3.72494  3.29354  2.67741  2.69355  4.24690  2.90346  2.73739  3.18146  2.89801  2.37887  2.77519  2.98518  4.58477  3.61503
          0.02462  4.11249  4.83484  0.61958  0.77255  0.48576  0.95510
     54   3.29420  5.05694  3.39465  3.18518  3.48087  3.67442  0.72323  4.03477  3.02298  3.49527  4.56231  3.58212  4.24334  3.55644  3.27085  3.36469  3.60851  3.76557  4.94104  3.42633     54 - -
          2.68618  4.42225  2.77519  2.73123  3.46354  2.40513  3.72494  3.29354  2.67741  2.69355  4.24690  2.90346  2.73739  3.18146  2.89801  2.37887  2.77519  2.98518  4.58477  3.61503
          0.02462  4.11249  4.83484  0.61958  0.77255  0.48576  0.95510
     55   1.04513  4.18462  3.62505  3.31617  4.30640  3.00275  4.32472  3.62164  3.32771  3.38792  4.23468  3.41596  3.75659  3.61622  3.61649  2.05312  2.45755  3.11798  5.67746  4.48088     55 - -
          2.68618  4.42225  2.77519  2.73123  3.46354  2.40513  3.72494  3.29354  2.67741  2.69355  4.24690  2.90346  2.73739  3.18146  2.89801  2.37887  2.77519  2.98518  4.58477  3.61503
          0.02462  4.11249  4.83484  0.61958  0.77255  0.48576  0.95510
     56   3.29422  4.64865  4.80909  4.24046  3.12049  4.51699  4.81623  2.16931  4.08850  1.15240  1.65217  4.51072  4.71908  4.22837  4.22770  3.85554  3.51712  2.23430  5.17774  4.10719     56 - -
          2.68618  4.42225  2.77519  2.73123  3.46354  2.40513  3.72494  3.29354  2.67741  2.69355  4.24690  2.90346  2.73739  3.18146  2.89801  2.37887  2.77519  2.98518  4.58477  3.61503
          0.02462  4.11249  4.83484  0.61958  0.77255  0.48576  0.95510
     57   1.65881  4.25473  3.45762  3.26648  4.47665  1.16997  4.38422  3.85441  3.40495  3.58732  4.43409  3.40482  3.77909  3.67472  3.69681  2.50014  2.82717  3.28919  5.80596  4.61744     57 - -
          2.68618  4.42225  2.77519  2.73123  3.46354  2.40513  3.72494  3.29354  2.67741  2.69355  4.24690  2.90346  2.73739  3.18146  2.89801  2.37887  2.77519  2.98518  4.58477  3.61503
          0.02462  4.11249  4.83484  0.61958  0.77255  0.48576  0.95510
     58   2.81335  4.25966  4.25010  3.68605  3.30893  3.96195  4.30583  1.50965  3.54890  1.77245  3.23277  3.93018  4.31047  3.60777  3.75236  3.08705  3.05369  1.88149  4.97861  3.78763     58 - -
          2.68618  4.42225  2.77519  2.73123  3.46354  2.40513  3.72494  3.29354  2.67741  2.69355  4.24690  2.90346  2.73739  3.18146  2.89801  2.37887  2.77519  2.98518  4.58477  3.61503
          0.02462  4.11249  4.83484  0.61958  0.77255  0.48576  0.95510
     59   2.50547  4.44815  3.23720  2.87349  4.02697  3.25451  3.98432  3.19740  2.84589  3.09729  3.98994  2.67792  3.86158  3.22778  3.19330  2.65383  1.34207  2.98908  5.40140  4.11789     59 - -
          2.68618  4.42225  2.77519  2.73123  3.46354  2.40513  3.72494  3.29354  2.67741  2.69355  4.24690  2.90346  2.73739  3.18146  2.89801  2.37887  2.77519  2.98518  4.58477  3.61503
          0.02462  4.11249  4.83484  0.61958  0.77255  0.48576  0.95510
     60   3.29637  5.10533  3.81343  3.28247  4.52191  3.72936  4.02702  4.08620  2.37295  3.55863  4.55827  3.62078  4.22546  3.24044  0.66662  3.37255  3.54927  3.80115  5.51059  4.40342     60 - -
          2.68618  4.42225  2.77519  2.73123  3.46354  2.40513  3.72494  3.29354  2.67741  2.69355  4.24690  2.90346  2.73739  3.18146  2.89801  2.37887  2.77519  2.98518  4.58477  3.61503
          0.02462  4.11249  4.83484  0.61958  0.77255  0.48576  0.95510
     61   3.43544  4.83036  4.57411  4.22168  3.24480  4.28428  4.80283  2.46846  3.98729  0.62737  3.20451  4.47397  4.68257  4.29739  4.12134  3.89346  3.72109  2.56688  5.20414  3.98066     61 - -
          2.68618  4.42225  2.77519  2.73123  3.46354  2.40513  3.72494  3.29354  2.67741  2.69355  4.24690  2.90346  2.73739  3.18146  2.89801  2.37887  2.77519  2.98518  4.58477  3.61503
          0.02462  4.11249  4.83484  0.61958  0.77255  0.48576  0.95510
     62   2.66959  4.77220  2.70385  2.58031  4.38632  3.20813  3.97871  3.99543  2.87521  3.61579  4.48382  1.14789  3.87540  3.19994  3.27533  2.45779  3.06590  3.53633  5.69033  4.29572     62 - -
          2.68618  4.42225  2.77519  2.73123  3.46354  2.40513  3.72494  3.29354  2.67741  2.69355  4.24690  2.90346  2.73739  3.18146  2.89801  2.37887  2.77519  2.98518  4.58477  3.61503
          0.02462  4.11249  4.83484  0.61958  0.77255  0.48576  0.95510
     63   2.77511  4.33041  3.97292  3.46229  3.34961  3.79544  3.77123  2.35241  3.27222  2.28753  3.17513  3.74254  4.21696  3.62870  3.51354  3.13190  3.04398  1.20615  4.97366  3.68760     63 - -
          2.68618  4.42225  2.77519  2.73123  3.46354  2.40513  3.72494  3.29354  2.67741  2.69355  4.24690  2.90346  2.73739  3.18146  2.89801  2.37887  2.77519  2.98518  4.58477  3.61503
          0.02462  4.11249  4.83484  0.61958  0.77255  0.48576  0.95510
     64   3.51907  4.85946  4.48077  4.09560  2.00117  4.33020  3.59680  3.20602  3.93120  2.33485  3.84730  4.03246  4.65392  4.03016  4.05105  3.67941  3.74699  3.13036  3.78779  0.90884     64 - -
          2.68618  4.42225  2.77519  2.73123  3.46354  2.40513  3.72494  3.29354  2.67741  2.69355  4.24690  2.90346  2.73739  3.18146  2.89801  2.37887  2.77519  2.98518  4.58477  3.61503
          0.02462  4.11249  4.83484  0.61958  0.77255  0.48576  0.95510
     65   1.24617  4.32950  3.72393  3.27844  3.71566  3.40444  4.19668  2.76349  3.17615  2.57009  2.80661  3.53514  3.99487  3.52056  3.46973  2.79649  2.92717  2.55534  5.27940  4.04984     65 - -
          2.68618  4.42225  2.77519  2.73123  3.46354  2.40513  3.72494  3.29354  2.67741  2.69355  4.24690  2.90346  2.73739  3.18146  2.89801  2.37887  2.77519  2.98518  4.58477  3.61503
          0.02462  4.11249  4.83484  0.61958  0.77255  0.48576  0.95510
     66   2.99164  4.73635  3.71402  3.64723  4.77204  0.43918  4.74633  4.43648  3.86078  4.05817  5.04061  3.87924  4.13468  4.16637  4.06423  3.17149  3.49150  3.91836  5.79715  4.88432     66 - -
          2.68618  4.42225  2.77519  2.73123  3.46354  2.40513  3.72494  3.29354  2.67741  2.69355  4.24690  2.90346  2.73739  3.18146  2.89801  2.37887  2.77519  2.98518  4.58477  3.61503
          0.02462  4.11249  4.83484  0.61958  0.77255  0.48576  0.95510
     67   3.43544  4.83036  4.57411  4.22168  3.24480  4.28428  4.80283  2.46846  3.98729  0.62737  3.20451  4.47397  4.68257  4.29739  4.12134  3.89346  3.72109  2.56688  5.20414  3.98066     67 - -
          2.68618  4.42225  2.77519  2.73123  3.46354  2.40513  3.72494  3.29354  2.67741  2.69355  4.24690  2.90346  2.73739  3.18146  2.89801  2.37887  2.77519  2.98518  4.58477  3.61503
          0.02462  4.11249  4.83484  0.61958  0.77255  0.48576  0.95510
     68   1.73164  4.23667  3.68508  3.13407  3.09511  3.55723  3.97281  2.61943  3.06807  2.45666  3.20444  3.46362  3.99589  3.35645  3.37738  2.63257  2.84678  2.10980  4.93205  3.70707     68 - -
          2.68618  4.42225  2.77519  2.73123  3.46354  2.40513  3.72494  3.29354  2.67741  2.69355  4.24690  2.90346  2.73739  3.18146  2.89801  2.37887  2.77519  2.98518  4.58477  3.61503
          0.02462  4.11249  4.83484  0.61958  0.77255  0.48576  0.95510
     69   2.99164  4.73635  3.71402  3.64723  4.77204  0.43918  4.74633  4.43648  3.86078  4.05817  5.04061  3.87924  4.13468  4.16637  4.06423  3.17149  3.49150  3.91836  5.79715  4.88432     69 - -
          2.68618  4.42225  2.77519  2.73123  3.46354  2.40513  3.72494  3.29354  2.67741  2.69355  4.24690  2.90346  2.73739  3.18146  2.89801  2.37887  2.77519  2.98518  4.58477  3.61503
          0.02462  4.11249  4.83484  0.61958  0.77255  0.48576  0.95510
     70   2.42679  4.10339  4.09868  3.51702  2.08126  3.73640  3.68441  2.50754  3.38919  1.92852  2.80937  3.71106  4.09809  3.60132  3.56156  3.02572  2.86855  2.31498  4.06211  3.31528     70 - -
          2.68618  4.42225  2.77519  2.73123  3.46354  2.40513  3.72494  3.29354  2.67741  2.69355  4.24690  2.90346  2.73739  3.18146  2.89801  2.37887  2.77519  2.98518  4.58477  3.61503
          0.02462  4.11249  4.83484  0.61958  0.77255  0.48576  0.95510
     71   3.70173  4.97570  4.57026  4.26676  1.83462  4.40721  3.54038  3.43088  4.11552  2.76613  4.04346  4.09220  4.74019  4.14344  4.18733  3.79543  3.93471  3.35185  3.69339  0.78609     71 - -
          2.68618  4.42225  2.77519  2.73123  3.46354  2.40513  3.72494  3.29354  2.67741  2.69355  4.24690  2.90346  2.73739  3.18146  2.89801  2.37887  2.77519  2.98518  4.58477  3.61503
          0.02462  4.11249  4.83484  0.61958  0.77255  0.48576  0.95510
     72   3.08080  4.44816  4.67823  4.10243  2.93011  4.26874  4.49226  1.67351  3.95284  1.14774  2.97286  4.28524  4.53005  4.08532  4.06492  3.58932  3.30421  2.31719  4.14435  3.67363     72 - -
          2.68618  4.42225  2.77519  2.73123  3.46354  2.40513  3.72494  3.29354  2.67741  2.69355  4.24690  2.90346  2.73739  3.18146  2.89801  2.37887  2.77519  2.98518  4.58477  3.61503
          0.02462  4.11249  4.83484  0.61958  0.77255  0.48576  0.95510
     73   3.28089  4.58153  4.92775  4.41623  3.34346  4.60248  5.01833  1.10853  4.25004  1.45657  3.16637  4.65006  4.84119  4.46389  4.40060  3.98965  3.52670  1.87754  5.38868  4.21992     73 - -
          2.68618  4.42225  2.77519  2.73123  3.46354  2.40513  3.72494  3.29354  2.67741  2.69355  4.24690  2.90346  2.73739  3.18146  2.89801  2.37887  2.77519  2.98518  4.58477  3.61503
          0.02462  4.11249  4.83484  0.61958  0.77255  0.48576  0.95510
     74   2.98932  5.13677  3.36565  2.74147  4.50378  3.65509  2.96467  3.90229  1.89707  3.37955  4.23036  3.17457  4.02767  2.78463  1.30941  2.85715  3.17045  3.57947  5.45186  4.23265     74 - -
          2.68618  4.42225  2.77519  2.73123  3.46354  2.40513  3.72494  3.29354  2.67741  2.69355  4.24690  2.90346  2.73739  3.18146  2.89801  2.37887  2.77519  2.98518  4.58477  3.61503
          0.02462  4.11249  4.83484  0.61958  0.77255  0.48576  0.95510
     75   2.95828  5.44154  1.08362  2.11621  4.82247  3.09722  3.84895  4.33355  2.88511  3.85779  4.71281  2.75919  3.89505  3.02298  3.47912  2.56853  3.26876  3.89874  6.02796  4.53178     75 - -
          2.68618  4.42225  2.77519  2.73123  3.46354  2.40513  3.72494  3.29354  2.67741  2.69355  4.24690  2.90346  2.73739  3.18146  2.89801  2.37887  2.77519  2.98518  4.58477  3.61503
          0.02462  4.11249  4.83484  0.61958  0.77255  0.48576  0.95510
     76   2.45457  5.03569  2.76062  1.93007  4.34170  3.38962  3.60372  3.79387  2.11026  3.22857  4.09737  2.87690  2.91500  2.72240  2.70691  2.62497  2.87756  3.40687  5.49178  4.11338     76 - -
          2.68618  4.42225  2.77519  2.73123  3.46354  2.40513  3.72494  3.29354  2.67741  2.69355  4.24690  2.90346  2.73739  3.18146  2.89801  2.37887  2.77519  2.98518  4.58477  3.61503
          0.02462  4.11249  4.83484  0.61958  0.77255  0.48576  0.95510
     77   2.44437  4.47488  2.97128  2.18910  3.87335  3.41709  3.32399  3.51801  2.11512  2.82007  3.90875  2.78680  3.80721  2.68548  2.73633  2.61954  2.82823  3.05981  5.33246  3.98916     77 - -
          2.68618  4.42225  2.77519  2.73123  3.46354  2.40513  3.72494  3.29354  2.67741  2.69355  4.24690  2.90346  2.73739  3.18146  2.89801  2.37887  2.77519  2.98518  4.58477  3.61503
          0.02462  4.11249  4.83484  0.61958  0.77255  0.48576  0.95510
     78   2.95614  5.38360  2.34200  1.11916  4.70540  3.31508  3.81625  4.21547  2.71823  3.74539  4.60152  2.34227  3.91277  2.98478  3.21244  2.87839  3.24304  3.81271  5.87998  4.43658     78 - -
          2.68618  4.42225  2.77519  2.73123  3.46354  2.40513  3.72494  3.29354  2.67741  2.69355  4.24690  2.90346  2.73739  3.18146  2.89801  2.37887  2.77519  2.98518  4.58477  3.61503
          0.02462  4.11249  4.83484  0.61958  0.77255  0.48576  0.95510
     79   2.68866  5.14421  2.45666  2.07501  4.47526  3.38665  3.60728  3.94139  1.78303  3.43286  4.20026  2.85919  3.42669  2.72014  2.53658  2.64970  2.92110  3.52967  5.57227  4.18163     79 - -
          2.68620  4.42227  2.77502  2.73125  3.46356  2.40515  3.72497  3.29356  2.67743  2.69339  4.24692  2.90349  2.73742  3.18149  2.89803  2.37889  2.77522  2.98521  4.58479  3.61505
          0.10102  2.42886  4.83484  0.65263  0.73538  0.48576  0.95510
     80   2.34520  4.90258  3.00884  2.44915  4.18143  3.44632  3.61760  3.60130  2.09714  3.16879  3.97454  2.96332  3.83697  2.59463  2.26525  2.32270  2.87859  3.26052  5.37062  3.60530     82 - -
          2.68618  4.42225  2.77519  2.73123  3.46354  2.40513  3.72494  3.29354  2.67741  2.69355  4.24690  2.90346  2.73739  3.18146  2.89801  2.37887  2.77519  2.98518  4.58477  3.61503
          0.02462  4.11249  4.83484  0.61958  0.77255  0.48576  0.95510
     81   2.62557  4.29996  3.65785  3.15599  3.27484  3.56726  3.99024  2.71359  3.06212  1.43533  3.40883  3.48190  3.47096  3.38209  3.35461  2.53633  2.90542  2.53237  4.92652  3.66693     83 - -
          2.68618  4.42225  2.77519  2.73123  3.46354  2.40513  3.72494  3.29354  2.67741  2.69355  4.24690  2.90346  2.73739  3.18146  2.89801  2.37887  2.77519  2.98518  4.58477  3.61503
          0.02462  4.11249  4.83484  0.61958  0.77255  0.48576  0.95510
     82   2.68679  5.11203  2.71829  2.16051  4.42240  2.76921  3.33765  3.88400  2.16505  3.39818  4.17545  2.14936  3.38438  2.68606  2.85479  2.65342  2.92339  3.48686  5.55952  4.16768     84 - -
          2.68620  4.42176  2.77522  2.73125  3.46356  2.40515  3.72497  3.29323  2.67743  2.69357  4.24692  2.90349  2.73742  3.18149  2.89803  2.37882  2.77522  2.98521  4.58479  3.61505
          0.10102  2.42886  4.83484  0.65263  0.73538  0.48576  0.95510
     83   3.43544  4.83036  4.57411  4.22168  3.24480  4.28428  4.80283  2.46846  3.98729  0.62737  3.20451  4.47397  4.68257  4.29739  4.12134  3.89346  3.72109  2.56688  5.20414  3.98066     87 - -
          2.68618  4.42225  2.77519  2.73123  3.46354  2.40513  3.72494  3.29354  2.67741  2.69355  4.24690  2.90346  2.73739  3.18146  2.89801  2.37887  2.77519  2.98518  4.58477  3.61503
          0.02462  4.11249  4.83484  0.61958  0.77255  0.48576  0.95510
     84   3.10250  4.81251  3.73668  3.61518  4.57880  3.48678  4.66715  4.19339  3.69452  3.79101  4.85545  3.89461  0.48188  4.07573  3.90704  3.27895  3.56413  3.81001  5.69243  4.70482     88 - -
          2.68618  4.42225  2.77519  2.73123  3.46354  2.40513  3.72494  3.29354  2.67741  2.69355  4.24690  2.90346  2.73739  3.18146  2.89801  2.37887  2.77519  2.98518  4.58477  3.61503
          0.02462  4.11249  4.83484  0.61958  0.77255  0.48576  0.95510
     85   2.56629  4.28084  2.71367  2.24758  4.28859  3.38726  3.59681  3.73906  2.06492  3.27677  4.05267  2.66219  3.79191  2.60483  2.83270  2.13920  2.84927  3.35742  5.45780  4.08078     89 - -
          2.68618  4.42225  2.77519  2.73123  3.46354  2.40513  3.72494  3.29354  2.67741  2.69355  4.24690  2.90346  2.73739  3.18146  2.89801  2.37887  2.77519  2.98518  4.58477  3.61503
          0.02462  4.11249  4.83484  0.61958  0.77255  0.48576  0.95510
     86   2.74975  5.06823  2.30972  2.33759  4.42397  1.73619  3.71988  3.87454  2.37287  3.42657  4.24127  2.87836  3.85406  2.86935  2.75130  2.73133  3.01513  3.49471  5.61422  4.23639     90 - -
          2.68618  4.42225  2.77519  2.73123  3.46354  2.40513  3.72494  3.29354  2.67741  2.69355  4.24690  2.90346  2.73739  3.18146  2.89801  2.37887  2.77519  2.98518  4.58477  3.61503
          0.02462  4.11249  4.83484  0.61958  0.77255  0.48576  0.95510
     87   2.66351  5.24714  2.46257  1.70297  4.56602  3.35635  3.66551  4.03913  1.85600  3.53468  4.32128  2.58792  3.84044  2.79258  2.92598  2.71700  3.01796  3.62827  5.68229  4.26975     91 - -
          2.68618  4.42225  2.77519  2.73123  3.46354  2.40513  3.72494  3.29354  2.67741  2.69355  4.24690  2.90346  2.73739  3.18146  2.89801  2.37887  2.77519  2.98518  4.58477  3.61503
          0.02462  4.11249  4.83484  0.61958  0.77255  0.48576  0.95510
     88   3.77012  4.98539  4.70487  4.41554  1.54741  4.48008  3.51524  3.45751  4.25827  2.76964  4.05079  4.14346  4.78883  4.21214  4.28214  3.85809  3.99230  3.38457  3.64748  0.87461     92 - -
          2.68618  4.42225  2.77519  2.73123  3.46354  2.40513  3.72494  3.29354  2.67741  2.69355  4.24690  2.90346  2.73739  3.18146  2.89801  2.37887  2.77519  2.98518  4.58477  3.61503
          0.02462  4.11249  4.83484  0.61958  0.77255  0.48576  0.95510
     89   3.01980  5.60188  1.68856  1.17597  4.89075  3.28282  3.83133  4.41583  2.85190  3.91083  4.76556  2.74573  3.90730  2.99782  3.45035  2.89849  3.30923  3.98408  6.05573  4.54869     93 - -
          2.68618  4.42225  2.77519  2.73123  3.46354  2.40513  3.72494  3.29354  2.67741  2.69355  4.24690  2.90346  2.73739  3.18146  2.89801  2.37887  2.77519  2.98518  4.58477  3.61503
          0.02462  4.11249  4.83484  0.61958  0.77255  0.48576  0.95510
     90   2.99517  4.35570  4.60516  4.04893  3.33285  4.24853  4.60174  1.29138  3.92049  1.87630  3.23573  4.25921  4.54985  4.13674  4.08964  3.57676  3.23417  1.60791  5.13403  3.45787     94 - -
          2.68618  4.42225  2.77519  2.73123  3.46354  2.40513  3.72494  3.29354  2.67741  2.69355  4.24690  2.90346  2.73739  3.18146  2.89801  2.37887  2.77519  2.98518  4.58477  3.61503
          0.02462  4.11249  4.83484  0.61958  0.77255  0.48576  0.95510
     91   3.10250  4.81251  3.73668  3.61518  4.57880  3.48678  4.66715  4.19339  3.69452  3.79101  4.85545  3.89461  0.48188  4.07573  3.90704  3.27895  3.56413  3.81001  5.69243  4.70482     95 - -
          2.68618  4.42225  2.77519  2.73123  3.46354  2.40513  3.72494  3.29354  2.67741  2.69355  4.24690  2.90346  2.73739  3.18146  2.89801  2.37887  2.77519  2.98518  4.58477  3.61503
          0.02462  4.11249  4.83484  0.61958  0.77255  0.48576  0.95510
     92   3.38226  4.70421  4.92187  4.39761  3.16464  4.62891  4.96026  1.81826  4.21103  0.84576  2.98167  4.65671  4.83074  4.37843  4.34047  4.01161  3.61684  2.18779  5.26339  4.13961     96 - -
          2.68618  4.42225  2.77519  2.73123  3.46354  2.40513  3.72494  3.29354  2.67741  2.69355  4.24690  2.90346  2.73739  3.18146  2.89801  2.37887  2.77519  2.98518  4.58477  3.61503
          0.02462  4.11249  4.83484  0.61958  0.77255  0.48576  0.95510
     93   2.88505  4.27381  4.48283  3.91077  3.28998  4.09632  4.44990  1.82905  3.78702  1.63774  2.67580  4.11246  4.41553  3.99031  3.94891  3.19622  3.12103  1.57103  5.02224  3.85597     97 - -
          2.68618  4.42225  2.77519  2.73123  3.46354  2.40513  3.72494  3.29354  2.67741  2.69355  4.24690  2.90346  2.73739  3.18146  2.89801  2.37887  2.77519  2.98518  4.58477  3.61503
          0.02462  4.11249  4.83484  0.61958  0.77255  0.48576  0.95510
     94   3.18292  4.48411  4.91221  4.36544  2.92597  4.51921  4.89796  1.17859  4.25500  1.64940  3.15502  4.56820  4.75787  4.40657  4.38948  3.87136  3.41981  1.71454  5.28366  4.11858     98 - -
          2.68618  4.42225  2.77519  2.73123  3.46354  2.40513  3.72494  3.29354  2.67741  2.69355  4.24690  2.90346  2.73739  3.18146  2.89801  2.37887  2.77519  2.98518  4.58477  3.61503
          0.02462  4.11249  4.83484  0.61958  0.77255  0.48576  0.95510
     95   2.60863  4.26990  3.20878  2.64748  3.70769  3.49630  3.71801  3.09828  2.57688  2.72986  3.35624  3.11850  3.88588  1.96097  2.97755  2.72714  2.58344  2.84273  5.08615  3.24348     99 - -
          2.68618  4.42225  2.77519  2.73123  3.46354  2.40513  3.72494  3.29354  2.67741  2.69355  4.24690  2.90346  2.73739  3.18146  2.89801  2.37887  2.77519  2.98518  4.58477  3.61503
          0.02462  4.11249  4.83484  0.61958  0.77255  0.48576  0.95510
     96   3.26646  5.41050  0.62663  2.51809  4.82422  3.40971  4.16773  4.47110  3.30107  4.03893  5.02887  3.08410  4.07995  3.41183  3.84496  3.20616  3.61238  4.08675  5.94399  4.66592    100 - -
          2.68618  4.42225  2.77519  2.73123  3.46354  2.40513  3.72494  3.29354  2.67741  2.69355  4.24690  2.90346  2.73739  3.18146  2.89801  2.37887  2.77519  2.98518  4.58477  3.61503
          0.02462  4.11249  4.83484  0.61958  0.77255  0.48576  0.95510
     97   3.09564  5.23866  3.52133  2.82407  4.66924  3.72685  3.16504  4.03336  1.58006  3.46063  4.31901  3.23124  4.07796  2.76901  1.30652  3.08251  3.25226  3.71041  5.48965  4.31266    101 - -
          2.68618  4.42225  2.77519  2.73123  3.46354  2.40513  3.72494  3.29354  2.67741  2.69355  4.24690  2.90346  2.73739  3.18146  2.89801  2.37887  2.77519  2.98518  4.58477  3.61503
          0.02462  4.11249  4.83484  0.61958  0.77255  0.48576  0.95510
     98   2.56244  4.67099  2.63894  2.53811  4.09530  3.32207  3.76240  3.48653  2.60883  2.91154  3.96392  3.01843  3.82228  2.93878  3.05469  1.80963  2.20709  3.13934  5.39072  4.07015    102 - -
          2.68618  4.42225  2.77519  2.73123  3.46354  2.40513  3.72494  3.29354  2.67741  2.69355  4.24690  2.90346  2.73739  3.18146  2.89801  2.37887  2.77519  2.98518  4.58477  3.61503
          0.02462  4.11249  4.83484  0.61958  0.77255  0.48576  0.95510
     99   3.28753  4.63034  4.73978  4.23977  1.27807  4.40942  4.29654  2.07789  4.09320  1.68162  3.13724  4.35091  4.67313  4.20012  4.20404  3.75795  3.51962  2.39907  4.55410  3.04471    103 - -
          2.68618  4.42225  2.77519  2.73123  3.46354  2.40513  3.72494  3.29354  2.67741  2.69355  4.24690  2.90346  2.73739  3.18146  2.89801  2.37887  2.77519  2.98518  4.58477  3.61503
          0.02462  4.11249  4.83484  0.61958  0.77255  0.48576  0.95510
    100   2.66443  5.02049  2.65829  2.22410  4.29548  3.38164  3.25568  3.74781  2.41671  3.29619  4.08728  1.94313  3.81363  2.68578  2.89589  2.64885  2.65989  3.37789  5.48588  3.68632    104 - -
          2.68618  4.42225  2.77519  2.73123  3.46354  2.40513  3.72494  3.29354  2.67741  2.69355  4.24690  2.90346  2.73739  3.18146  2.89801  2.37887  2.77519  2.98518  4.58477  3.61503
          0.02462  4.11249  4.83484  0.61958  0.77255  0.48576  0.95510
    101   2.35383  5.03671  2.63029  2.02294  4.34212  3.37722  3.60002  3.80050  2.27121  3.32630  4.09732  2.81530  2.97270  2.71674  2.71890  2.60812  2.64191  3.40762  5.49775  4.10986    105 - -
          2.68618  4.42225  2.77519  2.73123  3.46354  2.40513  3.72494  3.29354  2.67741  2.69355  4.24690  2.90346  2.73739  3.18146  2.89801  2.37887  2.77519  2.98518  4.58477  3.61503
          0.02462  4.11249  4.83484  0.61958  0.77255  0.48576  0.95510
    102   3.02278  5.60713  1.07249  2.08553  4.88288  3.27195  3.83040  4.41986  2.86277  3.91142  4.76973  2.51643  3.90520  2.79016  3.46341  2.89937  3.31582  3.98879  6.06842  4.54710    106 - -
          2.68618  4.42225  2.77519  2.73123  3.46354  2.40513  3.72494  3.29354  2.67741  2.69355  4.24690  2.90346  2.73739  3.18146  2.89801  2.37887  2.77519  2.98518  4.58477  3.61503
          0.02462  4.11249  4.83484  0.61958  0.77255  0.48576  0.95510
    103   2.99164  4.73635  3.71402  3.64723  4.77204  0.43918  4.74633  4.43648  3.86078  4.05817  5.04061  3.87924  4.13468  4.16637  4.06423  3.17149  3.49150  3.91836  5.79715  4.88432    107 - -
          2.68618  4.42225  2.77519  2.73123  3.46354  2.40513  3.72494  3.29354  2.67741  2.69355  4.24690  2.90346  2.73739  3.18146  2.89801  2.37887  2.77519  2.98518  4.58477  3.61503
          0.02462  4.11249  4.83484  0.61958  0.77255  0.48576  0.95510
    104   2.57217  4.85576  2.81027  2.27998  4.23924  3.35183  3.72099  3.65958  2.51633  3.25182  4.07299  2.95203  3.83995  2.55218  2.95405  1.65741  2.71655  3.30165  5.47504  4.13647    108 - -
          2.68618  4.42225  2.77519  2.73123  3.46354  2.40513  3.72494  3.29354  2.67741  2.69355  4.24690  2.90346  2.73739  3.18146  2.89801  2.37887  2.77519  2.98518  4.58477  3.61503
          0.02462  4.11249  4.83484  0.61958  0.77255  0.48576  0.95510
    105   3.43182  4.77560  4.83065  4.34171  2.63726  4.56213  4.69652  2.32132  4.18260  0.74775  2.97022  4.56381  4.78677  4.30680  4.30103  3.95828  3.66634  2.46742  4.94980  3.62512    109 - -
          2.68618  4.42225  2.77519  2.73123  3.46354  2.40513  3.72494  3.29354  2.67741  2.69355  4.24690  2.90346  2.73739  3.18146  2.89801  2.37887  2.77519  2.98518  4.58477  3.61503
          0.02462  4.11249  4.83484  0.61958  0.77255  0.48576  0.95510
    106   2.93010  4.44314  3.99548  3.49542  1.45418  3.88667  3.69771  2.93445  3.39766  2.45196  3.56863  3.19104  4.25466  3.61347  3.62378  2.94077  3.16388  2.74885  4.11514  2.10439    110 - -
          2.68618  4.42225  2.77519  2.73123  3.46354  2.40513  3.72494  3.29354  2.67741  2.69355  4.24690  2.90346  2.73739  3.18146  2.89801  2.37887  2.77519  2.98518  4.58477  3.61503
          0.02462  4.11249  4.83484  0.61958  0.77255  0.48576  0.95510
    107   3.74432  4.98191  4.65369  4.35682  1.68480  4.45383  3.52390  3.44650  4.20298  2.76686  4.04669  4.12379  4.77082  4.18516  4.24661  3.83431  3.97015  3.37158  3.66368  0.82383    111 - -
          2.68618  4.42225  2.77519  2.73123  3.46354  2.40513  3.72494  3.29354  2.67741  2.69355  4.24690  2.90346  2.73739  3.18146  2.89801  2.37887  2.77519  2.98518  4.58477  3.61503
          0.02462  4.11249  4.83484  0.61958  0.77255  0.48576  0.95510
    108   3.10250  4.81251  3.73668  3.61518  4.57880  3.48678  4.66715  4.19339  3.69452  3.79101  4.85545  3.89461  0.48188  4.07573  3.90704  3.27895  3.56413  3.81001  5.69243  4.70482    112 - -
          2.68618  4.42225  2.77519  2.73123  3.46354  2.40513  3.72494  3.29354  2.67741  2.69355  4.24690  2.90346  2.73739  3.18146  2.89801  2.37887  2.77519  2.98518  4.58477  3.61503
          0.02462  4.11249  4.83484  0.61958  0.77255  0.48576  0.95510
    109   2.37845  4.90344  2.78990  2.32463  4.18246  3.34278  3.60978  3.61802  2.30535  3.18529  3.97660  2.67466  3.79797  2.74053  2.71330  2.23439  2.55538  3.05473  5.39349  4.03401    113 - -
          2.68618  4.42225  2.77519  2.73123  3.46354  2.40513  3.72494  3.29354  2.67741  2.69355  4.24690  2.90346  2.73739  3.18146  2.89801  2.37887  2.77519  2.98518  4.58477  3.61503
          0.02462  4.11249  4.83484  0.61958  0.77255  0.48576  0.95510
    110   2.45940  4.91671  2.91519  2.21644  4.19388  3.14143  3.60559  3.62967  2.26218  3.19286  3.98315  2.90871  3.28674  2.38434  2.76670  2.48840  2.84044  2.85352  5.39679  4.03785    114 - -
          2.68618  4.42225  2.77519  2.73123  3.46354  2.40513  3.72494  3.29354  2.67741  2.69355  4.24690  2.90346  2.73739  3.18146  2.89801  2.37887  2.77519  2.98518  4.58477  3.61503
          0.02462  4.11249  4.83484  0.61958  0.77255  0.48576  0.95510
    111   2.54073  4.46785  3.24677  2.72811  3.78251  2.66824  3.80261  2.88479  2.69480  2.72948  3.70577  3.03175  2.17131  3.03761  3.09112  2.67985  2.82419  2.68862  5.16076  3.88902    115 - -
          2.68618  4.42225  2.77519  2.73123  3.46354  2.40513  3.72494  3.29354  2.67741  2.69355  4.24690  2.90346  2.73739  3.18146  2.89801  2.37887  2.77519  2.98518  4.58477  3.61503
          0.09048  4.11249  2.65732  0.61958  0.77255  0.48576  0.95510
    112   2.55102  5.00642  2.42807  2.08189  4.30014  3.14655  3.59565  3.25290  2.37972  3.29218  4.07081  2.57583  3.38045  2.67491  2.87003  2.47169  2.85688  3.37100  5.47540  4.08928    116 - -
          2.68618  4.42225  2.77519  2.73123  3.46354  2.40513  3.72494  3.29354  2.67741  2.69355  4.24690  2.90346  2.73739  3.18146  2.89801  2.37887  2.77519  2.98518  4.58477  3.61503
          0.02627  4.04828  4.77063  0.61958  0.77255  0.55547  0.85286
    113   2.66345  4.97997  2.39341  2.26805  3.59396  3.09222  3.64933  3.70752  2.48286  3.27585  4.08134  1.91667  3.61318  2.79355  2.97528  2.65391  2.91172  3.34655  5.48177  4.10124    117 - -
          2.68618  4.42233  2.77527  2.73117  3.46354  2.40510  3.72502  3.29362  2.67748  2.69363  4.24674  2.90354  2.73696  3.18126  2.89808  2.37894  2.77520  2.98526  4.58485  3.61511
          0.25964  2.08454  2.26040  1.19214  0.36179  0.55547  0.85286
    114   2.51056  4.41693  3.18818  3.00158  4.33981  2.50742  4.18346  3.83177  3.13191  3.48840  4.38202  3.30703  1.12183  3.46966  3.44295  2.66150  2.96436  3.35797  5.56233  4.41092    126 - -
          2.68618  4.42225  2.77519  2.73123  3.46354  2.40513  3.72494  3.29354  2.67741  2.69355  4.24690  2.90346  2.73739  3.18146  2.89801  2.37887  2.77519  2.98518  4.58477  3.61503
          0.02909  3.94754  4.66989  0.61958  0.77255  0.64833  0.74007
    115   2.51556  4.71249  2.82694  2.36883  3.97684  3.17917  3.62197  3.28489  2.34239  3.00298  3.82605  2.93259  3.40465  2.78468  2.89142  2.13740  2.80113  2.84516  5.25822  3.93283    127 - -
          2.68618  4.42225  2.77519  2.73123  3.46354  2.40513  3.72494  3.29354  2.67741  2.69355  4.24690  2.90346  2.73739  3.18146  2.89801  2.37887  2.77519  2.98518  4.58477  3.61503
          0.04707  3.94754  3.62402  0.61958  0.77255  0.42298  1.06448
    116   2.76741  5.16018  2.02117  2.08909  4.49808  3.30166  3.71895  3.95994  2.60542  3.50472  4.31680  2.80793  2.01135  2.86783  3.12519  2.64793  2.89311  3.56602  5.69547  4.27807    128 - -
          2.68624  4.42232  2.77510  2.73117  3.46360  2.40511  3.72501  3.29347  2.67747  2.69361  4.24696  2.90346  2.73738  3.18153  2.89807  2.37873  2.77512  2.98525  4.58483  3.61510
          0.51033  1.29620  2.07043  0.50740  0.92145  0.46310  0.99244
    117   2.51626  4.43918  2.81931  2.65996  3.46285  3.32700  3.36239  2.92193  2.63553  2.13857  3.53550  3.12054  3.86158  2.96328  3.03936  2.70674  2.74768  2.56224  4.99732  3.72705    133 - -
          2.68618  4.42225  2.77519  2.73123  3.46354  2.40513  3.72494  3.29354  2.67741  2.69355  4.24690  2.90346  2.73739  3.18146  2.89801  2.37887  2.77519  2.98518  4.58477  3.61503
          0.07714  3.99139  2.88667  0.61958  0.77255  0.53806  0.87677
    118   2.59101  4.36401  3.54830  3.08235  3.60228  3.46332  4.04642  2.26563  2.98571  2.46966  3.55780  3.42335  1.85630  3.34835  3.30742  2.82053  2.91615  2.36412  5.16602  3.90266    134 - -
          2.68618  4.42225  2.77519  2.73123  3.46354  2.40513  3.72494  3.29354  2.67741  2.69355  4.24690  2.90346  2.73739  3.18146  2.89801  2.37887  2.77519  2.98518  4.58477  3.61503
          0.02789  3.98928  4.71163  0.61958  0.77255  0.44658  1.02113
    119   2.61832  5.00610  2.40334  2.17646  3.92648  3.37601  2.79891  3.75274  2.35276  3.28827  4.06370  2.50218  3.78666  2.71447  2.85342  2.55824  2.81812  3.36892  5.46568  3.71297    135 - -
          2.68618  4.42225  2.77519  2.73123  3.46354  2.40513  3.72494  3.29354  2.67741  2.69355  4.24690  2.90346  2.73739  3.18146  2.89801  2.37887  2.77519  2.98518  4.58477  3.61503
          0.02514  4.09170  4.81405  0.61958  0.77255  0.47128  0.97870
    120   2.67784  4.70446  2.95070  2.68942  4.14321  3.02254  3.19133  3.72746  2.75421  3.33703  4.20390  3.13139  1.34672  3.14920  3.11933  2.76330  3.02453  3.34974  5.45061  4.11799    136 - -
          2.68618  4.42225  2.77519  2.73123  3.46354  2.40513  3.72494  3.29354  2.67741  2.69355  4.24690  2.90346  2.73739  3.18146  2.89801  2.37887  2.77519  2.98518  4.58477  3.61503
          0.02462  4.11249  4.83484  0.61958  0.77255  0.48576  0.95510
    121   2.45645  4.42761  3.28570  2.76782  3.70168  3.40402  3.81333  3.09331  2.73936  2.78728  3.66117  3.18830  3.39293  3.07118  3.12809  1.76038  2.82045  2.56137  5.10106  3.10137    137 - -
          2.68618  4.42225  2.77519  2.73123  3.46354  2.40513  3.72494  3.29354  2.67741  2.69355  4.24690  2.90346  2.73739  3.18146  2.89801  2.37887  2.77519  2.98518  4.58477  3.61503
          0.02462  4.11249  4.83484  0.61958  0.77255  0.48576  0.95510
    122   2.69534  4.16101  4.15545  3.58066  3.13055  3.79964  4.08985  1.69948  3.43051  2.13571  3.18435  3.78529  3.79402  3.66949  3.60932  3.10024  2.93335  2.08759  2.73426  3.47788    138 - -
          2.68618  4.42225  2.77519  2.73123  3.46354  2.40513  3.72494  3.29354  2.67741  2.69355  4.24690  2.90346  2.73739  3.18146  2.89801  2.37887  2.77519  2.98518  4.58477  3.61503
          0.02462  4.11249  4.83484  0.61958  0.77255  0.48576  0.95510
    123   2.64355  4.22477  3.78719  3.22007  3.36080  3.68886  3.99774  2.39427  3.11503  2.31129  3.05470  3.54792  4.07020  3.12176  3.39588  2.83929  2.73791  1.55094  4.88254  3.67100    139 - -
          2.68618  4.42225  2.77519  2.73123  3.46354  2.40513  3.72494  3.29354  2.67741  2.69355  4.24690  2.90346  2.73739  3.18146  2.89801  2.37887  2.77519  2.98518  4.58477  3.61503
          0.02462  4.11249  4.83484  0.61958  0.77255  0.48576  0.95510
    124   2.58697  4.65440  2.94716  2.62942  4.23653  3.27108  3.86267  3.65768  2.65962  3.27817  4.12413  3.07312  1.61541  2.64473  3.03975  2.47477  2.77107  3.27279  5.51018  4.20872    140 - -
          2.68618  4.42225  2.77519  2.73123  3.46354  2.40513  3.72494  3.29354  2.67741  2.69355  4.24690  2.90346  2.73739  3.18146  2.89801  2.37887  2.77519  2.98518  4.58477  3.61503
          0.02462  4.11249  4.83484  0.61958  0.77255  0.48576  0.95510
    125   2.34583  4.74893  2.98335  1.97263  3.41799  2.93520  3.65630  3.38284  2.47460  2.81609  3.83472  2.97872  3.83101  2.66994  2.92673  2.65641  2.84234  3.07555  5.26839  3.94465    141 - -
          2.68618  4.42225  2.77519  2.73123  3.46354  2.40513  3.72494  3.29354  2.67741  2.69355  4.24690  2.90346  2.73739  3.18146  2.89801  2.37887  2.77519  2.98518  4.58477  3.61503
          0.02462  4.11249  4.83484  0.61958  0.77255  0.48576  0.95510
    126   3.48811  4.79021  4.64290  4.24722  0.98688  4.38106  3.70031  2.99029  4.08487  2.10144  3.61074  4.14320  4.67983  4.12696  4.15792  3.73123  3.71206  2.97422  3.87537  2.01235    142 - -
          2.68618  4.42225  2.77519  2.73123  3.46354  2.40513  3.72494  3.29354  2.67741  2.69355  4.24690  2.90346  2.73739  3.18146  2.89801  2.37887  2.77519  2.98518  4.58477  3.61503
          0.02462  4.11249  4.83484  0.61958  0.77255  0.48576  0.95510
    127   2.63234  2.99721  4.24446  3.65683  2.30096  3.75989  4.04088  2.41689  3.51058  1.89309  3.13248  3.79598  4.12169  3.69905  3.63820  3.05870  2.76512  2.13655  4.61321  2.88133    143 - -
          2.68618  4.42225  2.77519  2.73123  3.46354  2.40513  3.72494  3.29354  2.67741  2.69355  4.24690  2.90346  2.73739  3.18146  2.89801  2.37887  2.77519  2.98518  4.58477  3.61503
          0.02462  4.11249  4.83484  0.61958  0.77255  0.48576  0.95510
    128   2.11150  4.32345  3.38487  3.25306  4.52710  0.91376  4.41819  3.92830  3.44055  3.66080  4.53262  3.42243  3.82077  3.71944  3.72320  2.57101  2.90599  3.36608  5.83462  4.65325    144 - -
          2.68618  4.42225  2.77519  2.73123  3.46354  2.40513  3.72494  3.29354  2.67741  2.69355  4.24690  2.90346  2.73739  3.18146  2.89801  2.37887  2.77519  2.98518  4.58477  3.61503
          0.02462  4.11249  4.83484  0.61958  0.77255  0.48576  0.95510
    129   2.97688  5.58401  1.55831  1.86017  4.86984  3.27770  3.79695  4.39844  2.79659  3.87725  4.71124  1.74916  3.88741  2.95506  3.39355  2.85838  3.25943  3.95765  6.03007  4.51536    145 - -
          2.68618  4.42225  2.77519  2.73123  3.46354  2.40513  3.72494  3.29354  2.67741  2.69355  4.24690  2.90346  2.73739  3.18146  2.89801  2.37887  2.77519  2.98518  4.58477  3.61503
          0.02462  4.11249  4.83484  0.61958  0.77255  0.48576  0.95510
    130   2.32116  4.36151  3.47425  2.95199  3.61492  3.47270  3.91799  2.84114  2.87259  2.62136  3.24074  3.32986  3.94379  3.21633  3.21818  2.77769  1.62977  2.61060  5.07636  3.57254    146 - -
          2.68618  4.42225  2.77519  2.73123  3.46354  2.40513  3.72494  3.29354  2.67741  2.69355  4.24690  2.90346  2.73739  3.18146  2.89801  2.37887  2.77519  2.98518  4.58477  3.61503
          0.02462  4.11249  4.83484  0.61958  0.77255  0.48576  0.95510
    131   2.53911  4.23596  3.70984  3.16699  3.41508  3.62251  3.98371  1.60574  3.07176  2.42824  3.18694  3.21134  3.50881  3.38030  3.36277  2.91524  2.76085  2.33463  4.91738  3.70075    147 - -
          2.68618  4.42225  2.77519  2.73123  3.46354  2.40513  3.72494  3.29354  2.67741  2.69355  4.24690  2.90346  2.73739  3.18146  2.89801  2.37887  2.77519  2.98518  4.58477  3.61503
          0.02462  4.11249  4.83484  0.61958  0.77255  0.48576  0.95510
    132   2.53912  3.64170  4.07066  3.49504  3.25075  3.73398  4.08693  2.35463  3.38087  1.69881  2.97580  3.72064  4.11587  3.61772  3.58342  2.81802  2.78068  1.87848  4.79759  3.60424    148 - -
          2.68618  4.42225  2.77519  2.73123  3.46354  2.40513  3.72494  3.29354  2.67741  2.69355  4.24690  2.90346  2.73739  3.18146  2.89801  2.37887  2.77519  2.98518  4.58477  3.61503
          0.02462  4.11249  4.83484  0.61958  0.77255  0.48576  0.95510
    133   3.05890  4.45643  4.66616  4.22602  3.64354  4.25115  4.96680  1.79186  4.07939  2.20668  3.50215  4.41543  4.67749  4.39756  4.28629  3.67386  3.36471  0.86353  5.56752  4.31229    149 - -
          2.68618  4.42225  2.77519  2.73123  3.46354  2.40513  3.72494  3.29354  2.67741  2.69355  4.24690  2.90346  2.73739  3.18146  2.89801  2.37887  2.77519  2.98518  4.58477  3.61503
          0.02462  4.11249  4.83484  0.61958  0.77255  0.48576  0.95510
    134   2.94250  4.93510  2.87162  2.78492  4.33861  3.36131  4.14355  4.10844  3.07178  3.72949  4.68852  0.79409  4.02791  3.42241  3.42977  3.00406  3.33575  3.70578  5.61700  4.27413    150 - -
          2.68618  4.42225  2.77519  2.73123  3.46354  2.40513  3.72494  3.29354  2.67741  2.69355  4.24690  2.90346  2.73739  3.18146  2.89801  2.37887  2.77519  2.98518  4.58477  3.61503
          0.02462  4.11249  4.83484  0.61958  0.77255  0.48576  0.95510
    135   2.99164  4.73635  3.71402  3.64723  4.77204  0.43918  4.74633  4.43648  3.86078  4.05817  5.04061  3.87924  4.13468  4.16637  4.06423  3.17149  3.49150  3.91836  5.79715  4.88432    151 - -
          2.68618  4.42225  2.77519  2.73123  3.46354  2.40513  3.72494  3.29354  2.67741  2.69355  4.24690  2.90346  2.73739  3.18146  2.89801  2.37887  2.77519  2.98518  4.58477  3.61503
          0.02462  4.11249  4.83484  0.61958  0.77255  0.48576  0.95510
    136   2.87505  4.97216  3.34454  2.71586  4.27207  3.61353  3.66381  3.63055  1.29651  3.17605  3.15455  3.16051  3.98817  2.81449  2.23863  2.90935  3.07447  3.34022  5.37213  4.13394    152 - -
          2.68618  4.42225  2.77519  2.73123  3.46354  2.40513  3.72494  3.29354  2.67741  2.69355  4.24690  2.90346  2.73739  3.18146  2.89801  2.37887  2.77519  2.98518  4.58477  3.61503
          0.02462  4.11249  4.83484  0.61958  0.77255  0.48576  0.95510
    137   2.43917  4.30469  4.30351  3.76508  3.56636  4.01849  4.50607  1.86396  3.66864  2.21478  3.44465  4.02311  4.40762  3.94695  3.91506  3.35057  2.83569  1.21079  5.25965  4.05145    153 - -
          2.68618  4.42225  2.77519  2.73123  3.46354  2.40513  3.72494  3.29354  2.67741  2.69355  4.24690  2.90346  2.73739  3.18146  2.89801  2.37887  2.77519  2.98518  4.58477  3.61503
          0.02462  4.11249  4.83484  0.61958  0.77255  0.48576  0.95510
    138   2.81949  4.46900  3.78295  3.19648  3.08030  3.74110  3.81537  2.91316  2.78872  2.49297  3.16539  3.51274  4.12126  3.29363  2.61325  3.04698  3.05033  2.74123  1.73885  3.18539    154 - -
          2.68618  4.42225  2.77519  2.73123  3.46354  2.40513  3.72494  3.29354  2.67741  2.69355  4.24690  2.90346  2.73739  3.18146  2.89801  2.37887  2.77519  2.98518  4.58477  3.61503
          0.02462  4.11249  4.83484  0.61958  0.77255  0.48576  0.95510
    139   3.10250  4.81251  3.73668  3.61518  4.57880  3.48678  4.66715  4.19339  3.69452  3.79101  4.85545  3.89461  0.48188  4.07573  3.90704  3.27895  3.56413  3.81001  5.69243  4.70482    155 - -
          2.68618  4.42225  2.77519  2.73123  3.46354  2.40513  3.72494  3.29354  2.67741  2.69355  4.24690  2.90346  2.73739  3.18146  2.89801  2.37887  2.77519  2.98518  4.58477  3.61503
          0.02462  4.11249  4.83484  0.61958  0.77255  0.48576  0.95510
    140   2.67486  3.89648  3.68219  3.12541  2.36294  3.66544  3.79512  2.78829  3.04131  2.48508  3.41317  2.89986  4.04239  3.32586  3.03857  2.93162  2.90808  2.57935  4.54541  2.09434    156 - -
          2.68618  4.42225  2.77519  2.73123  3.46354  2.40513  3.72494  3.29354  2.67741  2.69355  4.24690  2.90346  2.73739  3.18146  2.89801  2.37887  2.77519  2.98518  4.58477  3.61503
          0.02462  4.11249  4.83484  0.61958  0.77255  0.48576  0.95510
    141   2.78409  4.36097  4.09479  3.52996  2.93217  3.92478  3.71346  2.48917  3.38768  1.17600  2.85268  3.81516  4.25931  3.64901  3.61245  3.21758  3.08446  2.44618  4.79685  3.53220    157 - -
          2.68618  4.42225  2.77519  2.73123  3.46354  2.40513  3.72494  3.29354  2.67741  2.69355  4.24690  2.90346  2.73739  3.18146  2.89801  2.37887  2.77519  2.98518  4.58477  3.61503
          0.02462  4.11249  4.83484  0.61958  0.77255  0.48576  0.95510
    142   2.72883  5.21065  2.36180  1.63466  4.51992  3.34445  3.65033  3.99903  2.32003  3.50043  4.27732  2.48201  3.81827  2.71288  2.97135  2.50996  2.97369  3.39123  5.65648  4.23436    158 - -
          2.68618  4.42225  2.77519  2.73123  3.46354  2.40513  3.72494  3.29354  2.67741  2.69355  4.24690  2.90346  2.73739  3.18146  2.89801  2.37887  2.77519  2.98518  4.58477  3.61503
          0.02462  4.11249  4.83484  0.61958  0.77255  0.48576  0.95510
    143   3.06584  4.46219  4.65491  4.20230  3.60898  4.26471  4.93130  1.83164  4.04017  2.13359  3.47903  4.40189  4.67741  4.36472  4.24822  3.67764  3.36573  0.87793  5.52961  4.26662    159 - -
          2.68618  4.42225  2.77519  2.73123  3.46354  2.40513  3.72494  3.29354  2.67741  2.69355  4.24690  2.90346  2.73739  3.18146  2.89801  2.37887  2.77519  2.98518  4.58477  3.61503
          0.02462  4.11249  4.83484  0.61958  0.77255  0.48576  0.95510
    144   3.00693  5.34788  2.44265  1.00377  4.67573  3.36853  3.84399  4.12840  2.53604  3.68527  4.57382  2.89275  3.95457  3.01769  3.10220  2.94280  3.28606  3.76303  5.82616  4.44193    160 - -
          2.68618  4.42225  2.77519  2.73123  3.46354  2.40513  3.72494  3.29354  2.67741  2.69355  4.24690  2.90346  2.73739  3.18146  2.89801  2.37887  2.77519  2.98518  4.58477  3.61503
          0.02462  4.11249  4.83484  0.61958  0.77255  0.48576  0.95510
    145   2.58951  4.84072  2.87421  2.54505  4.25854  3.37964  3.77408  3.66470  2.32104  3.26190  4.11580  3.02852  1.65611  2.70085  2.84245  2.76755  3.00590  3.32190  5.48376  4.18033    161 - -
          2.68618  4.42225  2.77519  2.73123  3.46354  2.40513  3.72494  3.29354  2.67741  2.69355  4.24690  2.90346  2.73739  3.18146  2.89801  2.37887  2.77519  2.98518  4.58477  3.61503
          0.02462  4.11249  4.83484  0.61958  0.77255  0.48576  0.95510
    146   2.91498  4.90212  3.51887  2.95600  4.40125  3.56436  3.80408  3.75615  2.17278  3.31699  4.24209  3.31758  4.04526  2.97537  1.07751  2.98988  2.80757  3.44318  5.47155  4.27255    162 - -
          2.68618  4.42225  2.77519  2.73123  3.46354  2.40513  3.72494  3.29354  2.67741  2.69355  4.24690  2.90346  2.73739  3.18146  2.89801  2.37887  2.77519  2.98518  4.58477  3.61503
          0.02462  4.11249  4.83484  0.61958  0.77255  0.48576  0.95510
    147   2.65229  4.86370  3.09874  2.51875  4.13316  3.48506  3.63299  3.53364  1.65503  2.88891  3.51597  3.01643  3.86887  2.62811  2.56942  2.56363  2.83274  3.21432  5.32996  4.02822    163 - -
          2.68618  4.42225  2.77519  2.73123  3.46354  2.40513  3.72494  3.29354  2.67741  2.69355  4.24690  2.90346  2.73739  3.18146  2.89801  2.37887  2.77519  2.98518  4.58477  3.61503
          0.02462  4.11249  4.83484  0.61958  0.77255  0.48576  0.95510
    148   3.61212  5.00304  4.20167  3.98197  2.34457  4.11687  3.75803  3.59015  3.83312  2.98037  4.24112  4.03180  4.58782  4.08005  3.96479  3.72228  3.90150  3.47281  3.99545  0.64409    164 - -
          2.68618  4.42225  2.77519  2.73123  3.46354  2.40513  3.72494  3.29354  2.67741  2.69355  4.24690  2.90346  2.73739  3.18146  2.89801  2.37887  2.77519  2.98518  4.58477  3.61503
          0.02462  4.11249  4.83484  0.61958  0.77255  0.48576  0.95510
    149   3.29637  5.10533  3.81343  3.28247  4.52191  3.72936  4.02702  4.08620  2.37295  3.55863  4.55827  3.62078  4.22546  3.24044  0.66662  3.37255  3.54927  3.80115  5.51059  4.40342    165 - -
          2.68618  4.42225  2.77519  2.73123  3.46354  2.40513  3.72494  3.29354  2.67741  2.69355  4.24690  2.90346  2.73739  3.18146  2.89801  2.37887  2.77519  2.98518  4.58477  3.61503
          0.02462  4.11249  4.83484  0.61958  0.77255  0.48576  0.95510
    150   3.46023  4.79863  4.67436  4.29067  0.99631  4.38492  3.99973  2.69390  4.12819  1.81376  3.38130  4.28443  4.70846  4.22081  4.21725  3.79561  3.71179  2.74457  4.19176  2.55119    166 - -
          2.68618  4.42225  2.77519  2.73123  3.46354  2.40513  3.72494  3.29354  2.67741  2.69355  4.24690  2.90346  2.73739  3.18146  2.89801  2.37887  2.77519  2.98518  4.58477  3.61503
          0.02462  4.11249  4.83484  0.61958  0.77255  0.48576  0.95510
    151   3.29637  5.10533  3.81343  3.28247  4.52191  3.72936  4.02702  4.08620  2.37295  3.55863  4.55827  3.62078  4.22546  3.24044  0.66662  3.37255  3.54927  3.80115  5.51059  4.40342    167 - -
          2.68618  4.42225  2.77519  2.73123  3.46354  2.40513  3.72494  3.29354  2.67741  2.69355  4.24690  2.90346  2.73739  3.18146  2.89801  2.37887  2.77519  2.98518  4.58477  3.61503
          0.02462  4.11249  4.83484  0.61958  0.77255  0.48576  0.95510
    152   3.04015  4.37722  4.74160  4.17839  2.92895  4.31884  4.69234  1.50232  4.06036  1.52094  3.15101  4.36633  4.59687  4.22633  4.19517  3.65125  3.08095  1.65930  5.16002  4.01108    168 - -
          2.68618  4.42225  2.77519  2.73123  3.46354  2.40513  3.72494  3.29354  2.67741  2.69355  4.24690  2.90346  2.73739  3.18146  2.89801  2.37887  2.77519  2.98518  4.58477  3.61503
          0.02462  4.11249  4.83484  0.61958  0.77255  0.48576  0.95510
    153   2.91173  4.48099  4.68681  4.13780  3.31997  4.36655  4.76810  1.85195  4.01248  1.12924  3.13481  4.38297  4.64574  4.21352  4.18792  3.70848  3.36056  1.72910  5.26162  4.13225    169 - -
          2.68618  4.42225  2.77519  2.73123  3.46354  2.40513  3.72494  3.29354  2.67741  2.69355  4.24690  2.90346  2.73739  3.18146  2.89801  2.37887  2.77519  2.98518  4.58477  3.61503
          0.02462  4.11249  4.83484  0.61958  0.77255  0.48576  0.95510
    154   2.68511  4.72141  2.88912  2.70455  4.12614  3.27763  3.98436  3.67902  2.85363  3.38703  4.32349  1.13466  3.91700  3.23030  3.21935  2.77197  3.06720  3.05260  5.50441  4.09884    170 - -
          2.68618  4.42225  2.77519  2.73123  3.46354  2.40513  3.72494  3.29354  2.67741  2.69355  4.24690  2.90346  2.73739  3.18146  2.89801  2.37887  2.77519  2.98518  4.58477  3.61503
          0.02462  4.11249  4.83484  0.61958  0.77255  0.48576  0.95510
    155   1.29453  4.20621  3.53070  3.25437  4.38422  1.69568  4.31973  3.74188  3.32275  3.47267  4.30468  3.38255  3.74929  3.59796  3.62769  2.45122  2.56122  3.19880  5.73416  4.53425    171 - -
          2.68618  4.42225  2.77519  2.73123  3.46354  2.40513  3.72494  3.29354  2.67741  2.69355  4.24690  2.90346  2.73739  3.18146  2.89801  2.37887  2.77519  2.98518  4.58477  3.61503
          0.02462  4.11249  4.83484  0.61958  0.77255  0.48576  0.95510
    156   1.69268  4.22223  3.51392  3.24752  4.38264  2.99672  4.31737  3.75665  3.30367  3.48937  4.33099  3.38154  3.75645  3.59535  3.60470  1.12539  2.77698  3.21381  5.73664  4.51855    172 - -
          2.68618  4.42225  2.77519  2.73123  3.46354  2.40513  3.72494  3.29354  2.67741  2.69355  4.24690  2.90346  2.73739  3.18146  2.89801  2.37887  2.77519  2.98518  4.58477  3.61503
          0.02462  4.11249  4.83484  0.61958  0.77255  0.48576  0.95510
    157   2.94250  4.93510  2.87162  2.78492  4.33861  3.36131  4.14355  4.10844  3.07178  3.72949  4.68852  0.79409  4.02791  3.42241  3.42977  3.00406  3.33575  3.70578  5.61700  4.27413    173 - -
          2.68618  4.42225  2.77519  2.73123  3.46354  2.40513  3.72494  3.29354  2.67741  2.69355  4.24690  2.90346  2.73739  3.18146  2.89801  2.37887  2.77519  2.98518  4.58477  3.61503
          0.02462  4.11249  4.83484  0.61958  0.77255  0.48576  0.95510
    158   2.28162  4.62508  3.07926  2.50304  4.04727  3.34005  3.75414  3.44641  2.56551  3.07964  3.91039  3.05501  3.82543  2.93412  2.74129  1.95984  2.16743  3.10507  5.33909  4.03954    174 - -
          2.68618  4.42225  2.77519  2.73123  3.46354  2.40513  3.72494  3.29354  2.67741  2.69355  4.24690  2.90346  2.73739  3.18146  2.89801  2.37887  2.77519  2.98518  4.58477  3.61503
          0.02462  4.11249  4.83484  0.61958  0.77255  0.48576  0.95510
    159   3.29637  5.10533  3.81343  3.28247  4.52191  3.72936  4.02702  4.08620  2.37295  3.55863  4.55827  3.62078  4.22546  3.24044  0.66662  3.37255  3.54927  3.80115  5.51059  4.40342    175 - -
          2.68618  4.42225  2.77519  2.73123  3.46354  2.40513  3.72494  3.29354  2.67741  2.69355  4.24690  2.90346  2.73739  3.18146  2.89801  2.37887  2.77519  2.98518  4.58477  3.61503
          0.02462  4.11249  4.83484  0.61958  0.77255  0.48576  0.95510
    160   2.53872  4.26885  3.50265  2.94470  2.39371  3.31861  3.83151  2.72184  2.89187  2.48709  3.38444  3.18447  3.94781  3.10676  3.22839  2.68773  2.30163  2.54698  4.84928  3.28320    176 - -
          2.68618  4.42225  2.77519  2.73123  3.46354  2.40513  3.72494  3.29354  2.67741  2.69355  4.24690  2.90346  2.73739  3.18146  2.89801  2.37887  2.77519  2.98518  4.58477  3.61503
          0.02462  4.11249  4.83484  0.61958  0.77255  0.48576  0.95510
    161   3.77673  4.98605  4.71873  4.43178  1.49850  4.48679  3.51319  3.46013  4.27335  2.77022  4.05168  4.14881  4.79350  4.21953  4.29157  3.86436  3.99801  3.38770  3.64347  0.89699    177 - -
          2.68618  4.42225  2.77519  2.73123  3.46354  2.40513  3.72494  3.29354  2.67741  2.69355  4.24690  2.90346  2.73739  3.18146  2.89801  2.37887  2.77519  2.98518  4.58477  3.61503
          0.02462  4.11249  4.83484  0.61958  0.77255  0.48576  0.95510
    162   2.51212  4.98875  2.80831  2.27461  4.28778  3.26546  3.34847  3.61775  2.12789  3.27282  4.04312  2.65058  3.78470  2.65748  2.57281  2.47961  2.57406  3.23448  5.44884  4.07075    178 - -
          2.68618  4.42225  2.77519  2.73123  3.46354  2.40513  3.72494  3.29354  2.67741  2.69355  4.24690  2.90346  2.73739  3.18146  2.89801  2.37887  2.77519  2.98518  4.58477  3.61503
          0.02462  4.11249  4.83484  0.61958  0.77255  0.48576  0.95510
    163   3.37090  4.68227  4.99316  4.41749  2.70719  4.63148  4.88602  2.06383  4.29471  0.86192  2.45679  4.65823  4.78468  4.33846  4.37999  3.97321  3.58357  2.38798  5.13675  4.06587    179 - -
          2.68618  4.42225  2.77519  2.73123  3.46354  2.40513  3.72494  3.29354  2.67741  2.69355  4.24690  2.90346  2.73739  3.18146  2.89801  2.37887  2.77519  2.98518  4.58477  3.61503
          0.02462  4.11249  4.83484  0.61958  0.77255  0.48576  0.95510
    164   2.52778  4.94301  2.97838  2.42061  4.23153  3.43578  3.45136  3.65966  1.96106  3.21239  4.00802  2.94126  3.82641  2.58449  2.49846  2.18852  2.78885  3.30521  5.40132  3.77371    180 - -
          2.68618  4.42225  2.77519  2.73123  3.46354  2.40513  3.72494  3.29354  2.67741  2.69355  4.24690  2.90346  2.73739  3.18146  2.89801  2.37887  2.77519  2.98518  4.58477  3.61503
          0.02462  4.11249  4.83484  0.61958  0.77255  0.48576  0.95510
    165   3.41543  4.74077  4.87019  4.36952  2.03884  4.55279  4.53675  2.37065  4.22161  0.88859  2.98256  4.53120  4.76672  4.29649  4.31342  3.92542  3.64102  2.51693  4.75806  3.34878    181 - -
          2.68618  4.42225  2.77519  2.73123  3.46354  2.40513  3.72494  3.29354  2.67741  2.69355  4.24690  2.90346  2.73739  3.18146  2.89801  2.37887  2.77519  2.98518  4.58477  3.61503
          0.02462  4.11249  4.83484  0.61958  0.77255  0.48576  0.95510
    166   2.63243  4.90842  2.39959  2.37471  3.72185  3.38318  3.30310  3.62439  2.45293  3.20159  4.00528  2.77621  3.81388  2.78769  2.93057  1.89256  2.80510  3.27319  5.40807  4.04121    182 - -
          2.68618  4.42225  2.77519  2.73123  3.46354  2.40513  3.72494  3.29354  2.67741  2.69355  4.24690  2.90346  2.73739  3.18146  2.89801  2.37887  2.77519  2.98518  4.58477  3.61503
          0.02462  4.11249  4.83484  0.61958  0.77255  0.48576  0.95510
    167   2.73425  5.17289  2.40405  2.19898  4.47487  3.18450  3.53045  3.94462  2.49474  3.46549  4.25420  1.84164  3.82577  2.60644  3.00171  2.40019  2.86249  3.54633  5.63819  4.22505    183 - -
          2.68619  4.42226  2.77521  2.73120  3.46355  2.40514  3.72496  3.29355  2.67742  2.69356  4.24691  2.90348  2.73741  3.18148  2.89802  2.37882  2.77521  2.98520  4.58478  3.61480
          0.11852  2.26513  4.83484  0.36350  1.18823  0.48576  0.95510
    168   2.62753  5.13750  2.12497  2.18128  4.43578  2.39737  3.65580  3.90159  2.47970  3.09337  4.21515  2.44836  3.81876  2.68399  2.98654  2.67317  2.95768  3.50749  5.60547  4.19752    185 - -
          2.68618  4.42225  2.77519  2.73123  3.46354  2.40513  3.72494  3.29354  2.67741  2.69355  4.24690  2.90346  2.73739  3.18146  2.89801  2.37887  2.77519  2.98518  4.58477  3.61503
          0.02462  4.11249  4.83484  0.61958  0.77255  0.48576  0.95510
    169   2.38554  4.68145  3.05851  2.36202  3.89906  2.89522  3.66188  3.10580  2.49076  2.93345  3.19727  3.00975  3.83529  2.46658  2.93523  2.43317  2.82439  2.93949  5.21101  3.90163    186 - -
          2.68626  4.42233  2.77528  2.73121  3.46362  2.40493  3.72503  3.29362  2.67741  2.69355  4.24698  2.90345  2.73748  3.18142  2.89809  2.37881  2.77509  2.98516  4.58485  3.61511
          0.09834  2.45676  4.83484  1.40549  0.28136  0.48576  0.95510
    170   2.59970  5.03901  2.50151  2.20668  4.34712  3.36956  3.61341  3.80533  2.37110  3.33531  4.11048  2.72625  2.80141  2.73371  2.76674  2.19254  2.71175  3.41390  5.51121  4.12181    194 - -
          2.68618  4.42225  2.77519  2.73123  3.46354  2.40513  3.72494  3.29354  2.67741  2.69355  4.24690  2.90346  2.73739  3.18146  2.89801  2.37887  2.77519  2.98518  4.58477  3.61503
          0.02462  4.11249  4.83484  0.61958  0.77255  0.48576  0.95510
    171   2.63483  3.91259  4.09654  3.51578  1.89348  3.33187  3.99290  2.31250  3.39154  2.13938  2.98097  3.71314  4.10022  3.60546  3.56718  3.02639  2.86742  2.30615  4.61671  3.10511    195 - -
          2.68618  4.42225  2.77519  2.73123  3.46354  2.40513  3.72494  3.29354  2.67741  2.69355  4.24690  2.90346  2.73739  3.18146  2.89801  2.37887  2.77519  2.98518  4.58477  3.61503
          0.02462  4.11249  4.83484  0.61958  0.77255  0.48576  0.95510
    172   2.57329  4.12624  3.79565  3.02272  2.93330  3.63202  3.35577  2.25820  3.13163  2.11690  2.95929  3.51518  3.54974  3.38885  3.38752  2.90253  2.80515  2.24453  4.72485  3.09715    196 - -
          2.68619  4.42231  2.77525  2.73129  3.46322  2.40518  3.72500  3.29360  2.67746  2.69361  4.24695  2.90352  2.73732  3.18139  2.89806  2.37880  2.77525  2.98501  4.58452  3.61497
          0.11852  2.26513  4.83484  1.05364  0.42873  0.48576  0.95510
    173   2.80068  4.80537  3.21453  2.74350  3.83852  3.55742  3.80213  3.24040  2.47563  2.55355  3.83564  3.19924  3.99860  1.48505  2.79467  2.88539  3.05351  2.86961  5.25776  3.92210    202 - -
          2.68618  4.42225  2.77519  2.73123  3.46354  2.40513  3.72494  3.29354  2.67741  2.69355  4.24690  2.90346  2.73739  3.18146  2.89801  2.37887  2.77519  2.98518  4.58477  3.61503
          0.02462  4.11249  4.83484  0.61958  0.77255  0.48576  0.95510
    174   3.17313  4.52689  4.76617  4.33291  3.52527  4.40400  5.02720  0.90713  4.16645  2.02397  3.37923  4.53743  4.77146  4.46753  4.34829  3.83636  3.46091  1.72793  5.51821  4.28023    203 - -
          2.68618  4.42225  2.77519  2.73123  3.46354  2.40513  3.72494  3.29354  2.67741  2.69355  4.24690  2.90346  2.73739  3.18146  2.89801  2.37887  2.77519  2.98518  4.58477  3.61503
          0.02462  4.11249  4.83484  0.61958  0.77255  0.48576  0.95510
    175   2.24161  4.27799  3.28868  3.15039  4.51643  1.01982  4.34556  3.96834  3.35676  3.66232  4.49390  3.33307  3.76756  3.62679  3.66045  2.23483  2.83087  3.36103  5.84626  4.61790    204 - -
          2.68618  4.42225  2.77519  2.73123  3.46354  2.40513  3.72494  3.29354  2.67741  2.69355  4.24690  2.90346  2.73739  3.18146  2.89801  2.37887  2.77519  2.98518  4.58477  3.61503
          0.02462  4.11249  4.83484  0.61958  0.77255  0.48576  0.95510
    176   2.40102  4.39721  3.21598  2.86933  4.24551  3.12803  4.03031  3.65785  2.92274  3.32219  4.15197  2.81430  3.78693  3.25197  3.29814  1.57792  1.77105  3.20317  5.56244  4.29506    205 - -
          2.68618  4.42225  2.77519  2.73123  3.46354  2.40513  3.72494  3.29354  2.67741  2.69355  4.24690  2.90346  2.73739  3.18146  2.89801  2.37887  2.77519  2.98518  4.58477  3.61503
          0.02462  4.11249  4.83484  0.61958  0.77255  0.48576  0.95510
    177   3.26646  5.41050  0.62663  2.51809  4.82422  3.40971  4.16773  4.47110  3.30107  4.03893  5.02887  3.08410  4.07995  3.41183  3.84496  3.20616  3.61238  4.08675  5.94399  4.66592    206 - -
          2.68618  4.42225  2.77519  2.73123  3.46354  2.40513  3.72494  3.29354  2.67741  2.69355  4.24690  2.90346  2.73739  3.18146  2.89801  2.37887  2.77519  2.98518  4.58477  3.61503
          0.02462  4.11249  4.83484  0.61958  0.77255  0.48576  0.95510
    178   2.71594  4.76521  2.86063  2.68093  4.40939  1.19711  3.99643  3.92735  2.82031  3.52023  4.39832  3.12685  3.91242  2.43821  3.18105  2.79098  3.09195  3.50692  5.65108  4.35550    207 - -
          2.68618  4.42225  2.77519  2.73123  3.46354  2.40513  3.72494  3.29354  2.67741  2.69355  4.24690  2.90346  2.73739  3.18146  2.89801  2.37887  2.77519  2.98518  4.58477  3.61503
          0.02462  4.11249  4.83484  0.61958  0.77255  0.48576  0.95510
    179   2.99164  4.73635  3.71402  3.64723  4.77204  0.43918  4.74633  4.43648  3.86078  4.05817  5.04061  3.87924  4.13468  4.16637  4.06423  3.17149  3.49150  3.91836  5.79715  4.88432    208 - -
          2.68618  4.42225  2.77519  2.73123  3.46354  2.40513  3.72494  3.29354  2.67741  2.69355  4.24690  2.90346  2.73739  3.18146  2.89801  2.37887  2.77519  2.98518  4.58477  3.61503
          0.02462  4.11249  4.83484  0.61958  0.77255  0.48576  0.95510
    180   3.18294  4.55433  4.55299  4.04537  2.05937  4.23753  3.99969  2.61708  3.90107  1.15790  3.21712  4.12594  4.52742  4.01221  4.01698  3.55975  3.40578  2.63355  4.27748  2.28435    209 - -
          2.68618  4.42225  2.77519  2.73123  3.46354  2.40513  3.72494  3.29354  2.67741  2.69355  4.24690  2.90346  2.73739  3.18146  2.89801  2.37887  2.77519  2.98518  4.58477  3.61503
          0.02462  4.11249  4.83484  0.61958  0.77255  0.48576  0.95510
    181   3.40919  4.72633  4.94848  4.40240  2.70874  4.64623  4.83560  2.07926  4.26455  0.79567  2.91279  4.64437  4.81473  4.34671  4.37325  4.00204  3.62959  2.35366  5.08363  3.88346    210 - -
          2.68618  4.42225  2.77519  2.73123  3.46354  2.40513  3.72494  3.29354  2.67741  2.69355  4.24690  2.90346  2.73739  3.18146  2.89801  2.37887  2.77519  2.98518  4.58477  3.61503
          0.02462  4.11249  4.83484  0.61958  0.77255  0.48576  0.95510
    182   2.64443  5.00379  2.86900  2.11941  4.30932  3.40128  3.60614  3.75387  2.14744  3.28916  4.07149  2.89676  2.80075  2.68394  2.64372  2.29570  2.71996  3.37636  5.46553  4.09944    211 - -
          2.68618  4.42225  2.77519  2.73123  3.46354  2.40513  3.72494  3.29354  2.67741  2.69355  4.24690  2.90346  2.73739  3.18146  2.89801  2.37887  2.77519  2.98518  4.58477  3.61503
          0.02462  4.11249  4.83484  0.61958  0.77255  0.48576  0.95510
    183   2.25736  5.00696  2.97862  2.32469  4.31750  3.44867  3.21123  3.74676  2.11268  3.27682  4.06868  2.94495  3.84001  2.58388  2.12868  2.59672  2.85911  3.38152  5.44231  4.10518    212 - -
          2.68618  4.42225  2.77519  2.73123  3.46354  2.40513  3.72494  3.29354  2.67741  2.69355  4.24690  2.90346  2.73739  3.18146  2.89801  2.37887  2.77519  2.98518  4.58477  3.61503
          0.02462  4.11249  4.83484  0.61958  0.77255  0.48576  0.95510
    184   2.06280  4.30113  3.37140  3.02067  4.28587  3.06737  4.13245  3.67859  3.06028  3.35933  4.18700  3.27667  1.58744  3.37135  3.41438  2.03081  2.52912  3.18919  5.61473  4.37743    213 - -
          2.68618  4.42225  2.77519  2.73123  3.46354  2.40513  3.72494  3.29354  2.67741  2.69355  4.24690  2.90346  2.73739  3.18146  2.89801  2.37887  2.77519  2.98518  4.58477  3.61503
          0.02462  4.11249  4.83484  0.61958  0.77255  0.48576  0.95510
    185   2.69971  4.28651  3.79899  3.27965  3.44447  3.71929  4.08478  2.20405  3.14360  2.40163  3.41427  3.36571  4.12993  3.20210  3.41713  3.03058  2.95644  1.36816  4.99328  3.76012    214 - -
          2.68618  4.42225  2.77519  2.73123  3.46354  2.40513  3.72494  3.29354  2.67741  2.69355  4.24690  2.90346  2.73739  3.18146  2.89801  2.37887  2.77519  2.98518  4.58477  3.61503
          0.02462  4.11249  4.83484  0.61958  0.77255  0.48576  0.95510
    186   2.58326  5.00207  2.90702  2.06009  4.30292  3.41639  3.44593  3.74351  1.83705  3.03125  4.06195  2.84725  3.67165  2.63982  2.74559  2.59667  2.87826  3.26351  5.45173  4.09318    215 - -
          2.68618  4.42225  2.77519  2.73123  3.46354  2.40513  3.72494  3.29354  2.67741  2.69355  4.24690  2.90346  2.73739  3.18146  2.89801  2.37887  2.77519  2.98518  4.58477  3.61503
          0.02462  4.11249  4.83484  0.61958  0.77255  0.48576  0.95510
    187   2.71014  4.17951  4.12584  3.54600  3.21587  3.83041  3.83211  2.07540  3.42552  1.61642  3.00396  3.78708  4.18187  3.66008  3.62602  3.12132  2.70921  1.90971  4.82196  3.63790    216 - -
          2.68618  4.42225  2.77519  2.73123  3.46354  2.40513  3.72494  3.29354  2.67741  2.69355  4.24690  2.90346  2.73739  3.18146  2.89801  2.37887  2.77519  2.98518  4.58477  3.61503
          0.02462  4.11249  4.83484  0.61958  0.77255  0.48576  0.95510
    188   2.62968  5.08160  2.58838  2.27689  4.40063  3.37475  3.33541  3.86967  2.23139  3.37395  4.13302  2.55192  3.59192  2.25438  2.77047  2.37405  2.72380  3.45896  5.52671  4.12907    217 - -
          2.68618  4.42225  2.77519  2.73123  3.46354  2.40513  3.72494  3.29354  2.67741  2.69355  4.24690  2.90346  2.73739  3.18146  2.89801  2.37887  2.77519  2.98518  4.58477  3.61503
          0.02462  4.11249  4.83484  0.61958  0.77255  0.48576  0.95510
    189   2.59655  4.99406  2.65013  2.11209  4.27871  3.38533  3.61692  3.72577  2.39322  3.27396  4.06037  2.82978  3.80466  2.69156  2.69065  1.93531  2.87580  3.35429  5.46498  3.68403    218 - -
          2.68618  4.42226  2.77520  2.73124  3.46354  2.40513  3.72495  3.29354  2.67741  2.69355  4.24690  2.90347  2.73740  3.18147  2.89789  2.37887  2.77520  2.98519  4.58477  3.61504
          0.06440  2.91096  4.83484  0.47357  0.97492  0.48576  0.95510
    190   3.25689  4.57785  4.91642  4.34822  2.22791  4.50650  4.75204  1.94588  4.22118  1.04957  2.93090  4.54482  4.70950  4.29351  4.30963  3.84522  3.47775  2.14812  5.05105  3.88908    220 - -
          2.68618  4.42225  2.77519  2.73123  3.46354  2.40513  3.72494  3.29354  2.67741  2.69355  4.24690  2.90346  2.73739  3.18146  2.89801  2.37887  2.77519  2.98518  4.58477  3.61503
          0.02462  4.11249  4.83484  0.61958  0.77255  0.48576  0.95510
    191   2.56034  4.79534  2.75965  2.26480  4.03567  3.42017  3.62856  3.24391  2.34053  2.82063  3.86845  2.86720  3.81320  2.77903  2.89153  2.33371  2.49952  2.89957  5.29964  3.96432    221 - -
          2.68618  4.42225  2.77519  2.73123  3.46354  2.40513  3.72494  3.29354  2.67741  2.69355  4.24690  2.90346  2.73739  3.18146  2.89801  2.37887  2.77519  2.98518  4.58477  3.61503
          0.02462  4.11249  4.83484  0.61958  0.77255  0.48576  0.95510
    192   3.30303  4.60769  4.96163  4.41583  3.24997  4.61820  4.99633  1.64492  4.27976  1.01492  3.03840  4.65842  4.82120  4.42042  4.41128  3.98109  3.53699  1.87949  5.32527  4.23140    222 - -
          2.68618  4.42225  2.77519  2.73123  3.46354  2.40513  3.72494  3.29354  2.67741  2.69355  4.24690  2.90346  2.73739  3.18146  2.89801  2.37887  2.77519  2.98518  4.58477  3.61503
          0.02462  4.11249  4.83484  0.61958  0.77255  0.48576  0.95510
    193   1.92980  4.56056  3.15132  2.52285  3.55669  2.93387  3.70708  3.14843  2.57822  2.69771  3.54241  3.08178  3.86039  2.83627  2.93992  2.54926  2.82223  2.87607  5.12160  3.83738    223 - -
          2.68618  4.42225  2.77519  2.73123  3.46354  2.40513  3.72494  3.29354  2.67741  2.69355  4.24690  2.90346  2.73739  3.18146  2.89801  2.37887  2.77519  2.98518  4.58477  3.61503
          0.02462  4.11249  4.83484  0.61958  0.77255  0.48576  0.95510
    194   2.20404  4.40524  3.36225  3.16641  4.34393  3.14158  4.30450  3.68823  3.24059  3.41340  4.35612  3.40638  1.03442  3.58990  3.53393  2.65536  2.95855  3.25241  5.69115  4.47521    224 - -
          2.68618  4.42225  2.77519  2.73123  3.46354  2.40513  3.72494  3.29354  2.67741  2.69355  4.24690  2.90346  2.73739  3.18146  2.89801  2.37887  2.77519  2.98518  4.58477  3.61503
          0.02462  4.11249  4.83484  0.61958  0.77255  0.48576  0.95510
    195   1.03875  4.20196  3.52073  3.27696  4.40065  2.12198  4.34746  3.78232  3.36596  3.50733  4.33788  3.39159  3.74970  3.63548  3.66040  2.37569  2.76925  3.22321  5.75237  4.55274    225 - -
          2.68618  4.42225  2.77519  2.73123  3.46354  2.40513  3.72494  3.29354  2.67741  2.69355  4.24690  2.90346  2.73739  3.18146  2.89801  2.37887  2.77519  2.98518  4.58477  3.61503
          0.02462  4.11249  4.83484  0.61958  0.77255  0.48576  0.95510
    196   2.94666  5.35202  2.43972  1.17700  4.64346  3.36128  3.77527  4.13013  2.57809  3.63857  4.49784  2.85213  3.91973  2.42482  3.01691  2.87696  3.21053  3.75145  5.78892  4.38265    226 - -
          2.68618  4.42225  2.77519  2.73123  3.46354  2.40513  3.72494  3.29354  2.67741  2.69355  4.24690  2.90346  2.73739  3.18146  2.89801  2.37887  2.77519  2.98518  4.58477  3.61503
          0.02462  4.11249  4.83484  0.61958  0.77255  0.48576  0.95510
    197   3.29637  5.10533  3.81343  3.28247  4.52191  3.72936  4.02702  4.08620  2.37295  3.55863  4.55827  3.62078  4.22546  3.24044  0.66662  3.37255  3.54927  3.80115  5.51059  4.40342    227 - -
          2.68618  4.42225  2.77519  2.73123  3.46354  2.40513  3.72494  3.29354  2.67741  2.69355  4.24690  2.90346  2.73739  3.18146  2.89801  2.37887  2.77519  2.98518  4.58477  3.61503
          0.02462  4.11249  4.83484  0.61958  0.77255  0.48576  0.95510
    198   1.96746  3.94269  3.87817  3.30183  2.88247  3.66164  3.96435  2.23604  3.20861  2.29486  3.23252  3.57735  4.03832  3.45878  3.44876  2.94083  2.60437  2.28547  4.74031  3.01532    228 - -
          2.68618  4.42225  2.77519  2.73123  3.46354  2.40513  3.72494  3.29354  2.67741  2.69355  4.24690  2.90346  2.73739  3.18146  2.89801  2.37887  2.77519  2.98518  4.58477  3.61503
          0.02462  4.11249  4.83484  0.61958  0.77255  0.48576  0.95510
    199   3.12044  5.53849  0.83656  2.18029  4.87501  3.30574  3.96131  4.42101  3.05699  3.97741  4.90071  2.83565  3.97024  3.16075  3.65526  3.01460  3.44241  4.01465  6.06336  4.61272    229 - -
          2.68618  4.42225  2.77519  2.73123  3.46354  2.40513  3.72494  3.29354  2.67741  2.69355  4.24690  2.90346  2.73739  3.18146  2.89801  2.37887  2.77519  2.98518  4.58477  3.61503
          0.02462  4.11249  4.83484  0.61958  0.77255  0.48576  0.95510
    200   2.94980  4.38012  4.75029  4.21698  3.57612  4.39003  4.87744  1.25703  4.11121  1.98874  3.39846  4.43323  4.69497  4.35670  4.30342  3.74311  3.08808  1.35767  5.43566  4.24686    230 - -
          2.68618  4.42225  2.77519  2.73123  3.46354  2.40513  3.72494  3.29354  2.67741  2.69355  4.24690  2.90346  2.73739  3.18146  2.89801  2.37887  2.77519  2.98518  4.58477  3.61503
          0.02462  4.11249  4.83484  0.61958  0.77255  0.48576  0.95510
    201   3.22052  4.50490  4.97884  4.44526  3.42650  4.60303  5.05668  1.27492  4.33099  1.49230  3.21687  4.66223  4.83624  4.51174  4.48041  3.97131  3.46338  1.53094  5.44561  4.30848    231 - -
          2.68618  4.42225  2.77519  2.73123  3.46354  2.40513  3.72494  3.29354  2.67741  2.69355  4.24690  2.90346  2.73739  3.18146  2.89801  2.37887  2.77519  2.98518  4.58477  3.61503
          0.02462  4.11249  4.83484  0.61958  0.77255  0.48576  0.95510
    202   3.18745  4.46449  4.97970  4.46918  3.60301  4.60770  5.14998  1.21072  4.36334  1.98988  3.39346  4.68098  4.87274  4.60203  4.54368  3.99115  3.44239  1.20087  5.59943  4.41025    232 - -
          2.68618  4.42225  2.77519  2.73123  3.46354  2.40513  3.72494  3.29354  2.67741  2.69355  4.24690  2.90346  2.73739  3.18146  2.89801  2.37887  2.77519  2.98518  4.58477  3.61503
          0.02462  4.11249  4.83484  0.61958  0.77255  0.48576  0.95510
    203   3.26646  5.41050  0.62663  2.51809  4.82422  3.40971  4.16773  4.47110  3.30107  4.03893  5.02887  3.08410  4.07995  3.41183  3.84496  3.20616  3.61238  4.08675  5.94399  4.66592    233 - -
          2.68618  4.42225  2.77519  2.73123  3.46354  2.40513  3.72494  3.29354  2.67741  2.69355  4.24690  2.90346  2.73739  3.18146  2.89801  2.37887  2.77519  2.98518  4.58477  3.61503
          0.02462  4.11249  4.83484  0.61958  0.77255  0.48576  0.95510
    204   3.58043  4.91365  4.56928  4.33530  0.68781  4.20140  4.00738  3.08158  4.23804  2.39881  3.77971  4.29834  4.65904  4.34107  4.29805  3.83374  3.88394  3.08893  4.19636  2.53784    234 - -
          2.68618  4.42225  2.77519  2.73123  3.46354  2.40513  3.72494  3.29354  2.67741  2.69355  4.24690  2.90346  2.73739  3.18146  2.89801  2.37887  2.77519  2.98518  4.58477  3.61503
          0.02462  4.11249  4.83484  0.61958  0.77255  0.48576  0.95510
    205   2.25556  4.24877  3.47238  3.18015  4.34628  3.02390  4.25792  3.70367  3.20830  3.43493  4.28016  3.35368  3.76508  3.52335  3.51943  1.09600  2.17146  3.18972  5.69538  4.47080    235 - -
          2.68618  4.42225  2.77519  2.73123  3.46354  2.40513  3.72494  3.29354  2.67741  2.69355  4.24690  2.90346  2.73739  3.18146  2.89801  2.37887  2.77519  2.98518  4.58477  3.61503
          0.02462  4.11249  4.83484  0.61958  0.77255  0.48576  0.95510
    206   2.25848  5.05314  2.71754  2.16510  4.36202  3.06085  3.59601  3.82370  2.27474  3.34241  4.10985  2.59931  3.79051  2.51364  2.67551  2.42744  2.86543  3.42547  5.50767  4.11682    236 - -
          2.68619  4.42226  2.77521  2.73115  3.46355  2.40514  3.72496  3.29355  2.67742  2.69347  4.24691  2.90348  2.73741  3.18147  2.89802  2.37888  2.77521  2.98519  4.58478  3.61504
          0.10102  2.42886  4.83484  0.39238  1.12531  0.48576  0.95510
    207   2.47379  3.44220  3.69468  3.12314  2.68614  3.62266  3.01926  2.66489  2.84965  2.30488  3.30193  3.45333  3.99731  3.31981  3.33038  2.88663  2.82568  2.45716  4.71128  2.58399    238 - -
          2.68618  4.42225  2.77519  2.73123  3.46354  2.40513  3.72494  3.29354  2.67741  2.69355  4.24690  2.90346  2.73739  3.18146  2.89801  2.37887  2.77519  2.98518  4.58477  3.61503
          0.02462  4.11249  4.83484  0.61958  0.77255  0.48576  0.95510
    208   2.32887  5.02673  2.75182  1.88097  4.33028  3.38267  3.60469  3.78402  2.18673  3.31469  4.09037  2.74011  3.79785  2.72392  2.74343  2.49614  2.80491  3.29863  5.48961  4.10776    239 - -
          2.68618  4.42225  2.77519  2.73123  3.46354  2.40513  3.72494  3.29354  2.67741  2.69355  4.24690  2.90346  2.73739  3.18146  2.89801  2.37887  2.77519  2.98518  4.58477  3.61503
          0.02462  4.11249  4.83484  0.61958  0.77255  0.48576  0.95510
    209   2.68116  4.78554  2.74370  2.56372  4.44088  1.31801  3.91773  3.90288  2.48102  3.50369  4.35290  2.70572  3.87598  3.11442  3.11683  2.73957  3.04282  3.47827  5.67659  4.35536    240 - -
          2.68618  4.42225  2.77519  2.73123  3.46354  2.40513  3.72494  3.29354  2.67741  2.69355  4.24690  2.90346  2.73739  3.18146  2.89801  2.37887  2.77519  2.98518  4.58477  3.61503
          0.02462  4.11249  4.83484  0.61958  0.77255  0.48576  0.95510
    210   2.72159  5.12401  2.79682  1.94620  4.45414  3.41156  3.62132  3.90274  1.94404  3.40599  4.18968  2.89279  3.83905  2.22773  2.72671  2.53909  2.75853  3.51064  5.55113  4.18469    241 - -
          2.68618  4.42225  2.77519  2.73123  3.46354  2.40513  3.72494  3.29354  2.67741  2.69355  4.24690  2.90346  2.73739  3.18146  2.89801  2.37887  2.77519  2.98518  4.58477  3.61503
          0.02462  4.11249  4.83484  0.61958  0.77255  0.48576  0.95510
    211   2.63492  4.96480  2.92040  2.30795  4.25700  3.41378  3.47507  3.69436  2.03056  3.24085  4.02818  2.75050  3.81123  2.64988  2.67881  2.29298  2.40910  3.23997  5.42680  4.07042    242 - -
          2.68618  4.42225  2.77519  2.73123  3.46354  2.40513  3.72494  3.29354  2.67741  2.69355  4.24690  2.90346  2.73739  3.18146  2.89801  2.37887  2.77519  2.98518  4.58477  3.61503
          0.02462  4.11249  4.83484  0.61958  0.77255  0.48576  0.95510
    212   3.14706  4.45021  4.89294  4.34611  2.85467  4.48329  4.87146  1.22097  4.23573  1.75760  3.18786  4.53823  4.73461  4.39578  4.37058  3.83379  3.38551  1.59132  5.27736  4.10299    243 - -
          2.68618  4.42225  2.77519  2.73123  3.46354  2.40513  3.72494  3.29354  2.67741  2.69355  4.24690  2.90346  2.73739  3.18146  2.89801  2.37887  2.77519  2.98518  4.58477  3.61503
          0.02462  4.11249  4.83484  0.61958  0.77255  0.48576  0.95510
    213   2.58441  4.19285  3.67750  3.10845  3.32084  3.61070  3.45852  2.01040  3.02310  2.25365  3.30875  3.33896  3.99234  3.31211  3.31443  2.73268  2.47664  2.21670  4.80169  3.58529    244 - -
          2.68618  4.42225  2.77519  2.73123  3.46354  2.40513  3.72494  3.29354  2.67741  2.69355  4.24690  2.90346  2.73739  3.18146  2.89801  2.37887  2.77519  2.98518  4.58477  3.61503
          0.02462  4.11249  4.83484  0.61958  0.77255  0.48576  0.95510
    214   3.37828  4.76135  4.73245  4.26654  3.12661  4.48037  4.82782  2.19131  4.01585  0.73855  3.01527  4.52300  4.76075  4.27158  4.16013  3.90607  3.63468  2.35573  5.18440  3.97654    245 - -
          2.68618  4.42225  2.77519  2.73123  3.46354  2.40513  3.72494  3.29354  2.67741  2.69355  4.24690  2.90346  2.73739  3.18146  2.89801  2.37887  2.77519  2.98518  4.58477  3.61503
          0.02462  4.11249  4.83484  0.61958  0.77255  0.48576  0.95510
    215   2.41302  4.72012  3.04793  2.48705  3.94037  3.44306  3.34218  3.22626  2.18807  2.71950  3.46839  2.78099  3.83102  2.66342  2.81649  2.65275  2.60808  2.94244  5.23421  3.91910    246 - -
          2.68618  4.42225  2.77519  2.73123  3.46354  2.40513  3.72494  3.29354  2.67741  2.69355  4.24690  2.90346  2.73739  3.18146  2.89801  2.37887  2.77519  2.98518  4.58477  3.61503
          0.02462  4.11249  4.83484  0.61958  0.77255  0.48576  0.95510
    216   2.69868  4.85386  2.67879  2.49302  4.43981  3.26244  3.87151  3.89649  2.61677  3.50392  4.35093  1.29776  3.87049  3.05729  3.09765  2.57994  2.86460  3.48205  5.67853  4.32394    247 - -
          2.68618  4.42225  2.77519  2.73123  3.46354  2.40513  3.72494  3.29354  2.67741  2.69355  4.24690  2.90346  2.73739  3.18146  2.89801  2.37887  2.77519  2.98518  4.58477  3.61503
          0.02462  4.11249  4.83484  0.61958  0.77255  0.48576  0.95510
    217   2.64350  5.04805  2.20501  2.23383  4.34601  2.86709  3.61194  3.80474  2.34491  3.33489  4.11040  2.71373  3.79662  2.73236  2.83481  2.31196  2.75308  3.41498  5.51162  3.65384    248 - -
          2.68618  4.42225  2.77519  2.73123  3.46354  2.40513  3.72494  3.29354  2.67741  2.69355  4.24690  2.90346  2.73739  3.18146  2.89801  2.37887  2.77519  2.98518  4.58477  3.61503
          0.02462  4.11249  4.83484  0.61958  0.77255  0.48576  0.95510
    218   1.87628  4.68490  2.83220  2.41188  3.91405  3.28071  3.67333  3.05494  2.50682  2.83775  3.78481  3.00932  3.83803  2.85222  2.84489  2.62502  2.77249  3.01045  5.22683  3.91704    249 - -
          2.68618  4.42225  2.77519  2.73123  3.46354  2.40513  3.72494  3.29354  2.67741  2.69355  4.24690  2.90346  2.73739  3.18146  2.89801  2.37887  2.77519  2.98518  4.58477  3.61503
          0.02462  4.11249  4.83484  0.61958  0.77255  0.48576  0.95510
    219   2.59206  4.80023  2.71415  2.42864  3.79967  2.74188  3.63207  3.33856  2.43333  2.87338  3.88477  2.65833  2.99141  2.78119  2.89833  2.58457  2.66888  3.14392  5.31432  3.97639    250 - -
          2.68618  4.42225  2.77519  2.73123  3.46354  2.40513  3.72494  3.29354  2.67741  2.69355  4.24690  2.90346  2.73739  3.18146  2.89801  2.37887  2.77519  2.98518  4.58477  3.61503
          0.12672  4.11249  2.27637  0.61958  0.77255  0.48576  0.95510
    220   2.11500  3.15882  3.05076  2.64487  3.63498  3.42851  3.74610  2.99961  2.67551  2.53580  3.56566  3.05634  3.51885  3.00013  3.07396  2.68387  2.59393  2.73893  5.03087  3.76964    251 - -
          2.68618  4.42225  2.77519  2.73123  3.46354  2.40513  3.72494  3.29354  2.67741  2.69355  4.24690  2.90346  2.73739  3.18146  2.89801  2.37887  2.77519  2.98518  4.58477  3.61503
          0.02723  4.01299  4.73534  0.61958  0.77255  0.59007  0.80808
    221   2.55524  4.86123  2.62368  2.32475  3.72516  2.74167  3.62167  3.56268  2.43251  3.14813  3.95568  2.83326  2.65938  2.60790  2.90745  2.61834  2.84661  3.21898  5.37400  4.01944    252 - -
          2.68618  4.42225  2.77519  2.73123  3.46354  2.40513  3.72494  3.29354  2.67741  2.69355  4.24690  2.90346  2.73739  3.18146  2.89801  2.37887  2.77519  2.98518  4.58477  3.61503
          0.02723  4.01299  4.73534  0.61958  0.77255  0.55199  0.85756
    222   2.49152  4.46691  2.99741  2.64669  2.93971  2.92205  3.70958  2.91912  2.63045  2.69453  3.56315  2.89985  3.86430  2.87247  3.04058  2.67003  2.80260  2.76049  5.01147  2.96445    253 - -
          2.68622  4.42230  2.77491  2.73123  3.46358  2.40510  3.72499  3.29352  2.67745  2.69359  4.24694  2.90351  2.73742  3.18146  2.89794  2.37891  2.77516  2.98523  4.58481  3.61508
          0.40176  1.33226  2.70339  0.33592  1.25414  0.56832  0.83581
    223   2.43696  4.52621  3.03609  2.46929  3.75262  3.13053  3.68298  3.13053  2.55793  2.80031  3.36351  3.04479  2.87596  2.89434  2.98307  2.56158  2.78912  2.48027  5.10871  3.82322    256 - -
          2.68618  4.42225  2.77519  2.73123  3.46354  2.40513  3.72494  3.29354  2.67741  2.69355  4.24690  2.90346  2.73739  3.18146  2.89801  2.37887  2.77519  2.98518  4.58477  3.61503
          0.02829  3.97529  4.69764  0.61958  0.77255  0.62450  0.76686
    224   2.58355  4.84274  2.52304  2.35551  4.10667  3.06579  3.35219  3.53567  2.39565  3.11970  3.22613  2.48848  3.65764  2.74038  2.86712  2.59838  2.65352  3.19307  5.34389  3.99162    257 - -
          2.68618  4.42225  2.77519  2.73123  3.46354  2.40513  3.72494  3.29354  2.67741  2.69355  4.24690  2.90346  2.73739  3.18146  2.89801  2.37887  2.77519  2.98518  4.58477  3.61503
          0.02829  3.97529  4.69764  0.61958  0.77255  0.50711  0.92189
    225   2.37550  4.50440  2.91788  2.63795  4.22278  2.14264  3.86026  3.65098  2.73252  3.27067  4.08244  3.05638  2.66921  3.04375  3.16666  2.10695  2.46997  3.21623  5.50456  4.20311    258 - -
          2.68618  4.42225  2.77519  2.73123  3.46354  2.40513  3.72494  3.29354  2.67741  2.69355  4.24690  2.90346  2.73739  3.18146  2.89801  2.37887  2.77519  2.98518  4.58477  3.61503
          0.02627  4.04828  4.77063  0.61958  0.77255  0.55547  0.85286
    226   2.75000  5.26058  2.14841  1.79809  4.56827  3.30432  3.65517  4.05745  2.50508  3.55241  4.33540  2.39726  3.54498  2.55062  3.03214  2.34945  3.00163  3.63578  5.70712  4.26661    259 - -
          2.68618  4.42225  2.77519  2.73123  3.46354  2.40513  3.72494  3.29354  2.67741  2.69355  4.24690  2.90346  2.73739  3.18146  2.89801  2.37887  2.77519  2.98518  4.58477  3.61503
          0.07115  4.04828  2.97149  0.61958  0.77255  0.55547  0.85286
    227   2.50896  4.38338  3.28288  2.72249  3.55368  3.47920  3.73758  2.75033  2.68428  2.61569  3.38343  3.16486  3.23293  2.95124  3.07329  2.44573  2.33465  2.56701  4.96463  3.41161    260 - -
          2.68614  4.42237  2.77487  2.73119  3.46366  2.40525  3.72507  3.29349  2.67744  2.69359  4.24702  2.90332  2.73712  3.18159  2.89813  2.37894  2.77528  2.98513  4.58489  3.61515
          0.36154  1.48965  2.55172  1.18283  0.36587  0.59796  0.79836
    228   2.70311  5.10978  1.85039  2.07960  4.41049  3.27040  3.63962  3.87235  2.50373  3.21865  4.21859  2.49598  3.77875  2.78242  3.01834  2.46704  2.80193  3.48511  5.60143  4.18766    266 - -
          2.68622  4.42229  2.77523  2.73127  3.46358  2.40517  3.72498  3.29358  2.67745  2.69342  4.24694  2.90351  2.73740  3.18150  2.89805  2.37891  2.77504  2.98493  4.58481  3.61507
          0.31080  1.58599  2.77433  0.51270  0.91349  0.62225  0.76945
    229   1.84383  4.39133  3.08701  2.67579  4.06102  2.40486  3.82697  3.46444  2.67441  3.11156  3.94580  3.06458  2.97446  3.03269  2.79148  2.49948  2.74547  3.06647  5.36771  4.09453    269 - -
          2.68618  4.42225  2.77519  2.73123  3.46354  2.40513  3.72494  3.29354  2.67741  2.69355  4.24690  2.90346  2.73739  3.18146  2.89801  2.37887  2.77519  2.98518  4.58477  3.61503
          0.03040  3.90432  4.62667  0.61958  0.77255  0.55059  0.85945
    230   2.68419  5.14057  2.35961  1.96176  4.44234  3.31635  3.46228  3.91553  2.41341  3.42596  4.20655  2.37879  3.78270  2.26483  2.91159  2.63833  2.92699  3.30445  5.58750  4.17526    270 - -
          2.68618  4.42225  2.77519  2.73123  3.46354  2.40513  3.72494  3.29354  2.67741  2.69355  4.24690  2.90346  2.73739  3.18146  2.89801  2.37887  2.77519  2.98518  4.58477  3.61503
          0.02779  3.99276  4.71511  0.61958  0.77255  0.41583  1.07819
    231   3.20142  4.48117  4.97584  4.46128  3.55737  4.61099  5.13167  1.09983  4.35001  1.89556  3.34844  4.67823  4.86841  4.57900  4.52557  3.99221  3.45414  1.38807  5.56605  4.38782    271 - -
          2.68618  4.42225  2.77519  2.73123  3.46354  2.40513  3.72494  3.29354  2.67741  2.69355  4.24690  2.90346  2.73739  3.18146  2.89801  2.37887  2.77519  2.98518  4.58477  3.61503
          0.02462  4.11249  4.83484  0.61958  0.77255  0.48576  0.95510
    232   3.09403  4.57956  4.37392  3.85895  3.22074  4.15526  4.54186  2.31710  3.62224  1.61735  1.33781  4.13905  4.50355  3.94131  3.82218  3.51702  3.22628  2.34495  5.14260  3.96621    272 - -
          2.68618  4.42225  2.77519  2.73123  3.46354  2.40513  3.72494  3.29354  2.67741  2.69355  4.24690  2.90346  2.73739  3.18146  2.89801  2.37887  2.77519  2.98518  4.58477  3.61503
          0.02462  4.11249  4.83484  0.61958  0.77255  0.48576  0.95510
    233   2.76825  4.97691  2.95949  2.28027  4.23384  3.48250  3.66287  3.64961  2.29841  2.74946  4.05271  3.00300  3.90069  1.69359  2.59262  2.77949  2.99196  3.33120  5.41358  4.09991    273 - -
          2.68618  4.42225  2.77519  2.73123  3.46354  2.40513  3.72494  3.29354  2.67741  2.69355  4.24690  2.90346  2.73739  3.18146  2.89801  2.37887  2.77519  2.98518  4.58477  3.61503
          0.02462  4.11249  4.83484  0.61958  0.77255  0.48576  0.95510
    234   3.24122  4.66130  4.55131  4.15150  1.06755  4.19107  4.09467  2.58341  4.01742  2.01749  3.37231  4.19569  4.58388  4.15201  4.13991  3.59565  3.52524  2.32435  4.35097  2.74703    274 - -
          2.68618  4.42225  2.77519  2.73123  3.46354  2.40513  3.72494  3.29354  2.67741  2.69355  4.24690  2.90346  2.73739  3.18146  2.89801  2.37887  2.77519  2.98518  4.58477  3.61503
          0.02462  4.11249  4.83484  0.61958  0.77255  0.48576  0.95510
    235   2.70436  5.07185  2.74774  2.40826  4.40453  3.44378  3.60208  3.84174  2.01742  3.34837  4.13277  2.86183  3.84258  2.51301  1.95185  2.68445  2.59772  3.45953  5.49224  4.14762    275 - -
          2.68618  4.42225  2.77519  2.73123  3.46354  2.40513  3.72494  3.29354  2.67741  2.69355  4.24690  2.90346  2.73739  3.18146  2.89801  2.37887  2.77519  2.98518  4.58477  3.61503
          0.02462  4.11249  4.83484  0.61958  0.77255  0.48576  0.95510
    236   3.10593  4.45791  4.76957  4.30107  3.64394  4.38158  5.03513  1.67147  4.17107  2.17468  3.47248  4.50568  4.75228  4.46675  4.37680  3.78828  3.39190  0.88713  5.59404  4.35999    276 - -
          2.68618  4.42225  2.77519  2.73123  3.46354  2.40513  3.72494  3.29354  2.67741  2.69355  4.24690  2.90346  2.73739  3.18146  2.89801  2.37887  2.77519  2.98518  4.58477  3.61503
          0.02462  4.11249  4.83484  0.61958  0.77255  0.48576  0.95510
    237   2.36304  4.52138  3.19465  2.63856  3.71866  3.47298  3.72087  2.82472  2.39651  2.77024  3.63150  3.02701  3.86966  2.94607  3.02051  2.29752  2.38281  2.68047  5.08992  3.67206    277 - -
          2.68618  4.42225  2.77519  2.73123  3.46354  2.40513  3.72494  3.29354  2.67741  2.69355  4.24690  2.90346  2.73739  3.18146  2.89801  2.37887  2.77519  2.98518  4.58477  3.61503
          0.02462  4.11249  4.83484  0.61958  0.77255  0.48576  0.95510
    238   2.49523  4.98304  2.72019  2.35583  4.27772  3.05534  3.59917  3.72330  1.91069  2.90442  4.04465  2.74057  3.79941  2.61086  2.74045  2.54617  2.85586  3.34780  5.44718  4.07761    278 - -
          2.68618  4.42225  2.77519  2.73123  3.46354  2.40513  3.72494  3.29354  2.67741  2.69355  4.24690  2.90346  2.73739  3.18146  2.89801  2.37887  2.77519  2.98518  4.58477  3.61503
          0.04580  4.11249  3.56148  0.61958  0.77255  0.48576  0.95510
    239   2.59223  4.05296  2.79341  2.36638  4.06236  3.40514  3.63100  3.48054  2.36602  3.07952  3.89093  2.94726  2.47196  2.78015  2.70945  2.50628  2.64062  3.15021  5.31767  3.98187    279 - -
          2.68618  4.42225  2.77519  2.73123  3.46354  2.40513  3.72494  3.29354  2.67741  2.69355  4.24690  2.90346  2.73739  3.18146  2.89801  2.37887  2.77519  2.98518  4.58477  3.61503
          0.02514  4.09183  4.81418  0.61958  0.77255  0.47137  0.97856
    240   2.58274  4.14216  3.41764  2.85054  3.47275  3.24809  3.44340  2.83766  2.69554  1.92265  3.43425  3.26625  3.71094  3.10949  3.02683  2.79126  2.65366  2.57088  4.90744  3.21198    280 - -
          2.68618  4.42225  2.77519  2.73123  3.46354  2.40513  3.72494  3.29354  2.67741  2.69355  4.24690  2.90346  2.73739  3.18146  2.89801  2.37887  2.77519  2.98518  4.58477  3.61503
          0.02462  4.11249  4.83484  0.61958  0.77255  0.48576  0.95510
    241   2.27626  4.14004  2.80595  2.43658  4.07984  3.26321  3.63813  3.50050  2.11859  3.09706  3.90500  2.95230  3.72470  2.73252  2.89370  2.20547  2.82635  3.06032  5.33217  3.99440    281 - -
          2.68618  4.42225  2.77519  2.73123  3.46354  2.40513  3.72494  3.29354  2.67741  2.69355  4.24690  2.90346  2.73739  3.18146  2.89801  2.37887  2.77519  2.98518  4.58477  3.61503
          0.02462  4.11249  4.83484  0.61958  0.77255  0.48576  0.95510
    242   2.47621  3.80790  2.95608  2.29811  4.10173  2.80474  3.61848  3.52637  2.23311  3.11339  3.91661  2.87646  3.47561  2.53822  2.86714  2.43510  2.83024  3.18818  5.34064  3.88019    282 - -
          2.68618  4.42225  2.77519  2.73123  3.46354  2.40513  3.72494  3.29354  2.67741  2.69355  4.24690  2.90346  2.73739  3.18146  2.89801  2.37887  2.77519  2.98518  4.58477  3.61503
          0.02462  4.11249  4.83484  0.61958  0.77255  0.48576  0.95510
    243   2.46777  4.95857  2.72650  2.18672  3.77361  3.39291  3.51304  3.69025  2.09847  3.23794  4.01754  2.88832  2.89893  2.71604  2.76669  2.59902  2.70025  3.31755  5.42815  4.05657    283 - -
          2.68618  4.42225  2.77519  2.73123  3.46354  2.40513  3.72494  3.29354  2.67741  2.69355  4.24690  2.90346  2.73739  3.18146  2.89801  2.37887  2.77519  2.98518  4.58477  3.61503
          0.04442  4.11249  3.60881  0.61958  0.77255  0.48576  0.95510
    244   2.52012  5.05872  1.70330  2.29895  4.38715  3.33722  3.66816  3.83764  2.35846  3.38625  4.18166  2.74786  3.38284  2.80426  2.99062  2.66705  2.89167  3.23835  5.57634  4.18263    284 - -
          2.68618  4.42225  2.77519  2.73123  3.46354  2.40513  3.72494  3.29354  2.67741  2.69355  4.24690  2.90346  2.73739  3.18146  2.89801  2.37887  2.77519  2.98518  4.58477  3.61503
          0.02510  4.09317  4.81551  0.61958  0.77255  0.47226  0.97707
    245   2.47772  4.76303  3.00672  2.31559  3.99958  3.26993  3.63847  3.31860  2.24017  2.77298  3.84257  2.81249  3.64409  2.79610  2.89444  2.57846  2.32937  2.99628  5.27567  3.94930    285 - -
          2.68622  4.42229  2.77518  2.73121  3.46358  2.40513  3.72484  3.29358  2.67740  2.69347  4.24669  2.90350  2.73737  3.18142  2.89805  2.37891  2.77518  2.98522  4.58481  3.61507
          0.14982  2.82314  2.52926  1.09894  0.40530  0.48576  0.95510
    246   2.28870  4.41830  3.17742  2.75778  4.08031  3.18197  3.89404  3.46433  2.63902  3.13297  3.97375  3.13649  3.21629  3.10664  3.13972  1.47988  2.79088  2.87593  5.40284  4.13192    293 - -
          2.68618  4.42225  2.77519  2.73123  3.46354  2.40513  3.72494  3.29354  2.67741  2.69355  4.24690  2.90346  2.73739  3.18146  2.89801  2.37887  2.77519  2.98518  4.58477  3.61503
          0.05659  4.03801  3.28645  0.61958  0.77255  0.43879  1.03513
    247   2.60916  4.82309  2.99841  2.21413  4.07563  3.42743  3.61668  3.29077  2.11986  2.96595  3.89433  2.95386  3.81672  2.76211  2.48708  2.47356  2.64838  2.90553  5.31337  3.98260    294 - -
          2.68618  4.42225  2.77519  2.73123  3.46354  2.40513  3.72494  3.29354  2.67741  2.69355  4.24690  2.90346  2.73739  3.18146  2.89801  2.37887  2.77519  2.98518  4.58477  3.61503
          0.02530  4.08537  4.80772  0.61958  0.77255  0.46710  0.98569
    248   2.72367  4.25397  3.93438  3.28271  3.34665  3.80753  4.09802  1.88869  2.77560  1.75787  3.28597  3.67531  4.16578  3.52910  3.47523  3.09083  2.95723  1.99726  4.92514  3.72448    295 - -
          2.68618  4.42225  2.77519  2.73123  3.46354  2.40513  3.72494  3.29354  2.67741  2.69355  4.24690  2.90346  2.73739  3.18146  2.89801  2.37887  2.77519  2.98518  4.58477  3.61503
          0.02462  4.11249  4.83484  0.61958  0.77255  0.48576  0.95510
    249   2.58411  4.54688  3.17736  2.92503  4.24438  3.23177  4.06863  3.73486  2.85540  3.37644  4.27773  3.26937  1.15429  3.31528  2.93364  2.63866  2.99528  3.32270  5.55167  4.27306    296 - -
          2.68618  4.42225  2.77519  2.73123  3.46354  2.40513  3.72494  3.29354  2.67741  2.69355  4.24690  2.90346  2.73739  3.18146  2.89801  2.37887  2.77519  2.98518  4.58477  3.61503
          0.02462  4.11249  4.83484  0.61958  0.77255  0.48576  0.95510
    250   2.53844  4.12462  2.62932  2.14593  4.29668  3.38796  3.58216  3.75138  2.04460  3.17416  4.04941  2.79902  3.61865  2.65537  2.67423  2.50322  2.75357  3.36258  5.45503  4.07418    297 - -
          2.68618  4.42225  2.77519  2.73123  3.46354  2.40513  3.72494  3.29354  2.67741  2.69355  4.24690  2.90346  2.73739  3.18146  2.89801  2.37887  2.77519  2.98518  4.58477  3.61503
          0.02462  4.11249  4.83484  0.61958  0.77255  0.48576  0.95510
    251   2.59185  4.67047  3.07546  2.40632  3.78919  3.45094  3.54509  3.01362  2.24140  2.86751  3.75087  2.87257  3.83844  2.84090  2.67538  2.59704  2.57166  2.75354  5.19428  3.35260    298 - -
          2.68618  4.42225  2.77519  2.73123  3.46354  2.40513  3.72494  3.29354  2.67741  2.69355  4.24690  2.90346  2.73739  3.18146  2.89801  2.37887  2.77519  2.98518  4.58477  3.61503
          0.02462  4.11249  4.83484  0.61958  0.77255  0.48576  0.95510
    252   3.30355  4.67138  4.75494  4.21864  2.92387  4.49348  4.76384  2.13572  4.06330  0.81923  2.96802  4.48153  4.72353  4.22713  4.21514  3.84669  3.40153  2.30324  5.12326  3.93917    299 - -
          2.68618  4.42225  2.77519  2.73123  3.46354  2.40513  3.72494  3.29354  2.67741  2.69355  4.24690  2.90346  2.73739  3.18146  2.89801  2.37887  2.77519  2.98518  4.58477  3.61503
          0.02462  4.11249  4.83484  0.61958  0.77255  0.48576  0.95510
    253   2.35170  4.35908  3.04657  2.49383  3.99914  3.40700  3.66281  3.40737  2.41410  3.02528  3.84711  2.53894  3.81989  2.82547  2.56346  2.27961  2.59294  2.92154  5.28042  3.96177    300 - -
          2.68618  4.42225  2.77519  2.73123  3.46354  2.40513  3.72494  3.29354  2.67741  2.69355  4.24690  2.90346  2.73739  3.18146  2.89801  2.37887  2.77519  2.98518  4.58477  3.61503
          0.02462  4.11249  4.83484  0.61958  0.77255  0.48576  0.95510
    254   2.56975  4.14400  3.01303  2.45548  3.99765  3.42791  3.52372  3.40933  2.31520  3.02098  3.83979  2.63655  3.07417  2.79237  2.67271  2.37156  2.71740  2.89394  5.27312  3.80704    301 - -
          2.68618  4.42225  2.77519  2.73123  3.46354  2.40513  3.72494  3.29354  2.67741  2.69355  4.24690  2.90346  2.73739  3.18146  2.89801  2.37887  2.77519  2.98518  4.58477  3.61503
          0.02462  4.11249  4.83484  0.61958  0.77255  0.48576  0.95510
    255   2.58544  4.05049  4.08098  3.49318  2.94582  3.69582  3.86959  1.97334  3.36601  2.03913  3.05755  3.68842  4.06245  3.58162  3.43170  2.93062  2.73125  2.03793  4.65800  2.98887    302 - -
          2.68618  4.42225  2.77519  2.73123  3.46354  2.40513  3.72494  3.29354  2.67741  2.69355  4.24690  2.90346  2.73739  3.18146  2.89801  2.37887  2.77519  2.98518  4.58477  3.61503
          0.02462  4.11249  4.83484  0.61958  0.77255  0.48576  0.95510
    256   2.63074  4.96289  2.59264  2.14294  4.24177  3.38932  3.49603  3.68294  2.34586  3.24043  3.68166  2.88879  2.40472  2.74640  2.87349  2.62574  2.67950  3.31882  5.44013  4.07081    303 - -
          2.68618  4.42225  2.77519  2.73123  3.46354  2.40513  3.72494  3.29354  2.67741  2.69355  4.24690  2.90346  2.73739  3.18146  2.89801  2.37887  2.77519  2.98518  4.58477  3.61503
          0.02462  4.11249  4.83484  0.61958  0.77255  0.48576  0.95510
    257   2.59125  4.80684  2.68732  2.42452  3.52220  3.41891  3.45427  3.46852  2.32584  2.97479  3.53245  2.91350  3.33759  2.69602  2.60036  2.41664  2.82248  3.08396  5.30599  3.63737    304 - -
          2.68618  4.42225  2.77519  2.73123  3.46354  2.40513  3.72494  3.29354  2.67741  2.69355  4.24690  2.90346  2.73739  3.18146  2.89801  2.37887  2.77519  2.98518  4.58477  3.61503
          0.02462  4.11249  4.83484  0.61958  0.77255  0.48576  0.95510
    258   2.71353  4.17528  4.15582  3.57416  3.10624  3.83720  4.14310  2.02490  3.45513  1.52319  3.08574  3.80469  3.97482  3.67694  3.54087  3.12866  2.83148  2.05154  4.80372  3.49519    305 - -
          2.68618  4.42225  2.77519  2.73123  3.46354  2.40513  3.72494  3.29354  2.67741  2.69355  4.24690  2.90346  2.73739  3.18146  2.89801  2.37887  2.77519  2.98518  4.58477  3.61503
          0.10102  4.11249  2.52926  0.61958  0.77255  0.48576  0.95510
    259   2.62355  4.93794  2.91293  2.37682  4.22598  3.40206  3.34672  3.65982  2.15930  3.21024  4.00191  2.71213  2.73967  2.50859  2.63035  2.58401  2.67125  3.29957  5.39890  3.92422    306 - -
          2.68618  4.42225  2.77519  2.73123  3.46354  2.40513  3.72494  3.29354  2.67741  2.69355  4.24690  2.90346  2.73739  3.18146  2.89801  2.37887  2.77519  2.98518  4.58477  3.61503
          0.02654  4.03801  4.76036  0.61958  0.77255  0.56579  0.83913
    260   2.59934  4.83593  2.87224  2.19489  4.08760  3.39637  3.28756  3.50999  2.35630  3.09936  3.90773  2.89164  2.99188  2.65783  2.80280  2.50651  2.83163  2.63053  5.32880  3.98632    307 - -
          2.68618  4.42225  2.77519  2.73123  3.46354  2.40513  3.72494  3.29354  2.67741  2.69355  4.24690  2.90346  2.73739  3.18146  2.89801  2.37887  2.77519  2.98518  4.58477  3.61503
          0.02654  4.03801  4.76036  0.61958  0.77255  0.43879  1.03513
    261   2.59890  4.73738  2.73641  2.12407  4.30016  3.29979  3.23100  3.75618  2.11509  3.28439  3.94167  2.77578  3.78071  2.59447  2.81516  2.41268  2.68465  3.14860  5.45704  4.07456    308 - -
          2.68618  4.42225  2.77519  2.73123  3.46354  2.40513  3.72494  3.29354  2.67741  2.69355  4.24690  2.90346  2.73739  3.18146  2.89801  2.37887  2.77519  2.98518  4.58477  3.61503
          0.02462  4.11249  4.83484  0.61958  0.77255  0.48576  0.95510
    262   2.53613  4.91411  2.68523  2.37009  3.79625  3.39991  3.38067  3.62737  2.19382  3.11672  3.80722  2.85794  3.47567  2.61073  2.57321  2.44931  2.74794  3.06858  5.39118  4.02814    309 - -
          2.68618  4.42225  2.77519  2.73123  3.46354  2.40513  3.72494  3.29354  2.67741  2.69355  4.24690  2.90346  2.73739  3.18146  2.89801  2.37887  2.77519  2.98518  4.58477  3.61503
          0.02462  4.11249  4.83484  0.61958  0.77255  0.48576  0.95510
    263   2.10290  4.49889  2.78486  2.66944  3.71313  3.47101  3.75566  2.60843  2.66415  2.75899  3.63091  2.92802  3.88275  2.99040  3.07809  2.62861  2.83008  2.36196  5.09996  3.82633    310 - -
          2.68618  4.42225  2.77519  2.73123  3.46354  2.40513  3.72494  3.29354  2.67741  2.69355  4.24690  2.90346  2.73739  3.18146  2.89801  2.37887  2.77519  2.98518  4.58477  3.61503
          0.02462  4.11249  4.83484  0.61958  0.77255  0.48576  0.95510
    264   2.60489  4.98790  2.67417  2.34181  4.28562  3.29205  3.27420  3.73752  2.20138  3.27162  4.04334  2.74359  3.78621  2.53049  2.63712  2.45444  2.49002  3.05679  5.44922  4.07158    311 - -
          2.68618  4.42225  2.77520  2.73123  3.46354  2.40513  3.72495  3.29354  2.67741  2.69355  4.24690  2.90347  2.73740  3.18147  2.89798  2.37887  2.77520  2.98515  4.58477  3.61503
          0.05447  3.61325  3.64765  0.62749  0.76342  0.48576  0.95510
    265   2.53091  4.77794  3.01413  2.45563  4.01878  3.43034  3.62955  3.05738  2.19763  3.03594  3.85441  2.52862  3.47796  2.74960  2.55660  2.64127  2.69958  2.84631  5.28159  3.95683    314 - -
          2.68618  4.42225  2.77519  2.73123  3.46354  2.40513  3.72494  3.29354  2.67741  2.69355  4.24690  2.90346  2.73739  3.18146  2.89801  2.37887  2.77519  2.98518  4.58477  3.61503
          0.02508  4.09422  4.81657  0.61958  0.77255  0.47297  0.97590
    266   2.59941  4.66522  3.02953  2.24094  3.87278  3.45640  3.66917  2.74130  2.26737  2.82319  3.74783  3.02599  3.84598  2.77696  2.93216  2.67407  2.43901  2.73232  5.19309  3.88999    315 - -
          2.68618  4.42225  2.77519  2.73123  3.46354  2.40513  3.72494  3.29354  2.67741  2.69355  4.24690  2.90346  2.73739  3.18146  2.89801  2.37887  2.77519  2.98518  4.58477  3.61503
          0.02462  4.11249  4.83484  0.61958  0.77255  0.48576  0.95510
    267   3.29637  5.10533  3.81343  3.28247  4.52191  3.72936  4.02702  4.08620  2.37295  3.55863  4.55827  3.62078  4.22546  3.24044  0.66662  3.37255  3.54927  3.80115  5.51059  4.40342    316 - -
          2.68618  4.42225  2.77519  2.73123  3.46354  2.40513  3.72494  3.29354  2.67741  2.69355  4.24690  2.90346  2.73739  3.18146  2.89801  2.37887  2.77519  2.98518  4.58477  3.61503
          0.02462  4.11249  4.83484  0.61958  0.77255  0.48576  0.95510
    268   2.59124  4.72262  2.96505  2.41451  3.94286  3.43764  3.55031  3.12893  2.34504  2.97232  3.45153  2.75778  3.82628  2.70385  2.74839  2.64561  2.35735  2.87715  5.23756  3.53936    317 - -
          2.68618  4.42225  2.77519  2.73123  3.46354  2.40513  3.72494  3.29354  2.67741  2.69355  4.24690  2.90346  2.73739  3.18146  2.89801  2.37887  2.77519  2.98518  4.58477  3.61503
          0.02462  4.11249  4.83484  0.61958  0.77255  0.48576  0.95510
    269   2.72713  4.27140  3.92017  3.34884  3.25774  3.78954  4.06897  2.26267  3.21257  1.40477  3.03587  3.32860  4.14701  3.35530  3.46541  3.07224  2.96011  2.29810  4.86601  3.66471    318 - -
          2.68618  4.42225  2.77519  2.73123  3.46354  2.40513  3.72494  3.29354  2.67741  2.69355  4.24690  2.90346  2.73739  3.18146  2.89801  2.37887  2.77519  2.98518  4.58477  3.61503
          0.02462  4.11249  4.83484  0.61958  0.77255  0.48576  0.95510
    270   2.61334  4.70304  3.08123  2.46724  3.92775  3.45677  3.66185  3.09295  2.16098  2.80949  3.79034  3.02254  3.55284  2.83692  2.77891  2.59132  2.12068  3.02629  5.22385  3.92068    319 - -
          2.68618  4.42225  2.77519  2.73123  3.46354  2.40513  3.72494  3.29354  2.67741  2.69355  4.24690  2.90346  2.73739  3.18146  2.89801  2.37887  2.77519  2.98518  4.58477  3.61503
          0.02462  4.11249  4.83484  0.61958  0.77255  0.48576  0.95510
    271   3.34999  4.67652  4.90868  4.35644  2.99108  4.60870  4.90178  2.02820  4.22552  0.83872  2.94967  4.61693  4.79688  4.33912  4.35674  3.96171  3.57681  2.09048  5.20605  4.08380    320 - -
          2.68618  4.42225  2.77519  2.73123  3.46354  2.40513  3.72494  3.29354  2.67741  2.69355  4.24690  2.90346  2.73739  3.18146  2.89801  2.37887  2.77519  2.98518  4.58477  3.61503
          0.02462  4.11249  4.83484  0.61958  0.77255  0.48576  0.95510
    272   2.39020  4.46053  3.24747  2.69518  3.34849  3.13505  3.75294  3.04232  2.67100  2.61259  3.59893  2.54834  3.87477  2.99746  3.07726  2.50890  2.50775  2.47503  5.06224  3.79552    321 - -
          2.68618  4.42225  2.77519  2.73123  3.46354  2.40513  3.72494  3.29354  2.67741  2.69355  4.24690  2.90346  2.73739  3.18146  2.89801  2.37887  2.77519  2.98518  4.58477  3.61503
          0.02462  4.11249  4.83484  0.61958  0.77255  0.48576  0.95510
    273   2.39127  5.08433  2.44372  1.76405  4.41284  2.44656  3.67694  3.87001  2.51212  3.41247  4.20636  2.76423  3.82160  2.81277  3.01637  2.67543  2.95853  3.29980  5.60014  4.20063    322 - -
          2.68618  4.42225  2.77519  2.73123  3.46354  2.40513  3.72494  3.29354  2.67741  2.69355  4.24690  2.90346  2.73739  3.18146  2.89801  2.37887  2.77519  2.98518  4.58477  3.61503
          0.02462  4.11249  4.83484  0.61958  0.77255  0.48576  0.95510
    274   2.41579  4.38802  3.33161  2.76767  3.35870  3.12295  3.76680  2.75134  2.54513  2.60865  3.38354  3.20671  3.90600  3.04957  3.11725  2.51450  2.35866  2.54464  4.96055  3.36086    323 - -
          2.68618  4.42225  2.77519  2.73123  3.46354  2.40513  3.72494  3.29354  2.67741  2.69355  4.24690  2.90346  2.73739  3.18146  2.89801  2.37887  2.77519  2.98518  4.58477  3.61503
          0.02462  4.11249  4.83484  0.61958  0.77255  0.48576  0.95510
    275   2.49741  4.93528  2.76103  2.15672  4.21765  3.39394  3.62196  3.55513  2.39727  3.21694  4.01170  2.90286  3.80779  2.18197  2.86638  2.62895  2.32148  3.21594  5.42348  4.06160    324 - -
          2.68619  4.42226  2.77521  2.73124  3.46355  2.40514  3.72496  3.29355  2.67742  2.69356  4.24691  2.90348  2.73741  3.18147  2.89792  2.37888  2.77510  2.98519  4.58478  3.61504
          0.09834  2.45676  4.83484  0.39726  1.11522  0.48576  0.95510
    276   2.85335  5.22461  1.23735  2.26548  4.72498  2.40795  3.85597  4.22918  2.84547  3.76281  4.59787  2.82448  3.29964  3.02599  3.40348  2.80559  3.17506  3.78189  5.92013  4.48139    326 - -
          2.68618  4.42225  2.77519  2.73123  3.46354  2.40513  3.72494  3.29354  2.67741  2.69355  4.24690  2.90346  2.73739  3.18146  2.89801  2.37887  2.77519  2.98518  4.58477  3.61503
          0.02462  4.11249  4.83484  0.61958  0.77255  0.48576  0.95510
    277   2.65158  5.11717  2.50876  1.90485  4.43652  3.36519  3.60122  3.90988  2.14990  3.41066  4.17164  2.74740  3.43406  2.66874  2.79979  2.37744  2.72659  3.49529  5.56199  4.15652    327 - -
          2.68618  4.42225  2.77519  2.73123  3.46354  2.40513  3.72494  3.29354  2.67741  2.69355  4.24690  2.90346  2.73739  3.18146  2.89801  2.37887  2.77519  2.98518  4.58477  3.61503
          0.02462  4.11249  4.83484  0.61958  0.77255  0.48576  0.95510
    278   2.52737  4.38588  3.13074  2.79458  2.72850  3.24875  3.76918  2.90407  2.76545  2.53875  3.48909  2.79761  3.92150  3.07770  3.14472  2.77805  2.82729  2.59232  4.90347  2.59172    328 - -
          2.68618  4.42225  2.77519  2.73123  3.46354  2.40513  3.72494  3.29354  2.67741  2.69355  4.24690  2.90346  2.73739  3.18146  2.89801  2.37887  2.77519  2.98518  4.58477  3.61503
          0.02462  4.11249  4.83484  0.61958  0.77255  0.48576  0.95510
    279   2.66998  4.62652  3.05138  2.93061  4.44800  0.88606  4.21462  4.01599  3.13121  3.63573  4.54110  3.29749  3.92823  3.09606  3.45725  2.79291  3.11388  3.54303  5.70757  4.46434    329 - -
          2.68620  4.42233  2.77510  2.73131  3.46362  2.40517  3.72503  3.29348  2.67749  2.69353  4.24673  2.90336  2.73718  3.18154  2.89809  2.37891  2.77519  2.98516  4.58485  3.61491
          0.23589  1.59856  4.83484  0.86099  0.54947  0.48576  0.95510
    280   2.69696  4.71096  3.24544  2.65161  3.94010  3.25130  3.68379  3.04652  2.23884  2.94064  3.19049  3.11701  3.91365  2.86885  1.75721  2.77967  2.91777  3.03104  5.21144  3.94567    338 - -
          2.68618  4.42225  2.77519  2.73123  3.46354  2.40513  3.72494  3.29354  2.67741  2.69355  4.24690  2.90346  2.73739  3.18146  2.89801  2.37887  2.77519  2.98518  4.58477  3.61503
          0.21018  4.11249  1.75334  0.61958  0.77255  0.48576  0.95510
    281   2.60502  4.49734  3.20554  2.70248  3.35182  3.46415  3.74196  2.99256  2.62215  2.33493  3.57253  3.14920  2.32448  2.76523  2.99348  2.74389  2.85719  2.77507  5.00492  3.68667    339 - -
          2.68618  4.42225  2.77519  2.73123  3.46354  2.40513  3.72494  3.29354  2.67741  2.69355  4.24690  2.90346  2.73739  3.18146  2.89801  2.37887  2.77519  2.98518  4.58477  3.61503
          0.02956  3.93187  4.65422  0.61958  0.77255  0.43590  1.04038
    282   2.64248  4.20458  3.81069  2.99040  3.26797  3.70087  3.98041  2.30565  3.14137  1.94707  2.53247  3.55763  4.06401  3.12738  3.41139  2.97186  2.87388  2.04190  4.81562  3.61689    340 - -
          2.68618  4.42225  2.77519  2.73123  3.46354  2.40513  3.72494  3.29354  2.67741  2.69355  4.24690  2.90346  2.73739  3.18146  2.89801  2.37887  2.77519  2.98518  4.58477  3.61503
          0.02542  4.08070  4.80305  0.61958  0.77255  0.52144  0.90058
    283   2.87114  4.31650  4.30431  3.72552  2.71263  4.00282  4.29269  2.35401  3.61056  1.30498  2.43895  3.96922  3.68666  3.80130  3.79071  3.30124  3.09953  2.19947  4.87201  3.71443    341 - -
          2.68618  4.42225  2.77519  2.73123  3.46354  2.40513  3.72494  3.29354  2.67741  2.69355  4.24690  2.90346  2.73739  3.18146  2.89801  2.37887  2.77519  2.98518  4.58477  3.61503
          0.02542  4.08070  4.80305  0.61958  0.77255  0.46408  0.99078
    284   3.20505  4.60841  4.63784  4.08739  3.18640  4.37437  4.72862  2.20957  3.90842  0.88792  2.73797  4.36440  4.64054  4.12647  4.08285  3.71960  3.25236  2.17401  5.19695  4.09413    342 - -
          2.68618  4.42225  2.77519  2.73123  3.46354  2.40513  3.72494  3.29354  2.67741  2.69355  4.24690  2.90346  2.73739  3.18146  2.89801  2.37887  2.77519  2.98518  4.58477  3.61503
          0.02462  4.11249  4.83484  0.61958  0.77255  0.48576  0.95510
    285   3.37861  4.76105  4.73460  4.26780  3.12659  4.48237  4.82909  2.18884  4.01755  0.73903  3.01438  4.52445  4.76166  4.27240  4.16176  3.90736  3.63469  2.35432  5.18503  3.97803    343 - -
          2.68618  4.42225  2.77519  2.73123  3.46354  2.40513  3.72494  3.29354  2.67741  2.69355  4.24690  2.90346  2.73739  3.18146  2.89801  2.37887  2.77519  2.98518  4.58477  3.61503
          0.02462  4.11249  4.83484  0.61958  0.77255  0.48576  0.95510
    286   2.90429  5.44184  1.86436  2.05202  4.75590  2.67644  3.77065  4.26336  2.72760  3.75952  4.57935  1.63641  3.87087  2.92298  3.29823  2.81134  3.18172  3.83420  5.92215  4.44124    344 - -
          2.68618  4.42225  2.77519  2.73123  3.46354  2.40513  3.72494  3.29354  2.67741  2.69355  4.24690  2.90346  2.73739  3.18146  2.89801  2.37887  2.77519  2.98518  4.58477  3.61503
          0.02462  4.11249  4.83484  0.61958  0.77255  0.48576  0.95510
    287   2.67357  4.97665  2.73085  2.37953  4.32999  2.77590  3.66810  3.77065  2.39157  3.32327  4.12321  1.88555  3.82942  2.80585  2.57245  2.67111  2.72061  3.39464  5.51267  4.15196    345 - -
          2.68618  4.42225  2.77519  2.73123  3.46354  2.40513  3.72494  3.29354  2.67741  2.69355  4.24690  2.90346  2.73739  3.18146  2.89801  2.37887  2.77519  2.98518  4.58477  3.61503
          0.02462  4.11249  4.83484  0.61958  0.77255  0.48576  0.95510
    288   2.55454  4.97706  3.00720  2.32309  4.27874  3.45133  3.51860  3.70512  1.81010  3.14708  3.52756  2.95114  3.83666  2.39983  2.48617  2.66838  2.83883  3.34587  5.41784  4.08338    346 - -
          2.68618  4.42225  2.77519  2.73123  3.46354  2.40513  3.72494  3.29354  2.67741  2.69355  4.24690  2.90346  2.73739  3.18146  2.89801  2.37887  2.77519  2.98518  4.58477  3.61503
          0.02462  4.11249  4.83484  0.61958  0.77255  0.48576  0.95510
    289   2.49151  4.88579  2.96672  2.23200  3.91596  3.41902  3.16424  3.58069  2.12723  3.02062  3.46994  2.93008  3.80833  2.62853  2.46665  2.62227  2.78559  3.23409  5.36380  4.01685    347 - -
          2.68618  4.42225  2.77519  2.73123  3.46354  2.40513  3.72494  3.29354  2.67741  2.69355  4.24690  2.90346  2.73739  3.18146  2.89801  2.37887  2.77519  2.98518  4.58477  3.61503
          0.02462  4.11249  4.83484  0.61958  0.77255  0.48576  0.95510
    290   2.95681  4.58989  3.68912  2.85614  2.71284  3.81057  3.71672  3.09354  3.01292  2.67912  3.69580  3.53329  4.20246  3.40791  3.27166  3.14199  3.18941  2.90518  1.50984  2.53399    348 - -
          2.68618  4.42225  2.77519  2.73123  3.46354  2.40513  3.72494  3.29354  2.67741  2.69355  4.24690  2.90346  2.73739  3.18146  2.89801  2.37887  2.77519  2.98518  4.58477  3.61503
          0.02462  4.11249  4.83484  0.61958  0.77255  0.48576  0.95510
    291   2.48393  4.82013  2.85754  2.42449  4.06986  3.41751  2.54720  3.23756  2.41139  3.08557  3.77336  2.74624  3.81208  2.77044  2.71911  2.37899  2.75941  3.16020  5.32013  3.98126    349 - -
          2.68618  4.42225  2.77519  2.73123  3.46354  2.40513  3.72494  3.29354  2.67741  2.69355  4.24690  2.90346  2.73739  3.18146  2.89801  2.37887  2.77519  2.98518  4.58477  3.61503
          0.02462  4.11249  4.83484  0.61958  0.77255  0.48576  0.95510
    292   2.44075  5.41307  1.40479  1.93253  4.70913  3.29886  3.75720  4.20190  2.69518  3.70887  4.52800  2.76319  3.86881  2.68975  3.25371  2.80296  3.16138  3.78564  5.87860  4.40937    350 - -
          2.68612  4.42229  2.77513  2.73127  3.46358  2.40509  3.72498  3.29340  2.67735  2.69349  4.24693  2.90350  2.73743  3.18150  2.89804  2.37890  2.77523  2.98522  4.58481  3.61507
          0.06440  2.91096  4.83484  1.12381  0.39310  0.48576  0.95510
    293   3.10250  4.81251  3.73668  3.61518  4.57880  3.48678  4.66715  4.19339  3.69452  3.79101  4.85545  3.89461  0.48188  4.07573  3.90704  3.27895  3.56413  3.81001  5.69243  4.70482    357 - -
          2.68618  4.42225  2.77519  2.73123  3.46354  2.40513  3.72494  3.29354  2.67741  2.69355  4.24690  2.90346  2.73739  3.18146  2.89801  2.37887  2.77519  2.98518  4.58477  3.61503
          0.02462  4.11249  4.83484  0.61958  0.77255  0.48576  0.95510
    294   2.76289  4.35602  4.62071  4.10826  3.65881  4.24403  4.82541  1.52429  4.00731  2.29703  3.49002  4.32211  4.61518  4.28107  4.22390  3.60913  3.04493  1.08456  5.47205  4.26450    358 - -
          2.68618  4.42225  2.77519  2.73123  3.46354  2.40513  3.72494  3.29354  2.67741  2.69355  4.24690  2.90346  2.73739  3.18146  2.89801  2.37887  2.77519  2.98518  4.58477  3.61503
          0.02462  4.11249  4.83484  0.61958  0.77255  0.48576  0.95510
    295   2.46442  4.40473  3.21692  2.81883  4.15736  3.18054  4.07197  3.45510  2.95543  3.21505  4.09685  3.25417  3.84124  3.32353  3.28777  2.38999  1.20804  3.07270  5.51617  4.26010    359 - -
          2.68618  4.42225  2.77519  2.73123  3.46354  2.40513  3.72494  3.29354  2.67741  2.69355  4.24690  2.90346  2.73739  3.18146  2.89801  2.37887  2.77519  2.98518  4.58477  3.61503
          0.02462  4.11249  4.83484  0.61958  0.77255  0.48576  0.95510
    296   2.82592  5.16533  2.42881  1.21187  4.45659  3.28320  3.75703  3.55567  2.61899  3.47341  4.31983  2.85760  3.88157  2.91656  3.10290  2.79092  3.09358  3.50951  5.67831  4.27302    360 - -
          2.68618  4.42225  2.77519  2.73123  3.46354  2.40513  3.72494  3.29354  2.67741  2.69355  4.24690  2.90346  2.73739  3.18146  2.89801  2.37887  2.77519  2.98518  4.58477  3.61503
          0.02462  4.11249  4.83484  0.61958  0.77255  0.48576  0.95510
    297   2.47218  4.90792  2.79511  2.25062  4.17941  3.40372  3.60201  3.29040  2.17444  2.99306  3.97021  2.69929  3.79752  2.65880  2.76413  2.60730  2.42239  3.25845  5.38644  4.02759    361 - -
          2.68618  4.42225  2.77519  2.73123  3.46354  2.40513  3.72494  3.29354  2.67741  2.69355  4.24690  2.90346  2.73739  3.18146  2.89801  2.37887  2.77519  2.98518  4.58477  3.61503
          0.02462  4.11249  4.83484  0.61958  0.77255  0.48576  0.95510
    298   2.44295  4.33744  3.48531  3.14484  4.05049  3.19505  4.18439  3.22674  3.09554  3.02697  4.00838  3.39157  1.32002  3.46124  3.40213  2.63046  2.71075  2.54174  5.49724  4.24758    362 - -
          2.68618  4.42225  2.77519  2.73123  3.46354  2.40513  3.72494  3.29354  2.67741  2.69355  4.24690  2.90346  2.73739  3.18146  2.89801  2.37887  2.77519  2.98518  4.58477  3.61503
          0.02462  4.11249  4.83484  0.61958  0.77255  0.48576  0.95510
    299   2.46264  4.47878  3.04224  2.39531  4.02986  3.44824  3.63390  3.43809  1.98101  2.70297  3.86324  2.98531  3.83512  2.73683  2.48996  2.56326  2.84824  3.12318  5.28448  3.62606    363 - -
          2.68618  4.42225  2.77519  2.73123  3.46354  2.40513  3.72494  3.29354  2.67741  2.69355  4.24690  2.90346  2.73739  3.18146  2.89801  2.37887  2.77519  2.98518  4.58477  3.61503
          0.02462  4.11249  4.83484  0.61958  0.77255  0.48576  0.95510
    300   2.48393  4.20344  3.83202  3.27275  3.34580  3.68085  4.02183  2.32833  3.17294  1.64974  3.31749  3.28203  4.07441  3.45906  3.44116  2.84929  2.88213  2.03439  4.87330  3.66176    364 - -
          2.68618  4.42225  2.77519  2.73123  3.46354  2.40513  3.72494  3.29354  2.67741  2.69355  4.24690  2.90346  2.73739  3.18146  2.89801  2.37887  2.77519  2.98518  4.58477  3.61503
          0.02462  4.11249  4.83484  0.61958  0.77255  0.48576  0.95510
    301   2.82526  5.18084  1.96098  2.26772  4.66919  1.56811  3.84155  4.17188  2.81858  3.71265  4.54556  2.36939  3.86819  3.01202  3.36535  2.78524  3.14643  3.73170  5.88288  4.44295    365 - -
          2.68618  4.42225  2.77519  2.73123  3.46354  2.40513  3.72494  3.29354  2.67741  2.69355  4.24690  2.90346  2.73739  3.18146  2.89801  2.37887  2.77519  2.98518  4.58477  3.61503
          0.02462  4.11249  4.83484  0.61958  0.77255  0.48576  0.95510
    302   2.58708  4.76985  2.51745  2.46578  4.29608  3.27054  3.78289  3.73141  2.64102  3.32838  4.14085  2.74225  3.81262  2.94643  3.10906  1.70883  2.20809  3.33150  5.54758  4.20048    366 - -
          2.68618  4.42225  2.77519  2.73123  3.46354  2.40513  3.72494  3.29354  2.67741  2.69355  4.24690  2.90346  2.73739  3.18146  2.89801  2.37887  2.77519  2.98518  4.58477  3.61503
          0.02462  4.11249  4.83484  0.61958  0.77255  0.48576  0.95510
    303   2.65488  4.28045  3.93563  3.40664  3.55729  3.70355  4.23035  1.93683  3.31580  2.43066  3.47545  3.69642  4.16161  3.61768  3.60124  2.97183  1.75718  1.88207  5.14349  3.92723    367 - -
          2.68618  4.42225  2.77519  2.73123  3.46354  2.40513  3.72494  3.29354  2.67741  2.69355  4.24690  2.90346  2.73739  3.18146  2.89801  2.37887  2.77519  2.98518  4.58477  3.61503
          0.02462  4.11249  4.83484  0.61958  0.77255  0.48576  0.95510
    304   3.18103  5.32089  2.61743  0.72637  4.70065  3.44507  4.06191  4.20376  2.97460  3.78511  4.75593  3.09781  4.06329  3.27721  3.40316  3.14308  3.48949  3.86546  5.82651  4.55795    368 - -
          2.68618  4.42225  2.77519  2.73123  3.46354  2.40513  3.72494  3.29354  2.67741  2.69355  4.24690  2.90346  2.73739  3.18146  2.89801  2.37887  2.77519  2.98518  4.58477  3.61503
          0.02462  4.11249  4.83484  0.61958  0.77255  0.48576  0.95510
    305   2.92191  4.34976  4.29364  3.27849  3.47893  4.11446  4.48637  1.25916  3.62995  2.06359  3.35632  4.04268  4.45109  3.92437  3.86903  3.43304  3.16586  1.69690  5.20981  4.00723    369 - -
          2.68618  4.42225  2.77519  2.73123  3.46354  2.40513  3.72494  3.29354  2.67741  2.69355  4.24690  2.90346  2.73739  3.18146  2.89801  2.37887  2.77519  2.98518  4.58477  3.61503
          0.02462  4.11249  4.83484  0.61958  0.77255  0.48576  0.95510
    306   3.76584  5.04919  4.47822  4.24843  2.95442  4.01629  4.22849  3.80731  3.96962  3.15769  4.42873  4.35099  4.55529  4.34453  4.05335  3.96701  4.07990  3.70398  0.51460  2.94506    370 - -
          2.68618  4.42225  2.77519  2.73123  3.46354  2.40513  3.72494  3.29354  2.67741  2.69355  4.24690  2.90346  2.73739  3.18146  2.89801  2.37887  2.77519  2.98518  4.58477  3.61503
          0.02462  4.11249  4.83484  0.61958  0.77255  0.48576  0.95510
    307   2.73918  5.09292  2.60915  1.80280  4.44460  3.34380  3.70110  3.90290  2.50778  3.44279  4.24788  2.53110  3.84381  2.84345  2.87742  1.84514  3.00055  3.51368  5.62163  4.23343    371 - -
          2.68618  4.42225  2.77519  2.73123  3.46354  2.40513  3.72494  3.29354  2.67741  2.69355  4.24690  2.90346  2.73739  3.18146  2.89801  2.37887  2.77519  2.98518  4.58477  3.61503
          0.02462  4.11249  4.83484  0.61958  0.77255  0.48576  0.95510
    308   3.24932  4.56580  4.91548  4.35685  1.99271  4.49201  4.68193  1.68809  4.22195  1.24917  2.96601  4.52674  4.70476  4.29710  4.30443  3.83340  3.47181  2.25033  4.96939  3.72657    372 - -
          2.68618  4.42225  2.77519  2.73123  3.46354  2.40513  3.72494  3.29354  2.67741  2.69355  4.24690  2.90346  2.73739  3.18146  2.89801  2.37887  2.77519  2.98518  4.58477  3.61503
          0.02462  4.11249  4.83484  0.61958  0.77255  0.48576  0.95510
    309   2.56089  4.25321  4.34675  3.79180  3.39693  4.02478  4.40785  1.61859  3.67761  2.21476  3.32298  4.01951  4.37679  3.92475  3.87945  3.34166  3.08161  1.38738  5.06638  3.42355    373 - -
          2.68618  4.42225  2.77519  2.73123  3.46354  2.40513  3.72494  3.29354  2.67741  2.69355  4.24690  2.90346  2.73739  3.18146  2.89801  2.37887  2.77519  2.98518  4.58477  3.61503
          0.02462  4.11249  4.83484  0.61958  0.77255  0.48576  0.95510
    310   2.94250  4.93510  2.87162  2.78492  4.33861  3.36131  4.14355  4.10844  3.07178  3.72949  4.68852  0.79409  4.02791  3.42241  3.42977  3.00406  3.33575  3.70578  5.61700  4.27413    374 - -
          2.68618  4.42225  2.77519  2.73123  3.46354  2.40513  3.72494  3.29354  2.67741  2.69355  4.24690  2.90346  2.73739  3.18146  2.89801  2.37887  2.77519  2.98518  4.58477  3.61503
          0.02462  4.11249  4.83484  0.61958  0.77255  0.48576  0.95510
    311   2.51851  4.48494  3.25523  2.69781  3.67712  3.49090  3.74444  3.04152  2.62740  2.22726  3.59884  3.15283  2.94372  2.88770  2.78575  2.73248  2.37885  2.68317  5.06182  3.79827    375 - -
          2.68618  4.42225  2.77519  2.73123  3.46354  2.40513  3.72494  3.29354  2.67741  2.69355  4.24690  2.90346  2.73739  3.18146  2.89801  2.37887  2.77519  2.98518  4.58477  3.61503
          0.02462  4.11249  4.83484  0.61958  0.77255  0.48576  0.95510
    312   2.40275  4.38491  3.33803  2.86081  3.84475  3.19528  3.74759  3.20731  2.80370  2.90895  3.47708  3.23147  3.85067  3.15848  3.16456  2.45524  1.50930  2.89414  5.22566  3.97300    376 - -
          2.68618  4.42225  2.77519  2.73123  3.46354  2.40513  3.72494  3.29354  2.67741  2.69355  4.24690  2.90346  2.73739  3.18146  2.89801  2.37887  2.77519  2.98518  4.58477  3.61503
          0.02462  4.11249  4.83484  0.61958  0.77255  0.48576  0.95510
    313   2.35303  4.88400  2.93511  2.23986  4.15654  3.35361  3.61362  3.58646  2.38202  3.16037  3.95732  2.81446  3.02220  2.60080  2.54197  2.51804  2.83970  2.89237  5.37414  4.02304    377 - -
          2.68618  4.42225  2.77519  2.73123  3.46354  2.40513  3.72494  3.29354  2.67741  2.69355  4.24690  2.90346  2.73739  3.18146  2.89801  2.37887  2.77519  2.98518  4.58477  3.61503
          0.02462  4.11249  4.83484  0.61958  0.77255  0.48576  0.95510
    314   2.49877  4.67451  2.29459  2.48441  3.39370  2.75381  3.67300  3.27561  2.51412  2.92639  3.41808  3.01372  3.83917  2.85368  2.96196  2.66359  2.82926  2.77770  5.21281  3.90244    378 - -
          2.68618  4.42225  2.77519  2.73123  3.46354  2.40513  3.72494  3.29354  2.67741  2.69355  4.24690  2.90346  2.73739  3.18146  2.89801  2.37887  2.77519  2.98518  4.58477  3.61503
          0.02462  4.11249  4.83484  0.61958  0.77255  0.48576  0.95510
    315   2.35693  4.30977  3.45323  2.90345  3.53245  3.48085  3.73450  2.51052  2.85365  2.59724  3.48930  3.29240  3.59341  3.16554  3.20883  2.59023  1.99533  2.42447  4.96971  3.73343    379 - -
          2.68618  4.42225  2.77519  2.73123  3.46354  2.40513  3.72494  3.29354  2.67741  2.69355  4.24690  2.90346  2.73739  3.18146  2.89801  2.37887  2.77519  2.98518  4.58477  3.61503
          0.02462  4.11249  4.83484  0.61958  0.77255  0.48576  0.95510
    316   3.01012  4.88751  3.29315  2.98044  3.19756  3.61780  1.12791  3.42622  2.73427  3.11561  4.16306  3.36873  4.13409  3.27535  3.00390  3.08776  3.30169  3.36020  4.73373  3.15363    380 - -
          2.68618  4.42225  2.77519  2.73123  3.46354  2.40513  3.72494  3.29354  2.67741  2.69355  4.24690  2.90346  2.73739  3.18146  2.89801  2.37887  2.77519  2.98518  4.58477  3.61503
          0.02462  4.11249  4.83484  0.61958  0.77255  0.48576  0.95510
    317   2.80990  4.63882  3.51429  3.31912  4.21118  3.36816  4.38186  3.72034  3.31436  3.16060  4.42287  3.60696  0.75975  3.72493  3.57464  2.97810  3.25063  3.38931  5.54809  4.33687    381 - -
          2.68618  4.42225  2.77519  2.73123  3.46354  2.40513  3.72494  3.29354  2.67741  2.69355  4.24690  2.90346  2.73739  3.18146  2.89801  2.37887  2.77519  2.98518  4.58477  3.61503
          0.02462  4.11249  4.83484  0.61958  0.77255  0.48576  0.95510
    318   3.22498  4.54283  4.87517  4.32241  3.27223  4.52598  4.89454  1.21060  4.17620  1.61861  2.25946  4.55543  4.75348  4.34622  4.31647  3.87766  3.45874  1.97786  5.28363  4.16912    382 - -
          2.68618  4.42225  2.77519  2.73123  3.46354  2.40513  3.72494  3.29354  2.67741  2.69355  4.24690  2.90346  2.73739  3.18146  2.89801  2.37887  2.77519  2.98518  4.58477  3.61503
          0.02462  4.11249  4.83484  0.61958  0.77255  0.48576  0.95510
    319   3.29420  5.05694  3.39465  3.18518  3.48087  3.67442  0.72323  4.03477  3.02298  3.49527  4.56231  3.58212  4.24334  3.55644  3.27085  3.36469  3.60851  3.76557  4.94104  3.42633    383 - -
          2.68618  4.42225  2.77519  2.73123  3.46354  2.40513  3.72494  3.29354  2.67741  2.69355  4.24690  2.90346  2.73739  3.18146  2.89801  2.37887  2.77519  2.98518  4.58477  3.61503
          0.02462  4.11249  4.83484  0.61958  0.77255  0.48576  0.95510
    320   3.33269  4.63989  4.96589  4.42315  3.22057  4.63418  4.99784  1.65260  4.27333  0.96434  3.01312  4.67122  4.83110  4.41559  4.40208  4.00098  3.56604  1.99906  5.31091  4.21500    384 - -
          2.68618  4.42225  2.77519  2.73123  3.46354  2.40513  3.72494  3.29354  2.67741  2.69355  4.24690  2.90346  2.73739  3.18146  2.89801  2.37887  2.77519  2.98518  4.58477  3.61503
          0.02462  4.11249  4.83484  0.61958  0.77255  0.48576  0.95510
    321   3.29420  5.05694  3.39465  3.18518  3.48087  3.67442  0.72323  4.03477  3.02298  3.49527  4.56231  3.58212  4.24334  3.55644  3.27085  3.36469  3.60851  3.76557  4.94104  3.42633    385 - -
          2.68618  4.42225  2.77519  2.73123  3.46354  2.40513  3.72494  3.29354  2.67741  2.69355  4.24690  2.90346  2.73739  3.18146  2.89801  2.37887  2.77519  2.98518  4.58477  3.61503
          0.02462  4.11249  4.83484  0.61958  0.77255  0.48576  0.95510
    322   3.43544  4.83036  4.57411  4.22168  3.24480  4.28428  4.80283  2.46846  3.98729  0.62737  3.20451  4.47397  4.68257  4.29739  4.12134  3.89346  3.72109  2.56688  5.20414  3.98066    386 - -
          2.68618  4.42225  2.77519  2.73123  3.46354  2.40513  3.72494  3.29354  2.67741  2.69355  4.24690  2.90346  2.73739  3.18146  2.89801  2.37887  2.77519  2.98518  4.58477  3.61503
          0.02462  4.11249  4.83484  0.61958  0.77255  0.48576  0.95510
    323   3.13913  4.45641  4.86223  4.37918  3.65109  4.48051  5.10206  1.52527  4.26367  2.16040  3.45912  4.58654  4.81090  4.54003  4.46294  3.87958  3.41282  0.93379  5.62106  4.40262    387 - -
          2.68618  4.42225  2.77519  2.73123  3.46354  2.40513  3.72494  3.29354  2.67741  2.69355  4.24690  2.90346  2.73739  3.18146  2.89801  2.37887  2.77519  2.98518  4.58477  3.61503
          0.02462  4.11249  4.83484  0.61958  0.77255  0.48576  0.95510
    324   2.70860  5.05210  2.91554  2.41170  4.37044  3.43935  3.26240  3.81295  2.26722  3.33135  4.12305  2.60111  3.84708  1.97674  2.37878  2.40413  2.93383  3.43877  5.48220  4.13715    388 - -
          2.68618  4.42225  2.77519  2.73123  3.46354  2.40513  3.72494  3.29354  2.67741  2.69355  4.24690  2.90346  2.73739  3.18146  2.89801  2.37887  2.77519  2.98518  4.58477  3.61503
          0.02462  4.11249  4.83484  0.61958  0.77255  0.48576  0.95510
    325   3.58043  4.91365  4.56928  4.33530  0.68781  4.20140  4.00738  3.08158  4.23804  2.39881  3.77971  4.29834  4.65904  4.34107  4.29805  3.83374  3.88394  3.08893  4.19636  2.53784    389 - -
          2.68618  4.42225  2.77519  2.73123  3.46354  2.40513  3.72494  3.29354  2.67741  2.69355  4.24690  2.90346  2.73739  3.18146  2.89801  2.37887  2.77519  2.98518  4.58477  3.61503
          0.02462  4.11249  4.83484  0.61958  0.77255  0.48576  0.95510
    326   2.84304  5.05288  3.22248  2.61194  4.38722  3.57271  3.62806  3.78032  1.98722  3.16112  3.90828  3.08343  3.94658  1.67703  2.09384  2.84700  3.04219  3.44933  5.42849  4.16573    390 - -
          2.68618  4.42225  2.77519  2.73123  3.46354  2.40513  3.72494  3.29354  2.67741  2.69355  4.24690  2.90346  2.73739  3.18146  2.89801  2.37887  2.77519  2.98518  4.58477  3.61503
          0.02462  4.11249  4.83484  0.61958  0.77255  0.48576  0.95510
    327   3.15564  4.44862  4.92058  4.37596  3.43308  4.52577  4.96339  1.40611  4.26858  1.72364  2.87304  4.58084  4.77279  4.44811  4.41606  3.88067  3.39586  1.32341  5.39047  4.25015    391 - -
          2.68618  4.42225  2.77519  2.73123  3.46354  2.40513  3.72494  3.29354  2.67741  2.69355  4.24690  2.90346  2.73739  3.18146  2.89801  2.37887  2.77519  2.98518  4.58477  3.61503
          0.02462  4.11249  4.83484  0.61958  0.77255  0.48576  0.95510
    328   2.87299  4.42687  3.95289  3.40324  3.10567  3.89683  4.07332  2.48780  3.20604  1.20458  3.19165  3.72333  4.23907  3.15066  3.45099  3.19211  3.10127  2.52186  4.79250  3.10975    392 - -
          2.68618  4.42225  2.77519  2.73123  3.46354  2.40513  3.72494  3.29354  2.67741  2.69355  4.24690  2.90346  2.73739  3.18146  2.89801  2.37887  2.77519  2.98518  4.58477  3.61503
          0.02462  4.11249  4.83484  0.61958  0.77255  0.48576  0.95510
    329   2.71343  5.14001  1.77685  2.18692  4.43636  3.04705  3.65716  3.90693  2.48215  3.43290  4.21976  2.33821  3.81940  2.78723  2.98920  2.58221  2.96004  3.51195  4.83580  4.19744    393 - -
          2.68618  4.42225  2.77519  2.73123  3.46354  2.40513  3.72494  3.29354  2.67741  2.69355  4.24690  2.90346  2.73739  3.18146  2.89801  2.37887  2.77519  2.98518  4.58477  3.61503
          0.02462  4.11249  4.83484  0.61958  0.77255  0.48576  0.95510
    330   3.12203  5.12705  3.54155  2.94360  4.32210  3.70810  3.31353  3.95836  2.05037  3.41659  4.32707  3.32408  4.11816  2.90822  1.00104  3.14706  3.31641  3.65779  5.37129  4.11603    394 - -
          2.68618  4.42225  2.77519  2.73123  3.46354  2.40513  3.72494  3.29354  2.67741  2.69355  4.24690  2.90346  2.73739  3.18146  2.89801  2.37887  2.77519  2.98518  4.58477  3.61503
          0.02462  4.11249  4.83484  0.61958  0.77255  0.48576  0.95510
    331   2.63356  5.03828  3.10216  2.53602  4.37335  3.51712  3.22010  3.78505  2.16355  3.30281  4.11781  3.02718  3.90631  2.01712  1.88307  2.78295  2.86772  3.43685  5.44403  4.15208    395 - -
          2.68618  4.42225  2.77519  2.73123  3.46354  2.40513  3.72494  3.29354  2.67741  2.69355  4.24690  2.90346  2.73739  3.18146  2.89801  2.37887  2.77519  2.98518  4.58477  3.61503
          0.02462  4.11249  4.83484  0.61958  0.77255  0.48576  0.95510
    332   2.41786  4.78514  2.74010  2.44706  4.12605  3.36627  3.67323  3.54615  2.36440  3.14533  3.95509  2.95701  2.45882  2.82443  2.94203  2.25444  2.74843  3.00476  5.37917  4.04103    396 - -
          2.68618  4.42225  2.77519  2.73123  3.46354  2.40513  3.72494  3.29354  2.67741  2.69355  4.24690  2.90346  2.73739  3.18146  2.89801  2.37887  2.77519  2.98518  4.58477  3.61503
          0.02462  4.11249  4.83484  0.61958  0.77255  0.48576  0.95510
    333   3.28575  4.62615  4.75398  4.24585  1.30854  4.41984  4.32743  2.08207  4.10073  1.62334  3.11248  4.36539  4.67563  4.20417  4.21011  3.76564  3.51548  2.39316  4.58765  3.09602    397 - -
          2.68618  4.42225  2.77519  2.73123  3.46354  2.40513  3.72494  3.29354  2.67741  2.69355  4.24690  2.90346  2.73739  3.18146  2.89801  2.37887  2.77519  2.98518  4.58477  3.61503
          0.02462  4.11249  4.83484  0.61958  0.77255  0.48576  0.95510
    334   2.65360  5.27944  1.73156  2.09317  4.58739  2.99795  3.68538  4.07411  2.38935  3.57428  4.36123  2.36974  3.83250  2.81666  3.07217  2.71403  2.82572  3.65577  5.73358  4.29374    398 - -
          2.68618  4.42225  2.77519  2.73123  3.46354  2.40513  3.72494  3.29354  2.67741  2.69355  4.24690  2.90346  2.73739  3.18146  2.89801  2.37887  2.77519  2.98518  4.58477  3.61503
          0.16638  4.11249  1.98843  0.61958  0.77255  0.48576  0.95510
    335   2.65122  4.20095  3.88477  3.32796  3.37943  3.72093  4.09761  2.04347  3.23522  2.08427  3.32033  3.63401  4.11540  3.52128  3.50929  2.65822  2.64852  1.71641  4.94863  3.73663    399 - -
          2.68618  4.42225  2.77519  2.73123  3.46354  2.40513  3.72494  3.29354  2.67741  2.69355  4.24690  2.90346  2.73739  3.18146  2.89801  2.37887  2.77519  2.98518  4.58477  3.61503
          0.02831  3.97442  4.69677  0.61958  0.77255  0.62527  0.76597
    336   2.39212  4.88690  2.58589  2.11941  3.64771  3.36573  3.58153  3.58814  2.15878  3.15707  3.95183  2.87045  3.77108  2.64580  2.83625  2.58885  2.81783  3.23481  5.36656  3.72516    400 - -
          2.68618  4.42225  2.77519  2.73123  3.46354  2.40513  3.72494  3.29354  2.67741  2.69355  4.24690  2.90346  2.73739  3.18146  2.89801  2.37887  2.77519  2.98518  4.58477  3.61503
          0.02831  3.97442  4.69677  0.61958  0.77255  0.55592  0.85224
    337   2.54476  4.92450  2.65348  2.21524  4.20886  3.38002  3.57335  3.56173  2.19090  2.97747  3.98399  2.87816  3.77416  2.62894  2.47074  2.51963  2.69594  3.17461  5.39296  4.02860    401 - -
          2.68618  4.42225  2.77519  2.73123  3.46354  2.40513  3.72494  3.29354  2.67741  2.69355  4.24690  2.90346  2.73739  3.18146  2.89801  2.37887  2.77519  2.98518  4.58477  3.61503
          0.02711  4.01718  4.73953  0.61958  0.77255  0.53060  0.88735
    338   3.03854  4.62425  3.83333  3.43747  2.31765  3.25561  3.64556  3.17295  3.35608  2.73425  3.80775  3.64218  4.27863  3.61136  3.60142  3.20983  3.30649  2.98789  4.04251  1.13281    402 - -
          2.68618  4.42225  2.77519  2.73123  3.46354  2.40513  3.72494  3.29354  2.67741  2.69355  4.24690  2.90346  2.73739  3.18146  2.89801  2.37887  2.77519  2.98518  4.58477  3.61503
          0.09661  4.04991  2.59473  0.61958  0.77255  0.55382  0.85508
    339   2.64950  5.09123  2.27085  2.24336  4.40828  3.30237  3.63520  3.87042  2.45542  3.40297  4.19923  2.33415  3.78921  2.12773  2.94782  2.65471  2.62827  3.47880  5.58058  4.17828    403 - -
          2.68618  4.42225  2.77519  2.73123  3.46354  2.40513  3.72494  3.29354  2.67741  2.69355  4.24690  2.90346  2.73739  3.18146  2.89801  2.37887  2.77519  2.98518  4.58477  3.61503
          0.02811  3.98141  4.70375  0.61958  0.77255  0.50813  0.92034
    340   2.55902  4.97860  2.80456  2.03432  4.26856  3.37271  3.59829  3.71399  2.32286  3.00087  4.04547  2.55319  3.18994  2.52989  2.83459  2.43322  2.85934  3.34149  5.44826  4.07575    404 - -
          2.68627  4.42248  2.77513  2.73147  3.46377  2.40523  3.72467  3.29345  2.67746  2.69315  4.24666  2.90303  2.73707  3.18170  2.89813  2.37910  2.77523  2.98530  4.58381  3.61527
          0.23447  1.60670  4.77225  1.78018  0.18465  0.55382  0.85508
    341   2.59981  4.94055  2.57013  2.17412  3.99782  3.37408  3.59089  3.66356  2.36887  3.21819  4.00332  2.65797  3.78064  2.64618  2.82693  2.34375  2.43631  3.29628  5.41541  3.78506    423 - -
          2.68618  4.42225  2.77519  2.73123  3.46354  2.40513  3.72494  3.29354  2.67741  2.69355  4.24690  2.90346  2.73739  3.18146  2.89801  2.37887  2.77519  2.98518  4.58477  3.61503
          0.02623  4.04991  4.77225  0.61958  0.77255  0.55382  0.85508
    342   2.64894  4.94332  2.48970  2.26244  4.24406  2.13934  3.64931  3.67984  2.32812  3.25236  4.05807  2.87093  3.39214  2.79307  2.94492  2.64771  2.89843  3.04781  5.46537  4.09767    424 - -
          2.68618  4.42225  2.77519  2.73123  3.46354  2.40513  3.72494  3.29354  2.67741  2.69355  4.24690  2.90346  2.73739  3.18146  2.89801  2.37887  2.77519  2.98518  4.58477  3.61503
          0.02623  4.04991  4.77225  0.61958  0.77255  0.55382  0.85508
    343   2.62246  5.04565  2.50577  2.03466  4.35223  3.11514  3.58466  3.52002  2.08134  3.33362  4.10256  2.80409  3.77686  2.61393  2.83610  2.45256  2.77650  3.41653  5.49989  4.10734    425 - -
          2.68618  4.42225  2.77519  2.73123  3.46354  2.40513  3.72494  3.29354  2.67741  2.69355  4.24690  2.90346  2.73739  3.18146  2.89801  2.37887  2.77519  2.98518  4.58477  3.61503
          0.02623  4.04991  4.77225  0.61958  0.77255  0.55382  0.85508
    344   2.60339  4.18285  3.51573  3.16950  3.30097  3.65279  3.94056  2.06160  3.09037  1.91466  3.13396  3.40251  3.55596  3.36763  3.37461  2.92243  2.83781  2.16493  4.81226  3.60064    426 - -
          2.68618  4.42225  2.77519  2.73123  3.46354  2.40513  3.72494  3.29354  2.67741  2.69355  4.24690  2.90346  2.73739  3.18146  2.89801  2.37887  2.77519  2.98518  4.58477  3.61503
          0.02623  4.04991  4.77225  0.61958  0.77255  0.55382  0.85508
    345   2.57233  4.52550  2.95412  2.55948  3.70434  3.46636  3.68927  2.80967  2.51253  2.64204  3.61501  3.07801  3.85211  2.86556  2.71713  2.44922  2.80360  2.54140  5.07165  3.19896    427 - -
          2.68618  4.42225  2.77519  2.73123  3.46354  2.40513  3.72494  3.29354  2.67741  2.69355  4.24690  2.90346  2.73739  3.18146  2.89801  2.37887  2.77519  2.98518  4.58477  3.61503
          0.02623  4.04991  4.77225  0.61958  0.77255  0.55382  0.85508
    346   2.72795  4.23060  3.98511  3.42627  2.23662  3.77660  3.86428  2.60848  3.04226  1.89184  3.26850  3.65804  4.13496  3.54407  3.52588  3.06179  2.95823  2.35777  4.43049  2.27579    428 - -
          2.68618  4.42225  2.77519  2.73123  3.46354  2.40513  3.72494  3.29354  2.67741  2.69355  4.24690  2.90346  2.73739  3.18146  2.89801  2.37887  2.77519  2.98518  4.58477  3.61503
          0.02623  4.04991  4.77225  0.61958  0.77255  0.51574  0.90897
    347   2.58935  4.52649  2.95712  2.63455  3.71728  3.47785  3.72510  2.76862  2.60746  2.66542  3.62700  3.10787  3.87458  2.69852  3.02129  2.71368  2.04697  2.61019  5.09833  3.82013    429 - -
          2.68618  4.42225  2.77519  2.73123  3.46354  2.40513  3.72494  3.29354  2.67741  2.69355  4.24690  2.90346  2.73739  3.18146  2.89801  2.37887  2.77519  2.98518  4.58477  3.61503
          0.03495  4.07157  4.05751  0.61958  0.77255  0.45833  1.00059
    348   2.09127  4.43525  2.86014  2.85665  4.45065  1.16449  4.16665  3.85581  3.16002  3.54735  4.39231  3.19403  3.80260  3.41050  3.54435  2.57584  2.89921  3.34591  5.76267  4.49844    430 - -
          2.68618  4.42225  2.77520  2.73124  3.46354  2.40513  3.72495  3.29354  2.67733  2.69355  4.24690  2.90347  2.73740  3.18147  2.89801  2.37887  2.77520  2.98519  4.58477  3.61503
          0.09924  3.03506  3.07032  0.49418  0.94179  0.47957  0.96509
    349   2.65100  5.07961  2.32798  2.21265  4.38972  3.32926  3.67987  3.84219  2.47737  3.39365  4.19912  2.49998  2.06731  2.82327  3.02136  2.69114  2.97436  3.37004  5.58979  4.19486    432 - -
          2.68618  4.42225  2.77519  2.73123  3.46354  2.40513  3.72494  3.29354  2.67741  2.69355  4.24690  2.90346  2.73739  3.18146  2.89801  2.37887  2.77519  2.98518  4.58477  3.61503
          0.02560  4.07369  4.79604  0.61958  0.77255  0.45965  0.99833
    350   2.18904  4.52669  3.19138  2.56327  3.71297  3.48155  3.71574  3.08769  2.55385  2.48729  3.36193  3.01245  2.77648  2.94092  2.96707  2.70967  2.77155  2.73199  5.08405  3.80809    433 - -
          2.68618  4.42225  2.77519  2.73123  3.46354  2.40513  3.72494  3.29354  2.67741  2.69355  4.24690  2.90346  2.73739  3.18146  2.89801  2.37887  2.77519  2.98518  4.58477  3.61503
          0.02462  4.11249  4.83484  0.61958  0.77255  0.48576  0.95510
    351   2.48088  4.14359  3.47057  2.53116  3.44018  3.56810  3.82162  2.36970  2.68565  2.28918  3.23700  3.30651  3.94674  3.15501  3.07155  2.81428  2.77084  2.25899  4.88957  3.65609    434 - -
          2.68618  4.42225  2.77519  2.73123  3.46354  2.40513  3.72494  3.29354  2.67741  2.69355  4.24690  2.90346  2.73739  3.18146  2.89801  2.37887  2.77519  2.98518  4.58477  3.61503
          0.02462  4.11249  4.83484  0.61958  0.77255  0.48576  0.95510
    352   2.37149  4.87178  2.73427  2.27253  4.15796  3.38280  3.65912  3.58342  2.47102  2.92807  3.98394  2.71568  2.36090  2.80764  2.94155  2.52217  2.87690  3.24006  5.40277  4.05234    435 - -
          2.68618  4.42225  2.77519  2.73123  3.46354  2.40513  3.72494  3.29354  2.67741  2.69355  4.24690  2.90346  2.73739  3.18146  2.89801  2.37887  2.77519  2.98518  4.58477  3.61503
          0.02462  4.11249  4.83484  0.61958  0.77255  0.48576  0.95510
    353   2.56460  4.62700  2.99424  2.47937  4.05476  3.33836  3.84290  3.17289  2.67059  3.08872  3.96405  3.09570  1.62893  3.05089  3.05579  2.62421  2.92364  3.07658  5.38443  4.08840    436 - -
          2.68618  4.42225  2.77519  2.73123  3.46354  2.40513  3.72494  3.29354  2.67741  2.69355  4.24690  2.90346  2.73739  3.18146  2.89801  2.37887  2.77519  2.98518  4.58477  3.61503
          0.02462  4.11249  4.83484  0.61958  0.77255  0.48576  0.95510
    354   2.45575  5.03417  2.38707  2.15928  4.34059  3.37969  3.32582  3.80149  2.31490  3.08131  4.08753  2.86186  3.13624  2.62087  2.71938  2.49591  2.84842  3.40435  5.48898  4.09967    437 - -
          2.68618  4.42225  2.77519  2.73123  3.46354  2.40513  3.72494  3.29354  2.67741  2.69355  4.24690  2.90346  2.73739  3.18146  2.89801  2.37887  2.77519  2.98518  4.58477  3.61503
          0.02462  4.11249  4.83484  0.61958  0.77255  0.48576  0.95510
    355   2.51344  4.88899  2.65703  2.29490  4.17610  3.38265  3.64948  3.48884  2.45494  3.07743  3.99392  2.76454  2.27662  2.79327  2.92817  2.44085  2.87215  3.25637  5.41121  4.05618    438 - -
          2.68618  4.42225  2.77519  2.73123  3.46354  2.40513  3.72494  3.29354  2.67741  2.69355  4.24690  2.90346  2.73739  3.18146  2.89801  2.37887  2.77519  2.98518  4.58477  3.61503
          0.02462  4.11249  4.83484  0.61958  0.77255  0.48576  0.95510
    356   2.48613  4.82562  2.91828  2.33490  4.06346  3.41420  3.30550  3.49019  2.44662  3.09086  3.90762  2.28627  3.82441  2.79848  2.90469  2.34332  2.79218  3.16533  5.32685  3.10118    439 - -
          2.68618  4.42225  2.77519  2.73123  3.46354  2.40513  3.72494  3.29354  2.67741  2.69355  4.24690  2.90346  2.73739  3.18146  2.89801  2.37887  2.77519  2.98518  4.58477  3.61503
          0.02462  4.11249  4.83484  0.61958  0.77255  0.48576  0.95510
    357   2.88255  5.35206  2.22069  1.21143  4.65379  3.32881  3.74662  4.13779  2.61366  3.64999  4.47207  2.80360  3.87891  2.89567  2.84764  2.80820  3.14590  3.73510  5.80608  4.37106    440 - -
          2.68618  4.42225  2.77519  2.73123  3.46354  2.40513  3.72494  3.29354  2.67741  2.69355  4.24690  2.90346  2.73739  3.18146  2.89801  2.37887  2.77519  2.98518  4.58477  3.61503
          0.02462  4.11249  4.83484  0.61958  0.77255  0.48576  0.95510
    358   2.55464  4.93776  2.96484  2.29464  3.69778  3.42512  3.60087  3.65434  1.97554  3.20801  3.99948  2.92819  3.50844  2.52881  2.31972  2.63352  2.85776  3.16608  5.39979  4.05171    441 - -
          2.68618  4.42225  2.77519  2.73123  3.46354  2.40513  3.72494  3.29354  2.67741  2.69355  4.24690  2.90346  2.73739  3.18146  2.89801  2.37887  2.77519  2.98518  4.58477  3.61503
          0.02462  4.11249  4.83484  0.61958  0.77255  0.48576  0.95510
    359   2.12156  4.26764  3.32180  3.18108  4.50970  1.00915  4.36118  3.92755  3.37481  3.64434  4.48310  3.34959  3.76902  3.64633  3.67153  2.38949  2.82813  3.33360  5.84521  4.62414    442 - -
          2.68618  4.42225  2.77519  2.73123  3.46354  2.40513  3.72494  3.29354  2.67741  2.69355  4.24690  2.90346  2.73739  3.18146  2.89801  2.37887  2.77519  2.98518  4.58477  3.61503
          0.02462  4.11249  4.83484  0.61958  0.77255  0.48576  0.95510
    360   2.95724  4.43272  4.13236  3.60206  2.27962  3.94305  3.73238  2.86811  3.43898  2.20084  3.48821  3.76086  4.29126  3.66740  3.20779  3.23827  3.18401  2.71461  1.71574  2.43757    443 - -
          2.68618  4.42225  2.77519  2.73123  3.46354  2.40513  3.72494  3.29354  2.67741  2.69355  4.24690  2.90346  2.73739  3.18146  2.89801  2.37887  2.77519  2.98518  4.58477  3.61503
          0.02462  4.11249  4.83484  0.61958  0.77255  0.48576  0.95510
    361   2.82841  4.98297  3.16692  2.62726  4.29822  3.54273  3.66990  3.68699  1.29101  3.25048  3.50896  2.82219  3.95020  2.81887  2.47286  2.85061  3.04707  3.36960  5.41237  4.13605    444 - -
          2.68618  4.42225  2.77519  2.73123  3.46354  2.40513  3.72494  3.29354  2.67741  2.69355  4.24690  2.90346  2.73739  3.18146  2.89801  2.37887  2.77519  2.98518  4.58477  3.61503
          0.02462  4.11249  4.83484  0.61958  0.77255  0.48576  0.95510
    362   3.26646  5.41050  0.62663  2.51809  4.82422  3.40971  4.16773  4.47110  3.30107  4.03893  5.02887  3.08410  4.07995  3.41183  3.84496  3.20616  3.61238  4.08675  5.94399  4.66592    445 - -
          2.68618  4.42225  2.77519  2.73123  3.46354  2.40513  3.72494  3.29354  2.67741  2.69355  4.24690  2.90346  2.73739  3.18146  2.89801  2.37887  2.77519  2.98518  4.58477  3.61503
          0.02462  4.11249  4.83484  0.61958  0.77255  0.48576  0.95510
    363   2.61051  4.32996  3.83633  3.35910  3.71912  3.51418  4.26271  2.39064  3.24835  2.54396  3.63256  3.62121  4.07536  3.58998  3.54428  2.89112  1.39724  2.05070  5.31293  4.08147    446 - -
          2.68618  4.42225  2.77519  2.73123  3.46354  2.40513  3.72494  3.29354  2.67741  2.69355  4.24690  2.90346  2.73739  3.18146  2.89801  2.37887  2.77519  2.98518  4.58477  3.61503
          0.02462  4.11249  4.83484  0.61958  0.77255  0.48576  0.95510
    364   3.17263  4.45820  4.94918  4.44541  3.63101  4.57874  5.14333  1.36059  4.33789  2.07280  3.42559  4.65736  4.86085  4.59155  4.52676  3.96558  3.43225  1.04415  5.61729  4.41571    447 - -
          2.68618  4.42225  2.77519  2.73123  3.46354  2.40513  3.72494  3.29354  2.67741  2.69355  4.24690  2.90346  2.73739  3.18146  2.89801  2.37887  2.77519  2.98518  4.58477  3.61503
          0.02462  4.11249  4.83484  0.61958  0.77255  0.48576  0.95510
    365   2.56641  5.00207  2.88757  2.33576  4.30913  3.42710  3.42664  3.74796  2.11423  3.03308  4.05922  2.91926  3.81732  2.28420  2.28331  2.63980  2.66742  3.37348  5.44473  4.09146    448 - -
          2.68618  4.42225  2.77519  2.73123  3.46354  2.40513  3.72494  3.29354  2.67741  2.69355  4.24690  2.90346  2.73739  3.18146  2.89801  2.37887  2.77519  2.98518  4.58477  3.61503
          0.02462  4.11249  4.83484  0.61958  0.77255  0.48576  0.95510
    366   1.57334  3.10665  3.89605  3.40069  3.67161  3.26495  4.17781  2.85345  3.31893  2.72562  3.63781  3.54052  3.88619  3.58162  3.57790  2.35751  2.67476  1.99732  5.14741  3.95141    449 - -
          2.68618  4.42225  2.77519  2.73123  3.46354  2.40513  3.72494  3.29354  2.67741  2.69355  4.24690  2.90346  2.73739  3.18146  2.89801  2.37887  2.77519  2.98518  4.58477  3.61503
          0.02462  4.11249  4.83484  0.61958  0.77255  0.48576  0.95510
    367   2.52878  5.00497  2.55833  2.22305  4.29083  3.38125  2.97168  3.74474  2.38422  3.28575  4.06528  2.55736  2.88443  2.72920  2.86992  2.61422  2.86382  3.36572  5.47005  3.37719    450 - -
          2.68618  4.42225  2.77519  2.73123  3.46354  2.40513  3.72494  3.29354  2.67741  2.69355  4.24690  2.90346  2.73739  3.18146  2.89801  2.37887  2.77519  2.98518  4.58477  3.61503
          0.02462  4.11249  4.83484  0.61958  0.77255  0.48576  0.95510
    368   1.76785  4.30312  3.34348  3.00293  4.32196  2.58772  4.13507  3.74430  3.07503  3.40276  4.21892  3.26313  1.73699  3.36958  3.44021  2.20624  2.77636  3.23006  5.64207  4.40170    451 - -
          2.68618  4.42225  2.77519  2.73123  3.46354  2.40513  3.72494  3.29354  2.67741  2.69355  4.24690  2.90346  2.73739  3.18146  2.89801  2.37887  2.77519  2.98518  4.58477  3.61503
          0.02462  4.11249  4.83484  0.61958  0.77255  0.48576  0.95510
    369   2.58933  4.78289  2.72056  2.31121  4.40306  1.32833  3.91119  3.82234  2.76098  3.44522  4.30145  3.01746  3.87426  3.10898  3.04460  2.73928  3.03500  3.42113  5.65925  4.33958    452 - -
          2.68618  4.42225  2.77519  2.73123  3.46354  2.40513  3.72494  3.29354  2.67741  2.69355  4.24690  2.90346  2.73739  3.18146  2.89801  2.37887  2.77519  2.98518  4.58477  3.61503
          0.02462  4.11249  4.83484  0.61958  0.77255  0.48576  0.95510
    370   2.61744  4.90570  2.93666  1.87881  4.17397  3.41427  3.35848  3.60576  2.25846  3.17372  3.37201  2.92197  3.80899  2.52461  2.81643  2.58846  2.76286  3.25563  5.38080  3.66702    453 - -
          2.68618  4.42225  2.77519  2.73123  3.46354  2.40513  3.72494  3.29354  2.67741  2.69355  4.24690  2.90346  2.73739  3.18146  2.89801  2.37887  2.77519  2.98518  4.58477  3.61503
          0.02462  4.11249  4.83484  0.61958  0.77255  0.48576  0.95510
    371   3.09010  4.41576  4.80975  4.31087  3.66999  4.42662  5.02879  1.43295  4.20252  2.21416  3.47442  4.51860  4.76089  4.47576  4.40528  3.80971  3.18182  1.02133  5.58860  4.38166    454 - -
          2.68618  4.42225  2.77519  2.73123  3.46354  2.40513  3.72494  3.29354  2.67741  2.69355  4.24690  2.90346  2.73739  3.18146  2.89801  2.37887  2.77519  2.98518  4.58477  3.61503
          0.02462  4.11249  4.83484  0.61958  0.77255  0.48576  0.95510
    372   2.78130  4.34174  3.98763  3.44139  3.49799  3.84664  4.26971  2.08428  3.34447  2.08973  3.39474  3.76365  4.24898  3.64772  3.63423  3.15662  1.73454  1.84750  5.14921  3.93707    455 - -
          2.68618  4.42225  2.77519  2.73123  3.46354  2.40513  3.72494  3.29354  2.67741  2.69355  4.24690  2.90346  2.73739  3.18146  2.89801  2.37887  2.77519  2.98518  4.58477  3.61503
          0.02462  4.11249  4.83484  0.61958  0.77255  0.48576  0.95510
    373   2.99524  5.14270  3.36054  2.74053  4.52087  3.65756  3.17274  3.90508  1.91508  3.38153  4.23251  3.17408  4.02963  2.71658  1.28053  2.83772  3.17469  3.58324  5.45887  4.24576    456 - -
          2.68618  4.42225  2.77519  2.73123  3.46354  2.40513  3.72494  3.29354  2.67741  2.69355  4.24690  2.90346  2.73739  3.18146  2.89801  2.37887  2.77519  2.98518  4.58477  3.61503
          0.02462  4.11249  4.83484  0.61958  0.77255  0.48576  0.95510
    374   3.17703  4.47536  4.93437  4.44888  3.61790  4.54784  5.15302  1.03753  4.33362  2.09380  3.41481  4.65402  4.85228  4.59197  4.51942  3.94860  3.44511  1.36234  5.62157  4.42029    457 - -
          2.68618  4.42225  2.77519  2.73123  3.46354  2.40513  3.72494  3.29354  2.67741  2.69355  4.24690  2.90346  2.73739  3.18146  2.89801  2.37887  2.77519  2.98518  4.58477  3.61503
          0.02462  4.11249  4.83484  0.61958  0.77255  0.48576  0.95510
    375   2.41445  4.24565  3.90504  3.33834  3.38973  3.78180  4.09593  1.57502  2.95477  2.20245  3.17347  3.65470  4.15257  3.51993  3.47945  3.06727  2.82200  2.14450  4.94829  3.74142    458 - -
          2.68618  4.42225  2.77519  2.73123  3.46354  2.40513  3.72494  3.29354  2.67741  2.69355  4.24690  2.90346  2.73739  3.18146  2.89801  2.37887  2.77519  2.98518  4.58477  3.61503
          0.02462  4.11249  4.83484  0.61958  0.77255  0.48576  0.95510
    376   2.07849  4.24588  3.75557  3.19198  3.36529  3.67548  3.99508  2.45272  3.10385  2.31910  2.63564  3.52971  4.06212  3.13900  3.39611  2.95357  2.88764  1.87646  4.89809  3.68865    459 - -
          2.68618  4.42225  2.77519  2.73123  3.46354  2.40513  3.72494  3.29354  2.67741  2.69355  4.24690  2.90346  2.73739  3.18146  2.89801  2.37887  2.77519  2.98518  4.58477  3.61503
          0.02462  4.11249  4.83484  0.61958  0.77255  0.48576  0.95510
    377   2.74301  5.03082  3.07815  2.49594  4.35947  3.49741  2.86293  3.77390  1.98453  3.29283  4.09596  2.99745  3.59076  2.63351  1.94568  2.73843  2.57370  3.41784  5.44083  4.13411    460 - -
          2.68618  4.42225  2.77519  2.73123  3.46354  2.40513  3.72494  3.29354  2.67741  2.69355  4.24690  2.90346  2.73739  3.18146  2.89801  2.37887  2.77519  2.98518  4.58477  3.61503
          0.02462  4.11249  4.83484  0.61958  0.77255  0.48576  0.95510
    378   3.65100  4.89375  4.75693  4.42783  0.80969  4.42764  3.62963  3.23289  4.23533  2.50343  3.80983  4.19472  4.74439  4.22573  4.25488  3.83058  3.87994  3.21039  3.17226  2.05976    461 - -
          2.68618  4.42225  2.77519  2.73123  3.46354  2.40513  3.72494  3.29354  2.67741  2.69355  4.24690  2.90346  2.73739  3.18146  2.89801  2.37887  2.77519  2.98518  4.58477  3.61503
          0.02462  4.11249  4.83484  0.61958  0.77255  0.48576  0.95510
    379   2.29532  4.97085  2.62642  2.16640  4.25743  2.63009  3.41638  3.70276  2.28148  3.25438  4.03924  2.88247  3.79807  2.73817  2.87413  2.57852  2.77050  3.12417  5.44912  4.07526    462 - -
          2.68618  4.42225  2.77519  2.73123  3.46354  2.40513  3.72494  3.29354  2.67741  2.69355  4.24690  2.90346  2.73739  3.18146  2.89801  2.37887  2.77519  2.98518  4.58477  3.61503
          0.02462  4.11249  4.83484  0.61958  0.77255  0.48576  0.95510
    380   2.66932  4.95072  2.51091  2.23373  4.26425  2.72095  3.68380  3.70087  2.51523  3.04089  4.08712  2.89148  2.18305  2.83171  2.99848  2.60501  2.92528  3.34081  5.49462  4.12666    463 - -
          2.68618  4.42225  2.77519  2.73123  3.46354  2.40513  3.72494  3.29354  2.67741  2.69355  4.24690  2.90346  2.73739  3.18146  2.89801  2.37887  2.77519  2.98518  4.58477  3.61503
          0.02462  4.11249  4.83484  0.61958  0.77255  0.48576  0.95510
    381   2.68005  4.34605  3.59543  3.04034  2.54616  3.65291  3.11428  2.66251  2.97245  2.52767  3.45252  3.39985  3.57980  3.00079  3.29553  2.90988  2.91071  2.63034  4.56700  2.09861    464 - -
          2.68618  4.42225  2.77519  2.73123  3.46354  2.40513  3.72494  3.29354  2.67741  2.69355  4.24690  2.90346  2.73739  3.18146  2.89801  2.37887  2.77519  2.98518  4.58477  3.61503
          0.02462  4.11249  4.83484  0.61958  0.77255  0.48576  0.95510
    382   2.37127  4.81699  2.46896  2.42372  4.13502  3.37385  3.36853  3.55981  2.46432  3.15280  3.95933  2.94100  3.80756  2.80528  2.93251  2.15436  2.40669  3.03330  5.38204  4.03702    465 - -
          2.68618  4.42225  2.77519  2.73123  3.46354  2.40513  3.72494  3.29354  2.67741  2.69355  4.24690  2.90346  2.73739  3.18146  2.89801  2.37887  2.77519  2.98518  4.58477  3.61503
          0.02462  4.11249  4.83484  0.61958  0.77255  0.48576  0.95510
    383   2.20778  4.30930  3.44144  3.11837  4.09069  1.25895  4.17894  2.87600  3.12911  3.13264  4.05290  3.36304  3.83996  3.45999  3.44758  2.59202  2.84350  2.94505  5.50514  4.25837    466 - -
          2.68618  4.42225  2.77519  2.73123  3.46354  2.40513  3.72494  3.29354  2.67741  2.69355  4.24690  2.90346  2.73739  3.18146  2.89801  2.37887  2.77519  2.98518  4.58477  3.61503
          0.02462  4.11249  4.83484  0.61958  0.77255  0.48576  0.95510
    384   2.59696  4.89931  2.41314  2.32918  4.16901  3.40438  3.60067  3.45787  2.31977  2.97733  3.63412  2.74569  3.79604  2.72999  2.42762  2.60405  2.71420  3.16326  5.37911  3.87526    467 - -
          2.68637  4.42244  2.77528  2.73142  3.46333  2.40511  3.72513  3.29373  2.67724  2.69356  4.24709  2.90332  2.73721  3.18135  2.89820  2.37886  2.77498  2.98525  4.58496  3.61477
          0.14403  2.06994  4.83484  1.86405  0.16847  0.48576  0.95510
    385   3.75654  4.98365  4.67764  4.38401  1.62705  4.46635  3.51968  3.45172  4.22874  2.76812  4.04858  4.13298  4.77936  4.19769  4.26335  3.84550  3.98060  3.37776  3.65588  0.84313    480 - -
          2.68632  4.42239  2.77533  2.73110  3.46368  2.40494  3.72508  3.29337  2.67755  2.69361  4.24704  2.90338  2.73708  3.18133  2.89815  2.37901  2.77525  2.98532  4.58491  3.61452
          0.13625  2.12506  4.83484  1.63211  0.21756  0.48576  0.95510
    386   2.76854  4.27640  4.06579  3.50378  3.33378  3.86615  4.21543  2.27263  3.39282  1.96140  2.77277  3.79227  3.29141  3.66336  3.63835  3.16498  3.01365  1.45960  4.97771  3.78455    489 - -
          2.68618  4.42225  2.77519  2.73123  3.46354  2.40513  3.72494  3.29354  2.67741  2.69355  4.24690  2.90346  2.73739  3.18146  2.89801  2.37887  2.77519  2.98518  4.58477  3.61503
          0.02462  4.11249  4.83484  0.61958  0.77255  0.48576  0.95510
    387   3.58093  4.87747  4.57630  4.20304  1.95609  4.36277  3.54221  3.36222  4.00373  2.71998  3.94405  4.05650  4.68063  4.07286  4.08726  3.71685  3.80287  3.26628  1.16703  1.82272    490 - -
          2.68618  4.42225  2.77519  2.73123  3.46354  2.40513  3.72494  3.29354  2.67741  2.69355  4.24690  2.90346  2.73739  3.18146  2.89801  2.37887  2.77519  2.98518  4.58477  3.61503
          0.02462  4.11249  4.83484  0.61958  0.77255  0.48576  0.95510
    388   3.29420  5.05694  3.39465  3.18518  3.48087  3.67442  0.72323  4.03477  3.02298  3.49527  4.56231  3.58212  4.24334  3.55644  3.27085  3.36469  3.60851  3.76557  4.94104  3.42633    491 - -
          2.68618  4.42225  2.77519  2.73123  3.46354  2.40513  3.72494  3.29354  2.67741  2.69355  4.24690  2.90346  2.73739  3.18146  2.89801  2.37887  2.77519  2.98518  4.58477  3.61503
          0.02462  4.11249  4.83484  0.61958  0.77255  0.48576  0.95510
    389   2.89109  0.56091  4.45594  4.25516  4.19967  3.45735  4.85028  3.39050  4.08624  3.29164  4.42303  4.17924  4.18231  4.42272  4.16558  3.16222  3.37851  3.11699  5.55682  4.48376    492 - -
          2.68618  4.42225  2.77519  2.73123  3.46354  2.40513  3.72494  3.29354  2.67741  2.69355  4.24690  2.90346  2.73739  3.18146  2.89801  2.37887  2.77519  2.98518  4.58477  3.61503
          0.02462  4.11249  4.83484  0.61958  0.77255  0.48576  0.95510
    390   3.29420  5.05694  3.39465  3.18518  3.48087  3.67442  0.72323  4.03477  3.02298  3.49527  4.56231  3.58212  4.24334  3.55644  3.27085  3.36469  3.60851  3.76557  4.94104  3.42633    493 - -
          2.68618  4.42225  2.77519  2.73123  3.46354  2.40513  3.72494  3.29354  2.67741  2.69355  4.24690  2.90346  2.73739  3.18146  2.89801  2.37887  2.77519  2.98518  4.58477  3.61503
          0.02462  4.11249  4.83484  0.61958  0.77255  0.48576  0.95510
    391   2.76051  4.23902  4.23455  3.65374  2.87779  3.92280  4.22099  1.53657  3.52094  1.91223  2.65073  3.88809  4.25738  3.74596  3.24945  3.21873  3.01991  2.21515  4.85416  3.67403    494 - -
          2.68618  4.42225  2.77519  2.73123  3.46354  2.40513  3.72494  3.29354  2.67741  2.69355  4.24690  2.90346  2.73739  3.18146  2.89801  2.37887  2.77519  2.98518  4.58477  3.61503
          0.02462  4.11249  4.83484  0.61958  0.77255  0.48576  0.95510
    392   3.39154  4.73854  4.84743  4.34091  3.13805  4.58064  4.90536  2.02298  4.12516  0.77576  2.98047  4.60486  4.80694  4.32764  4.26289  3.97600  3.63246  2.27237  5.22731  4.07167    495 - -
          2.68618  4.42225  2.77519  2.73123  3.46354  2.40513  3.72494  3.29354  2.67741  2.69355  4.24690  2.90346  2.73739  3.18146  2.89801  2.37887  2.77519  2.98518  4.58477  3.61503
          0.02462  4.11249  4.83484  0.61958  0.77255  0.48576  0.95510
    393   3.01530  5.55483  1.92528  1.06386  4.85039  3.29200  3.83719  4.36576  2.84351  3.87593  4.73510  2.76483  3.91273  3.00583  3.42449  2.90304  3.30472  3.94527  6.01936  4.53163    496 - -
          2.68618  4.42225  2.77519  2.73123  3.46354  2.40513  3.72494  3.29354  2.67741  2.69355  4.24690  2.90346  2.73739  3.18146  2.89801  2.37887  2.77519  2.98518  4.58477  3.61503
          0.02462  4.11249  4.83484  0.61958  0.77255  0.48576  0.95510
    394   3.29420  5.05694  3.39465  3.18518  3.48087  3.67442  0.72323  4.03477  3.02298  3.49527  4.56231  3.58212  4.24334  3.55644  3.27085  3.36469  3.60851  3.76557  4.94104  3.42633    497 - -
          2.68618  4.42225  2.77519  2.73123  3.46354  2.40513  3.72494  3.29354  2.67741  2.69355  4.24690  2.90346  2.73739  3.18146  2.89801  2.37887  2.77519  2.98518  4.58477  3.61503
          0.02462  4.11249  4.83484  0.61958  0.77255  0.48576  0.95510
    395   3.18103  5.32089  2.61743  0.72637  4.70065  3.44507  4.06191  4.20376  2.97460  3.78511  4.75593  3.09781  4.06329  3.27721  3.40316  3.14308  3.48949  3.86546  5.82651  4.55795    498 - -
          2.68618  4.42225  2.77519  2.73123  3.46354  2.40513  3.72494  3.29354  2.67741  2.69355  4.24690  2.90346  2.73739  3.18146  2.89801  2.37887  2.77519  2.98518  4.58477  3.61503
          0.02462  4.11249  4.83484  0.61958  0.77255  0.48576  0.95510
    396   2.52513  5.17552  1.10823  2.27339  4.69747  3.23522  3.88676  4.14825  2.90559  3.75205  4.61329  2.82647  3.88030  3.06821  3.46406  2.64426  3.18444  3.71724  5.94299  4.48686    499 - -
          2.68618  4.42225  2.77519  2.73123  3.46354  2.40513  3.72494  3.29354  2.67741  2.69355  4.24690  2.90346  2.73739  3.18146  2.89801  2.37887  2.77519  2.98518  4.58477  3.61503
          0.01664  4.10451        *  0.61958  0.77255  0.00000        *
//
