# Supplementary material for: Bioinformatic Analysis Reveals High Diversity of Bacterial Genes for Laccase-Like Enzymes
Source: PLoS One. 2011 Oct 12;6(10):e25724. doi: 10.1371/journal.pone.0025724 (PMC3192119; doi:10.1371/journal.pone.0025724)
Supplement: Figure S6 — Amino acid sequences of 1240 putative laccases identified in the present study. The sequences are in fasta format, each sequence has the accession number and the name of the source organism in the description. (FAS) [file pone.0025724.s006.fas]

>gi|170724337|ref|YP_001752025.1| CopA family copper resistance protein [Pseudomonas putida W619]
MQSKTTRRSFVKGLAATGLLGGLGMWRAPVWAVTSPGQPNVLSGNEFDLYIGELPVNITGAARTAMAINGSVPGPILRWREGDTVTLRVRNRLKQDTSIHWHGIILPANMDGVPGLSFHGIAPDGMYEYKFKVHQNGTYWYHSHSGLQEQSGVYGALVIDAKDPEPFVYDRDYVVMLSDWTDEDPARVLSKLKKQSDYYNFHKRTVSDFVDDVSEKGWSAAVADRKMWAEMKMSPTDLADVSGYTYTYLMNGQAPNGNWTGIFKPGEKIRLRFINGSAMTYFDVRIPGLKMTVVAADGQYVKPVSVDEFRIAVAETYDVIVEPENEQAYTIFAQSMDRTGYSRGTLAVREGLQAPVPAVDPRPIIAMSDMGMDHGSMGGMDHGSMAGMDQGSMAGMDHSKMAGMDHGSMAGMDHSKMTGMGNEGMAGMSGAMQSHPASETNNPLVDMQTMSPTPKLNDPGIGLRNNGRRVLTYADLRSTFIDPDGREPGRTIELHLTGHMEKFAWSFDGIKFSDAEPLRLKYGERLRITLVNDTMMTHPIHLHGMWSDLEDENGNFMVRKHTIDMPPGSKRSYRVTADALGRWAYHCHLLFHMEMGMFREVRVDE
>gi|152988319|ref|YP_001348591.1| copper resistance protein A precursor [Pseudomonas aeruginosa PA7]
MHTTSRRTFVKGLAATGLLGGLGLWRAPAWALAGRGQQNLLAGDNFDLFIGETPVNLSGSPATAMTINGSLPGPTLRWREGDTVTLRVRNRLAEDTSIHWHGIILPANMDGVPGLSFEGIAPGGLYEYRFKVQQNGTYWYHSHSGLQEQAGVYGALVIDAREPEPFNYDRDYVVLLSDWSDEKPQRILAKLKKQSDYYNFHKRTVGDFIDDVSANGWAATLADRKMWAEMKMSPTDLADVSGYTYTYLLNGQAPDGNWTGLFRRGEKLRLRFVNASAMSYFDVRIPGLKMTVVAADGQYIEPVSVDEFRIAVAETYDVIVEPGDAQAYTLFAQSMDRSGYARGTLAVAEGLSAPVPSPDPRPLIGMDDMGMGGMDHGAMGHGAAAKPSTGMDHSKKPGMHMNGMDHSKMAGMHMNGMDHSKMAGMDDMPMQSHPASEDGNPLVDMQTMTPAPKLADPGLGLRDNGRRVLTYADLRSRFADPDGREPGRTIELHLTGHMEKFAWSFDGIKFSDAEPLRLTYGERLRITLVNDTMMTHPIHLHGMWSDLEDEQGNFLVRKHTIDMPPGTRRSYRVTADALGRWAYHCHLLFHMEMGMFREVRVDEGDNA
>gi|218891979|ref|YP_002440846.1| copper resistance protein A precursor [Pseudomonas aeruginosa LESB58]
MHRTSRRTFVKGLAATGLLGGLGLWRAPAWALAGPGQQNLLAGDSFDLFIGETPVNLSGSPATAMTINGSLPGPTLRWREGDNVTLRVRNRLAEDTSIHWHGIILPANMDGVPGLSFEGIAPGGLYEYRFKVRQNGTYWYHSHSGLQEQAGVYGALVIDAREPEPFSYDRDYVVLLSDWSDEKPQRILAKLKKQSDYYNFHKRTVGDFIDDVSANGWAATLADRKMWAEMKMSPTDLADVSGYTYTYLLNGQPPDGNWTGLFRPGEKLRLRFVNASAMSYFDVRIPGLKMTVVAADGQHVEPVSVDELRIAVAETYDVIVEPGGERAYTLFAQSMDRSGYARGTLALAEGLSAPVPTPDPRPLIGMDDMGMGGMDHGAMGHGAATRPASEMDHSKMSGMDMNGMDHSKMAGMDMNGMDHSKMAGMDHSRMGMDTMPMQSHPASEDGNPLVDMQTMTPTPKLADPGLGLRDNGRRVLTYADLRSRFADPDGREPGRTIELHLTGHMEKFAWSFDGIKFSDAEPLRLTYGERLRIVLVNDTMMTHPIHLHGMWSDLEDEQGNFLVRKHTIDMPPGTRRSYRVTADALGRWAYHCHLLFHMEMGMFREVRVDEGDNA
>gi|116050014|ref|YP_791173.1| copper resistance protein A precursor [Pseudomonas aeruginosa UCBPP-PA14]
MHRTSRRTFVKGLAATGLLGGLGLWRAPAWALAGPGQQNLLAGDSFDLFIGETPVNLSGSPATAMTINGSLPGPTLRWREGDNVTLRVRNRLAEDTSIHWHGIILPANMDGVPGLSFEGIAPGGLYEYRFKVRQNGTYWYHSHSGLQEQAGVYGALVIDAREPEPFSYDRDYVVLLSDWSDEKPQRILAKLKKQSDYYNFHKRTVGDFIDDVSANGWAATLADRKMWAEMKMSPTDLADVSGYTYTYLLNGQPPDGNWTGLFRPGEKLRLRFVNASAMSYFDVRIPGLKMTVVAADGQHVEPVSVDELRIAVAETYDVIVEPGGERAYTLFAQSMDRSGYARGTLALAEGLSAPVPTPDPRPLIGMDDMGMGGMDHGAMGHGAATRPASEMDHSKMSGMDMNGMDHSKMAGMDMSGMDHSRMGMGAMPMQSHPASEDGNPLVDMQTMTPTPKLADPGLGLRDNGRRVLTYADLRSRFADPDGREPGRTIELHLTGHMEKFAWSFDGIKFSDAEPLRLTYGERLRIVLVNDTMMTHPIHLHGMWSDLEDEQGNFLVRKHTIDMPPGTRRSYRVTADALGRWAYHCHLLFHMEMGMFREVRVDEGDNA
>gi|146283700|ref|YP_001173853.1| copper resistance protein A [Pseudomonas stutzeri A1501]
MGKVEGGISIVGQSTNPRPDCSPPAHLINGHNGMQSKTTRRTFIKGLAATSILGGLGMWRMPVWAVTSPGQANVLAGTDFDLFIGETPVNITGAARTAMTINGSLPGPTLRWREGDTVTLRVRNRLQEDTSIHWHGIILPANMDGVPGLSFHGIAPDGMYEYKFKVNQNGTYWYHSHSGLQEQAGVYGALVIDAKEPEPFSYDRDYVVLLSDWTDEDPERVLAKLKKQSDYYNFHKRTVGDFVDDVSEMGWSAAIADRKMWAEMKMSPTDLADVSGYTYTYLMNGQAPDNNWTGIFKPGEKIRLRFINASAMTYFDVRIPGLKMTVVAADGQYVKPVSVDEFRITAAETFDVIVEPDSEQAYTIFAQSMDRTGYSRGTLAVREGLSAPVPEVDPRPLISMSDMGMDHGSMEGMDHGSMQGGMAGMDHSKMAGMDHDSMAGMDHSAMAGMGGAMQPHPASETNNPLVDMQTMTPTPKLNDPGIGLRNNGRRVLTYSDLHSTFLDPDGREPSRTIELHLTGHMEKFSWSFDGIEFSDAEPLRLKYGERVRITLVNDTMMTHPIHLHGMWSDLEDENGNFLVRKHTIDVPPGSKRSYRVTADALGRWAYHCHLLLHMEMGMFREVRVDE
>gi|148545824|ref|YP_001265926.1| CopA family copper resistance protein [Pseudomonas putida F1]
MSGRNGMQSKTTRRSFVKGLAATGILGGLGMWRMPVWALTSPGQPNVLTGTDFDLYIGELPVNITGAKRTAMAINGSVPGPTLRWREGDIVTLRVRNRLKQDTSIHWHGIILPANMDGVPGLSFHGIAPDGMYEYKFKLHQNGTYWYHSHSGFQEQVGVYGALVIDAKEPEPFAYDRDYVVMLSDWTDEDPAHVLSKLKKQSDYYNFHKRTVGDFVNDVSEMGWSAAMADRKMWAEMKMSPTDLADVSGYTYTYLMNGQAPDGNWTGVFKPGERIRLRFINGSAMTYFDVRIPGLKMTVVAADGQYVHPVSVDEFRIAVAETYDVIVEPEDEQAYTIFAQSMDRTGFSRGTLAIREGLQAAVPTVDPRPLISMNDMGMDHSSMAGMDHSSMAGMDHSKMAGMDHGSMAGMDHSKMAGTDHGSMAGMDHSKMAGMDHGSMAGMSKEMQSHPDSELNNPLVDMQTMTPTAKLDDPGIGLRNNGRRVLTYADLRSTFIDPDGREPSRNIELHLTGHMEKFAWSFDGIKFSDAAPLRLKYGERLRITLINDTMMTHPIHLHGMWSDLEDENGNFMVRKHTIDMPPGSKRSYRVTADALGRWAYHCHLMFHMETGMFREVRVDE
>gi|15597261|ref|NP_250755.1| copper resistance protein A precursor [Pseudomonas aeruginosa PAO1]
MHRTSRRTFVKGLAATGLLGGLGLWRAPAWALAGPGQQNLLAGDSFDLFIGETPVNLSGSPAAAMTINGSLPGPTLRWREGDNVTLRVRNRLAEDTSIHWHGIILPANMDGVPGLSFEGIAPGGLYEYRFKVRQNGTYWYHSHSGLQEQAGVYGALVIDAREPEPFSYDRDYVVLLSDWSDEKPQRILAKLKKQSDYYNFHKRTVGDFIDDVSANGWAATLADRKMWAEMKMSPTDLADVSGYTYTYLLNGQPPDGNWTGLFRPGEKLRLRFVNASAMSYFDVRIPGLKMTVVAADGQHVEPVSVDELRIAVAETYDVIVEPGGERAYTLFAQSMDRSGYARGTLALAEGLSAPVPTPDPRPLIGMDDMGMGGMDHGAMGHGAATRPASEMDHSKMSGMDVNGMDHSKMAGMDMSGMDHSKMAGMDMNGMDHSKMAGMDMNGMDHSRMGMGAMPMQSHPASEDGNPLVDMQTMTPTPKLADPGLGLRDNGRRVLTYADLRSRFADPDGREPGRTIELHLTGHMEKFAWSFDGIKFSDAEPLRLTYGERLRIVLVNDTMMTHPIHLHGMWSDLEDEQGNFLVRKHTIDMPPGTRRSYRVTADALGRWAYHCHLLFHMEMGMFREVRVDEGDNA
>gi|28871066|ref|NP_793685.1| copper resistance protein A [Pseudomonas syringae pv. tomato str. DC3000]
MPTRTSRRTFVKGLAASSILSGLGLWRSPAWALPNPGQPDGLSGTEFDLTIGETQVNITGNARTAMTINGGIPGPLLRWREGDTVTLRVKNRLDETTSIHWHGIILPANMDGVPGLSFDGIAPDGMYVYRFKVRQHGTYWYHSHSGFQEQSGVYGPLVIDAKEPEPFTYEREHVVMLTDWADEDPARVMKKLKKQSDYYNNNKRTVGDFINDVGEKGWSATTAERWMWAQMKMNPTDLADVSGATYTYLMNGQAPNMNWTGLFKPGEQIRLRFINGSSMTYFDVRIPGLKMTVVASDGLHIKPVVVDELRIAVAETFDVIVEPADGAYTLFAQSMDRTGFARGTLTSRPGMQAEVPPLDPRPLLSMDDMGMAGMDHGSMNHSAKPAMDGMDHSKMDHDSMPGMDHGTMPMQEAPVMQSHPDSERNNPLVDMQAMSTSAKLNDPGIGLRDNGRKVLTYADLRSTFEDPDGREPSRTIELHLTGHMEKFAWSFDGVKFSDAKPLMLKYGERVRIVLVNDTMMTHPIHLHGMWSDLEDENGQFMVRKHTIDMPPGSRRSYRVTADALGRWAYHCHMLYHMEMGMFREVRVEE
>gi|226942195|ref|YP_002797268.1| Copper-resistance protein A precursor CopA family [Azotobacter vinelandii DJ]
MHCKTSRRTFVKGLAAGGVLAGFGLWRPPVWALGGPARPALLSGSEFDLSIGEAPVNITGKPRIATVINGSLPGPTLRWREGDSVTLRVRNRLDEDTSLHWHGILLPANMDGVPGLSFDGIAPGGLYQYRFKVKQNGTYWYHSHSGFQEQTGVYGALVIDPREPEPFRYERDYVVMLSDWTDENPARVLKKLEKQSGYYNFHKRTLGDFIGDVGEHGWAATVAERRAWAAMNMTPTDLADVSGHTYTYLLNGRSPAGNWTGLFRPGERVRLRLINAAAMTYFDVRIPGLKMTVVAADGQYVEPVSVDELRIAVAETYDVIVEPRDAEAYTLFAQSLDRTGYARGTLALREGLEAPVPEPDPRPILSMADMGHGGMEHAAHGGRPAGADHAGHGSTAHAGHDGADMDHGGTSHGEMAGMHPMEMNHDDMAGMAHGAMEHAGTERAAPGMQAHPASETGNPLVDMQTMTPTAKLGDPGIGLRDNGRRVLTYADLRSAFADPDGREPGRTLELHLTGHMERFSWSFDGIPFADAEPLRLKYGERLRIVLVNDTMMTHPIHLHGMWSDLEDEQGNFLVRKHTLDMPPGSRRSYRVTADALGRWAYHCHLMFHMETGMFREVRVEE
>gi|33603552|ref|NP_891112.1| copper resitance protein [Bordetella bronchiseptica RB50]
MSRAVSNQRRRFVQGLAGGGVLAGLGLWRQAAWARPGAAQPEVLSGTEFNLEIGRTPANFTGAARMATTVNGSIPAPILRWREGDTVTLRVTNRLDEDTSIHWHGILLPTGMDGVPGLSFPGIRPGETFTYRFQVRQSGTYWYHSHSGFQEQTGLYGAIVIEPRRADPVRAERDHVVLLSDWTDEDPMSVFRKLKVMPDYYNYIQPTVDNLVDDARKQGWASALGERLMWQQMRMNQTDLADVSGATYTYLANGKSPAGNWTGLFKPGERVRLRFINGSAMTYFDVRIPGLKMTVVAADGLPVRPVEVDEFRIAVAETYDVIVEPAEDRAYTIFSQSMDRSGYARATLAPREGMHAEVPALDPVQMLTMMDMGMAHDMPGMDHGAAMDHGAMGGMDHAAMGHGSGEASGGMVEVRHPYPAEHGPANSMLPDIVTTRLDDPGVGLRDNGRKVLTYADLRSMVEPEDNRAPTREIELHLTGNMDRYMWSFNGLKFSQAKPIVLKYGERVRFVLVNDTMMTHPIHLHGLWSDLESPDGNFQVRKHTISLNPAQRISYRVSADARGNWAYHCHLLYHMEAGMFRAVVVE
>gi|33598602|ref|NP_886245.1| copper resitance protein [Bordetella parapertussis 12822]
MSRAVSNQRRRFVQGLAGGGVLAGLGLWRQAAWARPGAAQPEVLSGTEFNLEIGRTPANFTGAARMATTVNGSIPAPILRWREGDTVTLRVTNRLDEDTSIHWHGILLPTGMDGVPGLSFPGIRPGETFTYRFQVRQSGTYWYHSHSGFQEQTGLYGAIVIEPRRADPVRAERDHVVLLSDWTDEDPMSVFRKLKVMPDYYNYIQPTVDNLVDDARKQGWASALGERLMWQQMRMNQTDLADVSGATYTYLANGKSPAGNWTGLFKPGERVRLRFINGSAMTYFDVRIPGLKMTVVAADGLPVRPVEVDEFRIAVAETYDVIVEPAEDRAYTIFSQSMDRSGYARATLAPREGMHAEVPALDPVQMLTMMDMGMAHDMPGMDHGAAMDHGAMGGMDHAAMGHGSGEASGGMVEVRHPYPAEHGPANSMLPDIVTTRLDDPGVGLRDNGRKVLTYADLRSMVEPEDNRAPTREIELHLTGNMDRYMWSFNGLKFSQAKPIVLKYGERVRFVLVNDTMMTHPIHLHGLWSDLESPDGNFQVRKHTISLNPAQRISYRVSADARGNWAYHCHLLYHMEAGMFRAVVVE
>gi|163858911|ref|YP_001633209.1| copper resistance protein A precursor [Bordetella petrii DSM 12804]
MTKAVSNQRRQFVQGLAAGGLLTGLGLWRQPAWALPTPEQANVLSGTEFDLEIGESPANLTGSPRMATTVNGMLPAPTLHWKEGDTVTLRVTNRLSEDTSIHWHGILLPTGMDGVPGLSFPGIRPGETFTYQFEVRQSGTYWYHSHSGFQEQTGLYGAIVIEPKRPDPVRAERDYVVLLSDWTDEDPMSVFRKLKVMPDYYNYIQPSVENLMDDAKKSGWKNALNERLMWQKMRMNQTDLADVSGATYTFLTNGKAPAGNWTGLFKPGERVRLRFINGSAMTYFDVRIPGLKMTVVSADGQPVRPVEVEEFRIAVAETYDVIVEPSEDRAYTIFSQAMDRSGFARATLAPREGMAAEVPPTDPVQVLTMMDMGMAHDMSGMDMGGESGGSMKGMDHGSMSNADQSSSGAGNQGAMSGMDHGSMGGMAGMSHGGMNHGAGDGEGGMVEVKHPYPAENSPATTMPPDVVSTRLDDPGVGLRGNGRKVLTYADLHSMVEPPDNRPPTREIELHLTGNMERYMWSFNGLKFTEAKPIVLKFGERVRFVLVNDTMMTHPIHLHGMWSDLESPEGNFQVRKHTISLNPAQRVSYRVSADARGNWAYHCHLLYHMEAGMFRAVVVE
>gi|117676226|ref|YP_863802.1| CopA family copper resistance protein [Shewanella sp. ANA-3]
MKSQYMIKPMIQMTNSELNNSRRRFVFGASAMLALMSIPFPKNAVANALSQSLSQLSGKVFDLTIDYKMVNFTGKSARATVVNQLLPAPLLRWKEGETVTLRVKNNLDHDSSIHWHGIILPTEMDGVPGFSFDGIKPGETFEYQFTVQQSGTYWYHSHSGYQEQTGLFGAIVIDPATPDPVIYDRDYVIMLSDWSDEAPENIYAKLKKQADYYNYRERTVMDFFSDVNKNGLANTWNARSMWNNARMSDRDISDVTGSTYTYLMNGNPPQQGWQGLFEQGEKVRLRFINSSAMTIFDVRIPGLKMSVVASDGQNIQPVSVDEFRIGVAETYDVVIEPEVDNAYCIFAQSIDRTGFTVGNLTSDASLHAPIPPMDPRPVLGHSDMGMDMSDMDMSGMDHSKMDMGAGDMSGMDHSKMAMGGGDMSGMDHSKMAMGGGDMSGMDHSKMAMDAAKATVSGLGLAGFGSNNEIKHIDTEFGPQVDMRADAPKSGLHDPGIGLRDHQQQFNRKVLTYGDIKGLHPTYDTRQPSREIQLHLTGNMNRYMWSVNGVKFMDAAPLEFEYGERLRITLVNDTMMTHPMHLHGMWSELETGDPDFIPRKHTVLVQPGSKISYLVTADAKGQWAYHCHLLFHMPGMFRKVVVK
>gi|114330056|ref|YP_746278.1| copper-resistance protein, CopA family protein [Nitrosomonas eutropha C91]
MIDIYPLSTLGYAHVKHLLPHSLALPILPRRRFVQGLAAGGVLLGLSPFARAAGVPSVNTSTGSAAVLTGTEFNLDIGESPVNFTGSPRIATTVNGSLPAPTLRWREGDTVTIRVKNRLKEATSIHWHGIILPFQMDGVPGISFTGIAPGETFTYRFKVEQSGTYWYHSHSGMQEATGVYGAIIIDPAQTDSIRADREYVVQLSDWTDEDPMRVLAKLKMQGDYYNYNQPTAIDFFQDVSRDGLKAAIDKRKMWNEMRMSPTDLADLSANVLTYLMNGTTPAGNWTGLFRPGERVRLRFINGAANTFYDVRIPGLKLTVVQADGVNVEPVTVDEFRFGPGETYDVLVQPKDDTYTVFAQAMDRTGYARGTLATRAGLDAPVPALDPVEWLTMADMMGSMGAGMAGMSHGGSGQSSMGGMDHGAMAGMNHGSMQGMNHAGMAGMDHGAMTATGASTQVRHARTEYGPSIDMRVDMPRTNLDDPGIGLRNNGRRVLTLSDLHTVGGAMDPRGAEREIELHLTGNMERYAWSFDGVEYGKSTPVHFRYGERVRVILHNDTMMTHPMHLHGMWSELEAPDGSFQARRHTIPVQPAQRISFLVTADALGRWAWHCHLMLHMDAGMFREVVVA
>gi|33594209|ref|NP_881853.1| copper resitance protein [Bordetella pertussis Tohama I]
MSRAVSNQRRRFVQGLAGGGVLAGLGLWRQAAWAQPGAAQPEVLSGTEFNLEIGRTPANFTGAARMATTVNGSIPAPILRWREGDTVTLRVTNRLDEDTSIHWHGILLPTGMDGVPGLSFPGIRPGETFTYRFQVRQSGTYWYHSHSGFQEQTGLYGAIVIEPRRADPVRAERDHVVLLSDWTDEDPMSVFRKLKVMPDYYNYIQPTVDNLIDDARKQGWASTLGERLMWQQMRMNQTDLADVSGATYTYLANGKSPAGNWTGLFKPGERVRLRFINGSAMTYFDVRIPGLKMTVVAADGLPVRPVEVDEFRIAVAETYDVIVEPAEDRAYTIFSQAMDRSGYARATLAPREGMQAEVPALDPVQVLTMMDMGMAHDMPGMDHGAAGQQGAAMDHGAMGGMDHAAMGHGSSEASGGMVEVRHPYPAEHGPANSMLPDIVTTRLDDPGVGLRDNGRKVLTYADLRSMVEPEDNRAPTREIELHLTGNMDRYMWSFNGLKFSQAKPIVLKYGERVRFVLVNDTMMTYPIHLHGLWSDLESPDGNFQVRKHTISLNPAQRISYRVSADARGNWAYHCHLLYHMEAGMFRAVVVE
>gi|58039138|ref|YP_191102.1| copper resistance protein CopA [Gluconobacter oxydans 621H]
MTFPSRSRGGLTRRRFVTGLGAGSLLASLPRTSHAFSSKASSGIIPPMPSDRWDLKIGHTRISLDGKTMHAPTAGGTVPGPILRWKQGDTVSINVTNTLNEPTSIHWHGIRTPSNMDGVPGMSFGGIAPGETFTYRFKLHQSGTYWYHSHSGMQEAMGLYGALVIDPRRPDPNACDRDYVIFLGEWTDVMPDDIVSNLKMQDDYYVFRQRTAASFPKEAREAGSAGAALADRLAWSKMRMAATDIADVSGAIYTYTLNGHAPDMNWSGLFRPGEKVRLRFINGSTMTFFDVRIPGLEMLVVQADGNDIEPVPVDEFRIGVAETYDVIVQPKDERAYAIFAQSEDRTGYARGTLAPREGMIAPLPPMDPRPVRTMVDMGMGNMKPGESMKDMDMSGDMSGMKMDGDMAGMDMHGMDMKGMDMSHMAMPKMEVDDPGPPPINVENQMRAMMPIDRTGSPGDGLENNGRRVLNYKQLRATRPGADLRPPTREIILHLTGNMERYIWGMNGRKFSESGPIRLKLGERVRFTLINDTMMEHPIHLHGLWSELENGQGDYRPYKHTIISQPGSKLSYLVTADTPGMWAYHCHLMYHMDLGMFRTVIVA
>gi|225872856|ref|YP_002754313.1| copper resistance protein A [Acidobacterium capsulatum ATCC 51196]
MHRHKNDETPSFPPITRRRFVQGVTAGAAMAAVGWRGVPAFGETSPHMPQTLSGKNFHLTIDYLPVNFTGKRVTAMAVNGSVPGPILRWREGDEVSIHVTNRLKVPTSVHWHSLRIPADMDGVPGLSYPGIAPGETFHYHFKVEQNGTAWYHSHTRFQEQSGVNGPLIIDPQGEDPIQSDREHVIFLSDWTDTNPETVFSNLKEESDYYNYHRHTVPGFFSATRKKGLGKTISERLAWAKMNMSTQDISDISAATYTYLLNGNPPGWNWTGLFSHGEKVRLRFINGSAMTFFDVRIPGLKMTVVQADGNDVEPVPVDEFRIGVAERYDVIVEPTDEKAYTIFAQSEDRTGYARGTLAPRIGMTAPVPPMDPRPKRTMVDMGMKMGSMAGMKMANMNGIDGMTTADMQTGDDGHSQMNMNMNDSEVAARNRMKQISKAAKMSMAGMRGMQIDSEIGKTPFPQPGPYTRPAVVIPEAELGSLESRLEPSNPVKLHLGPEVATIAAHVESRLNLPGDGLNHNGRRVLTYADLRSRYRGVDGRPPTREIELHLTGNMNRYIWGFNGERFSNNNPVVLKLGERVRFVLINDTMMEHPIHLHGLWSELENGQGEHRPFKDTIIVKPAERVTYLVSADTPGRWAYHCHLLYHMEAGMFRAVVVLP
>gi|91794893|ref|YP_564544.1| copper-resistance protein CopA [Shewanella denitrificans OS217]
MKTITKAEIPAKALRTNTLMAETNNSANTMPDSTRRRFVFGASAMLAFAAIPFPKNALANALSQSLTQLSGKVFDLSIDYMTVNFTGKPARATVVNQLLPAPLLRWKEGETVTLRVKNNLDHDSSIHWHGIILPTEMDGVPGFSFDGIKPGETFEYQFLVQQSGTYWYHSHSGYQEQTGMYGAIVIDPAEPDPVEFDREYVVLLSDWSDEAPETIYAKLKKQADYYNFRERTVMDLFSDIGKNGLANTWNARSMWNNARMSERDISDVTGSTYTYLMNGNSPAQGWQALFKPGEKVRLRFINAAAMTIFDVRIPGLKMTVVASDGQNIQAVTVDEFRIGVAETYDVLVEPDADSAYCIFAQSIDRTGFTLGNLTSNVNLQAEVPHMDPPPVLGHSDMGMGAGDMQGMDHSKMDMGAGDMQGMDHSKMDMGAGDMQGMDHSKMDMGAGEMQGMDHSKMDMGAGDLQGMDHSKMAMGTATGLGLAGFGSNNEIKHLDSEFGPEVDMRADTPQSGLADPGIGLREHQQRFNRKVLTYADIKGLHPTYDKREPSREIQLHLTGNMNRYMWSMNGVKFMDAAPLEFEYGERLRITLVNDTMMTHPMHLHGMWSELETGDPDFIPRKHTVLVQPGSKISYLVTADARGQWAYHCHLLFHMPGMFRKVVVK
>gi|190574385|ref|YP_001972230.1| putative copper resistance protein [Stenotrophomonas maltophilia K279a]
MSHDDFRGPRGGPLLPSRRRFVQGLALGGAVAGLGFWPKASWALKGPGQPNVLSGTEFDLTIGETPMNFTGKTRTAITVNGSVPAPLLRWREGTTVNLRVSNALPANSIHGADTSIHWHGIILPANMDGVPGLSFDGIGRGETYHYRFTLHQGGTYWYHSHSGFQEQAGLYGPIVIDPLEPEPFSFDRDYVVMLSDWTDLDPTALFDRLKKMPGHDNYYKRTVGDFARDVKRNGLSATLEDRKMWGVMRMTPTDLSDVNANTYTYLMNGTTSLGNWTGLFRSGEKVRLRFINGSAMTYFDVRIPGLKMTVVAADGLYVHPVSVDEFRIAVAETFDVIVEPSGQDAFTIFAQDSGRTGYISGTLAVREGLRAPVPSVDPRPLLTMADMGMDHGSMDMSGGSKGMEGGCGAAMGMPGMTPPVSGNATSAHAGHAMPAAGDGAMAGMQHGGMQSHPASETNNPLLDNQAMSVSSRLDDPGNGLRDNGRHVLTYSMLKSTFEDPDGRDPGREIELHLTGHMEKFSWGFNGQKFSDVEPLRLNYGERMRIVLVNDTMMTHPIHLHGMWSDVEDDNGNFMVRKHTVDMPPGSRRTYRVRADALGSWAFHCHLLYHMEAGMMRTVRVDE
>gi|225872340|ref|YP_002753795.1| copper resistance protein A [Acidobacterium capsulatum ATCC 51196]
MSAADRSIPELVPISRRRFVQGIAAGAAIAALDGHALPTFAEAAPYHPPVLAGTHFDLTIDTLPVNFTGRRARALAVNGSVPGPTLRWRQGDTVSIAVTNRMRVPTSVHWHSLRLPNPMDGVPGLTYRGIMPGETFHYRFPVLQNGTAWYHSHTRFQEQSGLSGAIIIDPRGTDPVQADRDYVIFLSDWTDTNPETVFSNLKENSDYYNYERITAGGFFHQAKQQGLGKAISARLAWARMNMSPSDISDVSGATYTYLLNGNSPARNWTGLFQRGEKLRLRFINGSSMTFFDVRIPGLKMTVVQADGNYVEPVPVDEFRIGVAERYDVLIEPEDNRAYTIFAQSEDRSGYARGTLAPRPGMTAPVPPMDPVPRRTMADMGMAMKMNMSGMASMAGIDGMTAKDAQGMDVQKMNAQKINQDMPGMNMPGGSMSEMNMRSEMSGMKMRGNSMPGMAMSAMTAEESPEPPPIPGSFGKTPFPQPWTDTHPAANVPESAIHAAEAKLQPADPVHLHPGPQVAEVARHVESRLNQPGDGLNHNGRRVLTYADLRARFRGVDDRPPTREIELHLTGNMNRYIWGFNGEKFSQAEPIVLRLGERVRFVLINDTMMEHPIHLHGLWSELENGHGPYRPFKDTIIVKPAERVSYLVSADTPGRWAYHCHLLYHMEAGMFRTVVVLP
>gi|189424331|ref|YP_001951508.1| copper-resistance protein, CopA family [Geobacter lovleyi SZ]
MLLTSVPHVPPLEVTRRRFVQGLAAGAMLFWLPSWLGDANGNSGYPPTITGSPPELRGTEFDLQIAETMVNFTGSTRPATTINGSLPAPTLRWRQGDTVTLRVTNRLSVPTSLHWHGIILPYQMDGVPGVSFNGIAPGTTFVYRFKVNQSGTYWYHSHSGMQEQTGMYGALIIDPAERPASRTDRDYVLLLSDWTDEDPMRILAKLKAQSHYYNYNQPTVADFINDLRKQGLAGALDKRQMWNQMRMSPTDLSDVTGATYTYLLNGSPPAAGWTGLFRPGETVRLRCINASAQTFFDLRIPGLKLTVIQVDGQDVEPVSVDELRIGVAETYDLLVTPGQGAYTVFAQAMDRSGFACGTLAERQGLTAAVPGMDQPEWLEMVDMMGAMEHGSHHGSDSAAVADQHHAGHSPPPTAHPLAKPSQTVRHARSEYGPTVDMRVDQPRTNLDDPGIGLRRNGRRVLTYADIRTLGGPLDRRLPEREIELHLTGNMHRYSWSFDGVEYGDSTPIRFRYGERLRIILHNDTMMTHPMHLHGMWSELENADGLFMARRHTISVQPAQRISFLVTADAPGRWVFHCHLLYHMDAGMFREVVVA
>gi|114568755|ref|YP_755435.1| CopA family copper resistance protein [Maricaulis maris MCS10]
MRMISRRLFLGASAAVGGAATTGLLPAWAQSAGAANLNGLRALSGQIFDLTIGHANALIDGQAGDAITVNDQLPAPLLRWREGDEITLRVHNTLSEDTSIHWHGLLLPFQMDGVPGVTFPGIRPGETFTYRFPIRQAGTYWYHSHSGLQEQMGHYGPIIIEPARPDPVAYDREYVVVLSDYTFEGPHRVFEKLMKMSDTYNFQQRTLSDFVESSRQNGLLSALRDRTMWGQMRMSPTDISDVTAATLEYLVNGHGPADNWTGLFTPGERVRLRFINASAMTIFNVRFPDLPMTIVQADGLNVQPVEIDEFQIGVAETYDVIVQPQDDRAYTLMCESIDRSGFARATLAPRTGMVAAVPPLRPRPTLTMQDMGMDHGAMGHEGMDHGRPSSPSADHAAMGHTPSSGSPNTSGHSGHMDHASMGHDAQPVNETHMSPMPISGQQRHDHPRGPGVANVAMQPTSRLGEPGAGLTDVDHRVLVYTDLKSLERNPDTRPPGREVEVHLTSNMERYMWSFDGRRWSEVVDPIQFYQGERVRLTMVNDTMMPHPIHLHGMFFDVVNGESAHKPRKHTITVKPGEKLSVDVTPEDVGDWAFHCHLLYHMHAGMFQVVSVLPEETGHSMHDPQNGQHQGHNPHGDH
>gi|146291359|ref|YP_001181783.1| CopA family copper resistance protein [Shewanella putrefaciens CN-32]
MKSQYMIKPMIQMTNSELNNSRRRFVFGASAMLALMSIPFPKNAVANALSQSLSQLSGKVFDLSIDYKMVNFTGKSARATVVNQLLPAPLLRWKEGETVTLRVKNNLDHDSSIHWHGIILPTEMDGVPGFSFDGIKPGETFEYQFTVQQSGTYWYHSHSGYQEQTGLFGAIVIDPATPDPVIYDRDYVIMLSDWSDEAPENIYAKLKKQADYYNYRERTVMDFFSDVNKNGLANTWNARSMWNNARMSDRDISDVTGSTYTYLMNGNPPQQGWQGLFEQGEKVRLRFINSSAMTIFDVRIPGLKMSVVASDGQNIQPVSVDEFRIGVAETYDVVIEPEVDNAYCIFAQSIDRTGFTVGNLTSDASLHAPIPPMDPRPVLGHSDMGMDMSDMDMSGMDHSKMDMGAGDMSGMDHSKMAMGGGDMSGMDHSKMAMDGGDMSGMDHSKMAMGSGDMSGMDHSKMAMGGGDMSGMDHSKMAMDAAKATVSGLGLAGFGSNNEIKHIDTEFGPQVDMRADAPKSGLHDPGIGLRDHQQQFNRKVLTYGDIKGLHPTYDTRQPSREIQLHLTGNMNRYMWSVNGVKFMDAAPLEFEYGERLRITLVNDTMMTHPMHLHGMWSELETGDPDFIPRKHTVLVQPGSKISYLVTADAKGQWAYHCHLLFHMPGMFRKVVVK
>gi|196155228|ref|YP_002124717.1| Multicopper oxidase [Alteromonas macleodii 'Deep ecotype']
MKNSIDNGRRRFVLAALTSSAAAALTNVSPLWAAPVGRHFKDQVLTGDIKNLNVSKAQLPIGSNMGSPITINGQMPGPLIRLKEGQRAHLNVTNHLNQDTSIHWHGIILPPDMDGVPGVSFAGIKPGETFKYAFDVEQNGTYWYHSHSGLQEQLGHLGPLVIDPADGDIGADREHTIILSDWTFSDPHDVMRKLKVAEGYYNYQKRTIFDTLEDVKKKGLADTWEERAMWGAMRMSPRDIADVTGSTYTYLMNGRTPQDNWQALFKVGEKIRLRIINGSAMTYFDFRIPGLEMTVVAADGQPVKPVNVDEFRIAVAETYDVIVQPKERKAYTFFAESFDRSGYARGTLTPSIGLTAEVPPQRVITERGMAAMGMDMSGMKGMNMDKSKVDSSGMAAPKGEMKGMGQHSAHTMHGTQMEGEMTPSKKLPVESIDIVHSEDGHGAGAAMIAKNPSSRLDEPGIGLEDSPHRVLVYTDLVGESPWPDEREPERQIELHLTGNMERYMWSFDGKKFSEVDGYVRFNYGERLRLILVNDTMMDHPIHLHGMWMELENGQYPRPRKHTISLKPGEKVSLQISADAPGEWAFHCHLLYHMEAGMFRVVQVA
>gi|161525508|ref|YP_001580520.1| CopA family copper resistance protein [Burkholderia multivorans ATCC 17616]
MTRYPPHAPRPLILSRRRFVQGLAAGGVLLGLSTPALKAAAQQARAASGTAPVLRGTEFDLVIAESPVNFTGQPGMATTINGSLPAPTLRWREGDTVTIRVTNRLRESTSIHWHGIILPYQMDGVPGISFGGIAPGETFTYRFKVSQSGTYWYHSHSGFQEQTGMYGAIIIDPAGPETIRAERDHVVLLTDWTDEDPMRVFMKLKTQGDYYNYHQPTAVDFFRDASREGVSVALDKRKMWNQMRMSPTDLSDLSAQTLTYLANGTTPAGNWTGLFRPGERVRLRFINGAGNTFYDVRIPGLKLKVVHVDGVDVEPVTVDEFRFGPGETCDVLVEPHDDAYTIFAQSMDRTGYARGTLAVRAGLSAPVPPMDAAPWLSMADMMGAMDHGDMAGMAGMSGMAGMDHGSMAGMDHGAMAGMDHGSMQGMTGMSGMTGMDSGQMQGMDSTNPLAVPSTTVRHARTEYGPGTDMRVDMPRTALDDPGIGLRNNGRRVLTLADLHTPGGPMDPRGPGREVELHLTGNMERYTWSIDGLEFSKSKPVHFRHGERLRVILHNDTMMTHPMHLHGMWSELESPDGRFLARRHTLPVQPAQRLSFLVTADALGRWAWHCHLMLHMDAGMFREVVVS
>gi|189349764|ref|YP_001945392.1| copper resistance transmembrane protein [Burkholderia multivorans ATCC 17616]
MTRYPPHAPRPLILSRRRFVQGLAAGGVLLGLSTPALKAAAQQARAASGTAPVLRGTEFDLVIAESPVNFTGQPGMATTINGSLPAPTLRWREGDTVTIRVTNRLRESTSIHWHGIILPYQMDGVPGISFGGIAPGETFTYRFKVSQSGTYWYHSHSGFQEQTGMYGAIIIDPAGPETIRAERDHVVLLTDWTDEDPMRVFMKLKTQGDYYNYHQPTAVDFFRDASREGVSVALDKRKMWNQMRMSPTDLSDLSAQTLTYLANGTTPAGNWTGLFRPGERVRLRFINGAGNTFYDVRIPGLKLKVVHVDGVDVEPVTVDEFRFGPGETCDVLVEPHDDAYTIFAQSMDRTGYARGTLAVRAGLSAPVPPMDAAPWLSMADMMGAMDHGDMAGMAGMSGMAGMDHGSMAGMDHGAMAGMDHGSMQGMTGMSGMTGMDSGQMQGMDSTNPLAVPSTTVRHARTEYGPGTDMRVDMPRTALDDPGIGLRNNGRRVLTLADLHTPGGPMDPRGPGREVELHLTGNMERYTWSIDGLEFSKSKPVHFRHGERLRVILHNDTMMTHPMHLHGMWSELESPDGRFLARRHTLPVQPAQRLSFLVTADALGRWAWHCHLMLHMDAGMFREVVVS
>gi|114563140|ref|YP_750653.1| copper-resistance protein, CopA family protein [Shewanella frigidimarina NCIMB 400]
MKSQYMIKPMIQTTNSELNNSRRRFVFGASAMLALMSIPFPKNAFANALSQSLSQLSGKVFDLSIDYKMVNFTGKSARATVVNQLLPAPLLRWKEGETVTLRVKNNLDHDSSIHWHGIILPTEMDGVPGFSFDGIKPGETFEYQFTVQQSGTYWYHSHSGYQEQTGLFGAIVIDPATPDPVIYDRDYVIMLSDWSDEAPENIYAKLKKQADYYNYRERTVMDFFSDVNKNGLTNTWNARSMWNNARMSDSDISDVTGSTYTYLMNGNPPQQGWQGLFKQDEKVRLRFINSSAMTIFDVRIPGLKMTVVASDGQNIQPVSVDEFRIGVAETYDVVIEPEVDNAYCIFAQSIDRTGFTVGNLTSDASLHAPIPPMDPRPVLGHSDMGMDMSGGDLPGMDHSKMAMGGGDMSGMDHSKMAMGGGDMSGMDHSKMAMGGGDMSGMDHSKMAMVGGDMSGMDHSKMNMDAAKATVSGLGLAGFGSNYEIKHIDTEFGPQVDMRADAPKSGLHDPGIGLRDHQQQFNRKVLTYGDIKGLHPTYDTRQPSREIQLHLTGNMNRYMWSVNGVKFMDAAPLEFVYGERLRITLVNDTMMTHPMHLHGMWSELETGDPDFIPRKHTVLVQPGSKISYLVTADAKGQWAYHCHLLFHMPGMFRKVVVK
>gi|121593641|ref|YP_985537.1| CopA family copper resistance protein [Acidovorax sp. JS42]
MPPRSPFFIVPTQGLSRRRFVQGLAAGGVLAGLSTPAFKAFAQQGSATRGAAPVLKGTDFDLVIAESPVNFTGKPGVATTINGSLPAPTLRWREGDTVTIRVTNKLREATSIHWHGIILPYQMDGVPGISFNGIAPGETFTYRFKVQQSGSYWYHSHSGFQELTGMYGAIIIDPAGAETIHADRDHVLLFSDWTDEDPMRVFTKLKSQSDYYNYNQPTVFDFFRDASREGTAAAIDKRKMWNEMRMNPTDLADLSAATLTYLANGVTPAGNWTALFRPGERVRLRMVNGAGNTFYDVRIPGLKLTVVHVDGVDVEPVTVDEFRFGPGETVDVIVQPRDDAYTIFAQAMDRTGYARATLAVREGLQAPVPALDPVEWLTMNDMMGGMMGGMDHGGSGQAMEMTGMTGMTGMTGMGSGSMSGMDHGAMAGMNHGAMNHGGMAMDHSQHAAAAGGLAVPSTTARHARTEYGASTDMRVDMARTNLDDPGIGLRNNGRRVLTLADLHTPSGPLDKRGPGREVELHLTGNMERYAWSLDGLEFGKSTPVHFKHGERLRVILHNDTMMTHPMHLHGMWSELESPDGRFLARRHTLPVQPAQRISFLVTADALGRWAWHCHLMFHMDAGMFREVVVS
>gi|152981343|ref|YP_001352485.1| copper resistance protein A [Janthinobacterium sp. Marseille]
MSRRLPIILPSAGLSRRRFVQGLAAGGVLASLSVPVLSAVARGEQVSRGAAPVLRGNEFDLVVEELPVNFTGKPGLAATINGSLPAPTLRWREGETVTIRVHNKLKESTSIHWHGIILPYQMDGVPGISFAGIPAGTTFTYRFKVQQSGTYWYHSHSGMQELTGMYGAIIIDPAGPETIRADRDHVVLLSDWTDEDPMRVFAKLKSQGDYYNYNQPTVVDFFRDAARDGFGAAFDKRKMWNEMRMSPTDLADLSSKTLTYLTNGITPAGNWTGLFRPGERVRLRMINGTGNTFYDVRIPGLKLKVVHVDGLDVEPVTVDEFRFGPGETIDVMVEPKDEVYTLFAQAMDRTGFARGTLAVREGLQAPVPALDKAEWLTMRDMMGDMQHGAGGHGGMNHGGMAGMDHGGMANMGGMNMDHSAMSGMDHSGMTGMDGMSMMDGDSMSGMSGLAVPSKTARHARTEYGASTDMRVDMARTNLDDPGIGLRNNGRRVLTLADLHTPSGPMDSRGPGREVELHLTGNMERYSWSIDGLEFGNSTPIHFRYGERLRVILHNDTMMTHPMHLHGMWSELESPEGEFLVRRHTLPVQPAQRISFLVTADALGRWAWHCHLMFHMDAGMFREVVVSER
>gi|54308176|ref|YP_129196.1| hypothetical protein PBPRA0983 [Photobacterium profundum SS9]
MERKMTSPFNFSKRTFVKGLVAGGVIMGLSPCVTSAWAREYNGTNAQTPILTGTDFELIVSESIVNFTGVQRKATTINGSIPAPTLKFKEGDVVTIKVINQLKEPTSIHWHGLLLPYQMDGVPGISFPGIPAGETFTYQFKVQQSGTYWYHSHTAMQEITGMYGSIIIEPKEKDPFEYERDHVVILSDWTDENPMSVFNKLKMQGDYYNYNQPTVFGTLDQISRSGIAATYASKKMWNEMRMSPSDLADLSSETLTYLMNGNTPNGNWTGLFRKGERIRLRFINGASNTFYDVRIPGVKLTVVQCDGLNLEPVIVDEFRFGPGETYDVIIEPTEDANTIFAQAMDRTGFACGTLATSYGLKAAVPHLDAPQKLSMVDMMGDMTGMDHSKMDMSAMEGMDHSKMDMTVMEGMDHSMTDIIQNKASQHVRHARTEYGPSVDMRVNTPRTNLDDPGVGLRSNGRRVLTLADLKTFGGMIEHRPPERELELHLTGNMERYTWSFDGVEFGQSTPIHLRYGERVRIILQNDTMMTHPMHLHGMWSELETPNGELLVRRHTIPVQPAQRISFLVTADALGAWAWHCHLLFHMDAGMFRKVVIS
>gi|241114103|ref|YP_002973578.1| copper-resistance protein, CopA family [Ralstonia pickettii 12D]
MRSNRAMGVVLPNLPRRRFVQGLAAGGVIAGLGLSGMPARASQPQGAAFGTAPVLRGTEFDLVIAETPVNFTGKPGMATTINGMLPGPTLRWREGDTVTIRVTNRLPEPTSIHWHGIILPFQMDGVPGISFSGIAPGETFTYRFKVQQSGSYWYHSHSGFQEMTGLYGGIVIDPAGEDRVRADRDYTVLLSDWTDEDPMRVLTKLKIQGDYYNYNQPTVVDFFRDVSREGWTSAMDKRRMWNQMRMNPTDLADLSSATLTYLMNGVTPAGNWTGLFSPGQTVRLRFINGAGNTFYDVRIPGLKMKVVQVDGQDIEPVSVDEFRFGPGETCDVVVAPTDEAHTVFAQTMDRTGYARGTLAVRPGVQAPVPAVDKAEWLTMADMMGDMGDMSGMSGMSGMSGMSGMSGMSGMSGMSGMSGMSGMSGMSGMSGMSGMSGMSGMDHGAMVMDHSQHGTMQGNVANSLKVPSKKARHARTEYGPSTDMHVDMARTNLDDPGIGLRNNGRRVLVLQDMHTIGGPMDARSPQREVELHLTGNMERYAWSLDGVEFGKSTPVHFRYGERLRVILHNDTMMTHPMHMHGMWSELEAPDGTFLARRHTIPVQPAQRVSFLVTADALGRWAWHCHLMLHMDAGMFREVIVA
>gi|187928931|ref|YP_001899418.1| copper-resistance protein, CopA family [Ralstonia pickettii 12J]
MLNDCLMLNDSPGIAMEVLLAFVTQGHNLPTGARIVGDNTSIDLALRRKFLRQMAGAGLAATGAGIGTPASGLQSQDRSTDLSGTEFALTIGRTPVNFTGHLRYALTVNGSIPAPILRWKQGSEVTLRVTNTLATQTSIHWHGILVPFAMDGVPGVSFPGIPAHQTFVYKFKVRQAGTYWYHSHTRFQEQLGLYGPLVIEPQRPAPIPSDRDYVVMLSDWTDEDPENVFLHLKQSSDFYNFQLPTVTDFVADVRAAGLSKALARRRMWNQMRMNPTDLADVSAATYCYLVNGATPFTNWTAIAEAGEYVRLRFINGSATTTFDVRIPGLTMRVCAADGQDVEPVNVDEFRIGVAETYDVLVQMPRNEAYTIFAQAMDRSGYARATLAPKHGMRAAIPIMDPKTWLTMADMGMDMNMNGMSMTSGPPNETMETQDNGIHSPLGHSMQAGGETAADAMPGMRLQSGDEGMAGMKPSMSMSHDGKPEHSHPMTMLGMHGGPEVDMRSMNPSKSLADPGPRLRQNGRRVLTYADLRTLGQPYDDRPPGREIVLHLTGNMRRFIWGFDGKRFSEAEPIRLYYGERLRITLVNDTMMNHPMHLHGMFSELENTERQALVRKHTINVQPSKQISFLVTADAPGQWAFHCHLLYHMEAGMFRKVVVA
>gi|160895899|ref|YP_001561481.1| CopA family copper resistance protein [Delftia acidovorans SPH-1]
MPPRSPFVIAPPLGLSRRRFVQGLAAGGVLAGLSTPALRAFAQQGSATRGAAPVLKGTEFDLVIAESPVNFTGKPGVATTINGSLPAPTLRWREGDTVTIRVTNKLREATSIHWHGIILPYQMDGVPGISFNGIAPGETFTYRFKVQQSGSYWYHSHSGFQELTGMYGAIIIDPAGAETIRADRDHVLLFSDWTDEDPMRVFTKLKSQSGYYNYNQPTVFDFFRDASRDGMAAAIDKRKMWNEMRMNPTDLADLSAATLTYLANGVTPAGNWTALFRPGERVRLRMVNGAGNTFYDVRIPGLKLTVVHVDGVDMEPVTVDEFRFGPGETVDVIVQPRDDAYTIFAQAMDRTGYARATLAVREGLQAPVPALDPVEWLTMNDMMGSMMGGMDHGGSGQAMEMTGMTGMTGMTGMTGMGSGSMSGMDHGAMAGMNHGAMNHGGMAMDHSQHAAAAGGLAVPSTTARHARTEYGASTDMRVDMARTNLDDPGIGLRNNGRRVLTLADLHTPSGPLDKRGPGREVELHLTGNMERYAWSLDGLEFGKSTPVHFKHGERLRVILHNDTMMTHPMHLHGMWSELESPDGRFLARRHTLPVQPAQRISFLVTADALGRWAWHCHLMFHMDAGMFREVVVS
>gi|134093800|ref|YP_001098875.1| copper resistance protein A precursor [Herminiimonas arsenicoxydans]
MSRRLPLILPTSGLNRRRFVQGLVAGGVMAGLSSPVLSALASNRQISQGTAPILRGNEFDLVVDEMPVNFTGKPGIATTINGSLPAPTLRWREGETVTIRVHNKLRQHTSIHWHGIILPYQMDGVPGISFAGIPPGTTFTYRFKVQQNGTYWYHSHSGMQELTGMYGAIIIDPAGPETIRAERDHVVLLSDWTDEDPMRVFSKLKAQGDYYNYNQPTVIDFFRDASRDGVGAAFEKRKMWNEMRMNPTDLADLSSQTLTYLANGITPAGNWTALFKLGERVRLRMINGTGNTFYDVRIPGLKLKVVHVDGLDVEPVTVDEFRFGPGETFDVIVQPEKEAYTIFAQSMERTGFAKATLAVREGLEAPVPELDPVEWLTMRDMMGAMDHGSMGHGSMAGMDHSGMSGMSMMDDGAMTTMDGGAMTGMNQGGMSGMDHSAMAGMAGLSVPSTTARHARTEYGASTDMRVDMARSNLDDPGIGLRNNGRRVLTLADLHTPGGPMDPRGPSREVELHLTGNMERYTWSFDGVEFGKSTPVHFKHGERLRVILHNDTMMTHPMHLHGMWSELETPEGKFQVRRHTLPVQPAQRISFLVTADALGRWAWHCHLMFHMDGGMFREVVVS
>gi|94152514|ref|YP_581921.1| multi-Cu(II) oxidase CopA [Cupriavidus metallidurans CH34]
MRRDRLSGILLPNLPRRRFVQGLAAGGVMAGLSALGGTAWAQSSGLPESASSGTAPVLTGTEFDLVIAESVVNFTGTPRVATTINGMLPGPTLRWRQGDTVTIRVTNRLHEHTSIHWHGIILPFQMDGVPGISFAGIAPGETFTYQFKVEQTGSYWYHSHSGFQEMTGVYGGIVIDPATGVDGVRADRDYTILLSDWTDEDPMRVLSKLKVQSDYYNYIKPTVFDFFRDVSNDGVKSAFEKRKMWNEMRMNPTDLADLSGATLTYLTNGVTPAGNWTGLFKPGEKVRLRFINGSGNTFYDVRIPGLKLKVIQVDGQNLEPVSVDEFRFGPGETYDVLVEPRDDAYTIFSQSMDRTGYARGTLAVRAGLNAQVPAVDKPEWLTMSDMMGGMGGMGGMDHSKMDMGGMNQGSMAGMNHGAMTMDHSQHAMGGMAMDASLKVPSTKARHAKTEYGANTDMRVDMARTNLDDPGIGLRNNGRRVLTLADQHTIGGPLDKRGPAREVELHLTGNMERYSWSIDGVEYGKSTPVRFKYGERLRVILHNDTMMTHPMHLHGMWSELESPDGSFQARRHTIPVQPAQRISFLVTADALGRWAWHCHLMLHMDAGMFREVLVA
>gi|257060305|ref|YP_003138193.1| copper-resistance protein, CopA family [Cyanothece sp. PCC 8802]
MKNLLNRRNFLRLTTGLGLAIGFDYLLPSYGKTVKQIKASQDEIKYADVIDLTIQETSLKIGNKTATGVTVNNTIPAPLLRLKEGQIAKINVTNNLDQDTSIHWHGIILPSKMDGVPGVSFAGIKPGQTFTYEFPVIQSGTYWYHSHSGLQEQRGHYGAIIIDPLEPDPFEYDKDYVVILSDWTDEDPHDVLGNLKKMSAYYNNQRRTIEHLFEDSMWREMRMDPTDIADVTGATYRFLMNGLVAEDNWTAIFQPGEKVRLRFINAAAMTFFDVRIPGLRMTVVQADGQNIQPVTVDEFRIGVSETYDVIVQPKKEQAYTIFAETMDRSGYASGTLAINQGMSAPIPKLRERPVRSMKDMGMDHDMSGHNDHGSMSQNSSATVDHSTMNHDTSGHSDHGSMNHNTSEDKDQLTMEHDMFNDEAVPNTSQDFGVANAGSPMMVQNRLNEPGIGLENTGTRVLVYSDLRNIKPGYDQRKPEREIEIHLTGNMERYMWSFNGKKYSEEKEITFYKGERLRLTFINQTMMEHPIHLHGMWMELDNGSGNYKPRKHTVVVKPAEKMSVEVNVDVTGKWPLHCHLLYHMKVGMFRTVAIADRPVEAS
>gi|94314590|ref|YP_587799.1| copper resistance protein A [Cupriavidus metallidurans CH34]
MRANVPADLILPVRAGLSRRRFVQGLAAGGVLGALGGLSSGSWASSGGGQAATGNGTAPVLRGTEFDLVIGESAVNFTGKPGMATTINGMLPGPTLRWRKGDTVTIRVTNRLNEPTSIHWHGIILPYQMDGVPGISFPGIPPGETFTYRFKVDQTGSYWYHSHSGFQEMTGVYGSLIIDGDEDPVRADRDYAVLLSDWTDEDPMRVMSKLKIQSDYYNYNQPTVVDFFRDVSNDGLGAALEKRKMWNQMRMSPTDLADLSGATLTYLMNGVTPAGNWTGLFRPGERVRLRFVNGAGNTFYDVRIPGLKLKVIQVDGQNIEPVTVDEFRIGPGETCDVLVEPTDDAHTIFAQSMDRTGFARGTLAVREGLQPPVPALDKAEWLTMGDMMGSMNHGAMNHGAMPMDHSQHDMSGMSGMAGMSAMSHGDSLKVPSTRARHARTEYGPSTDMRVDMARTNLDDPGIGLRNNGRRVLTLADMHTVGGPMDHRGPGREVELHLTGNMERYTWSFDGVEYGKSTPVFFKHGERLRVILHNDTMMTHPMHMHGMWSELEAPDGTFQARRHTIPVQPAQRISFLVTADALGRWAWHCHLMMHMDMGMFREVVVA
>gi|90021592|ref|YP_527419.1| putative copper resistance transmembrane protein [Saccharophagus degradans 2-40]
MNRPFSPLVGSLSRRRFVQGLAVGGVLATTPAALLARESVQTALGSAPVLSGTDINLEIGQSLVNFTGVTRMATTINGSIPAPTLRLREGDDVTIRVTNRLSVPTSIHWHGILLPFEMDGVPGISFKGIAPGETFVYRFKLRQSGTYWYHSHSGFQEMTGMYGALIIEPRSGERHEADQDFVVQLSDWTDEDPMQVFSKLKVQGDTYNFNQPTFFDFTRDVSDKGLKAALSKRQMWNQMRMNPTDLADLSTATLTYLMNGTAPAGNWTGVFKKGERLRLRFINAASNSFYDVRIPGLKLTVVQADGQDVEPVSVDEFRFGPGETYDVLVRPDDEAYTIFAQSMDRTGYARGTLATRQGLSAPVPTLDPVEWLTMQDMMGAMNHEGMGDDASMEGMDHSNMNMEKMDHSKMDHSQMDHSQMHGGMAMDHSMHGMQQGSQNPLAKPSTSVNHARTEYGPSVDARVDTPRTNLDDPGIGLRDLAEKGLRPVSHKVLTLADLQSLDGVLDDHRVPEKELELHLTGNMERYSWSFDGLEFGRSTPVSLKHGQRVRIILQNDTMMTHPMHLHGMWSELETDQGELRVRRHTIPVQPAQRISFLTTPHDLGRWAWHCHLLFHMDAGMFREVVVS
>gi|146283054|ref|YP_001173207.1| copper resistance protein A precursor [Pseudomonas stutzeri A1501]
MDGVPGFSFAGIAPDGMYEYRFKVKQSGTYWYHSHSGFQEQLGVYGPLIIDPEEPEPFAYERDYVVFLSDWTDESPARVLAKLKKQADYYNQGRRTVGDFINDVADQGWRKTFSDRWAWAKMNMSPTDLADVSGATYTYLLNGQAPDGNWTGLFRPGERIRLRLINGSAMSYFDFRIPGLKLTVVAADGQNIEPVTVDEIRLAVAETYDVIVEPDGSQHAYTLFAQAMDRSGYARGTLAVREGLQAPVPNPDPRPELTMDDMGHGDHAAHGQAAATPAQGHDAHAGHGDHGAMDHGQMNHAAMGQGSDGSRMQAHPASETNNPLVDMQTMMPVAKLDDPGIGLRANGRRVLTYADLRSAFADPDGREPGRTIELHLTGHMERFSWSFDGIPFADAEPIRLRYGERVRFVLVNDTMMHHPIHLHGLWSDLEDEHGDFLVRKHTIDMPPGSKRSYRVTADALGRWAYHCHMLMHMDLGMFREVRVEE
>gi|187928802|ref|YP_001899289.1| copper-resistance protein, CopA family [Ralstonia pickettii 12J]
MRSNRASGLVLPNLPRRRFVQGLAAGGVIAGLGLGGFTSAASAASTALGTAPVLRGTEFDLVIDETPVNFTGKPAMATTINGMLPGPTLRWREGDTVTLRVTNRLREPTSIHWHGIVLPFEMDGVPGISFHGIPPGETFTYRFKVRQSGSYWYHSHSGFQEMTGVYGALIIDAAGGDAIRADRDYSVLLSDWTDEDPMRVLSKLKTQGDYYNYHQPTVVDFFRDVSNDGWKAAMEKRAMWNQMRMNPTDLADLSSATLTYLTNGVTPAGNWTGLFTPGETVRLRFINGSGNTFYDVRIPGLKLKVVQVDGQNIEPVTVDEFRFGPGETCDVLVAPKDDAYTIFSQSMDRTGYARGTLAVCRGLQAAVPALDKVEWLSMADMMGDMGGMGGMSHGGMSGMDHGAMSGMNHGGMPGMDHGDMQMMDDTGMTMMDSGGMQMMDHSQHAESGGAANSLKVPSKTARHARTEYGPSTDMHVDMARTNLDDPGVGLRNNGRRVLVLADMHTIGGPMDKRGPEREVELHLTGNMERYTWSFDGVEFGKSTPVHFRYGERLRVILHNDTMMTHPMHLHGMWSELEAPDGTFLARRHTIPVQPAQRISFLVTADALGRWAWHCHLMLHMDAGMFREVVVV
>gi|241114329|ref|YP_002973804.1| copper-resistance protein, CopA family [Ralstonia pickettii 12D]
MRSNRASGLVLPNLPRRRFVQGLAAGGVIAGLGLGGFTSAASAASTALGTAPVLRGTEFDLVIDETPVNFTGKPAMATTINGMLPGPTLRWREGDTVTLRVTNRLREPTSIHWHGIVLPFEMDGVPGISFHGIPPGETFTYRFKVRQSGSYWYHSHSGFQEMTGVYGALIIDAAGGDAIRADRDYSVLLSDWTDEDPMRVLSKLKTQGDYYNYHQPTVVDFFRDVSNDGWKAAMEKRAMWNQMRMNPTDLADLSSATLTYLTNGVTPAGNWTGLFTPGETVRLRFINGSGNTFYDVRIPGLKLKVVQVDGQNIEPVTVDEFRFGPGETCDVLVAPKDDAYTIFSQSMDRTGYARGTLAVCRGLQAAVPALDKVEWLSMADMMGDMGGMGGMSHGGMSGMDHGAMSGMNHGGMPGMDHGDMQMMDDTGMTMMDSGGMQMMDHSQHAESGGAANSLKVPSKTARHARTEYGPSTDMHVDMARTNLDDPGVGLRNNGRRVLVLADMHTIGGPMDKRGPEREVELHLTGNMERYTWSFDGVEFGKSTPVHFRYGERLRVILHNDTMMTHPMHLHGMWSELEAPDGTFLARRHTIPVQPAQRISFLVTADALGRWAWHCHLMLHMDAGMFREVVVV
>gi|268316933|ref|YP_003290652.1| copper-resistance protein, CopA family [Rhodothermus marinus DSM 4252]
MKSFTRRDFLQALALLGISTGIEALLPAYARSRPRVPAPRRPRRGPVTYDLTIAETPIRIGGRRAKATTINGTVPGPLLRFREGDEVIIRVTNRLKEDTSIHWHGVLVPFDMDGVPGVSFPGIKPGETFTYRFRLRQHGTYWYHSHSGLQEQTGIYGPLIIDPAEEPYPYDREYVIVLSDWTFENPYRVLARLRKYPGYYNFQRRTLANLFEEAREMGFWKALKDRLSWGRMRMGATDIVDITGATYTYLMNGHAPEDNWTALFRPGERVRLRFINAAAGSIFDVRIPGLPMTVIQADGQYVQAVTVDEFRIGIAETYDVIVEPKEEQAYTIFAESMDRSGYARGTLAPREGMEGPIPPLRKRPLRTHADMGMVHEGHEGHAGMPHEAMAAPTEHRGHQMPADTTGHHMHGGHDHHGGHAMMAGMMGGVGQPPGMPPEAQPHGDDTHGPGNAAVPMITRSRLHEPGVGLGEDGWRVLVYTDLKSLHPREDFRPPTREIELHLTGNMERFLWGIDGKTYSEAPEPIRLRYGERVRLVLVNDTMMEHPMHLHGMWMELENGHGRHIPRKHTILVKPAERLSVLITPDEPGPWVFHCHILYHMEMGMFRVFEVSEPETATRTSS
>gi|264678636|ref|YP_003278543.1| copper-resistance protein, CopA family [Comamonas testosteroni CNB-2]
MPRHSPFFVTPTQGFSRRRFVQGLAAGGVLAGLSTQSLMAFAQQSSTVRGAAPVLKGNEFDLVIAESAVNFTGKPGMATTINGSLPAPTLRWREGETVTIRVTNKLREATSIHWHGIILPYQMDGVPGISFAGIPPGETFTYRFKVQQSGSYWYHSHSGMQELTGMYGAIIIDPAGPETIRADRDHVVLFSDWTDEDPMRVFAKLKVQGDYYNYNQPTVFDFFRDASRDGVSAALDKRKMWNEMRMNPTDLADLSSATLTYLANGVTPAGNWTALFRPGERVRLRMVNGAGNTFYDVRIPGLKLTVVHVDGVDVEPVTVDEFRFGPGETIDVIVEPRDDAYTIFAQSMDRTGYARATLAVREGLQAPVPALDPVEWLGMSDMMGAMSHGSSGADMDMTAMFGMTGMSGMTGMSGMTGMSGMTGMSGMTGMAGMAGMSGAMAGMDHGAMAGMNHGGMAMDHSQHAKPAGSLAVPSTTARHARTEYGARTDMRVDMARTNLDDPGIGLRNNGRRVLTLADLHTPSGPMDSRGPGREVELHLTGNMERYSWSLDGLEFGQSTPVHFRHGERLRVILHNDTMMTHPMHLHGMWSELESPDGRFLARRHTLPVQPAQRISFLVTADALGRWAWHCHLMFHMDAGMFREVVVS
>gi|218437388|ref|YP_002375717.1| copper-resistance protein, CopA family [Cyanothece sp. PCC 7424]
MNFNPNLLNRRNFLRFTTGVGVAVGLDYLIPAYAKPISNLKSSPKPTKYPDIIDLQIQETRLKIGDRNAEAITVNGSIPAPLIRLREGQTATIRVTNHLKQDTSIHWHGLILPYEMDGVPGIGFKGIKPGETFTYQFPVVQSGTYWYHSHSGLQEQQGHFGPIIIDPIEPDPVKYDKDYVVMLSDWTFENPHQVLANLKKMSAYYNTQRRTVAHLFKDLDWRQMRMDPTDIADVTGATYTYLMNGLAPESNWTALFKPGEKVRLRFINSSAMTFFDVRIPGLKMTVVQADGQNVKPVTVDEFRIGVAETYDVIVQPQQEQAYTIFAETMDRSGYARGTLAIASGINAPLPERRQRPIRSMKDMGHGDHDMSGMDHSSTGHDMPEMDHSSTGHDMPEMDHSSTGHDMSGMDHSSTGHDMSGMDHSSTGHDMSGMDHSSTGHDMSEMDHSSTGHDHHMSDAEDMHSTENQELDNVSEPMMTQSRLHEPGIGLENTGTRVLVYTDLQSLSSNQDQRKPDREIELYLTGNMERYMWSFNGKKYSQEKEIAFYKGERLRLTFINDTMMEHPIHLHGMWMELDNGSGQYKPRKHTIIVKPAEKLSVEINVDVSGQWPLHCHLLYHMKVGMFRTVTIGDRPVEAS
>gi|192361010|ref|YP_001982300.1| copper resistance protein A [Cellvibrio japonicus Ueda107]
MKIPDTRTAGIHTTMELSSAMDHYPAKPNPSSPDQSRRRFVLGATSLVALSALPLSSQVFANTPRQTNGPQTLSGNQFDLSIGFQKVNFTGKQRIATTVNQSLPAPILRWKEGERVTLRVTNTLDHDSSIHWHGIILPSEMDGVPGMSFDGIKPGETFVYEFDVNQNGTYWYHSHSGFQEQTGLMGAIVIDPKDPDPVAYDRDMVVLLSDWTDTAPEKVYGTLKKMSHYYNFRERTVGDLVRDLKTKGLAATWSERAMWNQMRMSETDISDVTGYTYTYLMNGVTPAQGWLGLCKPGEKVRLRFINGAAMGIFDVRIPGLKMTVVAADGQNIQPVIVDEFRIAVAETYDVIVELAENTAYTIFAQSNDRTGYARGTLTTDIALHAEIPAMDPAPTLGHREMGMDMSGMDHSGHDMGGMDHSSHDMSAMKAMDLGKQGEKTMDHSGHDMSGAMPGMNHSQHSKPAMEGMDHSGHNMGAMDHSGHDMSAMKMDHSQHTGKSRLAKAGFGSNFDPLAKIKHPDTEFGPHVDSHSEAPQSGLADPGIGLRDHMKLYGRRVLTYADIRGLHPTYDKREPSREIELHLTGNMRRYMWSINGLNFADAEPLELAFGERVRIILVNDTMMTHPIHLHGLWSELETGDPEYIPRKHTIIVQPGSRISYLVTADAKGRWAYHCHLLYHMPGMMREVRVI
>gi|302382775|ref|YP_003818598.1| copper-resistance protein, CopA family [Brevundimonas subvibrioides ATCC 15264]
MSIMRLDRRTFLRGAAAGGGLLGLQGLLPAWAQTGSAGLRSELPALVGPNIDLTVGHSPFSVGGRTGHAVTVNGLLPAPLLRLREGQNARFSVTNTLDEDTSIHWHGVLLPFQMDGVPGISFPGIRPRETFVYEFPVKQSGTYWYHSHSGLQEAMGHYGPIVIDPAGADPVAYDREHVLVLSDWSFMHPHEILAKLKKSPGYFNRQRTTLSGLLAGADGMSLEERRMWGQMRMDPRDISDVNGTTYTFLVNGHGPEENWTGLFRPGERVRLRIINASAMSIFNVRIPGLPMTVVQADGENVRPVEVDEFQISVAETYDVIVQPNEDRAYTIVSEAIDRSGMGRATLAPRLGMTAEVPPLREVPTLTMRDMGMGGMDHSGMAGMDHSGMAGMDDGAMSGMDHAAMGQTPAAAPASDMAGMGAMNMRDPDNAPADMAVGVGVDMIAMAPANRLGDRPLGLETVDHRVLVYTDLVSLQPNKDRRPPSRTMEIHLTGNMERFMWGFDGRKFSELVEPIRFERNERVRVTLVNDTMMGHPIHLHGHFFELVTGGPAGHQPLKHTVNVAPGSKVTFDLTADAPGDWAFHCHMLMHMHAGMFNVVTVRPMDGAA
>gi|77361934|ref|YP_341508.1| copper resistance protein A (CPx-type copper ATPase); putative laccase [Pseudoalteromonas haloplanktis TAC125]
MGFKKSLQHISKPRRRFVQGLIAGGVLAAFPTVLHAASSLAASTLTGTVPELSGKVIDLVIDESPVNFTGVVRMATTINGSIPAPTLRLKEGDDVTIRVTNNLAVPSSIHWHGIILPYQMDGVPGISFKGIMPGETFVYKFKLQQSGTYWYHSHSGFQEMTGMYGALIIEPREQDVISADNEHIIQLSDWTDDDPMELFRKLKIQGDVFNFNQPTVPEFFDDIATSGVANALQRREMWNQMRMSPTDLADLSASAMTYLMNGTAPMANWRGLFKAGEKVRLRFINGSSNTFFDVRIPELKLTVVQADGQNVEPVTVDEFRFGPGETYDVVVEPKNDAYTIFAQSMDRSGYAKGTLSVAANIDAPVPALDPVEWLAMRDMMGNMDHSAMPGMDHSAMGHASMDKTSMDQGAMDHSTMDHGAMAMDHSKHNMGKNPLAVPSQKVRHAKTEYGASVDMRVDTPRTNLDDPGIGLRNNGRRVLTLADLRSLDGIVDHQAPEAEIELHLTGNMERYSWSFDGLEFGKSTPVHMKHNQRVRVILQNDTMMTHPMHLHGMWSDLENDQGDVLVRRHTIMVQPAQRISFLTTPHDVGRWAWHCHLLFHMDAGMFREVVVS
>gi|300693547|ref|YP_003749520.1| CopA Copper-resistance transmembrane precursor, Cupredoxin domains [Ralstonia solanacearum PSI07]
MRMNHASGLLLPSLPRRRFVQGLAAGGVIAGLGLGGIAPSSAAAGATALGTAPVLRGTEFDLVIDETPVNFTGKPAMATTINGMLPGPTLRWREGDTVTLRVTNRLREPTSIHWHGILLPFQMDGVPGISFHGIAPGETFTYRFKVRQSGSYWYHSHSGFQEMTGVYGGLIIDPAGGDPIRADRDYTVLLADWTDEDPMRILSRLKTQSDYYNYHQPTVVDFFRDVANDGWQAALDKRRMWNQMRMSPTDLADLSAATLTHLTNGVTPAGNWTGLFSPGETVRLRFINGAGNTFYDVRMPGLKLKVVQVDGQDIEPVTVDEFRFGPGETCDVLVAPKDDAYTIFCQSMDRTGYARGTLAVRPGMQAAVPAPDKPQWLTMTDMMGDMGGMAGMSGMDHGGMTMMDAGDITPMAPMDTGGMTMMDGTGGTDDLRVPGKKVRHARTEYGPGTDMRVDTPRTNLDDPGIGLRGNGRRVLVLADQHTIGGPLDRRGPRREVEMHLTGNMERYTWSIDGVEYGRSTPIHFRYGERLRVILHNDTMMTHPMHLHGMWSELEAPDGRFLARRHTLPVQPAQRISFLVTADALGRWAWHCHLMLHMDAGMFREAVVS
>gi|66769955|ref|YP_244717.1| copper resistance protein A precursor [Xanthomonas campestris pv. campestris str. 8004]
MSFDPLSNGGLARRRFVHGLALGGVAAATGLWRSEARATPAYATPAVLRGGAAALQIGRMPVNLTGRARSAITVNQSLPAPTLRWREGDTVSVRVRNALADQFTSVHWHGLLLPANMDGVPGMSFDGIAPGQEYLYRFALRQSGTYWYHSHSMFQEQAGLYGAIVIDPLAPPPYRFDREHVVLLSDWTDLDPAALFRRLKQMPSHDNYAQRTVGDFVRDAREDGLRATLADRGMWGRMRMTPTDLSDVNANTYTYLLNGVAPAGNWTGLFKPGEKVLLRFINGSSMTYFDLRIPGLRMTVVAADGQYVHPVSVDELRIAAAETFDVLVEPIGQDAFTLFAQDMGRTGFACGTLAVRHGLQAPIPAQDPRAILTMQDMGHGDGMAHGAMHDMPAQHGASPADTHAGHTVQHDPSAHALQQHGHASASSRAPHHPASEDHNPLIDMRSNASAPRLDDPGVGLRNNGRRVLCYGDLHSLFDDPDGRAPGREIELHLTGHMEKFAWSFDGIAFASAEPLRLQYGERLRIVLVNDTMMQHPIHLHGMWSDLEDADGNFQVRKHTIDMPPGTRRSYRVRADALGRWAYHCHLLYHMEAGMMREVRVEA
>gi|21230052|ref|NP_635969.1| copper resistance protein A precursor [Xanthomonas campestris pv. campestris str. ATCC 33913]
MSFDPLSNGGLARRRFVHGLALGGVAAATGLWRSEARATPAYATPAVLRGGAAALQIGRMPVNLTGRARSAITVNQSLPAPTLRWREGDTVSVRVRNALADQFTSVHWHGLLLPANMDGVPGMSFDGIAPGQEYLYRFALRQSGTYWYHSHSMFQEQAGLYGAIVIDPLAPPPYRFDREHVVLLSDWTDLDPAALFRRLKQMPSHDNYAQRTVGDFVRDAREDGLRATLADRGMWGRMRMTPTDLSDVNANTYTYLLNGVAPAGNWTGLFKPGEKVLLRFINGSSMTYFDLRIPGLRMTVVAADGQYVHPVSVDELRIAAAETFDVLVEPIGQDAFTLFAQDMGRTGFACGTLAVRHGLQAPIPAQDPRAILTMQDMGHGDGMAHGAMHDMPAQHGASPADTHAGHTVQHDPSAHALQQHGHASASSRAPHHPASEDHNPLIDMRSNASAPRLDDPGVGLRNNGRRVLCYGDLHSLFDDPDGRAPGREIELHLTGHMEKFAWSFDGIAFASAEPLRLQYGERLRIVLVNDTMMQHPIHLHGMWSDLEDADGNFQVRKHTIDMPPGTRRSYRVRADALGRWAYHCHLLYHMEAGMMREVRVEA
>gi|188993169|ref|YP_001905179.1| Copper resistance protein A [Xanthomonas campestris pv. campestris str. B100]
MSFDPLSNGGLARRRFVHGLALGGVAAATGLWRSEARATPAYATPAVLRGGAAALQIGRMPVNLTGRARSAITVNQSLPAPTLRWREGDTVSVRVRNALADQFTSVHWHGLLLPANMDGVPGMSFDGIAPGQEYLYRFALRQSGTYWYHSHSMFQEQAGLYGAIVIDPLAPPPYRFDREHVVLLSDWTDLDPAALFRRLKQMPSHDNYAQRTVGDFVRDAREDGLRATLADRGMWGRMRMTPTDLSDVNANTYTYLLNGVAPAGNWTGLFKPGEKVLLRFINGSSMTYFDLRIPGLRMTVVAADGQYVHPVSVDELRIAAAETFDVLVEPIGQDAFTLFAQDMGRTGFACGTLAVRHGLQAPIPAQDPRAILTMQDMGHGDGMAHGAMHDMPAQHGASPADTHAGHTVQHDPSAHALQQHGHASASSRAPHHPASEDHNPLIDMRSNASAPRLDDPGVGLRNNGRRVLCYGDLHSLFDDPDGRAPGREIELHLTGHMEKFAWSFDGIAFASAEPLRLQYGERLRIVLVNDTMMQHPIHLHGMWSDLEDADGNFQVRKHTIDMPPGTRRSYRVRADALGRWAYHCHLLYHMEAGMMREVRVEA
>gi|78485914|ref|YP_391839.1| copper-resistance protein CopA [Thiomicrospira crunogena XCL-2]
MNTSNKRVQPQLGRRQFVKGIALSTISAAIGSHLPSAWAKEEFSAIGTGNLNPKQPVLIGPEFDLTISETPVNITGSPVKATLINNSLPAPTLVWREGETVTIRVKNTLSVDTSIHWHGIILPFQMDGVPGLSYDGIKPGETFTYQFTVQQHGTYWYHSHSKFQEQTGLYGALVVLPKKADPLDYDHDFVIQLSDWSDSAPDTIYSNIKKMGDYYNYSQRTVGDFWHEVKTYGFSKAWEKRKMWNQMRMTDRDLSDVTGATYTYLMNGLSPKAHWRTVIESGKKVRLRFVNSSAMTFFDVRIPGLKMTVVAADGNLVQPVEIDEFRIGVAETYDVIVEPDTSKQAYAIFAQAIDRSGFAIGSITSDPTQLADTPEMDPLPILSMTDMGMDMNSTSHPMNMDGEMKGMSHSSQSMDMSNGSQSMTPSDHNSMNGMKHNMSSMQQQDYGHALAMEKNQMGMDVSNIDHSKHAHGMDNMNVNLDDITIPMDMSPQLPQIKTPSAEGAQIGMRAMAPQYRLDDPGVGLRENGRKVLTYADLKNRFPTRHDPKPTKELVMHLTGNMERYMWSINGIPFEKAEPLNFQYGDRVRITFINDTMMNHPMHLHGVWSDLETGDENHIPRKHTVIVQPGSKISYRVTMDAKGDWAYHCHLLYHMMGMFRKVQIR
>gi|170729344|ref|YP_001774777.1| copper resistance protein A precursor [Xylella fastidiosa M12]
MNTVTFPSQGGIDRRRFLKGLALGGVVAGTGLWRLPVHAANPELPLLQRHTTPLELRIGQSSVNFTGRMRPAITVNNSLPGPVLRWRQGDTVQIHVTNTLPDVMTSIHWHGIVLPSNMDGVPGMSFDGIAPGEHYLYRFQLHQSGTYWYHSHAMFQEQAGLYGALIIDPLEPPPYRADREHILLFSDWTDLDPAALFRRLKKMSSYDNTYQRTVRDFFHDIRRDGLRTTLADRRMWGRMRMTPTDLSDVNAHTYTYLLNGTTPAGDWTGLFRPGEKVLLRLINGSAMTYFDVRIPGLKLTVVAVDGQYVHPVTVDELRIALAETYDVLIQPHGQDAFAIFAQDMGRTGYACGTLAVRPGLHAPLPALDPRPRLTMQDMGHRMTHGQHESRASEMADMPGMTHPGRLGDHASHANQPPAQTPHGSHSLPADRTAPRHPASEQNNPLVDMHVDAPQPRLNDPGIGLRDNGRHVLTYADLHSLFDDPDGREPGREIELHLTGHMEKFAWSFDGIPFASAQPLRLNYGERVRIVLVNDTMMAHPIHLHGLWSDLEDANAAFQVRKHTIDMPPGTRRSYRVRADALGRWAYHCHMLYHMESGMMREVQVRP
>gi|261854899|ref|YP_003262182.1| copper-resistance protein, CopA family [Halothiobacillus neapolitanus c2]
MPIKSAFQANTRPINSSRRIFIQGLVAGGVMAALGLNPAEAATINGRRQPPSLRGTEFDLVIDERPVNFTGQPRTAMTINGSIPGPTLRWREGDVVTLRVTNRLKVSTSLHWHGIILPFEMDGVPGLTYEGIAPGTTFTYRFRVAQSGTYWYHSHTGFQEQNAVYGAIVIDPAQSDRVAYDQDHVVMLNDWTDASPDFIFNRLKTADGYYNYVKPDLMDLIRQSEKMGFGKAVEDRLMWDKMRMSPRDLLDVTGATYTYLMNGNTPAGDWTALFRPGERIRLRFINGSSMSYFDVRIPGLKMTVVAADGQDVHPVTVDEFRIGVAEIYDVIVEPVADQAYCIFAQSLDRSGYARGTLTPHVDLRAPIPPMDPVPTLSMADMGMAMSGMDMGDTDMSAMHMGNHAKDNSGVGSMGGMDMSQQKPMAGMTHDQTSQHGTSGMKMDNHAMKGMADRQPDGAAHGAMSHNPMDLPGLHNRNLKDGTLKIDWHPKTEHGVGVGMRAQQVSMSLSDPGAGLRNNGRKVLTYGDLRGIDGPISQQEPARGIELHLTGNMDRYIWGFNGVSYRDAAPIELKYGETVRIVLINDTMMNHPIHLHGMWSELENDRGEYLARKHTLSVAPGHAISYRVNANAIGRWAYHCHLLYHMNAGMFREVRVV
>gi|134094767|ref|YP_001099842.1| copper resistance protein A precursor like [Herminiimonas arsenicoxydans]
MSARSTMSVSRRRFVQGLAAGGVLLGVSAPLRHVLAQDVIASGTAAPVLRGNQFDLVVAESPVNFTGKAAIATTINGTLPAPTLRWKEGETVTIRVTNRLAVPTSIHWHGIILPFQMDGVPGISFNGIAPGETFTYRFKVQQSGTYWYHSHSGFQEQTGMFGAIIIDPAQGKDIAADREHVLLLSDWMDDDPMTVLGRLKKQGDYYNYGQLTAGGFFNDVSKDGWKAALSKRKMWNEMRMNPTDMGDLSAAVLTFLTNGITPAGNWTGLFQKGEKVRLRCINGSGNTFYDVRIPGLKLKVVQVDGVNIEPISVDEFRFGPGETCDVVVEPKDDAYTIFSQTMDRTGYALGTLAVKPGLRAPVPAIDKLEWLSMEDMMGDMSNMAGMDHGAMNMGGMSMDKMDMSGMSSMEGDSMAQMPNMAGMDHSAMGMQHGGMAMDHSKHAANADPLKTPSKKPRHASTEYGASTDNRIDSPRTTLNDPGVGLRNNGRRVLTLADMHTIGGPLDPRGPGREIELHLTGNMERYTWSFDGLEFGKSSPVHFKYGERVRVILQNDTMMTHPMHLHGVWSELETPEGEFLARRHTIPVQPAQRISFLVTADALGRWAWHCHLMMHMDAGMFREVIIA
>gi|21244355|ref|NP_643937.1| copper resistance protein A [Xanthomonas axonopodis pv. citri str. 306]
MSFDPPFSHGSTASGLSRRRFVQGLALGGIAASGLWRNDARAAAQANTPVLRGSSQSLQIGRLPVNFTGRPRSAITVNQSLPAPTLRWREGDTVSVRVRNALTDQPTSVHWHGLLLPANMDGVPGMSFDGIAPGQEYHYRFALRQSGTYWYHSHSMFQEQSGLYGAIVIDPLVPPPYRHDREHVVLLSDWTDLDPAALFRRLKQMPSHDNYAQRTVGDFLRDARDDGLRATLADRGMWGRMRMTPTDLSDVNANTYTYLLNGVAPAGNWTGLFKPGEKVLLRFINGSSMTYFDIRIPGLRMTVVAADGQYVHPVSVDELRIAAAETFDVIVEPLGQDAFTLFAQDMGRTGFACGTLAVQHGLQAPIPALDPRAILTMQDMGHGDGMDHALPAMHGAPGMLAAHGMHTMHSHDDAKAHDKAPHHSASETGNPLIDMRSNATAPRLDDPGVGLRDNGRRVLCYADLHSVFDDPDGREPGRDIELHLTGHMEKFAWSFDGIAFASAQPLQLQYGERLRIVLVNDTMMQHPIHLHGMWSDLEDAHGNFQVRKHTIDMPPGTRRTYRVRADALGRWAYHCHLLYHMEAGMMREVRVEA
>gi|78486454|ref|YP_392379.1| copper-resistance protein CopA [Thiomicrospira crunogena XCL-2]
MNTSNKSVQPQLGRRQFVKGIALSTISAAIGSHLPSAWAKEEFSAIGAGNLNPKQPVLIGPEFDLTISETPVNITGSPVKATLINNSLPAPTLVWREGETVTIRVKNTLSVDTSIHWHGIILPFQMDGVPGLSYDGIKPGETFTYQFTVQQHGTYWYHSHSEFQEQTGLYGALVILPKKADPLDYDHDFVIQLSDWSDSAPDTLYSNIKKMGDYYNYSQRTVGDFWHEVKTYGFSKAWEKRKMWNQMRMTDRDLSDVTGATYTYLMNGLSPKAHWRTVIESGKKVRLRFVNSSAMTFFDVRIPGLKMTVVAADGNLVQPVEIDEFRIGVAETYDVIVEPDTSKQAYAIFAQAIDRSGFAMGSITSDPTQLADSPEMDPLPILSMTDMGMEMDMGSTSHPMNMDGEMEGMNPSSQPMNMNTDSQRMTPSDHNSMNGTKHDMSSMQQQDYGHALAMEKSQMGKDVSNVDHSKHSHGMENMNVNLDDITIPMDMNPQLPQIKTPSAEGAQIGMRAMAPQYRLDDPGVGLRENGRKVLTYADLKNRFPTRHHPKPTKELVMHLTGNMERYMWSINGIPFEEAEPLNFQYGDRVRITFINDTMMNHPMHLHGVWSDLETGDENHIPRKHTVIVQPGSKISYRVTMDAKGDWAYHCHLLYHMMGMFRKVQIR
>gi|188578689|ref|YP_001915618.1| copper resistance protein A [Xanthomonas oryzae pv. oryzae PXO99A]
MSFDSPCSDASSSNGLSRRRFVQGLALGGIAVAGGLWRRDARAATPANTPVLRGSSQSLQIGRMPVDFTGRTRPAITVNQRLPAPILRWREGDTVSVRVRNALTDQPTSVHWHGLLLPANMDGVPGMSFDGIAPGQEYHYRFALRQSGTYWYHSHSMFQEQAGLYGAIVIDPLTPPPYRHDREHVVLLSDWTDLDPAALFRRLKQMPSHDNDAQRTVGDFLRDARDDGLRASLADRGMWGRMRMTPTDLSDVNANTYTYLLNGVAPAGNWTGLFKPGEKVLLRFINGSSMTYFDIRIPGLRMTVVAADGQYVHPVSVDQLRIAAAETFDVIVEPLGQDAFTLFAQDMGRTGFACGTLAVQHGLQAPIPALDPRAILTMQDIGHGDGMGHGDHAMHGDGTTQGDAHAAHAMAMPMPEMHGHGGGNTQTKTPHQPASEDGNPLIDMRSNATAPRLDDPGVGLRDNGRRVLCYADLHSVFDDPDGREPGREIELHLTGHMEKFAWSFDGIAFASAEPLRLQYGERLRIVLVNDTMMQHPIHLHGMWSDLEDADGNFQVRKHTIDMPPGTRRTYRVLADALGRWAYHCHLLYHMEAGMMREVRVEA
>gi|295689899|ref|YP_003593592.1| CopA family copper-resistance protein [Caulobacter segnis ATCC 21756]
MRRSSATFDRRRFLQSLTVLGGGATLAGLLPGWARAADAPGRAPPALSGEDIKLTIGHTPITVDGKSAHAVTINGTVPGPLIRLKEGQHVRLSVTNGLDEETSIHWHGLLVPFQMDGVPGVSFPGIKPGETFVYEFQVRQSGTYWYHSHSGLQEQMGHYGPIIIDPAGADPVAFDREHVVVLSDFSQLHPHQIFTKLKQQSGAFNYQRQTIAGLLAGKDQTLAERLDWAKILMDPTDISDVTGAAYTFLVNGHGPQDNWTALFSPGERVRLRFINAAAQSVFNVRIPGLRMTVVAADGQHVRPVEIDEFQIGNAETYDVIVQPTEDKAFTIVSESVDRSGLGRATLAPRLGMSAEVPPLRERPLTTMRDMGMDMSGMQMGAMDHGSMDMPAMDHAAMGHGAMTASPAPGMAPPRQRGGDVMGKMDMGGMDMSMRNSDNAPQVRLGPGVQTIAPMPMDRTGEPGQGLESVGHRVLVYRDLVALEPNADTRAPERSLEIHLTGNMERFMWGFDGRKFSERPPPYAFRHGERVRVTLVNDTMMAHPIHLHGHFFELTFGPAGHLPRKHTVIVLPGGRASFDFTAETGDWAFHCHMLYHMHAGMFQVFSVRDTQPEGAR
>gi|84622343|ref|YP_449715.1| copper resistance protein A precursor [Xanthomonas oryzae pv. oryzae MAFF 311018]
MSFDSPCSDASSSNGLSRRRFVQGLALGGIAVAGGLWRRDARAATPANTPVLRGSSQSLQIGRMPVDFTGRTRPAITVNQRLPAPILRWREGDTVSVRVRNALTDQPTSVHWHGLLLPANMDGVPGMSFDGIAPGQEYHYRFALRQSGTYWYHSHSMFQEQAGLYGAIVIDPLTPPPYRHDREHVVLLSDWTDLDPAALFRRLKQMPSHDNDAQRTVGDFLRDARDDGLRATLADRGMWGRMRMTPTDLSDVNANTYTYLLNGVAPAGNWTGLFKPGEKVLLRFINGSSMTYFDIRIPGLRMTVVAADGQYVHPVSVDQLRIAAAETFDVIVEPLGQDAFTLFAQDMGRTGFACGTLAVQHGLQAPIPALDPRAILTMQDIGHGDGMGHGDHAMHGDGTTQGDGTTQGDAHAAHAMAMPMPEMHGHGGGNTQTKTPHQPASEDGNPLIDMRSNATAPRLDDPGVGLRDNGRRVLCYADLHSVFDDPDGREPGREIELHLTGHMEKFAWSFDGIAFASAEPLRLQYGERLRIVLVNDTMMQHPIHLHGMWSDLEDADGNFQVRKHTIDMPPGTRRTYRVLADALGRWAYHCHLLYHMEAGMMREVRVEA
>gi|58580379|ref|YP_199395.1| copper resistance protein A precursor [Xanthomonas oryzae pv. oryzae KACC10331]
MAVIGPARALRGFSQLCDASVLTMERTGDVMSFDSPCSDASSSNGLSRRRFVQGLALGGIAVAGGLWRRDARAATPANTPVLRGSSQSLQIGRMPVDFTGRTRPAITVNQRLPAPILRWREGDTVSVRVRNALTDQPTSVHWHGLLLPANMDGVPGMSFDGIAPGQEYHYRFALRQSGTYWYHSHSMFQEQAGLYGAIVIDPLTPPPYRHDREHVVLLSDWTDLDPAALFRRLKQMPSHDNDAQRTVGDFLRDARDDGLRATLADRGMWGRMRMTPTDLSDVNANTYTYLLNGVAPAGNWTGLFKPGEKVLLRFINGSSMTYFDIRIPGLRMTVVAADGQYVHPVSVDQLRIAAAETFDVIVEPLGQDAFTLFAQDMGRTGFACGTLAVQHGLQAPIPALDPRAILTMQDIGHGDGMGHGDHAMHGDGTTQGDGTTQGDAHAAHAMAMPMPEMHGHGGGNTQTKTPHQPASEDGNPLIDMRSNATAPRLDDPGVGLRDNGRRVLCYADLHSVFDDPDGREPGREIELHLTGHMEKFAWSFDGIAFASAEPLRLQYGERLRIVLVNDTMMQHPIHLHGMWSDLEDADGNFQVRKHTIDMPPGTRRTYRVLADALGRWAYHCHLLYHMEAGMMREVRVEA
>gi|152982934|ref|YP_001353413.1| copper resistance protein A [Janthinobacterium sp. Marseille]
MILFIKNLFPLVRRLSYMSARSTMSVSRRRFVKGLAAGGVLLGVSTPLRHVLAQDVIASGTAAPVLKGTQFDLVVAESPVNFTGKPAIATTINGTLPAPTLRWKEGETVTIRVTNRLAVSTSIHWHGIILPFQMDGVPGISFNGIAPGETFTYRFKVQQSGTYWYHSHSGFQEQTGMFGAIIIDPAEGKDIAADREHVLLLSDWMDDDPMTVLGRLKKQGDYYNYGQLTAGEFFSDVSKDGWKAALSKRKMWNEMRMNPTDMGDLSAAVLTFLTNGITPAGNWTGLFQKGEKIRLRCINGSGNTFYDVRIPGLKLKVVQVDGVNIEPISVDEFRFGPGETCDVVVEPKDDVYTIFSQTMDRTGYALGTLAVKSGLRAPVPAIDKLEWLSMEDMMGDMSNMAGMDHGAMNMGGMSMDNMDMSGMSSMEGDSMAQMPNMAGMDHSAMGMQHGGMAMDHSQHAANSDPLKIPSKKPRHASTEYGASTDNRIDSPRTSLSDPGVGLRNNGRRVLTLADMHTIGGPLDPRGPGREIELHLTGNMERYTWSFDGLEFGKSSPVHFKYGERVRVILQNDTMMTHPMHLHGVWSELETPEGEFLARRHTIPVQPAQRISFLVTADALGRWAWHCHLMMHMDAGMFREVIIA
>gi|114328694|ref|YP_745851.1| multicopper oxidase PcoA [Granulibacter bethesdensis CGDNIH1]
MRNTEGSGLIRPDRRRVLRACGAALLTAAAGGCAAPAPAPEATAEGMPELRGSRFALNVARYSVRRGGRHASATLVNASLPGPVLRMREGDEVAIAVTNTLDEPTSIHWHGLRVPASMDGVPGLSFGGIPAGETFTYRFPLKQSGTYWYHGHSGFQEATGLYGALIIAPHGAVPDYDRDYVVMLNDWSDLAPESIVSTLKFQSDAYNFRQRTLGTFIADARQKGLHQAVSDRLAWGKMRMGPTDISDVSGNAYAYLLNGRAVDDHWHGLFRPGERVRLRFINAASMTNFDIRIPGLVMTVVEADGNAVRPVMVDEFRIGVAETYDVLIQPGNAAYTIFAQSQDRTGYARGTLAPHPDMDGLVPPMDPRPLRTMKDMGMGDMDMNHMDMGDMGAGMEHHGMAAHDAENPGTDGMAHPPPEAVSSPASSAPAHHHAHSMEGMEGMEEMDGMDMPDMPMHHMPMHHGGSVHDGAMHADHAAPVSVPGNTAPSLPAPLKQTGPHPVPVTVYRTPQVGELGVGSLAPMPVSRLHEAGSGLDDNGRRVLRYTDLRAARPAPPGREPDREILLHLTGNMERYIWGFNGQKFSHAPSIRLRLGERVRFILINDTMMEHPIHLHGLWSELENGTGADRPFKHTILVKPGERLTTCVDADTPGLWAFHCHLLYHMELGMFRTVVVS
>gi|256822516|ref|YP_003146479.1| copper-resistance protein, CopA family [Kangiella koreensis DSM 16069]
MDKPIKQDRRRFIKSVVGAGAVFALARIVPTWANPTGRSYGDKIKLDSVVDLHIHQEEMSIGGQVGRPITINGSMPGPLIRLKEGQRARLNVTNALDEDTSIHWHGIILPENMDGVPGVSFPGIKPGETFHYEFDVKQNGTYWYHSHSGLQEQLGHLGPLVIDPADEDLGADREHVIILSDWTFEDPYEVFRNLKVAEGYYNYQQRTLSDTLNDIRRQGLGKTWEERAMWNRMRMSSRDLLDVTASSYTYLMNGLDNESNWTALYKPGEKIRLRVINGSAMSFFDFRIPGLEMTVVSADGQPVKPVTIDEFRIGVAETYDVIVQPKGGKAYTLFAESMDRSGYVRGTLATELGLEAAVPELRPVPERDMAAMGMSHEKDDINMDFSERSQSSMTSHHQKHEDHGKKMAKRASPPSAPDLDFKHAEDEHGSGAAMIARNPVSRLNEAGVGLDGVSHRVLVYGDLIGAHSWPDEREPAREIELHLTGNMERYMWSFDGVKFTEVDGPVKFSYGERLRLIMVNDTMMEHPIHLHGMWMELENGQYPRPRKHTMSLKPSEIVSLLISADSRGSWAFHCHLLYHMKAGMFRVVNVS
>gi|153007104|ref|YP_001381429.1| CopA family copper resistance protein [Anaeromyxobacter sp. Fw109-5]
MSEAPGAHESNPRGGITRRRFVQCVAQAGAAVSLGLAPGREARARPAGATGAPPVLDASAGPIDLRVERTRVEIGGRRGEAVTLNGVLPAPLLRFQEGREAVIRVLNTLDEDTSIHWHGVLVPNAMDGVPQVNFPGIRPGETFVYRFPVRQYGTYWYHAHSAFQEQLGHYGPLVIEPRRGSPFTWDREHVVLLSDWTFEDPHRIFAKLKKQPDYYNFQKRTVGDFFRDLGRKGLGATLRDRAEWGRMNMNPTDLADVTGATYTYLVNGIAPDGGWTASFRPGERVLLRFINASASTFFDVRVPGLAMKVVEVSGQWVEPVDTEEIRIAIAETYAVLVEPSEDRAYAIFAEALDRSGFAQATLAPRAGLRPPTPERRRRALLTMADMGMAHGAMGGMEGMQEGGRGHGGERAGGAAHAGHAAAASAGPRPPGALPEPRPHGPDSHGPGNAAIPMMTRSRLEEPGIGLGDDGRAVLTYAALRAREPRPDFRAPDREIELHLTGNMERFMWSIDGVKYSDAEPIRVRPGERIRLTLVNDTMMNHPMHLHGMWMELENGHGERIPRVHTVNVKPAERMSLLFTADAPGPWAFHCHVLYHMEAGMFRVVQVSERGATEPARREERGAEEPGHDHG
>gi|294010476|ref|YP_003543936.1| putative multicopper oxidase [Sphingobium japonicum UT26S]
MISALDRRQFLRGAALAGGGAALSAWLPAWAQTISPGMRPTLPTVSGEDITLTIARQSMTIDGRKFRAIGLNGTVPAPLIRLREGQRVRLNVINQLEEDSSIHWHGLILPANMDGVPGVSFPGIKPGSNYLYQFSVVQSGTYWYHSHSGLQEQEGHYGPIIIDPAGADPVAYDREHVIVLADHSALSPQAIFRRLKVNPGHFNFQRQTLAGLLSGKDQPLKDRLDWGQMRMDPADISDVTGSTYTYLVNGHGPMDNWTALFTPGERVRLRVINASAMTTFNVRIPGLPLSIVQADGQNVMPVTVDEFQIGVAETYDVIVTPAEDKAYTLVGEAIDRSGMARATLAPRAGMAGEVPPLRKRPLADMKDMGMDMSSMPGMEGMDMSGGAMRGVDPTAEKNASARLATGAAAAMATMDNSAMAGMDHSGMDHSAMSGMDHGAMGADGQMAGMDHGGHAMDSMKMRDFSNAPQVKRDPSVQTISPMPVDRTGEPGQGLADVGHKVLVYRDLMALDRNPDVRAPSRSIDIHLTGNMERFMWSFDGEKMSDHHEPIPFIEGERVRVNLINDTMMGHPIHIHGHFFELVTGHGDHAPRKHTVIVQPGGKVTWDFTADAVGDWAFHCHLLYHMHAGMMRVVSVRPKGDA
>gi|74317342|ref|YP_315082.1| copper-resistance protein CopA [Thiobacillus denitrificans ATCC 25259]
MNPHSRFLPATPNLPRRRFLQGLAAGGILLGAPSLILPASAREAGTAAGSAPVLSGTEFDLTIAETAVNFTGKPRMATTINGSIPGPTLRLREGDTVTIRVHNRLTEDTSIHWHGILLPFEMDGVPGISFKGIPPGQTFTYRFKVKQTGTYWYHSHSGMQEQTGMYGTIIIDPARGNSVGADRDYVVQLSDWTDEHPMRVLHKLKVQGDYFNFNQPTAGDFFRDVSKEGLKAAIDKRRMWNEMRMSPTDLADVSAHTYTYLMNGAAPAGNWTGLFRPGGKVRLRFVNSAAMTFFDVRIPGLKMTVVQTDGQDVEPVTVDEIRIGVAETYDVIVSPKDEAYTIFAQSMDRTGFARGTLATRAGLVAAVPSPDKPVALEMQDMMGDMTGLARAHHARTEYGPSVDMRVDTPRTDLDDPGVGLRDNGRRVLTYDHLHSVGGPLDARGPGREIELHLTGNMERYAWSIDGVEFEKSTPVHFRHNERLRVVFVNDTMMTHPMHLHGMWSELESPEGKFQVRKHTIAVQPAQRVSFLVTADALGRWAWHCHLGLHMDMGMFREVVVA
>gi|16125216|ref|NP_419780.1| copper-binding protein [Caulobacter crescentus CB15]
MVRVLEYGSVMTAFDRRTLLQGALSLGAAGLLPGWATAAGGERSPPALSGEEIKLTVGHTMAKIDGKAGHAVTVNGAIPGPLIRLKEGQNVRLSVTNTLDEDTSIHWHGLLVPFQMDGVPGVSFPGIKPGETFTYEFPIRQSGTYWWHSHSGLQEQMGHYGPMIIDPAGEDPVAYDREHVVVLSDWSFLHPHELFRKLKVSAGHFNRQKQTVAGLLKGQDQSLKDRVAWGQMRMDPTDIADVTGSVYTYLMNGHGPGDNWTGLFAPGERVRLRFINAGAMTIFNVRIPGLSLEVVGTDGQLVSPVAVDEFQIAPAETFDVIVRPTEDKAFTLVAEASDRSGMARGTLAPRLGMTAAVPPLRRRPLANMKDMGMGNMHHGMDMPGMDMSMRAQSNAPNVPLTPGVQTISPMPMDRMVEPPQGLEDAGHRVLTYADLASLYPPKDSRAPGRTIEIHLTGNMERFMWAFDGEAFGPLKKPIAFQRDERARVVLINDTMMAHPIHLHGHFFELVNGQERQPLKHTVNVAPGGKVAFDLTADEPGDWAFHCHMLLHMHAGMFNVVTVRPLDGAAA
>gi|221233952|ref|YP_002516388.1| multicopper oxidase PcoA [Caulobacter crescentus NA1000]
MVRVLEYGSVMTAFDRRTLLQGALSLGAAGLLPGWATAAGGERSPPALSGEEIKLTVGHTMAKIDGKAGHAVTVNGAIPGPLIRLKEGQNVRLSVTNTLDEDTSIHWHGLLVPFQMDGVPGVSFPGIKPGETFTYEFPIRQSGTYWWHSHSGLQEQMGHYGPMIIDPAGEDPVAYDREHVVVLSDWSFLHPHELFRKLKVSAGHFNRQKQTVAGLLKGQDQSLKDRVAWGQMRMDPTDIADVTGSVYTYLMNGHGPGDNWTGLFAPGERVRLRFINAGAMTIFNVRIPGLSLEVVGTDGQLVSPVAVDEFQIAPAETFDVIVRPTEDKAFTLVAEASDRSGMARGTLAPRLGMTAAVPPLRRRPLANMKDMGMGNMHHGMDMPGMDMSMRAQSNAPNVPLTPGVQTISPMPMDRMVEPPQGLEDAGHRVLTYADLASLYPPKDSRAPGRTIEIHLTGNMERFMWAFDGEAFGPLKKPIAFQRDERARVVLINDTMMAHPIHLHGHFFELVNGQERQPLKHTVNVAPGGKVAFDLTADEPGDWAFHCHMLLHMHAGMFNVVTVRPLDGAAA
>gi|114799240|ref|YP_760413.1| CopA family copper resistance protein [Hyphomonas neptunium ATCC 15444]
MFTRRSLLRTAAAGGVLAASTSLLPAWARSANAGNTGIFETRGNAFDLTIGHSAVKIAGRSGHAITINGTLPGPLIRFREGEKVTLKVNNTLDEDTSIHWHGLLVPFHMDGVPGVSFPGIKPKSTFTYEFAVPQSGTYWYHSHSGLQEQLGHYGPLIIDPAGADPVEADREYVLVLSDWTFEHPHKVFARLKKDAAVYNFQQRTVGDFLKDAREDGLGTALADRTSWGAMRMSPTDISDVTASVYTYLINGHATRDNWTAIFNSGERIRLRIINASAMTIFNFRIPGLPMTVVAADGLNVQPVETDEFQIGVAETYDVIVSPTRARPFALVAESIDRSGQVVATLAPEAGLVATAPLLREPPVLTHRDMGMDMASMDHGSMAGMDHSAMPGMDHGAMDMAVSVPQGHEHRMGAGVDNVAMVQVSRIDEPGLGLESVPHRALRYSQLRSLTPNPDTRAPGREIEIHLTGNMERYMWSFDGVKLSEVTGPIIFHEGERLRVTLVNDTMMTHPIHLHGMFFDLVVGDTDHKPRKHTVTVKPAERLSFDVTADHVGDWAFHCHLLFHMHAGMMQVVSVLPRSAAAGMDAPHRDHMTSSTLPTDEPPPKEAPMTGMSHEGHR
>gi|295690685|ref|YP_003594378.1| CopA family copper-resistance protein [Caulobacter segnis ATCC 21756]
MTAFDRRSLLRGALGLGALGLLPAWARASEGTRSPAALSGEEIKLSIGHVMPRIDGRTGHGVAINGTIPGPLIRLKEGQNVRIAVTNNLDEDTSIHWHGLLVPFQMDGVPGVSFPGIKPGETFTYEFPVRQSGTYWWHSHSGLQELSGHYAPMIIDPAGEDPIPFDREHVVVLSDWSFRHPHELFRKLKAQAGYFNQQKQTVAGLLRGEDQSLKDRIEWSKMRMDPTDILDVTGSTYTYLVNGHGPADNWTGLFSPGERVRLRIINSAAMTTFNVRIPGLALEVVAVDGQPVSPVSVDEFQTAPAETYDVIVRPSEDKAFTLVAEASDRSGLARATLAPRLGMSAPVPPLRKRPLATMKDMGMGNMAHGMDMPGMDMSMRSQANAPNVPLTPGVQSISPMPMDRMAEPPQGLEDVGHKVLTYADLANLNEPTDKRPPGRTVEIHLTGNMERFMWAFDGQPYGPDRKPYAFARGERARVVLINDTMMAHPIHLHGHFFELVNGQERQPLKHTVNVAPGSRTAFDLTADEPGDWAFHCHMLLHMHAGMFAVVTVRPLDGEAA
>gi|240141764|ref|YP_002966243.1| copper resistance protein copA [Methylobacterium extorquens AM1]
MPLRHPASLRQTPCGYRHAWVMRALPQSGFLCRCGDSGVAADRGSPSRASNRIVEGNVPMLSRRALLARGAALGSAAALSPMLPAWARSGTRGVPPTLPTLSGRDIALEIGHMPFTVGGRTGRAIAVNGTVPAPLLRLREGETFRIAVTNTLDEVASIHWHGFLIPFQMDGVPGVSFPGIRPHETFVYELPIKQSGTYWYHSHSGLQEQVGLYGPIIIDPATPDPVAYDREHVLVLSDWSFMAPERIITQLKQEQGHFNRNNLTAAGLFSDDPAQQMSLEDRVKWAKMRMDPTDISDVTGAIYTYLINGHGPAENWTGLFRPGERVRLRVINSSAMTVFHVRIPGLRMTVVNADGENVRPVPVDEFQISVAETYDVIVQPTENRAFTIVAEAVDRSGTGRATLAPRLGMSAPVPPLRSRPLLGMDDMGMAGMGSMGSGGMSGMDHGSMAGGSMAGMGHAAKARGGAMKGGGSMAGMGHGAMPGGGSMGSMNMDMDMRNPANVPPNVDVGVGVDMVAPEPQDRTGNPGLGLENAGHKVLTYRDLIALKPNPDRRRPSRTLEINLTGNMYRFMWSFDGRKFSDGVEPIRFARNERVRVTMVNNSMMQHPMHIHGHFMELVNGHPGHHPLKHTINVLPGSKVTFDITANNPGDWAFHCHLLLHMHAGMFNVVTVRPLDREPA
>gi|167646314|ref|YP_001683977.1| CopA family copper resistance protein [Caulobacter sp. K31]
MMTQFDRRQLLRGAAAVGAGLATGALLPTWAQSATPGLVSTLPTVSGQDIKLTIGHAPVTIDGKMGHAVTINGTVPGPLIRLKEGQTVRLSVTNTLDEETSIHWHGLLVPFQMDGVPGVSFPGIPPGETFVYEFPVKQSGTYWYHSHSGLQEAEGHYGPLVIEPAGPDPVAYDREHVIVLSDFSFMHPHLIFKRMKQQAGVFNYQKQTLSSLMAGNDQTLQERMEWGKMRMDPTDISDVTGAVMTFLVNGHGPADNWTGLFTPGERVRLRFINTAAQMMFNVRIPGLKLTVVAADGQTVRPVEVDEFQIGNAETYDVIVQPTEDKAFTLVAEAVDRSGMARATLAPRAGITAPVPPLRERPLATMKDMGMDMGNMDMGGMDMSSPGAMQGMDHAAMGHEMAGMSPPPGMAAPKPRGSDAMGDMGGMKMSMRDGANAPQIKLGPGVQTIAPMPMDRTGEPGQGLESVGHRVLVYKDLVALTQNPDVRAPTRALEIRLTGNMERFMWGFDGQKFSETTKPYAFEKNERVRVTLVNDTMMAHPIHLHGHFFELTHAPVGYGPRKHTVIVLPGGKVSWDFTADPGDWAFHCHMLYHMHAGMFQVFSVRPLEGAAA
>gi|197104518|ref|YP_002129895.1| copper-resistance protein A [Phenylobacterium zucineum HLK1]
MRARASDLDRRKLLKGAAALGGGAALAGLLPGWAQSAAAGLPALTGEDIRLTAGHFPHRVEGRVGHAVGINGTVPAPLIRLKEGQNVRLHLTNNLAEDTSIHWHGLLLPFEMDGVPGVAFPGVRPGETFTYEFPVIQSGTYWYHSHSGLQEPMGHYGPIIIDPAGPDPVAYDREHVVVLSDFSFVHPHTIFRRMKAQGGVFNFQKQTVAGLLAGRDQTLAERLEWAKMRMDPTDISDVTGAVYTYLINGHGPADNWTALFRPGERVRLRFINAAAQTIFNVRIPGLKLTIVAADGQDVRPVAVDEFQIGNAETYDVIVTPADDRAFALVAEAVDRSGMALATLAPRAGMRAEAPPLRERPLGTMKDMGMDMSAHGGGHGAGHAAPAAADPHAGHGSGGHAGHAMAAAAAPVPGMAPPRVRGSDVMGHEMDMLDFSKAPQVEPGPGVQSIAPMPQDRTGEPGQGLESVGHRVLVYTDLEALHPNPDTRPPERALEIRLTGNMERFMWGFDGKKYSDGPPPYTFRTGERVRVTLVNDTMMTHPIHLHGHFFELVHAPVGRLPRKHTVNVAPGGKVTFDFTAEAGDWAFHCHMMFHMHAGMFQVFAVRDGAAA
>gi|87200152|ref|YP_497409.1| copper-resistance protein CopA [Novosphingobium aromaticivorans DSM 12444]
MYSFALNRRTLIRSAALGGGGLALSAVLPAWARSGTSGLGVPMAEVSGEQIALSIGHASLRVGGRDGHAIGINGATPGPVIRLKEGQKVRLAVNNTLKEETSIHWHGLLVPFQMDGVPGVSFPGIKAGQTFVYEFPVRQSGTYWYHSHSGMQEAMGMYGAIVIDPAAPDPIAYDREHVIMLADWSFMHPHTQLRKLKAQPGYFNLQKQTLSGLLAGKDQSASERRMWAGMRMDPTDISDVTGATYHFMVNGHDSAANWTGLFAPGERVRLRIINAAAMTNFNVRIPGLAMTVVAADGQNVQPVETDEFQIGIAETYDVIVVPRADEAYGFIAEAIDRSGQVRATLAPRLGMVAPIPAIRERPLLSMQDMGMGDMAAPGADASATDHAAMGHAMPGMDHGSMKMRDPAVAPQVKMGPGVATLSPMPMDRTGERPTGLEKVDHRVLTYRDLKALPPNADKRTPSREIDIHLTANMERYMWSFDGVKFSENTEPIAFRHMERVRVNLINDTMMPHPIHLHGHFFELVTGNPGHHPLKHTVNVLPGGKVSFDLTADELGDWAFHCHMLLHMMSGMFRVVTVRHEEDAA
>gi|110834224|ref|YP_693083.1| copper resistance protein A precursor [Alcanivorax borkumensis SK2]
MNSRLGSVLLSLLMSASVMAGEYNLTVDRVEIDTGDFVKDGIGYNGASPGPVMRFKEGENVKINVTNNLDEMTSIHWHGLILPFDQDGVPGISFPGIKPGETFTYEFPIQQAGTYWFHSHSGFQEPDGAYGSIVIEPEGREPFRYDREYVVQLTDKHPHSGDRIMRNLKMMTDYYNRDQQTVGEFFSDVSENGFMNTVRDRMAWGGMRMMKADVEDVHGFTGLINGKGPDQNWTGLFEPGERIRLRFINSSAMTYFDIRIPGLDMTVVQADGNNVQPVSVDEFRIGVAETYDVIVRPKDEQAYTIFAESMGRSGYARATLAPEKGMEGSVPPMREPARLTMADMSGMPGMDHGSMSGMDHGNMDMSSSGDMSGMDHSNMGSMDHSNMEGMDHSNMKDMDHSGMSGMDHGSMAMGTEEKSDPFYAKGSGLMPKAANGGKFLSYADLKAQDPLYEVREPTREIELRLTGNMERYTWSINGVKYEDADPIRLKYGERVRFKFVNETMMTHPMHLHGMWSILDVGAGQWNPIKHTVSVQPGTTVYMETEVDAPGQWAFHCHLSYHAAAGMFRKVIVEGGPESTQAKTDVIAKDGGEV
>gi|126642959|ref|YP_001085943.1| copper resistance protein A precursor [Acinetobacter baumannii ATCC 17978]
MAAVKEYDLTIAEQTVNITGKPLKRITVNGKFVAPLLEFEEGDDAVIRVHNKLKNQDSSIHWHGLILPGIMDGVPGFNQFDGIAPNKTYEYKFKVRQNGTYWYHSHSKGQEQDGLYGPLVIYPKNKVPLSAGEKADRDYVVLLSDFHNSTSGQIMSNLKKEADYYQNRRETVFDVFKQIKKDGLKATWQDRSMWNQMRMLKTDMSDVTKYTFLMNGKTPEQNWTGNFKEGERVRLRFINASAMSFFDVRIPNLKMTVVSADGQPVKPVPVDEFRIGTAETYDVIVEPKQANYQIEAESIDRSGFSIGTLHNENTLPVKNILMPKPRPRSLLTMEDMGMGHDMSSMEGMNHDMSSMGSNSKDQSMSGMNHDMSSMEGMNHDMPSKGSNSKDQSMSGMNHDMSSMEGMNHDMSSMGGNSKDQSMSGMNHDMSSMQGMTHNMEMNTAMTSPTQVKNGENVYGWANASTPAGLKALQYSDLQSLTPQKDTRAPEREIEIRLGGNMERYIWTINGKKFNETEPFKVKYGERIRLKFVNDSMMAHPMHLHGMFMQLENGQDASNMPNKHTVIVPPGKTVTTLLTADELGEWAIHCHLLYHMSAGMMNKLIVANVDSNSSDSKDVVAQPINNDKGVNQHAHH
>gi|254559931|ref|YP_003067026.1| Copper resistance protein A precursor [Methylobacterium extorquens DM4]
MRLSGLYELALFAPLLLATILLPQAAAAATHDLVLERRVVNVTGRERVGMLINGQLPGPTLRLKEGEDAVINVTNRLDENASIHWHGLIVPPEMDGVPGIAPGYGDGIPPGETFTYRFKVRQAGTYWFHSHSSGEQEQLGIYAPLIIEPREREPFRYDRDYVIMLSDWTDEDPRRIIKNLKADSSWYNLNRRTMASLIDELTRAPDATARQAVVEDRVTWDMMRMDPTDIADIGGLTYLVNGQSPERNFTALFRPGERVRLRFINASAMTYFDVRIPGLKMTVVQADGNNVQPVRVDEFRFGNAETYDVIVQPTEERAYTIVAEPIDRTGFARATLAPRPGMVGALPPHRLRPLVSMAEMGMNFGPKGFDRGTPLPEADMPGHVAPEMPMDAMGDMGGADGRAGAHGSMPSMQGGGSGPQDGMPGTADGRMVKGAMKAGRPARAPAKAPGRPGMDHGKMPGMSRAPLEPNAAWAQMEGRDHGSMPGLRPGMASSRRTPPSGVLAAATGGLQQGHQAYALHGGEDMPNEGPMVGHAAPDPLVNRTGAPSGTRVLSYRDLKALKPYPYKKYDRIIEMRLTGNMQRYFWSINGRKFSEAQPIVLRLGERVRFRFINETMMPHPMHIHGTWFLPEVGNGARSPLKHTVNINPGATLDVDVPADAEGPWAFHCHQLYHMEAGMMRKIVVQRQAAAQH
>gi|240138500|ref|YP_002962972.1| Copper resistance protein A precursor [Methylobacterium extorquens AM1]
MTNLLSRLSACLLGAALAVMVLVPVSARAGTYDLVLERRTVNVTGRERVGMLINGQLPGPTLRFKEGEDVVINVTNRLEENASIHWHGLIVPPEMDGVPGISPGFGNGIKPGETFTYRYKIRQAGTYWYHSHSSGEQEQLGIYGPLIIEPREREPFKHDRDYVIMLSDWTDEDPKRIIKNLKSESGWYNRNQRTLVSLIQELGKAPNAEAREAVIRSHVAWRVMRMDPTDIADVGGLHYLVNGLTPERNFTALFKPGERVRLRFINASAMTYFDVRIPGLKMTVVQADGNNVQPVPIDEFRFGNAETYDVIVQPTEDRAYTIVAEPLDRTGFARATLATRPGMVGELPPHRVRPLTQMSEMLMNPGPKGGDRGTPQPEQDMPGHVQPASPLAMAIGGMGDMNMGGMGGMGGQQGGHGGMAGMQGGSMPQGGMSGMGQGRAGQGGGRSATARKPAGSAAMPGMDHGAMPGMSQGRQARTTAGAQMQGMDHGGMPGMSQGRQARTTAGAQMQGMDHGGMPGMGSSASPGGQNQGMFAALNGGLQQGPQAKVLHGGEDMPNEGPTLENAMPDPLVNRTGAPPGTKVLSYRDLKALKPYPYKRYDRIIEMRLTGNMQRYIWSINGRKFSEAQPIVLRYGERARFRFINETMMPHPMHIHGTWFLPEVGNGARNPLKHTVNINPGATLDVDVPADAEGPWAFHCHQLYHMETGMMRKIIVVRETARR
>gi|294010492|ref|YP_003543952.1| copper resistance protein CopA [Sphingobium japonicum UT26S]
MSPLHIRPIARRRFVQGLAIGGAVAGFAPALLARSAPVSPAELSGTEFDLEIAELPVNFTGKRRIATAVNGSVPAPVLRLREGDTVTLRVRNGLKEMSSIHWHGIIVPAEMDGVPGISFAGIAPGETFTYRFEVRQSGTYWYHAHTLAEQTGLYGAIIVEPKQVPTARAPDRDYCIVLSDWSDEPPLQIFLNLKKQSSYYNFAQPTAGDFLKDVGTMGLGKALERRRMWNSSRMNPTDYSDVSAATYTYLMNGAPPAGNWTGIAAPGERVRLRFVGAGTATFFDVRIPGVELTVVSTDGQPVEPVTVEEFRIGPGETYDVEFTMPEGGARTIFAQAIDRSGYARGTIAPAPGMAAAVPLLDARTWLEPVDMMGAMATMGAMGGDAHAGHGMTEMPARARHARTEYGANTDMRVDYPRTNLDDPGAGLRGRGWRVLTLADLRTPGGDPDPREPERDIELHLTGNMERFIWSLDGIKLNDSRPLHFKPNERLRVTFVNDTMMAHPMHLHGMWSDVEGPDGAFQVRKHTVVVQPAQRVSFRVTADAMGRWAFHCHLLYHMAAGMFREVVVA
>gi|167646593|ref|YP_001684256.1| CopA family copper resistance protein [Caulobacter sp. K31]
MIDRRNLLALSAVSAATALLPPWARSAAAAPAAQALSGDEIQLTVGHVPIVVDGRQGHAVAINGTVPGPLIRLKEGQRVRIAVTNTLDEETSIHWHGLLVPSHMDGVPGLSFPGIKPGETFVYEFPVRQAGTYWYHSHSGVQELIGHYAPIIIEPAGDEPAAFDREHVVVLSDYSFLHPHQIIAKLKQQAGYFNRQKQTVTGLLAGQDQPLAQRLDWAKMRMDPTDILDVTGSTYCYLVNGQGPKDNWTGLFTPGERVRLRFINAGAMTIFNLRIPGLPMTVVQADGQDVVPIEVDELQIANAETFDVIVQPGDQAYSLVAEAADSSGMARGTLAPRPGMTAAVPPPRQRPVLSMRDMGMDMSGMAGMDMDMSMRNPSNAPQVKLGPGVQMIAPMPLDRTGDRGTGLEKAAGRVLIYKDLEALRPNPDPRPFTRQLEIHLTGNMDRFMWSFDGESFSEIVKPIPFRRDERVRVTLVNDTMMNHPIHLHGHFVELVNGKAANRQPRKHTVNVMPGGKLAFDLTADAPGDWAFHCHMLLHMHAGMFRVVTVRPLEPAA
>gi|304322303|ref|YP_003855946.1| copper-binding protein [Parvularcula bermudensis HTCC2503]
MLNRRHFIGTAATALAAQSLLPAWAQSGRQGNRGLDPLTRNQFDLTIGRTPVRIDGRAGHAVTVNDTLPAPLIRMQEGEDIVLRVTNTLDEWSSIHWHGLLVPASMDGVPGVSFPGIAPRSTFEYRFPLKQAGTYWYHSHSAFQEQLGLYGPLVIDPARTEAQSYDREFVIVLSDWTFADPHRLFAQLKKMGDTLNYQKRTAADLAADAREDGLGAALGNRAMWGRMRMMPTDLADVNGAQYTYLVNGHGPDDDWTGLFEPGERVRLRIINASAMSIFNVRIPGLPMTVINAHGLDVRPVTFEEFQIGTAETYDVIVEPKDRAYRLVAASIDSSGQALATLTPRLGETAEAPPLRPRPLLTMKDMGMSSMMASDMATPAEPGMEGQGHALTYPETGEPGGTMAGMGMDHGDMTMADHHHPMGAGVANVAMNPVSRLHEPGLGLERVPHRTLSYAQLRSLRPNTDRRPTEREVEIHLTSNMERYMWSFDGVKFSEVEESIKFYEGERVRLTLVNDTMMPHPIHLHGMFFDLVIPDYDEDEDGERYLPGLHTILTKPGEKLSVDITPPERGDWAFHCHLLYHMHAGMMQVVSVLPRDDRPPLSEIGAGPPQATHPAETPVKHDMDHGEHGGTH
>gi|294012309|ref|YP_003545769.1| copper resistance protein CopA [Sphingobium japonicum UT26S]
MTLSDVDRRSLFRSLCGWGGALALSRIFPAWAQSGTAGLSLAPGALSGETIALTVAEGHFSTGGRSGHAVMINGTLPAPLIRLREGQNVRLSVTNRLREDTSIHWHGLIVPFQMDGVPGISFPGIRPGETFTYEFPVRQSGTYWYHSHSGMQEAMGHYGPIVIDPAGPDPVQAEREHVVILSDWSPVHPHVLLRRLKQMGGYFNMQKQTLSGLLAGKDQNAKERLQWGAMRMDPTDISDVTGSTYSFLANGHGTAENWTGLFTPGERVRLRIVNAAAMTNFNLRLPGLPMTVVQCDGQHVQPVETDEIQIGIAETYDVVVRPTEAKPYALIAEAIDRSGLVRATLAPRIGMAADVPALRERPLLGMKDMGMDMSGMGDMPGHSMKMRDPSVAPQVKMGPGVATLSPMPVDRTADRPTGLESVEHRVLTYADLKSLEPNSDRRAPTRTLDIHLTANMERYMWSFDGVKLSDGAEPIAFRHMERVRVNLINDTMMPHPIHLHGHFFELVTGAGDHNPLKHTVNVLPGGKVSFDLTADALGDWAFHCHMLMHMHAGMMRVVTVRHAADAA
>gi|188997608|ref|YP_001931859.1| copper-resistance protein, CopA family [Sulfurihydrogenibium sp. YO3AOP1]
MFSRREILKLGFLSTLGLSFDAFSVVRDLKILDFKEDDEKLEYTLVIRKEKVKVGSREGTGVLVNGQLPGPLLTFKEGKEVIIHVINEMDEPTSIHWHGILVPNNMDGVPGLVFPGIMPKSKFTYRFPVVQYGTYWYHSHSLMQEQTGLYGPIICKSEKDDSIKADREYIVLLSDWTDESPHDILKKLKKHPGYYNYQKRTIKDFIEDAKTKGFLNTVNERLMWAQMRMDSRDIADVTGATYTYLMNGQTTEENPTFLFKVGEKVRLRFINASSGTYFDVRIPGLKMTVVQADGQNIYPVDVDEIRLAIAETYDVIVEPKEDKAYAIYAESMDRSSFVSGTLATRYGLKPKLPEKRPVPELTMEDMGHHHHHNHGHHHHEEGYKMMLNVKDNPFGVDADMIIENPRQMLEDPGVGLRNQKHKVLNYSDLVSLEKYPLREPDRIIEVHLVGNMERFIWKMYTYDGKNLTSKFEEPIDLKYGELVRFAIINHTMMNHPIHLHGMWLYLDNGGDKYNPRKHTINVKPGEVVFADVIADAVGNWAFHCHVLYHMDSGMFRVVRVR
>gi|184156972|ref|YP_001845311.1| putative multicopper oxidase [Acinetobacter baumannii ACICU]
MSHKTISSLVAVFGLLVSPWTLAAIKEYHLNINEQQVNVTGKPLKRITVNGKFTAPLLEFEEGDEAVIRVHNQLKNQDTSLHWHGLLLPGLMDGVPGFNNFKGIAPNGDFVYRFKVKQNGTYWYHAHSKGQEQDGLYGPLVIYPKGKIPVAAHEKTDRDYVVMLSDFHDSSSDSIMKNLKKSAEYYQNRRETVSDVWKQVKAQGLKATWQDRSMWNQMRMLKTDMSDVTGYTFLVNGKTPQQNWTANFKAGDKVRLRFINASAMSFFDVRIPNLKMTVVSADGQPVKPVAIDEFRIGTAETYDVIVEPKQPNYQIEAESIDRSGFAIGTLHNENTQAVGPVQMPIPRPRALLTMDDMGMSHGDGSNEHAGHQMNMQHDMSAMPEMKKETSQANHDHTVMKMDHDMKNMSSGEHDHSMMHMKHDMSAMSEMKHDMQAMSSSEHDHTMMNMNHEMPAQSENKSKKDEPVYGWANASTPAGMKALQYSDLQSLTPQPDTRAPERELVIRLGGNMERYIWTINGKKFSDTIPLQVKYGERIRLKFVNDSMMAHPMHLHGMFMQLENGQQAENLPNKHTIIVPPGKTVTALLTADALGEWAIHCHLLYHMSAGMMNKLIVAQVNDGQQPAQSQPTVQSENEKGASHAHH
>gi|103487935|ref|YP_617496.1| copper-resistance protein CopA [Sphingopyxis alaskensis RB2256]
MPLLHSLPIARRHFVQGLAIGGAVAGFVPALQAKSLSASTAELSGTEFDLEIAEIPVNYTGKRRVATAVNGAVPAPVLRLREGDTVTLRVRNSLKEMSSIHWHGIILPAEMDGVPGISFAGIAPGETFTYRFEVRQVGTYWYHAHTLAEQTGLYGAIVVEPRVPMGPVPHRDYTIMLSDWSDEPPLQIFTNLKKLSSYYNFAQPTAGDFLEDVSELGLAKALERRRMWNGSRMNPTDYSDLSAATYTYLMNGTTPAGNWTAVAAPGEHVRLRFVGAGTATFFDVRIPGVELTIVSTDGQPVVPVTVEEFRIGPGETYDVEFTMPDGNARTIFAQAIDRTGFARGTIAPAPGMSAPVPTLDARPWLDPVDMMGAMMTMGGGEHAGHGLTEMPPKARHARTEYGANTDMRVDYPRANLDDPGAGLRDRSWRVLTLADLRTPNGDPDPREPEREIELHLNGNMERFIWALDGIKLNDSRPLHFKPNERLRIILVNDTMMSHPMHLHGMWSDVEGSDGAFQVRKHTVVVQPAQRVSFRVTADAMGRWAFHCHLLYHMAAGMFREVVVA
>gi|71066146|ref|YP_264873.1| copper-resistance protein CopA [Psychrobacter arcticus 273-4]
MHKQNILNRRRFLTGSSAVLGASLLPTIASSALGHSSRSGNQGATINSDQNTHKVPVLTGKEFDLYVRKQSAIVNGKKSMATLINDSLPAPTLKMREGDTVVIRVHNQMDESTSIHWHGLLVPFEMDGVPGISFDGIPANSTFTYKFELKQSGTYWYHSHSGFQEQTGMLGAIVIEPKGRERHPIDEDHVIVLSDWTSRNPHNLLKLLKQRSDFDNYHLPDFKKLLSDIAETDMKTAFDKRKMWNQMRMMPTDFTDLSGEKTFTYLINGKTTAANWAQIVKAGQRVKLRFINASAQTIFDVRIPGLKMTVVATDGIDVAPVSIDDFRIGVAEIYDVIVTPTKDAHTIFAQNIDRSGYVAATLATKEGARAATPAMDKIEWLTMADMMGAMGADGYKAKHAKTEYDFKSDMRVDSPRMNLDDPGINLRKINREVLNYSQLRSVDEAIFAEQRPPTREIELHLTGNMERYIWAFDGVKFSEATPVNIKPGERVRITLVNDTMMNHPMHLHGMWSDLRMPNGEFQVRKHTIMVQPAQKISFDVTGEAGRWAWHCHLLYHMEAGMFREVAVI
>gi|148652521|ref|YP_001279614.1| CopA family copper resistance protein [Psychrobacter sp. PRwf-1]
MNKKNILNRRRFLTGSSAVLGASLMPTIASSALGQSSRSGSQGATINSDKPDHKVPILTGKEFDLYVSKKPIIVDGKSSTATLINDSLPAPTLKMREGDTVVIRVHNQMNESTSIHWHGLLVPFEMDGVPGISFDGIPANSTFTYKFTLKQSGTYWYHSHTGFQEQTGMRGAIVIEPKGRERHPIEEDHVILLSDWTHRDPHNLVKLLKQRADFDNYHLPDFKKLLSDIAATDLKAAFDKRKMWNQMRMMPTDFTDLSGEKTFTYLMNGKTTAANWTQLVKAGQPVKLRFINGSAQTIFDVRIPGLKMKVVATDGIDVSPVDIDDFRIGVAETYDVIVTPTKDAHTIFAQNIDRSGYVATTLATKKGARPAIPAMDKIEWLTMADMMGAMGSNGYNAKHAKTEYDFKSDMRVDSPRMNLDDPGINLRNIDRKVLNYSQLRSVGDEIMAEQRKPTREIEIHLTGNMERYIWALDGVMFKDAAPVNIKPNERVRITLVNDTMMNHPMHLHGMWSDLRMPSGEFQVRKHTIMVQPAQKISFDVTGEAGRWAWHCHLLYHMEAGMFREVAVV
>gi|126640769|ref|YP_001083753.1| copper resistance protein A precursor [Acinetobacter baumannii ATCC 17978]
MDGVPAFNNFKGIAPNGDFVYRFKVKQNGTYWYHAHSKGQEQDGLYGPLVIYPKGKIPVVAHEKTDRDYVVMLSDFHDSSSDSIMKNLKKSAEYYQNRRETVSDILKQVKTQGLKATWQDRSMWNQMRMLKTDMSDVTGYTFLVNGKTPQQNWTGNFKAGDKVRLRFINASAMSFFDVRIPNLKMTVVSADGQPVKPVAIDEFRIGTAETYDVIVEPKQPNYQIEAESIDRSGFAIGTLHNENTQAVGPVQMPTPRPRALLTMDDMGMSHGGGSNEHAGHQMNMQHDMSAMPEMKKETTQANHDHTMMNMDHDMKNMSSDGHDHSMMHMTHDMSAMSEMNHDMQAMSASEHDHAMMNMNHEMPAQSENKPKKDEPVYGWANASTPAGMKALQYSDLQSLTPQPDTRAPERELVIRLGGNMERYIWTINGKKFSDTTPLQVKYGERIRLKFVNDSMMAHPMHLHGMFMQLENGQQAENLPNKHTIIVPPGKTVTALLTADALGEWAIHCHLLYHMSAGMMNKLIVAQVNDGQQPAQSQPTVQSENEKGASHAHH
>gi|120437270|ref|YP_862956.1| PcoA-like multicopper oxidase [Gramella forsetii KT0803]
MILKNYLLILILIVGVTGYAQQELEASVEGNVNDLPVREYQLTIDQEKVNKAGKEVMGMTVNGGIPGPTLEFTEGEYAVIYVENKMDVETSIHWHGMLLPNFFDGVPYLTTPPIKPGTTFKYEFEIKQNGTYWYHSHTMLQEQSGVFGSLLIHPKEKELEYDKDLVLVLSDWTNEKPKDVLRFLKRGTEWYNIKKGTATPLNQVIKRGAFGAQLDFWRQRMEGADIADIYYPAFLINGEEKIEYPEFKPGEKVRLRIIDGSASTSFWMTFGGETPTLVSADGKNVVPVKRNKTFIGVAETYDFIVEIPENRKMEFKIMAQDGSGTASAFLGQGEVLPAPDVPRPDKIGMMQKMAKMDMKMGAPALQSRPNHPEPYKLKEKWGMQMDNMDHGGMKMEDKKQNPEMDHSGMDHSKMKMEKDSSMAKMDHSQMDHSKMKMKNDTMKMSNSDKPNQEMNGMSEMKKDSKEGMQGMDMFSEYNYDYLKAPEKTEFNDSIPVTNVLLNLTGNMNRYIWSMNGVTLSEADKIKIKGDEVTRITFNNLTMMHHPMHLHGHFFRVLNKNGEYSPLKHTVNVPPMQEVTIEFYGNEYGDWFFHCHILYHMDAGMARIVSYDTKRDERMEPFPVSNLVRETNKFYTWGMLDAASHMTELNVVSSNVRNQFTALAEYGWNQNLEAEFSYEYYINDWVRLFGGVNVENEMENSMDELSTTAIGGLRYFTPYMFSLDVRLDSKLRPQISLAREIMIFPRLAVFGEYEFQADFGWVNDLEEGKDFENEQTWSAGLEYFLSKNFSLMGSYDNRFGAGGGLSFKF
>gi|295135891|ref|YP_003586567.1| multicopper oxidase [Zunongwangia profunda SM-A87]
MKTTLFIYFAFLFAVGLQAQTEPSVEGNVDNLPVREYTLTLREEAVNKAGKEVMGMTINGQIPGPTLEFNEGEYAVIYVKNEMSVESSIHWHGLLLPNFYDGVPYLSTPPIEAGETLKYEFAIKQNGTYWYHSHTMLQEQSGVYGPIVIQPKEETDLEYDKELVLLLSDWTNEKPRDVMRFLKRGTEWYNIRKGTATPLNQVIKRGALGAQFNFWRQRMESADIADIYYPAFLINGKEKVEYPEFKPGEKVRLRIIDGSASTSFWMTFGGEDPLLVSADGKDVVPVEKNKTFIAVAETYDFIVTIPETGKLEFKIMAQDGSGTATAYLGQGTIVAAADVPKPDKIGMMQQMAKMKMRMGAPALKFRPGKVDPYKMAEDWGMQMDETMQMEGMNDMAPNAGSEGMGNMNREKSNMKKDSMQMDHSKMAKMDPPAGRAGMEKDPERKGQTGMDDMKMADMGGMKMGETGDMQGMSLFSQYNYDYLKAPEKTNYDPDVPVTEILLNLTGNMQRYIWSMNGVPLSEADKIKIKGDEVTRITFNNLTMMHHPMHLHGHFFRVINENGEYSPLKHTVNVPPMQKVTIEFYGNEYGDWFFHCHILYHLVGGMSRIVSYGTPRDPRMEEYPVSKLIDETDQYYSWGMVDAASNMTALNLVSSNIRNQFSLRAEYGWNKNMEVEAAYDRYLYDYLTVFGGVNIENGMEDSLEEITTTAIAGIRYLTPYLFTLDVRMDSKLRPQISLSRAISIFPRTILFGTYEYQADFGWVDELPQGDNFKKEITWSTGIEYFLSKNFSLMGSYDNRFGAGGGLSLRF
>gi|295136080|ref|YP_003586756.1| multicopper oxidase [Zunongwangia profunda SM-A87]
MTLKEEMVNKAGKEVKGMTVNGGIPGPTLEFTEGEYAVIYVKNEMSVETSIHWHGLLLPNFYDGVPYLSTPPIEPGKTLKYEFAIKQNGTYWYHSHTMLQEQSGVYGSIVIQPKEKTLEYDKEQVLVLSDWTNEKPRDVLRFLKRGTEWYNIRKGTATPLNQVIARGAFGAQLNFWRQRMESADVADVYYPAFLINGEEKVEYPEFKPGEKVRLRIIDGSASTSFWMAFGGPDPLLVSADGKDVVPVKHNKTFIGVAETYDFIVTIPENGKLEYKIMAQDGSGTATAYLGQGPIVAAPDVSKPDKIGMMQQMAKMKMKMGAPALKFRPGKDERYEMKEKWGMQMEGMKDMDMGTMNMDKSNMKGMEMKKHKMDEMQMDMKKDSMQMDHSKMAGMDTKMDTKMKKASQMDDMKMDEADGMQGMNMFSEYNYDYLKSPEKTNYDPDVPVTDILLNLTGNMQRYIWSLNGVPLSEADKIKIKGDEVTRITFNNLTMMHHPMHLHGHFFRVINENGEYSPLKHTVNVPPMKQVTIEFYGDEYGDWFFHCHILYHMMGGMARIVSYDTPRDPRLKEYPVSKLIDETDQFYSYGMIDAASHMTTLNLISSNIRNQFSLRGEYGWNRNMEVEAAYDRYLYDYLTVFGGVNVENEMEDSLEEITTTAIAGIRYLTPYLFTLDVRMDSKLRPQISLSRAITIFPRTIVFGMYEYQADFGWVDDLPQGDNFKKEITWSTGVEYLLSKNFSLMGSYDNRFGAGGGLSLRF
>gi|120435598|ref|YP_861284.1| multicopper oxidase [Gramella forsetii KT0803]
MKLKNYFLILLIFLGFSGYSQEELEASVEGNVDDLPVREYTLTLREEQVNKAGKPVMGMTVNGQIPGPTLDFNEGEYAIIYVKNEMSVESSIHWHGMLLPNFYDGVPYLSTPPIEPGKTLKYEFAIKQNGTYWYHSHTMLQEQSGVFGSIVIQPKDKTLEYDKEQVLVLSDWTNEKPQDVMRFLKRGTEWYNIRKGTATPLNQVIARGALGAQVDFWRQRMESADIADIYYPAFLINGEENVEYPEFKPGEKVRLRIIDGSASTSFWMAFGGPDPLLVSADGKDVVPVKRNKTFIAVAETYDFIVTIPENGKLEFKIMAQDGSGTATAYLGQGPIVAAPDVSRPDKIGMMQQMAKMKMKMGAPALKFRPGKDERYQMKEKWGMQMDDNMQMEGMKEMNMDMMNGDKSNGKDMEMKKDEMDGMQMDMKKDSMQMDRSKMAGMDTKKDTKMKEASQMEDMNKTNPTAGREVMDEADGMQGMAMFSQYNYDYLKSPEKTSYDPDVPVSEILLNLTGNMQRYIWSMNGVPLSEADKIKIKGDEVTRITFNNLTMMHHPMHLHGHFFRVINENGEYSPLKHTVNVPPMQKVTIEFYGNEYGDWFFHCHILYHLVGGMARIVSYDTPRDPRLEEYPVSKLLDETDQYYSYGMIDAASHMTTLNLISSNIRNQFSFRGEYGWNKNMEVEAAYDRYLYDYLTVFAGVNVENGMEDSLDEITTTAIAGVRYLTPYLFTLDVRMDSKLRPQISLSRAISIFPRTILFGMYEYQADFGWVDELPQGNNFKKEVTWSTGIEYFLSKNFSLMGSYDNRFGAGGGLSLRF
>gi|298208911|ref|YP_003717090.1| copper resistance protein A precursor [Croceibacter atlanticus HTCC2559]
MKYKITLLLTMLITFGAKAQLVANETEENVDNWPERIYDLTIDYKTVNFTGKDVQAMTINGGIPGPNLEFNEGEFAIINVTNKMDVETSVHWHGMILPNFHDGVPYLTTPPIRPGETFQYKFALKQSGTYWYHSHTGLQEQRGVYGSLQINPKETDLEYDKDLVLVLSDWVDENPQSQLKNLKRGNEWYLIKKGQVQSLDKLIAQGAVGAKLKMAWQRMPDMAISDNYFDKFFINGGTSQEYPDFQPGERVRLRFVNAAAASYFWLTFGGEDPMLVSADGLDVVPVEHNKTLIGVAETYDFIVTIPESGKLQVRATAQDGSGEASAFIGTGNVLEAPVVPEPNLIKNMKQMMSMGMKMGAPASKFNPSKNDSIQVMEKYKMDMGGMQMNSMSMMDDNMKKGEMEMDSTKMAHTKMDHSKMDMKDDKMKMSKSEMKMNKGKANMKMDGGMDMGEMKMGYMVPKDKVVGDNMKTGGNPEFNYNYLRAKEPTEFENDKPVKEMLFNLTGNMNRYVWSINGVPLSETDKIKIEQGEVVRITLNNLTMMHHPMHLHGHFFRVLNENGEYSPLKHTVNVAPMQKVVFEFAADETGDWFFHCHILYHMMSGMARVFSYDTPRDERLEGYPLTNLTNEADHIFTWGEITAASHMTELYATATNIRNQFALRGEYGWNKNLEAEFTYERYLNDYFRVFGGVNVENEGEDSLEEINTTAIAGVRWLMPLLINSDFRIDSKLRPQISFSTGFMIFPHLGIYGEYEYQMDFGWDGKLPEGQDFEEETTWQVGLEYVLSRDFSLMGSYDNRFGAGGGLSLRF
>gi|197116488|ref|YP_002136915.1| multicopper oxidase type 2 [Geobacter bemidjiensis Bem]
MNRLTKTLMAGLAMLVMTLGIYPQTAQAIDETKVPHYYGPYPNWALSPLPFKNLSTGVVTGGIKKFVNRLPGLGEANANDLGNFLPVAVPDTTTYADADYYEIGLVQYRQQMHSDLPPTLLRGYVQLSTAVVPGGQVPLTNATVDGSPDVPIIGYTGVTKPSYLGPVIVAKKDRPVRIVFRNLLPNGAGGDLFLPVDSTMMGSGMGPMGMTAPVDGKSVTDMVRNPLCTDNPKSDMCFKDNRATLHLHGGVTPWISDGTPHQWITPKDEMTAWPKGVSVKNVPDMPDPGPGAMTFFYTNQQSARLMFYHDHAWGITRLNVYAGQAAGYIIEDSTEQALLDKGVIPGATDTIPLIIQDRTFVPPGDKTTRTGQLYESDPTWDANRWGGFGNLWYHHVYMPAQNPSDPSGMSAFGRWMYGPWFWPPATPKYPPIPNPRYNMDPATAFTTPLAKPCLLSDPTSWQYQTDPFCEPELIPGTPNISVGMEQFNDTPVVNGTVYPYTTVDPKAYRLRILNAANDRFLNLQLYVADTTGTEVALKAAELAAAQLDPNVFPTPDTALSPKGPDWIQIGSEGGFLPAPAVIPPQPITWIIDPTRFDFGNVDQHSLALAPAERADVIVDFSKYAGQTLILYNDAPAAYPARVASYDYYTGAPDLSPNGAPGVLPGYGPNTRTVMQIKVNPLVDPTVPAPTFNLAALQQAFTHQLDGTPSAFETGQHPIIVGQAAYNSAYGTKFAASSWCNAPGSTNQLCDGFARISDQGGDLFGFNTLLNQGGKLQIPLQPKALHDEMNAVAFDEFGRMTANIGVEAVPAAPGAQNVVLYPYVNPPTELIDGTNLPKGDLNITPITTADGTQIWKITHNGVDTHPIHFHLYDVQVLNRVTWDNIIIPPDANELGWKDTVRVSPLEDTIVALRPIVPSLPFEIPNSVRLLNPMMPAGDTSMFEPTDVSGNPTNAIINQLVNFGWEYVYHCHILSHEEMDMMRPVSLALPPKAADGLTFAINGNGNKAKLTLNWNDNSITETAFVVQKTTDGTTWTNVGTIATPLDAVNSTGPKSLVDPAAYNPNVVAKYQVVAQNTVGYGGQMPSLTVTSVSAPLLTGTVPAAPTALTATLQAGPQVTLSFTDNALTEIGFVVERSDNGGAFVQIAKLAARANTGAVTYVDKTVAAAATDTTYVYRVAAINAAGLSGYAVTAPLLLPALPAAPAGLTAVNGPNGTGNNRTVILNWQDLSSNETGFSVQRATNATFTTGVSNTTVGAGVTTLTQAGLARNTNYYYRVRANNGSIVSSAWVAATPSPILTNP
>gi|253698727|ref|YP_003019916.1| multicopper oxidase type 2 [Geobacter sp. M21]
MNWLTKTLMAGLAMLVMTLGIYPQTAQAIDETKVPHYYGPYPNWALSPLAFKNLSTGVVTGGIKKFVNRLPGLGEANANDLGNFLPVAVPDTTTYADADYYEIGLVQYRQQMHSDLPPTLLRGYVQLSTAVIPGGQVPLANATVDGTPDVPIVGYTGVTKPSYLGPVIVAKKDRAVRIVFRNLLPTGAGGDLFLPVDSTMMGSGTGPMGMTDPMDGKNVTDMVRNPMCTDNPKSDMCFKDNRATLHLHGGITPWISDGTPHQWITPKDEMTPWPKGVSVSNVPDMPDPGPGAMTFFYTNQQSARLMFYHDHSWGITRLNVYAGQAAGYIIEDDTEQALLDKGLIPGAGDTIPLIIQDRTFVPPGDKATRTGQLYESDPTWDVNRWGGFGNLWYHHVYMPAQNPSDPSGMSAFGRWMYGPWFWPPATPKYPPIPNPRYNMDPATAFTTPLAKACNLDDPTSWQYQTDPFCEPELIPGTPNISVGMEQFNDTPVVNGTAYPYTTVDPKAYRLRILNAANDRFFNLQLYVADATGTEVALNAAEVAAAQLDPVVFPTPDTTLSPKGPDWIQIGSEGGFLPAPAVIPPQPITWITDPTRFDVGNVDQTSLALAPAERADVIVDFSKYAGQTLILYNDAPAAYPARVPSYDYYTGAPDLSPNGAPGVLPGYGPNTRTVMQIKVNPLPDPTVPAAPFDLAALQQAFTHQPDGTPSVFETGQPPIIVGQATYNSAYGTNFAAKSWCNAPGSTNQICDGFARISDQGGTLFGFNTLLNQGGKLQIPMEPKALHDEMNAVAFDEFGRMTANIGLEAAPATPGLQNVILYPYVNPPTELIDGTNLPKGDLNVTPIATADGSQIWKITHNGVDTHPIHFHLYDVQVLNRVTWDNIIIPPDANELGWKDTVRISPLEDTIVALRPIIPTLPFEIPNSIRLLNPMMPAGDTAMFESTDVSGNPTDPIINQLVNFGWEYVYHCHILSHEEMDMMRPVSLALPPKPADALTFAINGNGKKARLTLNWNDNSIAETGFLVQKTTDGATWTNVGTVASPLDAVNGTGAKSLVDPASYNPNLVAKYQVVAQNTVGYGGQMPSLTVNSVSAPLLTGTVPAAPTALVATLQAGPQVRLSFTDNAVTEIGFVIERSDNGGAFVQIAKLGVHANTGAMAYVDKTVAAAATDTTYVYRVAAINAAGLSGYAVTAPLLLPALPAAPAGLNAVNGPNGTGNNRTVILNWQDLSDNETGFTVQRATNATFTSGVSNATVGAGVTTLTQTGLSRNTNYYYRVRANNGNIVFSAWAAATPSPILTNP
>gi|197103357|ref|YP_002128735.1| copper resistance protein A [Phenylobacterium zucineum HLK1]
MLADFSFLHPHRIFQKLKQQGGVFNYQKQTIAGLLAGKDQTLRERIEWAKMLMDPTDISDVTGAVLKFLVNGHGPNENWTALFKPGERVRLRFINAAAQMIFNVRIPGLRMTVVAADGQNVRPVEVDEFQIGNAETYDVIVQPTEDRAYTIVSEAVDRSGMGRATLAPRPGMTAPVPALRERPLATMKDMGMDMSAHAGRGGAAAAAAGAPMGHGNMPGMDHGGAAAPPAPPGMAPPRPRGSDVMADMPGMDMNMRDPKNAPQVKMGPGVQMISPMPMDRTGDPGQGLESVGHRVLVYKDLVALEPNPDARPPERALEIRLTGNMERFMWGFDGRKFSEKPPPYAFRRGERVRVTLVNDTMMTHPIHLHGHFFELVHAPVGQLPRKHTVNVLPGGKVSFDITAEGGDWAFHCHMLYHMHGGMFQVFKVRPFEGEAA
>gi|86157339|ref|YP_464124.1| fibronectin, type III/multicopper oxidase, type 2 [Anaeromyxobacter dehalogenans 2CP-C]
MADGGVARTVCGTEGAREDTVMTTRMLRHWARLALALASIGWAADAPRAASSAGGSQQTRVSQAQRDAAAAGSGLVVQSLDAAMTTATMAAPGSAPHYFGPYANYANSPLRLADATVSITGAGTGATATATVDLVTGAVTGVAVTAPGTGYLADGSTLVTVTSAATTATGAAATAVVDPVTGAVTAITLDAPGTGYVTPGIRKFVNGLPGLGAAAANDLGQYIPVAVPDTTTYPGSDYYEIAVVQYREQLHSDLPPTLLRGYVQLATAVVPGAGVPLVGTDGLPIALPGGQQAVGVDRPHSLGPAILATKDRPVRILFRNLLPTGQGGELFLPVDTTVMGAGMGPDMGGMAEPDPRSPMCGMTPKPMGCFAENRATLHLHGGITPWISDGTPHQWITPAGDSTTYPKGVSVTNVPDMPDPGPGAMTFFYTNQQSARLMFYHDHAWGITRLNVYAGEAAAYVISDPAEDALVAQGIIPGLAETLPLIVQDKTFVPPEPQLAAQDPTWDLARWGGLGSLWVPHVYMPAQNPGDASGVNQFGRWAYGPWFWPPTSNIDYPPIANPYYDPACDPGAGWCEPPLVPGTPWLSMGMEAFNDTPTVNGTVYPTVTLEPRTYRLRILNAANDRFFNLQLYVADASGTEVALNAAEVQAALADPAGVFPTPDTALSPPGPSFVQIGTEGGFLPSPVVVPPQPITWVTDPTVFNAGNVDKHALLLGPAERADVIVDLSAFAGQTLILYNDAPAAFPARDPRYDYYTGNPDLTSTGGAPSTPPGFGPNTRTVMQIKVSGSTPAAPFDLGALRAAFAHKADGTGVFESSQHPIVVGQEPYNAALGTAFQANGPRAGLVQIYDELFAFDTVSGVPLTMPLQRKAIQDEMGEAFEKEYGRMSGNLGLEAPNAQAGQQQNLILYPYVNPASEVLAGIVLPPGVDVTPITTTDDGTQLWKITHNGVDTHPIHFHLFDIQLVNRVGWDGIVRRPDANELGWKDTVRISPLEDTIVAMRPVVPKLPFGLPHSVRPLNPMMPLGSPDGFNSVDANGNPVSPALTNVMTDFGWEYVWHCHILSHEEMDMMRPMAVSVATTLPYPPTGVTVAPGAGGVDLAWIDATPVSYAGTATWGDPSNEIGFRVERAPIGNNGKAGAYVSLGTTLANQARFRDATADPALTYSYRIVAVSSAGESVSAPVGGPLPAAPQAPTNAVATLAAGPSVALTWRDNATSEAYFVLERSVDGGAFAYLSAPPARSNTGTVTFTDPAVSSGHTYQYRVSAVNAGGSSAPAVSNAVTVVSPPLPPSGLAGTAVRSGKKANVTLTWVDGSTDETGFELQRATNASFTVGLNTSTLAANTVTVTQTGLYRGVTYSYRIRAVNGGGASAWSNVATVVTP
>gi|197121375|ref|YP_002133326.1| Fibronectin type III domain protein [Anaeromyxobacter sp. K]
MTTRMLRHGARLALALMSVGWAADAPRAASGAGGSLQQTRVTQAQRDAAAAGSGLVVQSLDAAMATATMAAPGSAPHYFGPYANYANSPLRLADATVDITGAGTGAAATATVDLATGAVTAVAVTAPGTGYLADGSTLVTISSTATTAAGAAATAVVDPLTGEVTAIVLDAPGTGYVSPGIRKFVNRLPGLGPGAANDLGQYIPVAVPDTTTYPGSDYYEIAVVQYREQLHSDLPPTLLRGYVQLATAVVPGAGVPTVPLTGTDGLPILLPGGQQAVGVDRAHSLGPAIVATRDRPVRILFRNLLPSGQGGDLFLPVDTTVMGAGMGPDMGGMADPDPRNPMCGMTPKPMGCFAENRATLHLHGGITPWISDGTPHQWITPAGDSTSYPKGVSVTSVPDMPDPGPGAMTFFYTNQQSARLMFYHDHAWGITRLNVYAGEAAAYVISDAAEGSLVANGIIPGPADTLPLIVQDKTFVPPEPQLAAQDPTWDMARWGGLGSLWVPHVYMPAQNPGDASGVNQFGRWAYGPWFWPPTSNIDYPPIANPYYDPACDPSAGWCEPPLVPGTPWLSMGMEAFNDTPTVNGTVYPTVTLEPKTYRFRILNAANDRFFNLQLYVADASGTEVALNAAEVQAALADPAGVFPTPDTALSPPGPSFVQIGTEGGFLPSPVVVPPQPITWITDPTVFNAGNVDKHSLLLGPAERADVIVDLSAFAGQTLILYNDAPAAFPARDPRYDYYTGNADLTSTGGAPSTPPGFGPNTRTVMQIKVSGSTPAAAFDLAALRAAFAHKPDGTGVFEASQHPIVVGQEPYNAALGTAFQANGPRAGLVQIYDELFAFDTVSGVPLTMPLQRKAIQDEMGEAFEKEYGRMSGNLGLEAPNAQAGQQQNLILYPYVNPASEVLAGIVLPPGVDVTPITTTDDGTQLWKITHNGVDTHPIHFHLFDIQLVNRVGWDGIVRRPDANELGWKDTVRISPLEDTIVAMRPVVPKLPFGLPHSVRPLNPMMPLGSPDGFNSVDANGNPISPALTNVMTDFGWEYVWHCHILSHEEMDMMRPMAVSVATSLPYPPTGVTVAPAAGGVDLAWLDATPVSYAGTATWGDPSNEIGFRVERAPIGNNGKTGAYVSLGTTLANQARFRDTTADPALTYSYRIVAVNAAGESVSAPAGGPVPAPPQAPTNVVATVAGGPSVTVTWRDNASNEAYFVLERSVDGGAFAYLSAPPARSNTGTVTFTDPAVSAGHTYQYRVSAVNGGGSSAPAVSNAVTVVSPPLAPSGLAGTAVRSGKKANVTLTWVDGSTDETGFELQRATNASFTVGFSTSTLAANTVTVTQTGLYRGVTYYYRIRAVNGGGASAWSNVATVITP
>gi|220916078|ref|YP_002491382.1| Fibronectin type III domain protein [Anaeromyxobacter dehalogenans 2CP-1]
MTTRMLRHGARLALALMSVGWAADAPRAAPGAGGSLQQTRVTQAQRDAAAAGSGLVVQSLDAAMATATMAAPGSAPHYFGPYANYANSPLRLADATVDITGAGTGAAATATVDLATGAVTAIAVTAPGTGYLADGSTLVTISSTATTATGAAATAVVDPLTGEVTAIVLDAPGTGYVSPGIRKFVNRLPGLGPSAANDLGQYIPVAVPDTTTYPGSDYYEIAVVQYREQLHSDLPPTLLRGYVQLATAVVPGAGAPTVPLTGTDGLPILLPSGQQAVGVDRAHSLGPAIVATRDRPVRILFRNLLPSGQGGDLFLPVDTTVMGAGMGPDMGGMADPDPRNPMCGMTPKPMGCFAENRATLHLHGGITPWISDGTPHQWITPAGDSTSYPKGVSVTSVPDMPDPGPGAMTFFYTNQQSARLMFYHDHAWGITRLNVYAGEAAAYVISDAAEGSLVANGIIPGPADTLPLIVQDKTFVPPEPQLAAQDPTWDMARWGGLGSLWVPHVYMPAQNPGDASGVNQFGRWAYGPWFWPPTSNIDYPPIANPYYDPACDPSAGWCEPPLVPGTPWLSMGMEAFNDTPTVNGTVYPTVTLEPKTYRFRILNAANDRFFNLQLYVADASGTEVALNAAEVQAALADPAGVFPTPDTALSPPGPSFVQIGTEGGFLPSPVVVPPQPITWITDPTVFNAGNVDKHALLLGPAERADVIVDLSAFAGQTLILYNDGPAAFPARDPRYDYYTGNADLTSTGGAPSTPPGFGPNTRTVMQIKVSGSTPAAPFDLAALQAAFAHKPDGTGVFEASQHPIVVGQEPYNAALGTAFQANGPRAGLVQIYDELFAFDTVSGVPLTMPLQRKAIQDEMGEAFEKEYGRMSGNLGLEAPNAQAGQQQNLILYPYVNPASEVLAGIVLPPGVDVTPISTTDDGTQLWKITHNGVDTHPIHFHLFDIQLINRVGWDGIVRRPDANELGWKDTVRISPLEDTIVAMRPVVPKLPFGLPHSVRPLNPMMPLGSPDGFNSVDANGNPISPALTNVMTDFGWEYVWHCHILSHEEMDMMRPMAVSVATSLPYPPTGVTVAPGAGGVDLAWTDATPVDYAGTATWGDPSNEIGFRVERAPIGNNGKAGAYLSLGTTLANQARFRDTTADPALTYSYRIVAVNSAGESVSAPVGGPLPAPPQAPTNAVANLAAGPSVALTWRDNANNEAYFVLERAVDGGAFAYLSAPPARSNTGTVTFTDPAVSSGHTYQYRVSAVNAGGSSAPAVSNAVTVVSPPLAPSGLAGTAVRSGKKANVTLTWVDGSTDETGFELQRATNASFTVGFSTSTLAANTVTVTQTGLYRGVTYYYRIRAVNGGGASAWSNVATVITP
>gi|153005963|ref|YP_001380288.1| multicopper oxidase type 2 [Anaeromyxobacter sp. Fw109-5]
MRSCPCVAGHVPGRSCKRAGCAAAKGDAMKGRGVILRLVISLALASSMSSASAQARKDKDRPRITHADRAAAAARAKAKGLASGAAAVAAAEMAMAMPGDPPRYYSHPNYANSPLPVVSGALVSVGNPLVDRAYATDFAGPVGELGQVFVVMPSAVLPEGLIQSFQTWNQATAGASPTPSAGGVFHAYVLRPTGIPNEYTVAFDSGTLTVPALADPTVGEVAKFDMVGGIGVQAGDLLAFYGQGIPVDTSSGSDVLSYPAPTAPLQGATITLGSLEYPIYPQARTYSFAAEVVDLSGTNVAITEGIRKFVDGLPGLGPDAANNLGQFIPVAVPERWPATDTAPESDYYVIELVEYSEQMHSDLPETKLRGYRQVNAPGGPTPPHYLGPMIVAQKNRPVRILFRNSLPTGAGGNLFVPVDTTVMGSGMTPAGHEMWPAEEDPQNPMCSQPGKEMMVASGHCFADNRATLHLHGGISPWISDGTPHQWVTPAGELTAYPEGVSVVDVPDMPAPGSGEMTFFYTNQQSARLMFYHDHAWGITRLNVYAGEAAPYVITDDTEKALVDSGIIPGAADTLPLVIQDKTFVPKAAQLASQDETWDVARWGGEGSLWMPHVYSPAQNPGDASGVNQFGRWAYGPWFWPPTTNVENGPMPNPYFDPACDPELTWCEPAVMPGVPYLSMGMESFQDTPVVNGTAYPTLTIDPKPYRLRVLNAANDRFFNLSLYKAVDANGALCDTANATPAPERTGVACTEVLLNPAEVAAALDDPAGVFPTPVAGTEGPDWIQIGTEGGFLPAPVVIPPHITTWVTDPTVFNAGNVDQHSLLLGPAERADVVVDFSQYAGQTLILYNDAPAAFPARDPRYDYYTGNPDLRDTGGAPSTLPGYGPNTRTVMQIKVRPGEGQPFDLGGLQAAFAHKPDAPGVFESGQHPIIVGQSAYNSAYGKTFQANGPFAGLVQIFDTSLTFDTLSDDPANPGTPLRLTIPLRPKMIQDEMGEAFEHEYGRMSGFLGVETANAQAGLQNMILYPFASPPTELVDGVELPGSAPALEVTPIASADDGTQVWKITHNGVDTHPIHFHLYEVQLLNRVGWDGIVRKPDLNELGWKETVRVSPLEDTVVALRPIIPHVPFDLPNSIRLLDPSMNEGDYLANTTLQESLGLPIFAFAPNGEPIDVVNHYVNYGAEYVWHCHILSHEEMDMMRPQAVALAPREPTGVTWALAGSGRNTRNVVSWTDASKNETGFVVERSSDGTSWTRIATVQSSELGVVPYVETGLGPGTGTVRTYADVIGNDRTPYSYRVYAINTVGDTWDYSNPALNRLPPGGGFPVLTVDSRGITTSSVAAPTNLTGSAAVRNRTSATVTLGWTDNSTESGFLIQRADNAGFTVGVVNATVAADVTTFKQNVARGRTYYYRVLAFTDAHQSAWSNTATVPTP
>gi|260600062|ref|YP_003212800.1| Copper resistance protein A [Cronobacter turicensis]
MRMLLKTSRRTFLKGLTLSGVAGSLGVWSFNARSSLSLPVAASLQGTQFDLTIGETAVNITGSERQAKTINGGLPGPVLRWKEGDTITLKVKNRLNEQTSIHWHGIILPANMDGVPGLSFMGIEPDDTYVYTFKVKQNGTYWYHSHSGLQEQEGVYGAIIIDAREPEPFAYDREHVVMLSDWTDENPHSLLKKLKKQSDYYNFNKPTVGSFFRDVNTRGLSATIADRKMWAEMKMNPTDLADVSGYTYTYLMNGQAPLKNWTGLFRPGEKIRLRFINGSAMTYFDIRIPGLKMTVVAADGQYVNPVTVDEFRIAVAETYDVIVEPQGEAYTIFAQSMDRTGYARGTLATREGLSAAVPPSIPVLC
>gi|222056659|ref|YP_002539021.1| multicopper oxidase type 2 [Geobacter sp. FRC-32]
MKKLSFVLRTILILSIAVLTAPMAMAAPDAPHYFSHPNYANSPLPIIPGTCSVAATTCTADSDCPTGETCNGVLVSGGIRKFKDRLPGLGADKANNLGQYIPVAVPDTTTYPGSDYYVIELVEYTEKMHTDLPATKLRGYRQANVAGGPTPPHYLGPAIVATKDRPVRILFRNLLPIGAGGNLFLPTDTTVMGSGMTAEGHMMGPEADPQNPMCSEGGMMKAQMVADGHCYAENRATLHLHGGISPWISDGTPHQWTTPANENTPYPKGVSVVPVPDMPTPGPGEMTFFYTNQQSARLMFYHDHAWGITRLNVYAGEAAPYIITDDMEKKLLPAAVGNPAGLGILPGAADTIPLVIQDKTYVPNAAQLALQDQTWDTARWGGEGSLWLPHVYSPAQNPGDSSGVNQYGRWAYGPWFWPPTSIEHGPTANSYFDPNCNPDATWCEPPLMPGVPYLSMGMESFHDTPVVNGTVYPTIELDPKAYRFRVLNAANDRFFNLSLYKAVDADGALCNIATNPTPAAESTGVACTEVALNPTEVAAALEDTTIFPTPVAGTEGPNWIQIGTEGGFLPAPVVIPPQPTTWVNDPTVFNAGNVDQHSLLLAPAERADVVVDFSQFAGQTLILYNDAPAAFPARDPRYDYYTGNADLTDTGGAPSTLPGYGPNTRTVMQIKVKPGTGTPYNLSALETAFKAESLGGIGVFKNGQNPIIVGQGAYNSAYGTTFQNNGPNAGLVQIFDTSFSFKTLAGGAAGLSLTFPLQPKMIQDEMGEAFEHEYGRMSGFLGVETPNAQAGLQNMILYPYTNPPTEILDGIELPPGAEVTPIATNSDGTQIWKFTHNGVDTHPIHFHLYDVQLINRVGWDGIIRKPDLNELGWKDTVRISPLEDTIVALRPIIPRVPFDLPNSIRLIDPSMPEGAYLANTTAQEAAGLPIFAFDPNGEPIDIINHPVNFGWEYVVHCHILSHEEMDMMRSVAVAVAPKDPSTLSAAVAGTGNGRRVDLSWSDNSANETGFIVQRAASSGGPWATVATVASPTGSTKGTATYSDIIGNLNGTFFYRVQADNVVGDTWDYTDPALNEGAAFPTKTVYSGFSNTASIVVAPALAAPTNLTAAITSATQIRLNWTDASNNETSFVVWRSSNGAAATQIATVTRTAAESTATGGAVTFYNSGVTAGSTYAYYVTAVNAAGSSAPSNTATVNFSAPAAPASLTGAAVRITGNNTQDSVTLNWTDNADNESRFQIQQSLSSTFAGATTFNVGANVTTFSQNVSRALNYYYRVRATNVVGNSGWSNAVFVTTP
>gi|78223780|ref|YP_385527.1| twin-arginine translocation pathway signal [Geobacter metallireducens GS-15]
MNKISRRKFLQISGFAAGATMLPLPMKWLGRRDVFAFYQTPANQLGLFKTKLRGVGPAGIPLATPDGSAGIGGAAHYTFNIGQFTDQLHPALGPTTLWGYNPQNALGVTGVPAQKHLGGIIVANKGVPIQLTFTNNLPNKHILPVDKSANFPDAAQHVNDASVHLHGGFVPWISDGGPMAYFGPPTIANPNGVYGPSVSDGVNPNLFQQVLNSNLDPGQAEYYYPNQQSARMMWYHDHTHDCTRLNAYAGLASVYLIRDTFEGNLRNLGLPDYIENGGFEIPLVIQDKIFVGSNIGLYDPTWPGPRTPGSLWYPHIYEKNRWHKVYSPLRMPAPSAVPEMFGDTMLVNGTVFPEATVEARPYRLRILNVCNARFMNLQLYVDDGSLNGVTLNPVTGNPPPSAAFVDGTQNQPAVLQLGTEGGFLPTPVLVPTNVPFGFDPVTGAPTGSILMGPAERVDLIVDFKNYIGKNVILYSDAPAPFPLGDPRNDYFPQWNTAGNPANALTKNGFGPNTRVLMRFKVKAATSSVAAVSINTATDLSAGNDPLPLPGGAPIIGGALQLPPGVPVRPLTLNEVFDSYGRLLQLLGTNVPTANAFGLGYMDNATEVVNLVNGEKVEIWQIANLTGDTHPIHFHLVNAQLLGRQPFDVVHYNGTPTYIGPARGPDPNETGFKETIRMNPGEVTTVIMRFKFPTVPFTVPNSLNPNLGISGKEYVWHCHILDHEEHDMMRPLVVI
>gi|189424548|ref|YP_001951725.1| multicopper oxidase type 2 [Geobacter lovleyi SZ]
MNKRTLRSRMTALLSGLALIMGLGTAQAYLSPDYSNPAYAPGGATPFVIGPGNTPDYLTTPNWAYTPPIRKFVDTLPGLGAANVNNLGQYIPVAVPDIVTYPGSDYYEIELREFSEKVHSDLPPTTMRAYRQVNAGTVTTSCTDPALSQPNPCTEANNTAQVEANPRQFGPVIVAQKDRPVRIKFINSLPTGSGGDLFIPVDQTIMGAGPFQIDYDPVTKQPIQVTSGTFSQNRAELHLHGGRTPWISDGTPHQWITPAGEVTSYPTGVSMTNVPDMPDPGPGAQTYYYTNQQSSRLMFYHDHSWGITRLNVYVGGAAGYVIRDAVEQQLIADGKIPAEEIPLIIQDKTFVDGDPASPTYVLKTDPTWKWGTGTIGSNGFRIPQSGDLWWPHIYMPAQNPFDITGIAPMGRWAYGPYFWPATPNPYQPIPNPYYSPDCVPGGDPATTPGLLGGPYGDFCQPPEIPATPNPSWGAEAFMDTPTINGTAYPVLTVEPKAYRFRILNAAHDRFVNLQLYKADPAPAPLDYSGAFPPSCTSYTAPGYGGFSGICASNTEVKMVPAQPGGVGKPATWPEDGRPGGVPDWNTAGPNWIMIGSEGGFLPRPVVLPPQPLNWNADVTTFNAGNVNTGSLILAPAERADVIVDFSGIPSGTTLILYNDAPAPWPALDPHYDYYTGAPDNRAMGGADTTPIGFGPNTRTLMQIKVQGTPAATFNVAALNAAFTPSTPALGVFRQSQESLVVGQGNMNPTGDPAYYEAFAFDGVAYDALNTIYGTAFATTFPNWGVSRINDKEISFKTINPDGTVNPTVQTVTMKLKAIQDEQGETFDDYGRMRAALGLTLSNPAAGQVNFIVQTYSDPSTEVLAEEGIQVWKITHNGVDTHPIHFHLFDVQILNRVGWDGFIRLPDPTELGWKETVRVSPLEDTIVAVRPVKPMLPFGIPNSVRPLNPATPLGDATELSMIDPTTGQAWGTPNVNRILNLGWEYVWHCHILSHEENDMMRPISYNPGVTIPDAPTALATNALFIDGNVTLTWVDPTPKAASTTMGNPKNEINFIIERCSGLDCSNFVAVGTALANATSFTDTTVTAGTQYRYAVAAYNAAGTSTRSNIISVTAVQAPTVDLTSPTNGTVYWPGTTIPLAATATAPNGSTITKVEFYDGTTLLSTDTSSPYSYNWATATSGSHSLTAKAYASNGAVVTSSAVAISLTAPVSSATLSATPSSPQTVGVAQVVFNATASGGSGSYEYKFMQKIAGVWTTVQDYGAASSYTWNSSLQPTGTYGFQVYVRNAGATNAYDVAKAMGYTINATAVSGATLSATPSSPQTVGVAQVVFNATASGGSGSYEYKFMQKIAGVWTTVQDYGAASSYTWNSSLQPTGTYGFQVYVRNAGATNAYDVAKAMGYTINATAVSGATLSATPSSPQTVGVAQVVFNATASGGSGSYEYKFMQKIAGVWTTVQDYGAASSYTWNSSLQPTGTYGFQVYVRNAGATNAYDVAKAMGYTINATAVSGATLSATPSSPQTVGVAQVVFNATASGGSGSYEYKFMQKIAGVWTTVQDYGAASSYTWNSSLQPTGTYGFQVYVRNAGATNAYDVAKAMGYTIQ
>gi|148265087|ref|YP_001231793.1| multicopper oxidase, type 2 [Geobacter uraniireducens Rf4]
MSRCRFLTWMSLASAAVALVSVFDPGRALAAPVTGPGSVPDYFETPNWANSPPLRKFVDSLAPLGCTTPNTLGQCIPVAVPDTTTYPGSDYYEIEVVQYREQMHSDLPAVVGNKMDPAATGGTLLRGYRQFNTADPNLLTPHYLGPLIVTKKYDPRYAPDAPLPGGGTNGRPVRIKFINSLPTGDGGYLFIPTDTTVMGSGMFEINYDPVTKAPGPTITGDFAQNRATLHLHGGHSPWISDGTPHQWITPAGEVTPYAKGVSVAYVPDMWFDAAGNTIAACAGQTTCGVGGATNNPGAGAQTFYYTNEQSARLLFYHDHSWGITRLNVYVGEAAGYLIEDPVEIALRDGGTINSRTFTAGTIPTAQIPLVIQDKTFVDGNPASPTYVRATDPTWNWGSGTPVGGIRPPVTGDFWWPHVYMPAQNPFNPDLSGMNAMGRWHYAPWFFPPPPICGSDPEAVKPYCIEFGTVANPYYDCGPGGPCTNPGQPPEIPGTPNVSWGAEAFLDTMMVNGTVYPTLPVQAQPYRLRILNASHDRFLNLQLYKATPIVSGITVVTGGTGYTSAPTVALIGGGGTGATAAATIDPATGAVTAIDLLTVGSGYTSPPAVSITGGGGTGVAATAAVYTALTEVGMVPAASTSGFPARWPADGREGGVPDPATRGPAFIQIGTESGFLPAPVLLNNQPVAWNLDPTMFNVGNVLQQADGGGTLFVGPAERADVIVDLTNYAGQTLILYNDAPTAFPALVPQYNYYTGAPDRRDIGGAAPIPPGFGPNVRTVMQITVAGTGGAAPPDDYNPATLNALQTAFAGGATPGVFQSSQEQIPVGQSAYDSTYNTTFPATWPNWGVSRISDSAISFQKVDGTIVSNFKMKAKALHDEMGETFDDYGRMSAKLGLEVPFVNAANQNFILQNYVDPATEVVNNNGVQIWRITHNGVDTHPIHFHLFDVQLLNRVGWDGFIRLPDPNELGWKDTVRISPLEDTIVALRPTTPIVPFSLPNSIRPLNPSTPFGSTMGFSQLDTTTGGDIVPPQTNQLANFGLEYVWHCHILSHEENDMMRSTILNPNTRDDILWRNTSNGLNAFWYLDGVTRTASAYIPSMTDQNWKIVGRGDFNTDGKPDILWRNTSNGQIAVWYMDGVTRTGSAFLPTLTDQNWKIVGVGDSNNDGKPDIFWRNTSNGQNSVWYMNGVTRTGSAYFPVLADQNWKIVGVRDFNDDGKPDIIWRNTSNGQNAVWYMNGVTRTGSAYFPTLTDQSWQIVGTGDFNSDVYPDILWRNTTTGANMTWYLKGITQIGTGTIATLADQNWKIVGQ
>gi|78223372|ref|YP_385119.1| Integrins alpha chain:multicopper oxidase, type 2 [Geobacter metallireducens GS-15]
MNDHPPWKTGTRLLSALTFLGLSITSTAHAVPVPGGTVDPASIPKYVTPLVIPPVMPASVSSPAPAAKYDIAVRQFKQQILPGGIWGSSFPNPLAAAPATVGPFPATTVWSYGRASDPQPDSTAIVGGGVGIAPATNSSFNYPAFTVENTSNVATSVRWSNDLVADPVACAASPNKSVAACNFLPHLFSVDQTIHWANPTGTGCVMAMNPLGVDCHTANAAPYIGPVPLVTHVHGAHVMPHSDGYPEAWWLPGTPGTKGIPASYVERGTKYDQANTANAIAGTAYFNYLNTQPATTIWYHDHTIGMTRLNVYAGPAGFWLIRGGVNDLAAGSLPGPAPTVGQDPNLTPATRNAIREVPIVIQDRSFDWADAAGNTLPTSTGATQAKLFYPSSRLFFDGFTGPYIGGVGTPAGPSDISPILNPEVFFNTMVVNGTTWPKFTVAPTKYRFRFLDGCNSRTLNLSMYVVTAGPDGKWGTADDVKTTTEIPFYQIGGDQGFLPKVVKITKGFATALPGNGTIPAAVAAPSTEQGLLMGPAERADVIIDFTGLANGTHVRIFNTGPDAPFQGFPANLALYAPADPLTSGQVMDFIVDSVAVPVLPSDATTTTVQNLVLPSEAPLGAPVPTPRKVSLNELDSAQVCVEVNPVTAAIVRTIFSTFAGDPNFAANCAKAAVLTPGDVPLPAGPRITLLGTLSADGLTAVPLNWNDPLTELPLLSSTETWEIYNTTMDGHPVHVHLVRFELVNRQKLLAATLTPDPAAGSTTLPQPNEQGFKDTIIALPGQVTRIKAKFDIEGLYVWHCHIVEHEDNEMMRPYVVHKARLNADFDGDGKTDLVVWRPNTGDWLHMPSFTNMTRTVNFGTTGDKLVPGDYDGDGRVDMAVWRPSNGHWYFMNSITGAQSTVSYGTMGDTPVPGDYDGDGKTDMAVWRGGSWFIKNSATGTQSTPSYGTTGDIPVPGDYDGDGKTDLAVWRPTNGTWYITNSATGTQTTAAYGTTGDVVVPGDYDGDGKTDIAVWRNGTWFIKNSGNGTQSVISYGTAGDIPVPGDYDSIGRTSIAVWRPSNGTWYIMDTVTGKQRTVSWGLSTDQPVQANQPVK
>gi|197118448|ref|YP_002138875.1| multicopper oxidase type 2 [Geobacter bemidjiensis Bem]
MSSRFLQHICLAFAVAVLSTAAATAQAAPYTAPGYTPDYYETPNWANSPPLRKFVDTLPGLNAGAKNNLGQYLPVAIPDTTSYPGSDYYELELGEYTEKMHSDLPPTTLRGYRQVNTTDPNVSAFHYLGPLIMATKDRPVRVKFINRLPNGSAGNLFVPVDTTVMGSGEGPACTPVDPANPMGPQNCEMYTQNRGDLHLHGGRTPWISDGTPHQWITPAGEATSYKKGVSVVNVPDMWFKADGTMITEASFPGSACAGSTTCAEAGATNNPGEGSQTYYWTNQQSSRLMFYHDHSMGITRLNVYVGEAAGYLLQDDVEKALVNGGTVNGRTFKAGTIPADQIPLIIQDKTFVDGDPASPTYVKKTDPLWNWGTGPLASAPNAKGVVERAANTGDLWWPHVYMPAENPFNPDLSGMSSYGRWFYGPWFYPATPVCGENGAQLPLCVAKGPVANPYYDPTCDPAVAGFCQPPLIPGTPDTSWGAEAFMDTMVVNGTAYPKMTVDPKPYRLRILNAAHDRFLNLQLYQADASVPKGCPTCADNTEVKMVPALEMPAYPNWPADAREGGVPDPALRGPAFIQVGSEGGLLPAPAVLPNQPVSWNLDPTTFNFGNVNGGTLIMGPAERADVIVDFSKYAGKTLILYNDAPTAFPALVPQYNYYTGAPDRTDIGGIAGTPVGFGPNIRTVMQITVTGSGGSAPPDDYNPALLTELQSAFKTTPTEAGAFSLSQEPVIVGQSAYNQTYNKLFPANWPIWGVSRITDTSISFKQPDGTLMENFPMKPKAVHDEMGASFDEFGRMAAKLGLELPFTNAGNANFVLQNYADPVTEQVTPGGIQIWKISHNGVDTHPIHFHLFDVQILNRVAWDGIIRLPDANELGWKDTIRLSPLEDTIVALRPITPQVPFPLPDSVRPLNPTVPIGSDMGFSQSNPKDGGNLAGAMVNQMYNFGHEYVWHCHILSHEENDMMRSMSYLVPPAAPAALTAVSNGPNVDLSFKDNSASESSFEVQISNDPTFQAGVTTRVVAASVPASKFGETVQLSVDPALGTYYRVQALDDYTPTTPASYRPDWQAATSRSAWSNIATAAAIPIALTSPASLSFGNQPFGTASAVKTVTLNNGGSSDLTVTSVALAGANPGEFAVTANNCVTTLAPASNCSISVSFNPTVAAAASASVTVNSNDPARPALTVPVTGTGIASALPTLNPLQLTFAPQLVATTSAAKTVVLANTGNQALGVSAIRLTGGTVADFSVTHDCPMTLAPAASCTISVSATPSLAGTVLADLAIDTTSPAAATAIVPLSVIGMAPIAVANPASLNFGSQFAKSASAAKQVVVSNAGTAPLVVSGIGFAGSNAADFSQTSNCGSAPIAVGASCTVDVVFTPQAMGSRAATMAVATSDPVTPLLNVALAGTGVAPVGSVAPVSLSYGNVLVNTVSLPQTVTVSNASATTALQISAITLTGTDPTHFSLTSSCGASVAPGASCSVAVSFTPLAEGAKSAALTVVSNDPFNGTPAGTFSVPLTGLGTTITLSSQALYFGAQVVNNNSSSQVVSILNTSDLPMTISNIALGGTNPGDFTQTNNCPPSLSGGRSCTINIRFRPTATGARSALLSIFDSAAGSPQSIPISGTGLLGPAATLAPTSINFGNVIRGSVSAAQTITLTSTGGVPLRISSISLGGDSPSSYTLVNNDCPIGTPGLASGASCTVSVAFAPNRGTGSQQATVDFIDNANNNNSTQSVKLVGIAQ
>gi|78223370|ref|YP_385117.1| Integrins alpha chain:multicopper oxidase, type 2 [Geobacter metallireducens GS-15]
MNRQQLSIIMSLVLALAALPLAAYAGPGTRATPPAPDYPASATPSGGTFYANSPAGPWKYTNIMGTYSSASSNSGTPLRKFVDSLPGLGSGARPAGTALGANNLGQYIPIAAPDTATYPGSDYYQIGLKDYRVQMHSDLPPTADALGTGTKLRGYYQKNGTDHSSNYLGPLIIAQKDRPVRIKFFNELGANGAGDLFIPVDTTYMGAGMGPNGMDNYTQNRADLHLHGGHSPWISDGTPHQWITPAGETSTPYTSGASLRNVPDMDGGIEPAGASTYFWTNNQSGRMLFYHDHSYGITRLNVYAGEAAGYLIVDPAEETSLAAAGVPGTIRNPANLGDTANNDLAHIIPLIIQDKTFVPQDIAVQDTKWNDPKWGKYGDLWFPHVYETNQWPTNPDLSGANNFGRWDYGPWFWPIFPAAVPGLPTMNVSGVPEGFMDTPVVNGTAYPYMDVQPQAYRLRILNAANDRMFNLSFFTADPTLTPFDPVTGQPNPGYQKEVKMVPAVPRPVCSATVTTNCTCAGAPGTPVGCFPPTWPTDSRAGGVPDPATAGPPIIQIGSEGGLLPAPTVINPQPVNYEYNRRNVVVLNVSDKALFLGPAERADVIVDFSAYAGKTVILYNDGPAPVPAFDPRNDYYTGCPDNTSSGGAPPTMAGYGPNTRTIMQFRVAAATPVPFNPAPLTTALPTIYAASQPAPVIPQTGYPGPYKATADTYSRISDNSLTFTPVGATAPVTMPMKSKAIQELFTADYGRMNATLGVELPFTNALIQTTIPLGYIDPTTEQLNNGQPQLWKITHNGVDTHAIHFHLFDVQIINRVGWDGMIRPPDANELGWKDTVRMHPLEDIVVAMRPTTPPVPFPLPNSVRPLDVTMPLGTTTQFTGVDPTTNTPITVTNELTNFEHEYVWHCHLLGHEENDMMRPVVFATKPPQGDFNGLGKTDIAVWRPGTTGQWWIKTSTNTPVVINQGITGDKLVPGDYDGDRKTDVAVWRPSDGNWYITNSANGTTSTIGYGTNGDIPVPGDYDGIGKTETAVWRPSNGTWYIPNSANGTQSVITYGTNGDIPVAGDYDGDGKTDVAVWRPSNGRWYIKNSGSTTQTVVSYGSNGDTPVPGDYDGDNKTDMAVWRNGTWYIKNSATNTQTVVNFGTAGDIPVPGDYENLGRTEIAVWRPSNGNWYIMNPVTHLQTTVNWGAPTDLPIKVFQPVK
>gi|219852015|ref|YP_002466447.1| Fibronectin type III domain protein [Candidatus Methanosphaerula palustris E1-9c]
MTMDTHPHTGRYPQLIIAGLLIALLLLCTGVIGAAGGTDPTLSTAGTSQPTTAPAILATQTTPSGEDLNATVSTGEDLNATVSTDEATGLKYKGKTTPEEREAAADRYRQTEQAARANATIKNTGINAVSTPAPSDPLHYYGPYPNYANSPMPKGSIATVTITDGGTGYFAPVVEIVDLYNTGSGATATATADPATGTITGVNITNAGSGYTAPVVYVSNATAPQGANAQLDATIGGALSGGIRKFISALPSLSVAVPDTTTYPGADYYEIELRQYTEQLHPDLPATTLRGYVQVKNGQDVSPISYLGPTIVAQRDRPVRVKFTNKLPTGAGGNLFLPVDTTVMGAGMGPLGMDAMPMDYTQNRANIHLHGGATPWISDGTPQQWITPAGENTPYPKGVSVVNVPDMPDPGAGAMTFYYTNQQSARLMFYHDHSYGITRLNVYAGEAAPYLVTDKIEQDMIAGTNNSGVNPTGAKVLPDAGIPLVIQDKTFVDATTIGFQDPTWAWGSTPGKAHTGDLWLPHVYMTNQNPYDSSGTNPYGRWHYGPWFWPPTTVLHGPTANPYYNPSNPSSSEPALIPGVPNNSMAMESYMDTPLVNGEAYPYLDVQPTTVRFRILNAADDRFVNLQLYVADSNVTTADGRTNTEVKMVPAQDGREGGVPDSATAGPSMIQIANEGGFLPAPVVLPNQPIGWNLDQTNFDFGNVNQGTLILGTAERADVLIDFSKYAGKTLILYNDAPAPYPAIDPRYDYYTGKPDLTGTGSTPTTQAGYGPNTRTIMQIRVAATTPAPAYNLATLQSVFAKTTGKLGVFEAGEDPIIVPDARYDSAYNATFPTEQYVRIAETTTHTYKNITGATVTSTLDAKALHDEMGSAYETDYGRMSGFLGLELPASTATTQNFLLYPYAGPPVELIKSSGIYGTFLGNTTDGVQFWKITHNGVDTHTIHTHLFDVQVINHVAWDNVIRPPDANELGWKETVRVNPLSDTILAFRPVTPTTPFEVPNSIRLLDPTMPEGATLQGPPGGFTDPAANPVTVTNHYVNFGWEYVYHCHLLSHEEMDMMHSMAFAVAPRPPSNLSAARLNGNQGIQLTWTDASTTETGFVIQRATDAGFTNSPTTFTVAANTKTYTDATAAQATQYFYRVLARNLVGDTVTPGFPTLAGDSAWSNTASPGGATPSTSPKSVTATAARVNNNFDRVTLTWTDTSTTETGFRIQQATDSGFTANVVTSTVGANIVQFRTLNLPLRTNYYFRVQSFNAAGASAWVNAAPFPVLAP
>gi|39996496|ref|NP_952447.1| spore coat protein-related protein [Geobacter sulfurreducens PCA]
MTSARMLLATAIAILTLGSGTGTALAFLKPDKTPIGPGDTPDYLTTPNWANSPPMRKFVDTLPGLGSGNANNLGQFLSVAVPDITTYPGSDYYEIELRQYSEQMHSDLPPTTLRGYVQVNNGTDTTSCTDPSLNLATPCTTANNTVAPAPGPRHLGPIIVAQKDRPVRVKFINKLPTGAGGNLFIPVDQTVMGSGPFQIDYDPVTKQATALKSGTFTQNRAELHLHGGRTPWISDGTPHQWITPAGEMTDYPTGVSVENVPDMPDPGPGAQTYYWTNQQSSRMLFYHDHAWGITRLNVYVGEAAGYLIRDAVEQELITAGTIPSAELPLVIEDKTFVDPATIVATDPTWAWGSQPWTGTGPMTPVKGDLWWPHVYMPAQNPFDITGIAPMGRWAYGPYFWPATNNPFQPIPNPYYSAACDPAGDPATTPGLLGGPYGQFCQPPEIPSTPNPSWGAEAFMDTPLVNGTAYPVVDVDPKPYRLRVLNANHDRFVNLQLYKADPTVDPNATPGSDAKCLALGGCATETEVKMLPALDYSTDPTWPATWPADGRPGGIPDWTTRGPDWVMIGTEGGFLPKPVVIPSHPVTWNNDVTTFNAGNVNGGSLILGPAERADVIVDFSQYAGQTLILYNDAPAPWPAIDPHYDYYTGAPDNRAMGGADTTLAGFGPNTRTIMKIRVAAGAGAPFNLAALQAAFTSGSNSGGQPSVFQRSQDPIIVGQGNMNPAGDPAVFSAFLFPETYDAYNKAYDRVFPTSWPNWGVSRINDKVLNFIGSDGSTTYQYNPADTTPLPWDPTKTTKGGMPMKFKAIQDEQGETFDDYGRMRAALGLELITPGAGRVNFIVQTYSDPATEVLQEDGIQIWKITHNGVDTHPVHFHLFDVQVLNRVGWDGFIRLPDPTELGWKDTVRISPLEDTIVAMKPVKPKMPFGVPNSFRPLNPATPLGDTTELSMVDPTTGQAWATPNINRFMNFDWEYVWHCHILSHEENDMMRPMQFIPVTNLPDAPTLNTAIVTVNSVVLNWTDSTPPSAPTTLGNPKNEIGFRVERCAGSSCTDFAPIGTALANATSYTDLAVNSTTTYRYRVVAYNALGDSPVSNVLSADTAVISRPIITVSPLTANFGNVTVGFTSSPTNITVTNTGQLPLDVTAFTPSGGNAAMFTIQNGSCGTLPVTIAPAANCTFSVTFAPTTAGIVTANLQITSNDAASPVPNISLSGTGISPTTNPVRINTTYYPSLAAAFTAAASGNTIQAFGVLFVEPAVNLNTTGTVTFRGGYDALFGTSTGMTTLQGVFTITNGALVVNNLTIQ
>gi|107101492|ref|ZP_01365410.1| hypothetical protein PaerPA_01002535 [Pseudomonas aeruginosa PACS2]
MHRTSRRTFVKGLAATGLLGGLGLWRAPAWALAGPGQQNLLAGDSFDLFIGETPVNLSGSPATAMTINGSLPGPTLRWREGDNVTLRVRNRLAEDTSIHWHGIILPANMDGVPGLSFEGIAPGGLYEYRFKVRQNGTYWYHSHSGLQEQAGVYGALVIDAREPEPFSYDRDYVVLFSDWSDEKPQRILAKLKKQSDYYNFHKRTVGDFIDDVSANGWAATLADRKMWAEMKMSPTDLADVSGYTYTYLLNGQPPDGNWTGLFRPGEKLRLRFVNASAMSYFDVRIPGLKMTVVAADGQHVEPVSVDELRIAVAETYDVIVEPGGERAYTLFAQSMDRSGYARGTLALAEGLSAPVPTPDPRPLIGMDDMGMGGMDHGAMGHGAATRPASEMDHSKMSGMDMNGMDHSKMAGMDMNGMDHSKMAGMDHSRMGMDTMPMQSHPASEDGNPLVDMQTMTPTPKLADPGLGLRDNGRRVLTYADLRSRFADPDGREPGRTIELHLTGHMEKFAWSFDGIKFSDAEPLRLTYGERLRIVLVNDTMMTHPIHLHGMWSDLEDEQGNFLVRKHTIDMPPGTRRSYRVTADALGRWAYHCHLLFHMEMGMFREVRVDEGDNA
>gi|296389520|ref|ZP_06878995.1| copper resistance protein A precursor [Pseudomonas aeruginosa PAb1]
MHRTSRRTFVKGLAATGLLGGLGLWRAPAWALAGPGQQNLLAGDSFDLFIGETPVNLSGSPATAMTINGSLPGPTLRWREGDSVTLRVRNRLAEDTSIHWHGIILPANMDGVPGLSFEGIAPGGLYEYRFKVRQNGTYWYHSHSGLQEQAGVYGALVIDAREPEPFSYDRDYVVLLSDWSDEKPQRILAKLKKQSDYYNFHKRTVGDFIDDVSANGWAATLADRKMWAEMKMSPTDLADVSGYTYTYLLNGQPPDGNWTGLFRPGEKLRLRFVNASAMSYFDVRIPGLKMTVVAADGQHVEPVSVDELRIAVAETYDVIVEPGGERAYTLFAQSMDRSGYARGTLALAEGLSAPVPTPDPRPLIGMDDMGMGGMDHGAMGHGAATRPASEMDHSKMSGMDVNGMDHSKMAGMDMNGMDHSRMGMGAMPMQSHPASEDGNPLVDMQTMTPTPKLADPGLGLRDNGRRVLTYADLRSRFADPDGREPGRTIELHLTGHMEKFAWSFDGIKFSDAEPLRLTYGERLRIVLVNDTMMTHPIHLHGMWSDLEDEQGNFLVRKHTIDMPPGTRRSYRVTADALGRWAYHCHLLFHMEMGMFREVRVDEGDNA
>gi|301382528|ref|ZP_07230946.1| CopA family copper resistance protein [Pseudomonas syringae pv. tomato Max13]
MHSNTSRRTFVKGLTAGGILAGLGLWRTPVWAAPGPGEANVLSGTEFDLFIGETPVNITGNRRTALTINGGLPGPLLRWREGDTVTLRVKNRLKDMTSIHWHGIILPANMDGVPGLSFHGIEPDGTYVYQFKVTQNGTYWYHSHSGFQEQVGVYGPLVIEAKDPEPFVYDRDYVVMLTDWTDEDPASLMKTLKKQADYYNTHKRTVSDFINDVADKGWSATVADRKMWAEMKMNPTDIADVSGATYTYLMNGQAPDSNWTGTFKPGEKLRLRFINGSAMSYFDVRIPGLKMTVVAADGQYVKPVSVDEFRIATAETFDVIVEPTQEAYTLFAQSMDRSGYARGTLAVRSGLVAPVPELDPRPLVTMADMGMAGMDHGSMGGMGNMAGMDHSKMASVGDSSMDGMSGMDGGSMTSMNHGAKQDMSGMEGMAGMDHSKMSMEGMDRMGDMQSHPKTESNNPLVDMQAMSTSPKLDDPGMGLRDNGRKVLTYSDLRSTFEDPDGREPSRTIELHLTGHMEKFSWSFNGVKFSDAEPVKLKYGERVRFVLVNDTMMTHPIHLHGMWSDLEDENGQFLVRKHTIDMPPGSKRSYRVTADALGRWAYHCHLLYHMEMGMFREVRVEE
>gi|302060969|ref|ZP_07252510.1| CopA family copper resistance protein [Pseudomonas syringae pv. tomato K40]
MHSNTSRRTFVKGLTAGGILAGLGLWRTPVWAAPGPGEANVLSGTEFDLFIGETPVNITGNRRTALTINGGLPGPLLRWREGDTVTLRVKNRLKDMTSIHWHGIILPANMDGVPGLSFHGIEPDGTYVYQFKVTQNGTYWYHSHSGFQEQVGVYGPLVIEAKDPEPFVYDRDYVVMLTDWTDEDPASLMKTLKKQADYYNTHKRTVSDFINDVADKGWSATVADRKMWAEMKMNPTDIADVSGATYTYLMNGQAPDSNWTGTFKPGEKLRLRFINGSAMSYFDVRIPGLKMTVVAADGQYVKPVSVDEFRIATAETFDVIVEPTQEAYTLFAQSMDRSGYARGTLAVRSGLVAPVPELDPRPLVTMADMGMAGMDHGSMGGMGNMAGMDHSKMASVGDSSMDGMSGMDGGSMTSMNHGAKQDMSGMEGMAGMDHSKMSMEGMDRMGDMQSHPKTESNNPLVDMQAMSTSPKLDDPGMGLRDNGRKVLTYSDLRSTFEDPDGREPSRTIELHLTGHMEKFSWSFNGVKFSDAEPVKLKYGERVRFVLVNDTMMTHPIHLHGMWSDLEDENGQFLVRKHTIDMPPGSKRSYRVTADALGRWAYHCHLLYHMEMGMFREVRVEE
>gi|213971808|ref|ZP_03399911.1| Copper-resistance protein CopA [Pseudomonas syringae pv. tomato T1]
MHSNTSRRTFVKGLTAGGILAGLGLWRTPVWAAPGPGEANVLSGTEFDLFIGETPVNITGNRRTALTINGGLPGPLLRWREGDTVTLRVKNRLKDMTSIHWHGIILPANMDGVPGLSFHGIEPDGTYVYQFKVTQNGTYWYHSHSGFQEQVGVYGPLVIEAKDPEPFVYDRDYVVMLTDWTDEDPASLMKTLKKQADYYNTHKRTVSDFINDVADKGWSATVADRKMWAEMKMNPTDIADVSGATYTYLMNGQAPDSNWTGTFKPGEKLRLRFINGSAMSYFDVRIPGLKMTVVAADGQYVKPVSVDEFRIATAETFDVIVEPTQEAYTLFAQSMDRSGYARGTLAVRSGLVAPVPELDPRPLVTMADMGMAGMDHGSMGGMGNMAGMDHSKMASVGDSSMDGMSGMDGGSMTSMNHGAKQDMSGMEGMAGMDHSKMSMEGMDRMGDMQSHPKTESNNPLVDMQAMSTSPKLDDPGMGLRDNGRKVLTYSDLRSTFEDPDGREPSRTIELHLTGHMEKFSWSFNGVKFSDAEPVKLKYGERVRFVLVNDTMMTHPIHLHGMWSDLEDENGQFLVRKHTIDMPPGSKRSYRVTADALGRWAYHCHLLYHMEMGMFREVRVEE
>gi|302130298|ref|ZP_07256288.1| twin-arginine translocation pathway signal:copper-resistance protein CopA [Pseudomonas syringae pv. tomato NCPPB 1108]
MQSKTSRRTFVKGLTAMGVLGGLGLWRNPSWALSGPSQLNTLTGTDFDLSIGEMPVNITGKPRTAMVINGGLPGPLLRWKEGDTVTLRVRNKLRDHTSIHWHGIILPPNMDGVPGLSFAGIEPDGMYVYKIHVKQNGTYWYHSHSGFQEQAGVYGPLVIEAKDPEPFAYDRDYVVMLTDWTDEDPASLMRKLKKQSDYYNYNKRTVGDFIEDVHKQGWSATMADRKMWAEMKMNPTDLADVSGATYTYLLNGHAPNTNWTGVFRPGEKIRLRFINGSSMTYFDMRIPGLKMTVVASDGQYVKPVTVDELRIAVAETYDVIVEPTEQAYTLFAQSMDRTGFARGTLAVREGLLAPVPPLDPRPLVTMADMGMGGMDHGSMGDMGSMQGMEGMDHGAMGAGDKGMDSMSGAPMQGMDGGQTQGMDHSKMSGMDHGSMGDMAGMAGMSGMGDMPMQAHPATEKDNPLVDMQAMSPTPKLDDPGLGLRNNGRRVLTYSDLRSTFEDPDGREPGRTIELHLTGHMEKFAWSFNGVKFADAEPLRLKYGERVRVVLVNDTMMTHPIHLHGMWSDLEDENGNFMVRKHTIDMPPGSKRSYRVTADALGRWAYHCHLLFHMEMGMFREVRVEE
>gi|257485776|ref|ZP_05639817.1| twin-arginine translocation pathway signal:copper-resistance protein CopA [Pseudomonas syringae pv. tabaci ATCC 11528]
MQSKTSRRTFVKGLTAMGVLGGLGLWRNPSWALSGPSQLNTLTGTDFDLSIGEMPVNITGKPRTAMVINGGLPGPLLRWKEGDTVTLRVRNKLRDHTSIHWHGIILPPNMDGVPGLSFAGIEPDGMYVYKIHVKQNGTYWYHSHSGFQEQAGVYGPLVIEAKDPEPFAYDRDYVVMLTDWTDEDPASLMRKLKKQSDYYNYNKRTVGDFIEDVHKQGWSATMADRKMWAEMKMNPTDLADVSGATYTYLLNGHAPNTNWTGVFRPGEKIRLRFINGSSMTYFDMRIPGLKMTVVASDGQYVKPVTVDELRIAVAETYDVIVEPTEQAYTLFAQSMDRTGFARGTLAVREGLLAPVPPLDPRPLVTMADMGMGGMDHGSMGDMGSMQGMEGMDHGAMGAGDKGMDSMSGAPMQGMDGGQTQGMDHSKMSGMDHGSMGDMAGMAGMSGMGDMPMQAHPATEKDNPLVDMQAMSPTPKLDDPGLGLRNNGRRVLTYSDLRSTFEDPDGREPGRTIELHLTGHMEKFAWSFNGVKFADAEPLRLKYGERVRVVLVNDTMMTHPIHLHGMWSDLEDENGNFMVRKHTIDMPPGSKRSYRVTADALGRWAYHCHLLFHMEMGMFREVRVEE
>gi|88703352|ref|ZP_01101068.1| copper resistance protein A precursor [Congregibacter litoralis KT71]
MKPYVGVDPIDLDITRQPLDIGGLMGDTITINGSIPGPLLRFKEGQDAVMRVTNRLDVDTSIHWHGLLVPPEMDGVPGVSFAGIRPGETFRYAFPLKQSGTYWYHSHSGLQEQQGHYGPLIIDPIEPEPFRYDREYVVMLSDWTFEKPMAVLKNLMKQSDYYNYQRRTVPELFNDAEKNGWSATIRERMIWARSRMAPTDIADVSAATYTYLMNGMAPQSNWTGLFRRGERIRLRFINGAAMSYFDVRIPGLKMTVVQADGQNVQPVAVDEFRIGVAETYDVIVEPRDEAAYTIFAASMGRSGYARGTLASSAGLEAPIPSLGAPPLRTMKDMGMGAMNMPGMSNTADMPDGKESAPGNAMPGMDMKGGMKLDAMASDAKTMAAMDMNNENAMRSSTPPTPVKHGPDHHGRGNTMVAAFPSNRLDEPGDGLENNGRRVLVYTDLRSLAPYPDQRPPEREVELHLTGVMDRYMWSFDGKKFSEVDGPIQFEYGERLRLVLVNDTMMEHPIHLHGMWMELENGAGEFRPRKHTLNIKPGERLTALINADARGNWAFHCHLLYHMDMGMFRVVTVVDRADKGVGNHG
>gi|163750877|ref|ZP_02158111.1| Copper-resistance protein CopA [Shewanella benthica KT99]
MNKMLKSSQLMVPGSLVKAPGALSRRRFVMGAASAMMLASLPFTQSVLAASLRKGLTTLSGKVFDLSIDYQTVNFTGTHVRATVVNQSIPGPLLRWKEGESVTLRVKNNLDVSSSIHWHGIILPTNMDGVPGISFEGIAPGETFEYNFTVGQSGTYWYHSHSGFQEQTGMYGAIVIDPKDADPVAYDREYVVMLSDWSDEEPESIYAKLKKQSDYYNFRERTLVDLFDDISANGLVNTWNARSMWNKGRMSDRDISDVTGYTYTYLMNGNTPEKGWQGLFRQGERVRLRFINSAAMTIFDVRIPGLKMTVVASDGQNIQPVSVDEFRIGVAETYDVIVEPEVDNAYCIFAQSIDRTGFTYGSLTSDQALTPLIPPMDPVAVLAHRDMGMNMEGMDHGSMDMAGNGDKAMNMEGMDHSAMQMDTDADKAMDMKGMDHSSMQMGTDADKAMDMNGMDHSAMQMASATGLGLAGYGSNNEIKHVSSEFGPQVDMRAASPRSGLSDPGIGLRDHQSLYKRKVLTYADIKGLTPTRDKRQPSREIQLHLTGNMSRYMWSVNGIKFADAAPLELEFGERVRITLVNDTMMTHPMHLHGMWSELETGDPDFIPRKHTVIVQPGSSISYLVTADALGGWAYHCHLLFHMPGMFRKVQVNNA
>gi|149910242|ref|ZP_01898887.1| Twin-arginine translocation pathway signal:Copper-resistanceprotein CopA [Moritella sp. PE36]
MKHALHSANLPRRKFVKGLVAGGVIVGLYPLLQPARAGSLNTPPNKAPVLSGTEFDLVVAESQVNFTGKIRLATTINGSIPAPTLHMREGDTVTIRVTNHLKEHTSIHWHGIILPYQMDGVPGISFAGIAPGETFTYQFKVEQSGTYWYHSHSGMQEMTGMYGAIVIEPAAEDSIQADREHVILLSDWTDENPAQVFAKLKTQGDYYNFNQPTVFDFFQDASENGLQAAVQSRQMWNRMRMSPSDLADLSAQTLTYLMNGTTPAGNWTGLFKPGERVRLRFINGASNSFYDVRIPGLALTVVQADGINVEPVTVDEFRFGPGETYDVIVEPSADTYTLFAQSMDRTGYARGTLTTQAGLNTDVPTLDKPESLTMTDMMGAMGSTGNVGAMGNMEQMNGMEHGSMSGMDHSSMPGMQHSGMVDMGKMTGMDHSSMPGMMTNMDHSAMSNMTSKLATASEQVRHAKTEYGPSVDMRVDMPRTNLDDPGVGLRNNGRRVLTLADLKTLGGPMDPRTAEREIELHLTGNMERYTWSLDGLEFGSSTPIHFNYGERVRIILHNDTMMTHPMHLHGMWSEVENPDGSFQVRRHTIPVQPAQRISFLVTVDARGRWAWHCHLMFHMDAGMFREVVVS
>gi|293603142|ref|ZP_06685576.1| P-ATPase superfamily P-type ATPase copper transporter [Achromobacter piechaudii ATCC 43553]
MKDAMPRGGPAPHPASPRAALSRRRFVQGLAGGGALASLGGWRAAFAAPAPVTELRGTEFHLEIGETPVNFTGAARIATTVNGQLPAPLLRWREGDTVTLHVTNRLREQTSIHWHGILLPSEMDGVPGLSFAGIDPGQTFTYRFAVRQSGTYWYHSHSGFQEQTGLYGAIVIEPRQPDPIAVDRDYTVLLSDWTDEDPMRVFNKLKVMPDYYNGIQPSVQRLNADARERGWSAALSERLMWEQMRMNPSDLADVSGATYTFLTNGATPAGNWTGLFKPGERVRLRFINGSAMTYFDVRIPGLKMTVVAADGQNVRPVAVEEFRIGVAETYDVIVEPTDARAYTIFSQAMDRSGYARATLAPRAGMQAEVPAMDRVQLLGMMDMGMSHGADASHGAGDAQGADATHDSGMSPDMDMSHDMSATDTGGMDHDTAAGTSHGDAHGDAHGAATTDAPDAAQGGMVQVNHPYAAERDVGNSMLPDRVSTRLDDPGVGLRGNGRRVLTYADLHSVHPPEDNRAPSREIELHLTGNMERYMWSFNGVKFSDAKPIVLRYGERVRFVLVNDTMMTHPIHLHGLWSDLESPDGAFQVRKHTITLNPAQRLSYRVSADARGLWAYHCHLLYHMEAGMFRAVVVE
>gi|83945244|ref|ZP_00957593.1| copper-binding protein [Oceanicaulis alexandrii HTCC2633]
MITRRSWLTGAGALTAASLTPGWAQASRALTQRAPDALTGTVFNLDIARTPFRVDGRRDEAITVNGGVPAPLLRWREGDEVTLNVTNHLDVDSSIHWHGILLPFQMDGVPGVSFPGIRPGETFTYRFRLRQSGTYWYHSHSGLQEQEGLYGPIIVDPAHHDPVGYDREHVLVLSDWTFLSPEALFNRLKTNPESLNYNHRTLGDLVRDMSEDGVRAALSDRAMWGQMRMKPTDISDVGGETYTYLVNGKGPDSNWTGLFEPGERVRLRIINASAMTIFNLRIPGLAMSVVQADGQNVQPVETDELQIGVAETYDVVVTPREDRAFTIMAESIERLGYARATLAPREGMTAEVPELRPSPLLTMRDMGMDHGSMGHGSMSGDGMDHSAMGHDGMNHGSMDHGQMDHSAHSGHSAMAMEDSAPVTHNHTEGPGVANLNMAPISRLDEPGIGLEDVDHRVLTYSQLRSLDTNPDLRAPGREMQIHLTSNMERYMWSFDGVRFTEIDAPIIFHEGERLRVSLVNDTMMPHPIHLHGMFFELVNGGGDHKPRKHTVIVKPGERLAFDVTADEPGDWAFHCHLLYHMHAGMMQVVSVRPGPMDPSSHQDHSAHQSHSGHHQREAAPMDHSSHSGHGGGHQGHHAPASEPEPAPAHHNHHSGHHGGGAQ
>gi|221065559|ref|ZP_03541664.1| copper-resistance protein, CopA family [Comamonas testosteroni KF-1]
MPRHSPFFVTPTQGFSRRRFVQGLAAGGVLAGLSTQSLMAFAQQSSTVRGAAPVLKGNEFDLVIAESAVNFTGKPGMATTINGSLPAPTLRWREGETVTIRVTNKLREATSIHWHGIILPYQMDGVPGISFAGIPPGETFTYRFKVQQSGSYWYHSHSGMQELTGMYGAIIIDPAGPETIRADRDHVVLFSDWTDEDPMRVFAKLKVQGDYYNYNQPTVFDFFRDASRDGVSAALDKRKMWNEMRMNPTDLADLSSATLTYLANGVTPAGNWTALFRPGERVRLRMVNGAGNTFYDVRIPGLKLTVVHVDGVDVEPVTVDEFRFGPGETIDVIVEPRDDAYTIFAQSMDRTGYARATLAVREGLQAPVPALDPVEWLGMSDMMGAMSHGSSGADMDMTGMSGMTGMTGMSGMTGMAGMSGAMAGMDHGAMGGMNHGGMAMDHSQHAMSAGGLAVPSTTARHARTEYGARTDMRVDMARTNLDDPGIGLRNNGRRVLTLADLHTPSGPMDSRGPGREVELHLTGNMERYSWSLDGLEFGQSTPVHFRHGERLRVILHNDTMMTHPMHLHGMWSELESPDGRFLARRHTLPVQPAQRISFLVTADALGRWAWHCHLMFHMDAGMFREVVVS
>gi|299529728|ref|ZP_07043164.1| Multicopper oxidase CueO [Comamonas testosteroni S44]
MPRHSPFFVTPTQGFSRRRFVQGLAAGGVLAGLSTQSLMAFAQQSSTVRGAAPVLKGNEFDLVIAESAVNFTGKPGMATTINGSLPAPTLRWREGETVTIRVTNKLREATSIHWHGIILPYQMDGVPGISFAGIPPGETFTYRFKVQQSGSYWYHSHSGMQELTGMYGAIIIDPAGPETIRADRDHVVLFSDWTDEDPMRVFAKLKVQGDYYNYNQPTVFDFFRDASRDGVSAALDKRKMWNEMRMNPTDLADLSSATLTYLANGVTPAGNWTALFRPGERVRLRMVNGAGNTFYDVRIPGLKLTVVHVDGVDVEPVTVDEFRFGPGETIDVIVEPRDDAYTIFAQSMDRTGYARATLAVREGLQAPVPALDPVEWLGMSDMMGAMSHGSSGADMDMTGMSGMTGMSGMTGMAGMAGMSGAMAGMDHGAMAGMNHGGMAMDHSQHVKPAGSLAVPSTTARHARTEYGARTDMRVDMARTNLDDPGIGLRNNGRRVLTLADLHTPSGPMDSRGPGREVELHLTGNMERYSWSLDGLEFGQSTPVHFRHGERLRVILHNDTMMTHPMHLHGMWSELESPDGRFLARRHTLPVQPAQRISFLVTADALGRWAWHCHLMFHMDAGMFREVVVS
>gi|293603701|ref|ZP_06686120.1| CopA family copper resistance protein [Achromobacter piechaudii ATCC 43553]
MPPRSPFFIVPTQGLSRRRFVQGLAAGGVLAGLSTPAFKAFAQQGSATRGAAPVLKGTEFDLVIAESPVNFTGKPGVATTINGSLPAPTLRWREGDTVTIRVTNKLREATSIHWHGIILPYQMDGVPGISFNGIAPGETFTYRFKVQQSGSYWYHSHSGFQELTGMYGAIIIDPAGAETIHADRDHVLLFSDWTDEDPMRVFTKLKSQSDYYNYNQPTVFDFFRDASREGTAAAIDKRKMWNEMRMNPTDLADLSATTLTYLANGVTPAGNWTALFRPGERVRLRMVNGAGNTFYDVRIPGLKLTVVHVDGVDVEPVTVDEFRFGPGETVDVIVQPRDDAYTIFAQAMDRTGYARATLAVREGLQAPVPALDPVEWLTMNDMMGGMMGGMDHGGSGQAMEMTGMTGMTGMTGMTGMGSGSMSGMDHGAMAGMNHGAMNHGGMAMDHSQHAAAAGGLAVPSTTARHARTEYGASTDMRVDMARTNLDDPGIGLRNNGRRVLTLADLHTPSGPLDKRGPGREVELHLTGNMERYAWSLDGLEFGKSTPVHFKHGERLRVILHNDTMMTHPMHLHGMWSELESPDGRFLARRHTLPVQPAQRISFLVTADALGRWAWHCHLMFHMDAGMFREVVVS
>gi|221067069|ref|ZP_03543174.1| copper-resistance protein, CopA family [Comamonas testosteroni KF-1]
MPRHSPFFVTPTQGFSRRRFVQGLAAGGVLAGLSTQSLMAFAQQSSTVRGAAPVLKGNEFDLVIAESAVNFTGKPGMATTINGSLPAPTLRWREGETVTIRVTNKLREATSIHWHGIILPYQMDGVPGISFAGIPPGETFTYRFKVQQSGSYWYHSHSGMQELTGMYGAIIIDPAGPETIRADRDHVVLFSDWTDEDPMRVFAKLKVQGDYYNYNQPTVFDFFRDASRDGVSAALDKRKMWNEMRMNPTDLADLSSATLTYLANGVTPAGNWTALFRPGERVRLRMVNGAGNTFYDVRIPGLKLTVVHVDGVDVEPVTVDEFRFGPGETIDVIVEPRDDAYTIFAQSMDRTGYARATLAVREGLQAPVPALDPVEWLGMSDMMGAMSHGSSGADMDMTGMSGMTGMSGMTGMSGMTGMAGMAGMSGAMAGMDHGAMAGMNHGGMAMDHSQHVKPAGSLAVPSTTARHARTEYGARTDMRVDMARTNLDDPGIGLRNNGRRVLTLADLHTPSGPMDSRGPGREVELHLTGNMERYSWSLDGLEFGQSTPVHFRHGERLRVILHNDTMMTHPMHLHGMWSELESPDGRFLARRHTLPVQPAQRISFLVTADALGRWAWHCHLMFHMDAGMFREVVVS
>gi|299130310|ref|ZP_07023602.1| copper-resistance protein, CopA family [Alicycliphilus denitrificans BC]
MRFKTPSFSASPGQAIQRRRFLRALAAGTALGTLDAALPAWALQDLPAARTGTPPELRGPVFDLTLAETRVDFDGRTGIATTINGSLPGPTLRMREGETVTIRVTNRLRETASIHWHGIILPFQMDGVPGVSFAGIAPGETFTYRYTLEQSGTYWYHSHSGMQEVTGLYGALIVEPRDRETIRADREHVVLLSDWTGTDPMRALAKLKAQGDVFNQHRPTFVKFLRDVRANGMDVALQERDMWYAMRMSPSDMADLSSTVLSYLVNGSAPGANWTALFKPGERVRLRCINGSGNTFYDVRIPGLKLTVVQADGQDVEPVTVDEFRFGPGETYDVIVQPRDDAYTLFAQSMDRTGYARATLAVRPGLSAPVPALDAVQWLTMADMMGGMAQGGGYDMAAMGHGSMVGMNHAGMASMQGMGGGHDMSAMGSMPGMAHSMASNPLQKPGTTVRHARTEWGPGADMRVDMPRTNLDDPGVGLRDNGRRVLTLADLKTVGGSLYAGGPEREIELHLTGNMERYTWSFDGLDFTDSRPVHFRYGERLRVILHNDTMMTHPMHLHGMWQELENASGEFVARLHTIPVQPAQRVSFLVSADALGRWVWHCHLMFHMEMGMFREVVVA
>gi|88703725|ref|ZP_01101441.1| copper resistance protein A precursor [Congregibacter litoralis KT71]
MTHGFPRPKQPWQLSRRRFVQGLAAGGVLAATPSWLQAAAKGATALGSAPVLSGREIDLVIAATPVNFTGVTRMATTINGSIPAPTLRLREGDDVTIRVTNRLPVSTSIHWHGILLPYQMDGVPGISYPGIAPGETFVYRFTLRQSGTYWYHSHSGFQEMTGMYGALIIEPRAGERHRADQDYVVQLSDWTDEDPMHTFSKLKVQSDVYNFNQPTFFDFTDDVSKMGLQAALEKRQMWNQMRMNPTDLADLSAATLTFLMNGTTPAGNWSGLFQRGDRVRLRFINAASNSFYDIRIPGLKLTVIQADGQDVEPVTVDEFRFGPGETYDVMVEPRDDAYTIFAQSMERSGYARGTLTVRQGLTAPVPDPDPVEWLTMADMMGAMSHGTGHEGMNHSGMDQGSMSMGAMDHSTMDHSQMHGGMAMDHSMHGVQRASDNPLAKPSSTIRHARTEYGASVDMRVDMPRTNLDDPGIGLRNLSQRGLRPQGHRVLTLADLKSIDGVLDDRRPPARELELHLTGNMERYSWSFDGLEFGKSTPVSLRHNERVRIILQNDTMMTHPMHLHGMWSELETDQGELRARRHTIPVQPAQRISYLTTPHDLGRWAWHCHLLFHMDAGMFREVVVS
>gi|289668381|ref|ZP_06489456.1| copper resistance protein A precursor [Xanthomonas campestris pv. musacearum NCPPB4381]
MSFDPLFSDGSRTNGLSRRRFVQGLALGGIAAAGGLCRRDARAATPASTPVLRGGSQSLQIGRMPVNFTGRTRSAITVNQSLPAPTLRWREGDTVSVRVRNALTDQPTSVHWHGLLLPANMDGVPGMSFDGIAPGQEYHYRFALRQSGTYWYHSHSMFQEQAGLYGAIVIDPLTPPPYRHDREHVVLLSDWTDLDPAALFRRLKQMPSHDNYAQRTVGDFLRDARNDGLRATRADRGMWGRMRMTPTDLSDVNANTYTYLLNGVTPAGNWTGLFKPGEKLLLRFINGASMTYFDIRIPGLRMTVVAADGQYVHPVSVDELRIAAAETFDVIVEPLGQDAFTLFAQDMGRTGFACGTLAVQHGLQAPIPALDPRAILTMQDMGHGDGMAHGDDHTVHGNGAPQSEPHAAHAMAMPMAEMQSHNHTSDEAKSKTPHHPASEDGNPLIDMRSNATAPRLDDPGVGLRGNGRRVLCYADLHSVFDDPDGREPGREIELHLTGHMEKFAWSFDGIAFASAKPLRLQYGERLRIVLVNDTMMQHPIHLHGMWSDLEDADGNFQVRKHTIDMPPGARRTYRVRADALGRWAYHCHLLYHMEAGMMREVRVQA
>gi|289665437|ref|ZP_06487018.1| copper resistance protein A precursor [Xanthomonas campestris pv. vasculorum NCPPB702]
MSFDPLFSDGSRTNGLSRRRFVQGLALGGIAAAGGLCRRDARAATPASTPVLRGGSQSLQIGRMPVNFTGRTRSAITVNQSLPAPTLRWREGDTVSVRVRNALTDQPTSVHWHGLLLPANMDGVPGMSFDGIAPGQEYHYRFALRQSGTYWYHSHSMFQEQAGLYGAIVIDPLTPPPYRHDREHVVLLSDWTDLDPAALFRRLKQMPSHDNYAQRTVGDFLRDARNDGLRATRADRGMWGRMRMTPTDLSDVNANTYTYLLNGVTPAGNWTGLFKPGEKLLLRFINGASMTYFDIRIPGLRMTVVAADGQYVHPVSVDELRIAAAETFDVIVEPLGQDAFTLFAQDMGRTGFACGTLAVQHGLQAPIPALDPRAILTMQDMGHGDGMAHGDDHTVHGNGAPQSEPHAAHAMAMPMAEMQSHNHTSDEAKSKTPHHPASEDGNPLIDMRSNATAPRLDDPGVGLRGNGRRVLCYADLHSVFDDPDGREPGREIELHLTGHMEKFAWSFDGIAFASAKPLRLQYGERLRIVLVNDTMMQHPIHLHGMWSDLEDADGNFQVRKHTIDMPPGARRTYRVRADALGRWAYHCHLLYHMEAGMMREVRVQA
>gi|85708294|ref|ZP_01039360.1| copper-binding protein [Erythrobacter sp. NAP1]
MPAWARGADILAGNARKGLDEVSGPNIDLTVARSAFATGNRRGGAIAVNGTIPGPLLRLKEGTTVRLNVHNQLEEDTSIHWHGLLVPFQLDGVPGVSFPGVKPGETFTAEFPVRQAGTYWWHSHSGLQEQAGHYGAIVVDPAGPDPVRADREYIVVLSEFSEMSPHTIFDKLKKGEGYFNYKQNTWTDDYPLSGEDRRMWARMRMMPTDILDVSSAAYTYLLNGHGPLDNLEYLFRPGERVRLRFINAGAMTFFNIRIPGLPMTVVQADGKDVEPVEVDEFQIGVAETYDVVVTPGEQQAYTLVAESMDRSGMGIATLASTPGARAAIPPLRDPPLLTMADMGMSGMDHGAGESDAGMAGMDHGASGMAGMDHGSSGAAGADGMSGMDGGSAEMAGMAGMAGGMQMRDTSLLPPDVQVGPGLDMVSMNPVDRMGDPGIGLADVPHRTLDYRKLRSLTPHQEGRTPSRRMEIHLTGNMERYMWSFDGKKFSAVSDEPIRFAYNERVRVKLINNTMMAHPIHLHGHFFELVNGAPADRQPLKHTVNVQPGGSAQFDLTADEPGDWAFHCHLLYHMHAGMFQIVTVANPDGSEA
>gi|294664473|ref|ZP_06729823.1| copper resistance protein A precursor [Xanthomonas fuscans subsp. aurantifolii str. ICPB 10535]
MSFDPPFSHGSTASGLSRRRFVQGLALGGIAASGLWRNDARAAAQANTPVLRGSSQSLQIGRLPVNFTGRPRSAITVNQSLPAPTLRWREGDTVSVRVRNALTDQPTSVHWHGLLLPANMDGVPGMSFDGIAPGQEYHYRFALRQSGTYWYHSHSMFQEQSGLYGAIVIDPLTPPPYRHDREHLVLLSDWTDLDPAALFRRLKQMPSHDNYAQRTVGDFLRDARDDGLRATLADRGMWGRMRMTPTDLSDVNANTYTYLLNGVAPAGNWTGLFKPGEKVLLRFINGSSMTYFDIRIPGLRMTVVAADGQYVHPVSVDELRIAAAETFDVIVEPLGQDAFTLFAQDMGRTGFACGTLAVQHGLQAPIPALDPRAILTMQDMGHGDGMDHALPAMHGAPGMLAAHGMHTMHSHDDAKAHDKAPHHSASETGNPLIDMRSNATAPRLDDPGVGLRDNGRRVLCYADLHSVFDDPDGREPGRDIELHLTGHMEKFAWSFDGIAFASAQPLRLQYGERLRIVLVNDTMMQHPIHLHGMWSDLEDAHGNFQVRKHTIDMPPGTRRTYRVRADALGRWAYHCHLLYHMEAGMMREVRVEA
>gi|94497111|ref|ZP_01303684.1| copper-binding protein [Sphingomonas sp. SKA58]
MGLLGLAGAMPAWARGADILAGNARKGLDEISGPNIDLTVARSAFATGNRRGGAIAVNGTIPGPLLRLQEGTTVRLNVHNQLEEDTSIHWHGLLVPFQLDGVPGVSFPGVKPGETFTAEFPVRQSGTYWWHSHSGLQEQAGHYGAIVVDPAGPDPVQADREYIVVLSEFSEMSPHTIFDKLKKGEGYFNYNQNTWTDDYPLSGEDRRMWAKMRMMPTDILDVSSAAYTYLLNGHGPLDNLEYLFRPGERVRLRFINAGAMTFFNIRIPGLPMTIVQADGQNVEPVEVDEFQIGVAETYDVVVTPGAQQAYTLAAESMDRSGMGIATLASATGARAAIPPLRDPPLLTMADMGMSGMDHGSSGDAGMSGMDHGSGGDMAGMDHGSSGQSEMAGMAGMSGMQMRDTSLLPPDVKVGPGLDMVSMNPVDRMGDPGIGLADVPHRTLDYRKLRALTPHREGRTPSRRMEIHLTGNMERYMWSFDGKKFSAVSDEPIRFAYNERVRVKLVNDTMMAHPIHLHGHFFELVNGAPADRQPLKHTVILQPGGSAQFDLTADEPGDWAFHCHLLYHMHAGMFQIVTVANPDGSEA
>gi|71275905|ref|ZP_00652188.1| Twin-arginine translocation pathway signal:Copper-resistance protein CopA [Xylella fastidiosa Dixon]
MNTVTFPSQGGIDRRRFLKGLALGGVVAGTGLWRLPVHAANPELPLLQRHTTPLELRIGQSSVNFTGRMRPAITVNNSLPGPVLRWRQGDTVQIHVTNTLPDVMTSIHWHGIVLPSNMDGVPGMSFDGIAPGEHYLYRFQLHQSGTYWYHSHAMFQEQAGLYGALIIDPLEPPPYRADREHILLFSDWTDLDPAALFRRLKKMSSYDNTYQRTVRDFFHDIRRDGLRTTLADRRMWGRMRMTPTDLSDVNAHTYTYLLNGTTPAGDWTGLFRPGEKVLLRLINGSAMTYFDVRIPGLKLTVVAVDGQYVHQVTVDELRIALAETYDVLIQPHGQDAFAIFAQDMGRTGYACGTLAVRPGLHAPLPALDPRPRLTMQDMGHRMTHGQHESRASEMADMPGMTHPGRLGDHASHANQPPAQTPHGSHSLPADRTAPRHPASEQNNPLVDMHVDAPQPRLNDPGIGLRDNGRHVLTYADLHSLFDDPDGREPGREIELHLTGHMEKFAWSFDGIPFASAQPLRLNYGERVRIVLVNDTMMAHPIHLHGLWSDLEDANAAFQVRKHTIDMPPGTRRSYRVRADALGRWAYHCHMLYHMESGMMREVQVRP
>gi|71899257|ref|ZP_00681419.1| Twin-arginine translocation pathway signal:Copper-resistance protein CopA [Xylella fastidiosa Ann-1]
MNTVTFPSQGGIDRRRFLKGLALGGVVAGTGLWRLPVHAANPELPLLQRHTTPLELRIGQSSVNFTGRMRPAITVNNSLPGPVLRWRQGDTVQIHVTNTLPDVMTSIHWHGIVLPSNMDGVPGMSFDGIAPGEHYLYRFQLHQSGTYWYHSHAMFQEQAGLYGALIIDPLEPPPYRADREHILLFSDWTDLDPAALFRRLKKMSSYDNTYQRTVRDFFHDIRRDGLRTTLADRRMWGRMRMTPTDLSDVNAHTYTYLLNGTTPAGDWTGLFRPGEKVLLRLINGSAMTYFDVRIPGLKLTVVAVDGQYVHQVTVDELRIALAETYDVLIQPHGQDAFAIFAQDMGRTGYACGTLAVRPGLHAPLPALDPRPRLTMQDMGHRMTHGQHESRASEMADMPGMTHPGRLGDHASHANQPPAQTPHGSHSLPADRTAPRHPASEQNNPLVDMHVDAPQPRLNDPGIGLRDNGRHVLTYADLHSLFDDPDGREPGREIELHLTGHMEKFAWSFDGIPFASAQPLRLNYGERVRIVLVNDTMMAHPIHLHGLWSDLEDANAAFQVRKHTIDMPPGTRRSYRVRADALGRWAYHCHMLYHMESGMMREVQVRP
>gi|239502105|ref|ZP_04661415.1| copper resistance protein A precursor [Acinetobacter baumannii AB900]
MSKKLSHVFLIGIGLFSSTWVMAAVKEYDLTIAEQTVNITGKPLKRITVNGKFVAPLLEFEEGDDAVIRVHNKLKNQDSSIHWHGLILPGIMDGVPGFNQFDGIAPNKTYEYKFKVRQNGTYWYHSHSKGQEQDGLYGPLVIYPKNKVPLSAGEKADRDYVVLLSDFHNSTSGQIMSNLKKEADYYQNRRETVFDVFKQIKKDGLKATWQDRSMWNQMRMLKTDMSDVTKYTFLMNGKTPEQNWTGNFKEGERVRLRFINASAMSFFDVRIPNLKMTVVSADGQPVKPVPVDEFRIGTAETYDVIVEPKQANYQIEAESIDRSGFSIGTLHNENTLPVKNILMPKPRPRSLLTMEDMGMGHDMSSMEGMNHDMSSMGSNSKDQSMSGMNHDMSSMEGMNHDMSSMGGNSKDQSMSGMNHDMSSMQGMTHNMEMNTAMTSPTQVKNGENVYGWANASTPAGLKALQYSDLQSLTPQKDTRAPEREIEIRLGGNMERYIWTINGKKFNETEPFKVKYGERIRLKFVNDSMMAHPMHLHGMFMQLENGQDASNMPNKHTVIVPPGKTVTTLLTADELGEWAIHCHLLYHMSAGMMNKLIVANVDSNSSDSKDVVAQPINNDKGVNQHAHH
>gi|94497079|ref|ZP_01303652.1| copper-binding protein [Sphingomonas sp. SKA58]
MISALDRRQFLRGAALAGGGAALSAWLPAWAQTISPGMRPTLPTVSGEDITLTIARQSMTIDGRKFRAIGLNGTVPAPLIRLREGQRVRLNVINQLEEDSSIHWHGLILPANMDGVPGVSFPGIKPGSNYLYQFSVVQSGTYWYHSHSGLQEQEGHYGPIIIDPAGADPVAYDREHVIVLADHSALSPQAIFRRLKVNPGHFNFQRQTLAGLLSGKDQPLKDRLDWGQMRMDPADISDVTGSTYTYLVNGHGPMDNWTALFTPGERVRLRVINASAMTTFNVRIPGLPLTIVQADGQNVVPVTVDEFQVGVAETYDVVVSPGDDKAYTLVGEAIDRSGMARATLAPRAGMAGEVPPLRKRPLADMKDMGMDMSSMPGMEGMDMSGGAMRGVDPTAEKNASARLATGAAAAMATMDNSAMAGMDHSGMDHSAMSGMDHGAMGADGQMAGMDHGGHAMGSMKMRDFSNAPQVKRDPSVQTISPMPVDRTGEPGQGLADVGHKVLVYRDLMALDRNPDVRAPSRSIDIHLTGNMERFMWSFDGEKMSDHHEPIPFIEGERVRVNLINDTMMGHPIHIHGHFFELVTGHGDHAPRKHTVIVQPGGKVTWDFTADAVGDWAFHCHLLYHMHAGMMRVVSVRPKGDA
>gi|255320577|ref|ZP_05361756.1| copper resistance protein A [Acinetobacter radioresistens SK82]
MSKKLSHILLIGVGLFSSTWVMAAVKEYDLTIAEQTVNITGKPVERITVNGKFVAPLLEFEEGDEAVIRVHNKLKNQDSSIHWHGLLLPGIMDGVPGFNKFNGIAPNKTYEYKFKVRQNGTYWYHSHSKGQEQDGLYGAFVIYPKDKTPLTAAEKTDKDYVVLLSDFHNSTSDQIMKNLKKEADYYQNRRETVFDVLKQVKRDGLKATWQDRSMWNQMRMLKTDMSDVTGYTFLMNGKTPQQNWTGNFKAGEKVRLRFINASAMSFFDVRIPNLKMTVVSADGQPVKPVPVDEFRIGTAETYDVIVEPKQAHYQIEAESIDRTGFSVGTLHEESSPAVKQIEMPKSRPRALLTMEDMGMSHDMSSMKDMNHDMSSMKGMNHDMSSMKGMDHDMSSMKDMNHDMSSMKGMNHDMSSMKGMDHDMSSMKGMDHDMPMNSATVKAASDKNDNTVFGWANASTPEGNKALQYSDLQSLDPQKDTRAAEREIEIRLGGNMERYIWTINGKKFNEADPLVVKYGERIRLKFVNDSMMAHPMHLHGMFMQLENGQDPSNMPNKHTVIVPPGKTITTLLTADELGEWAIHCHLLYHMSAGMMNKLIVAQVEDGNSTKTVPQSQVNEKGVNPHAHH
>gi|241774339|ref|ZP_04771670.1| copper-resistance protein, CopA family [Asticcacaulis excentricus CB 48]
MKDLDRRGLLRAVAAMGGGTALTAMFPGWAQSATRGLAELPSLTGPNISLDVTESHLEFDGRMGHVVTVNGTVPAPLLRLKQGQNVRLSVTNRLKEETSIHWHGLLVPPQMDGVPGVSFPGIKPGETFVYEFPIIQSGTYWYHSHSGLQEQMGHYGPIIIDPADADPVQSDREYVVMLSDFTYMHPHMIFARLKQEAGAFNYQRQTVAGLLKGEDQTLAERLDWAKMLMDPTDISDVTGAALKFLVNGHGPDDNWTALFNPGERVRLRFINAGAQMVFNVRIPGLKMTVVAADGQLVRPVEVDEFQIGNAETYDVIVHPTEDKAFTIMSEAVDRSGYGRATLAPRAGMTAEVPPLRKRPIGNMRDMGMDMGSMGGMSMEGGVSPGDMSGMKGMDHGSMDMSGMAEMKAPVAGMAPPKPRGSDTMGDMKGGGMQMDMSMRNPLNAPGVKMGPGVQTIAPMPVDRTGEAGQGLDSVGHRVLVYKDLVSLQPNPDPRTPTRAMDIHLTGNMERFIWGFDGVKFSDSTKPYTFEKGERVRVTLINDTMMAHPIHLHGHFFDLVIGAPNEHKPRKHTVIVLPGGRVSWDFTAEPGDWAFHCHMLYHMHAGMFQVFAVRPFEGAAQ
>gi|294648945|ref|ZP_06726395.1| copper resistance protein A precursor [Acinetobacter haemolyticus ATCC 19194]
MSKKLTHVLLIGVGLFSSTWVMAAVKEYDLTIAEQTVNVTGKPLKRITVNGKFVAPLLEFEEGDDAIIRVHNKLKKQDSSIHWHGLILPGIMDGVPGFNQFDGIAPNKTYEYKFKVRQNGTYWYHSHSKGQEQEGLYGPLVIYPKNRTPLTVAEKTDKDYVVLLSDFHDSTSDKIMNNLKKEADYYQNRRETVFDVFKQIKKDGLKATWQDRSMWNQMRMLKTDMSDVTKYTFLMNGKTPEQNWTGNFKVGEKIRLRFINASAMSFFDVRIPNLKMTVVSADGQPVKPVPVDEFRIGTAETYDVIVEPKQSNYQIEAESIDRSGFSVGSLHDENTPPINQIKMPKSRPRSLLTMEDMGMGHDMSSMADMDHDMSSMKGMDHDMSSMKGMDHDMSSMKGMDHDMSSMTGSSKDQSMSGMNHSMQMTTSNASTQEKNGDVVYGWANASTPVGQKALQYSDLQSLNPQPDTRAPEREMEIRLGGNMERYIWTINGKKFNETEPFKVKYGERIRLKFVNDSMMAHPMHLHGMFMQLENGQDPSNMPNKHTIIVPPGKTVTTLLTADELGEWAIHCHLLYHMAAGMMNKLIVANVDSNDVDSKSIVAQPHANDKGVNQHANH
>gi|149374411|ref|ZP_01892185.1| Copper resistance protein A precursor [Marinobacter algicola DG893]
MPAMVLAGEYDLTVDRVEIDTGDFVKEGIGYNGKSPGPVMRFKEGENVRINVTNNLDEMTSIHWHGLILPFDQDGVPGISFPGIKPGETFTYEFPIQQAGTYWFHSHSGFQEPDGAYGSIVIEPEGREPFRYDREYVVQLTDKHPHSGDRIMRNLKMMPDYYNREQQTVGEFFSDVSENGLMNTVRDRMAWGGMRMMKADVEDLQGFTGLINGKGPDQNWTGLFEPGERIRLRFINSSAMTYFDIRIPGLDMTVVQADGNNVQPVNVDEFRIGVAETYDVIVRPKDEQAYTIFAESMGRSGYARATLAPEEGMEAAVPQLREPARLTMADMSGMHGMDHGSMAGMDHGNMEMGSSEDMAGMDHSSMEGKDHSNMSSMDHSNMKGMDHSGMAGMDHGSMAMGKESPSDPFYAKGSGLVPTAANGGKFLSYADLKAQNPLYEDREPTREIELRLTGNMERYTWSINGVKYEDADPIRLKYGERVRFKFVNETMMTHPMHLHGMWSILDVGAGQWNPIKHTVSVQPGTTVYMETEVDEPGQWAFHCHLSYHAAAGMFRKVIVEGGPESKQAKTDVIAEEGGEA
>gi|94497093|ref|ZP_01303666.1| Copper-resistance protein CopA [Sphingomonas sp. SKA58]
MSPLHIRPIARRRFVQGLAIGGAVAGFAPALLARSAPVSPAELSGTEFDLEIAELPVNFTGKRRIATAVNGSVPAPVLRLREGDTVTLRVRNGLKEMSSIHWHGIIVPAEMDGVPGISFAGIAPGETFTYRFEVRQSGTYWYHAHTLAEQTGLYGAIIVEPKQAPAARAPDRDYCIVLSDWSDEPPLQIFLNLKKQSSYYNFAQPTAGDFLKDVGAMGLGKALERRRMWNSSRMNPTDYSDVSAATYTYLMNGAPPAGNWTGIAAPGERVRLRFVGAGTATFFDVRIPGVELTVVSADGQPVEPVTVEEFRIGPGETYDVEFTMPEGGARTIFAQAIDRSGYARGTIAPAPGMAAAVPPLDARTWLEPVDMMGAMATMGAMGGDAHAGHGMTEMPARAQHARTEYGANTDMRVDYPRTNLDDPGAGLRGRGWRVLTLADLRTPGGDPDPREPERDIELHLTGNMERFIWSLDGIKLNDSRPLHFKPNERLRVTFVNDTMMAHPMHLHGMWSDVEGPDGAFQVRKHTVVVQPAQRVSFRVTADAMGRWAFHCHLLYHMAAGMFREVVVA
>gi|294859501|ref|ZP_06797270.1| Copper resistance protein A precursor [Acinetobacter sp. 6013150]
MSHKTISSLVAVFGLLVSPWTLAAIKEYHLNINEQQVNVTGKPLKRITVNGKFTAPLLEFEEGDEAVIHVHNQLKNQDTSLHWHGLLLPGLMDGVPGFNNFKGIAPNGDFVYRFKVKQNGTYWYHAHSKGQEQDGLYGPLVIYPKGKIPVAAHEKTDRDYVVMLSDFHDSSSDSIMKNLKKSAEYYQNRRETVSDVLKQVKTQGLKATWQDRSMWNQMRMLKTDMSDVTGYTFLVNGKTPQQNWTGNFKAGDKVRLRFINASAMSFFDVRIPNLKMTVVSADGQPVKPVAIDEFRIGTAETYDVIVEPKQPNYQIEAESIDRSGFAIGTLHNESAQVVGPVQMPEPRPRALLTMDDMGMSHGGGSNEHAGHQMNMQHDMSAMPEMKKETSQANHDHTMMKMDHDMKNMSSGEHDHSMMHMKHDMSAMSEMNHDMQAMSSSEHEHAMMNMNHEMPAQSENKPKKDEPVYGWANASTPAGMKALQYSDLQSLTPQPDTRAPERELVIRLGGNMERYIWTINGKKFSDTTPLQVKYGERIRLKFVNDSMMAHPMHLHGMFMQLENGQQAENLPNKHTIIVPPGKTVTALLTADALGEWAIHCHLLYHMSAGMMNKLIVAQVNDGQQPAQSQPTVQSENEKGASHAHH
>gi|294840156|ref|ZP_06784839.1| Copper resistance protein A precursor [Acinetobacter sp. 6013113]
MSHKTISSLVAVFGLLVSPWTLAAIKEYHLNINEQQVNVTGKPLKRITVNGKFTAPLLEFEEGDEAVIHVHNQLKNQDTSLHWHGLLLPGLMDGVPGFNNFKGIAPNGDFVYRFKVKQNGTYWYHAHSKGQEQDGLYGPLVIYPKGKIPVAAHEKTDRDYVVMLSDFHDSSSDSIMKNLKKSAEYYQNRRETVSDVLKQVKTQGLKATWQDRSMWNQMRMLKTDMSDVTGYTFLVNGKTPQQNWTGNFKAGDKVRLRFINASAMSFFDVRIPNLKMTVVSADGQPVKPVAIDEFRIGTAETYDVIVEPKQPNYQIEAESIDRSGFAIGTLHNESAQVVGPVQMPEPRPRALLTMDDMGMSHGGGSNEHAGHQMNMQHDMSAMPEMKKETSQANHDHTMMKMDHDMKNMSSGEHDHSMMHMKHDMSAMSEMNHDMQAMSSSEHEHAMMNMNHEMPAQSENKPKKDEPVYGWANASTPAGMKALQYSDLQSLTPQPDTRAPERELVIRLGGNMERYIWTINGKKFSDTTPLQVKYGERIRLKFVNDSMMAHPMHLHGMFMQLENGQQAENLPNKHTIIVPPGKTVTALLTADALGEWAIHCHLLYHMSAGMMNKLIVAQVNDGQQPAQSQPTVQSENEKGASHAHH
>gi|294843629|ref|ZP_06788312.1| putative multicopper oxidase [Acinetobacter sp. 6014059]
MSHKTISSLVAVFGLLVSPWTLAAIKEYHLNINEQQVNVTGKPLKRITVNGKFTAPLLEFEEGDEAVIRVHNQLKNQDTSLHWHGLLLPGLMDGVPGFNNFKGIAPNGDFVYRFKVKQNGTYWYHAHSKGQEQDGLYGPLVIYPKGKIPVAAHEKTDRDYVVMLSDFHDSSSDSIMKNLKKSAEYYQNRRETVSDVWKQVKAQGLKATWQDRSMWNQMRMLKTDMSDVTGYTFLVNGKTPQQNWTANFKAGDKVRLRFINASAMSFFDVRIPNLKMTVVSADGQPVKPVAIDEFRIGTAETYDVIVEPKQPNYQIEAESIDRSGFAIGTLHNENTQAVGPVQMPIPRPRALLTMDDMGMSHGDGSNEHAGHQMNMQHDMSAMPEMKKETSQANHDHTVMKMDHDMKNMSSGEHDHSMMHMKHDMSAMSEMKHDMQAMSSSEHDHTMMNMNHEMPAQSENKSKKDEPVYGWANASTPAGMKALQYSDLQSLTPQPDTRAPERELVIRLGGNMERYIWTINGKKFSDTIPLQVKYGERIRLKFVNDSMMAHPMHLHGMFMQLENGQQAENLPNKHTIIVPPGKTVTALLTADALGEWAIHCHLLYHMSAGMMNKLIVAQVNDGQQPAQSQPTVQSENEKGASHAHH
>gi|149186267|ref|ZP_01864581.1| copper-binding protein [Erythrobacter sp. SD-21]
MILPDFSRRRFMLGSAGLAASGLAMPAWAKGESLSHARQGFGEVSGERIALTVDNHHFGVGGRSGHAIAVNGTVPGPLLRLREGQNVRIDVTNNLAEDTSIHWHGLLLPFQFDGVPGVSFPGIKPGATFTYEFPIRQSGTYWWHSHSGLQEQIGHYGPLVIESAEPDPRYDRDYVVLLSEFTPRHPHEIARMLKVGEHYFNYQMQSATDGDMPADERLMWGGMRMNPRDISDVTGATYTFLLNGHGPMDGLEYLFTPGERVRLRVINGSAMTFFNIRIPGVPMTVIAADGMDVSPVEVDEFQIGTAETYDVIVTPPAGSHALVAEAMDRSGMGLASLTSLKGHRATPPPLREPVTLTMADMGMGSMDGASGGAMNQDAHGGGHGGMDHSGTNHGGGGAMAGMDHSGMDHGSMDHSMRDTSKLPPDVKVGPGLDMVAPMPMDRMDYPGLGLDTVPHRVLRYTDLKAARVNPHRMPTRQMEIHLTGNMERYMWSFDGKKFSAVTDDPIRFAYDERVRVKLVNDTMMAHPIHLHGHFFELVNGAGMMNQPLKHTVIVQPGSTATFDVTANEPGDWAFHCHLLYHMHAGMMQTVTVRPFPAPEDAA
>gi|84503216|ref|ZP_01001301.1| copper resistance protein A [Oceanicola batsensis HTCC2597]
MKHTNFLRPLAVVLGLALGLPAQAGTYDITVDKVRIDTGTFKKNGIGYNGSQTPTILHFQEGEDVVIRVKNNLRESTSIHWHGLILPFQQDGVPGISFNGIKPGETFTYRFPIEQAGTYWFHSHSGFQEPDGAYGAIVIAPKGGEAVPTDRDYVVQFTDKHPHSGSRIFRNLKASADYYNRAQRTAQDLIEDAGAEGLKAALQDRKMWGAMRMMPTDIEDVQGFTALINGASTQQNWTGIFKPGEKVRLRLINSSATTYFDVRVPGLKMTVVQADGNDVKPVVVDELRIAVAETYDVIVQPREAKAYSIIGESAGRTAMVRGTLAPSAGMVGPYYKMRPQPLLTMADMGGMMSGMDHSGMDMGGMDMSGMDHSGMDMSGFDMSGMDHSGHDMSSMDMSGMDHSGMDMGGMDMSAGMPVVPAEGAPGAAFYAPGSGLIPTAANGGKFLGYEDLTARKPLYRDRPATREIEIRLTGNMERYIWSIDGVKYEDADPIRLKYGERVRFKFVNETMMAHPMHLHGMWSLLDTGKGAYDPVKHTVSVAPGTTLYTETEVDAPGQWAFHCHLSYHMAGGMFRKVIVEGGPS
>gi|114766495|ref|ZP_01445453.1| copper resistance protein A [Roseovarius sp. HTCC2601]
MKHTNFLRPLAVVLGLALGLPAQAGTYDITVDKVRIDTGTFKKNGIGYNGSQTPTILHFQEGEDVVIRVKNNLRESTSIHWHGLILPFQQDGVPGISFNGIKPGETFTYRFPIEQAGTYWFHSHSGFQEPDGAYGAIVIAPKGGEAVPTNRDYVVQFTDKHPHSGSRIFRNLKASADYYNRAQRTAQDLIEDAGAEGLKAALQDRKMWGAMRMMPTDIEDVQGFTPLINGASTQQNWTGIFKPGEKVRLRLINSSATTYFDVRVPGLKMTVVQADGNDVKPVVVDELRIAVAETYDVIVQPREAKAYSIIGESAGRTAMVRGTLAPSEGMVGPYYKMRPQPLLTMADMGGMMSGMDHSGMDMGGMDMSGMDMSGFDMSGMDHSGHDMSGFDMSGMDHSGMDMGGMDMSAGMPVVPSEGAPGAAFYAPGSGLIPTAANGGKFLGYEDLTARKPLYRDRPATREIEIRLTGNMERYIWSIDGVKYEDADPIRLKYGERVRFKFVNETMMAHPMHLHGMWSIIDTGKGAYDPVKHTVSVAPGTTLYTETEVDAPGQWAFHCHLSYHMAGGMFRKVIVEGGPS
>gi|257455856|ref|ZP_05621076.1| copper resistance protein A [Enhydrobacter aerosaccus SK60]
MPTIASSALGQSSRSGSQGATINSDQNVHKVPVLTGKEFDLYVSKQSVIVNGKKSMATLINDSLPAPTLKMREGDTVVIRVHNQMDESTSIHWHGLLVPFEMDGVPGISFDGIPAHSTFTYKFKLKQSGTYWYHSHSGFQEQTGMLGAIVIEPKGRERHPIDEDHVIVLSDWTSRNPHNLLKLLKQRADFDNYHLPDFKKLLADIAETDLKTAFDKRKMWNQMRMMPTDFTDLSGENTFTYLINGKTTAANWAQIVKAGQRVKLRFINASAQTIFDVRIPGLKMTVVATDGIDVAPVAIDDFRIGVAETYDVIVTPTKDAHTIFAQNIDRSGYVAATLATKEGARAATPAMDKIEWLTMADMMGAMGANGYKAKHAKTEYDFKSDMRVDSPRMNLDDPGINLRNINREVLNYSQLRSVDEAIFAEQRKPTREIELHLTGNMERYIWAFDGVKFSEATPVNIKPNERVRITLVNDTMMNHPMHLHGMWSDLRMPNGEFQVRKHTIMVQPAQKISFDVTGEAGRWAWHCHLLYHMEAGMFREVAVV
>gi|294649430|ref|ZP_06726858.1| copper resistance protein A [Acinetobacter haemolyticus ATCC 19194]
MSTKIYASVIASVSLLFAPYSWAAIKEYHLNINQEMVNITGKPVKRITVNGKFVAPLLEFEEGDEAVIHVHNQLKNQDTSLHWHGLLLPGLMDGVPGFNGFQGIKPNGSFEYRFKVRQNGTYWYHAHSKGQEQDGLYGAFVIYPKGKKPVAAHENAERDYVVMLSDFQETGSDQIMANLKKSAEYYQNQRETVGDVWKQIKQQGLKTTWQDRSMWNQMRMLKTDLSDVTGYTFLVNGKTPQQNWTGAFKTGEKVRLRFINASAMSFFDVRIPNLKMTVVSADGQPVQPVPVDEFRIGTAETYDVIVEPQQAHYQIEAESIDRSGFAIASLHNEMHFQSQHKIHIPTARPRALLTMEDMGHGSHDQMDHSTHQQMDHSMHGQMDHSSHQQIDHSKHGQIDHSAHQQMDHSKHNQMDHSAHQSHQSSTENQKAKSKTVYGWANAATPMGHKALQYADLKSLTSQPDTRPAERELVIRLGGTMERYIWTIDGKKFSDKDFEPLKVKYGERIRLKFVNESMMAHPMHLHGMFMQLENGQTAANMPNKHTIVVPPGQTVTAMLTADELGEWAIHCHLLFHMSAGMMSKLIVANVDDSNAAPQKTSIQSSQGASHAHH
>gi|296285043|ref|ZP_06863041.1| copper-binding protein [Citromicrobium bathyomarinum JL354]
MASLSRRHLIRSTVALAAASTLPMPAWARGASLSRAQNGFGELSGEDIELAIGDHHFMTGGRSGHAVAVNGSVPGPLIRLREGQNVRLHVTNNLAEDSSIHWHGLLVPFQFDGVPGVSFPGIRPGERFTYDFPIRQSGTYWWHSHSGLQEQAGHYGPIVVESADPDPRYDRDYVVLLSEFTPIHPHEIMRKLKVGEHYFNYQMQTATEGEMSGAMRRMWGQMRMNPRDISDVTGSTYTFLINGHGPADDLQFAFRAGERVRLRIINGSAMTFFNVRIPGVPMTVIAADGQDVAEVEVDEFQIGVAETYDVIVSPPDGSHAIVAEAMDRSGMGVASLTSHAGHRATPPALREPVTLTMADMGMMDHGGMAGMEGMDHSMRDTSTLPADVKVGPGLDMVSPMPMDRMDFPGLGLDTVKHRVLRYTDLKAKRMNPHREVDREMQIHLTGNMERYMWSFDGKKFTAVTDDPIRFGFDERVRVTLVNDTMMAHPIHLHGHFFELVNGADHMHQPLKHTVIVQPGGTATFDLTANEPGDWAFHCHLLYHMHAGMMQVVTVRPFPAGDGA
>gi|85709321|ref|ZP_01040386.1| copper-binding protein [Erythrobacter sp. NAP1]
MPFNTSRRAFISSTAALAAATSLPMPAWARGGGFAHAKNGFGELSGEDINLSIGDAHFMTGGRSGHAFAVNGTVPGPLIRLREGQDIRLHVTNNLAEDSSIHWHGLLLPFQFDGVPGVSFPGIKPGETFTYEFPVRQNGTYWWHSHSGLQEQAGHYGPIIIESADPDPRYDRDYVVLLSEFTPIHPHEIMRKLKVGEHYFNRQMQTASEGDMSGEMRRMWSQMRMNPRDISDVTGSTYTYLINGHGPADDLQLEFRPGEKVRLRVINGSAMSFFNVRIPGVPMTVIQADGKDVDEVEVDEFQIGVAETYDVIVAPSDGSHAIVAEAMDRSGMGVASLTSHKGHIATPPALRETPTLTMTDMGMMDHSAHAAMGHDMGGMDHDMRDTSKLPDDVKVGPGIDMVAPMPTDRMDFPGLGLDDVPHRVLRYTDLKAKRMNPHREVDREMEIHLTGNMERYMWSFDGKKFTSVTDDPIRFGYDERVRVKLVNQTMMAHPIHLHGHFFEMVNGADHMHQPLKHTMVVQPGGTATFDLTANEPGDWAFHCHLLYHMHAGMMQVVTVRPFPEGTPS
>gi|296535788|ref|ZP_06897949.1| P-ATPase superfamily P-type ATPase copper transporter [Roseomonas cervicalis ATCC 49957]
MTDNKLSRRQALGLGVAALAFPAAPAALAQPAIGRAMPREFNLTLSHVTANITGRRRPAMAINGQIPGPVLRFREGEEVVINVTNQLREHTSIHWHGLILPSGQDGVPGISDGFQGINAGATHQYRFPLVQAGTYWYHSHSGVQEQSGIYGSIVIDPATPDPHGFDRDYVIQLSDWTDETPSHVIANLKRDPGYYNYNKRTLASLVSELRRAPDGASRRAIVSDRIMWGDMRMDPTDIEDVGGYTYLVNGHTPAQNFTAPFRPGETVRLRFINSGAMTHFDVRIPGLEMTVVQAHGLNVRPVTVDEFRIAPAETFDVLVRPRDGRQYQVLAESMGRQGFAQFSLATREGLPALPLPPHRPRPVLTMADMGMNYGPSGLDRGTPMPEVDAPGHVAPMDMGGMGGMDHSAMQMPAGSSVGTQGGSLGGMNHGNMAGMDNSSMAGMNHGASGGMAGMNHGSMPGMDHSSMAGMNHGASGGMAGMNHGAAGGAAMGGMDHGTMGHGGMAMPDPLVNDVGAPPGARVLSYRDLRAAKPLYPVREPTRIIEIRLTGNMERYFWSINGNSFSQAQPIQLHLGERARFRFVNETMMNHPMHLHGMWMMPQVGNGAENPLLHTVNIKPGSTVDVDIEADALGGWAFHCHMLYHMETGMMRKVSVVPARQTASAR
>gi|95930433|ref|ZP_01313169.1| multicopper oxidase, type 3 [Desulfuromonas acetoxidans DSM 684]
MRLGIALILAAMFGPLVVAPARGATVEYSLTISRQAVTLDGVTADAMTVNGGIPGPVLTFNEGDHARIHVRNEMSVPTSIHWHGILLPPGMDGVPNISFPAIAPGTTFTYEFDIRQKGTYWYHSHSALQEQRGVYGAIVIHPRQQQHRYESVVLFSDWTHEDPHAVLRTLKRGSEWYAVAKGKGQSLFGAARVGRLGDFFTRELQRMPPMDIADVAYDRFLANGQPATLIPEAAGHRYRLRLVNGSATSFFYVESATGTMTIVAADGQDVQPVSVARLLIGVAETYDVLVDVPQLGAYELRATAHDGSAYASVWLGRGEHHAAAAVADPDVYRAMGGLSFAKIFAWTPSGSMGMPDRAVLRGAFDAPGMAGMAGMGEMDTMPAMGMSQNRTGMDADATMSANEMKKGPMEMPAMAMLSATKDHAQPASAAGRIGNRFAGNYYPMAADVSSAATLAVDGISAQRPAPPYKKLQAPQSTAFAIDRPHRDIRLTLDGDMQRYVWLLNNRPLSAGDDIRIRQGEVVRFMMVNRTMMYHPMHLHGHFFRVINGQGDRSPLKHTVIVEPMSTTVIEFDANEVGDWFFHCHLLYHMESGMARMVHYENFALPENLQGLRQRLYHDPWYAWADVDVLSQMTEGNLTLTNTFNTLTADWEVGWGKVGETEWEGEVLYRRYINRFLSLLAGANLSGYNDTLDKTRGVAGAEYLLPMNLTTRLWLDSDGGGRVLFDKELELTPRLSAFGEAEYDSREKWSGQTGLSYLVTKALSAKVQWHSDHGWGGGVQMRF
>gi|71900138|ref|ZP_00682279.1| oxidoreductase [Xylella fastidiosa Ann-1]
MLANHFGVEKSPNNRNDVYYVLNIGYVDGKLYDPSSNSFQKVHLRGYTGQDANNKRVTQVNQFVAPQIEAHPGDTVRVLLKNRLPPDASCMNNHGMQQQVTANKLADKPHCFNGTNLHSHGLWISPTGNSDNVLLSINPGVNFEYQYDLSNDIPEGTNWYHPHRHGATALQVSSGMAGAFIIRGNRKPTPTSNGDLSTLLMDPETGQSYKEHTVLFQQIAYACRGNDGKLKRKNDGTINWSCNPGETGVIESYDQFGPGTWPASGRWTSINGIVLPTFKSQVGEVERWRLIHAGVRETINMTFRKINPNINLNELHKRAYTGHLKREDAGRLVQELCSGEAIPFQIVAADGLTMSHTINTQKVTLQPGYRYDLLTVFPSSGGYCIMQPQQPKAGSINSESSPQSLLGFVSVSGKDNIPTNEITSVLVNKLIKSAEKFMPENVREEVIKDIAHVEGKDNHHEILLRKFTPHPIDIADNEVQGQSKQKLLFFVGQDSDKHNIFALSHDFSVKNVNGVYMPSKPFIYNPNKLGLNLPLGKAQEWELRSYSVSHPFHIHVNPFQIVAIYDPQGRDVSAPGVVEADGDTQFSGLKGQWKDTILVKTNLLPGDLKNNPKNFYRFIIRTRYQRYIGEFVLHCHILDHEDQGMMEKIAVSLQDNVDVH
>gi|71275276|ref|ZP_00651563.1| Multicopper oxidase, copper-binding site [Xylella fastidiosa Dixon]
MLANHFGVEKSPNNRNDVYYVLNIGYVDGKLYDPSSNSFQKVHLRGYTGQDANNKRVTQVNQFVAPQIEAHPGDTVRVLLKNRLPPDASCMNNHGMQQQVTANKLADKPHCFNGTNLHSHGLWISPTGNSDNVLLSINPGVNFEYQYDLSNDIPEGTNWYHPHRHGATALQVSSGMAGAFIIRGNRKPTPTSNGDLSTLLMDPETGQSYKEHTVLFQQIAYACRGNDGKLKRKNDGTINWSCNPGETGVIESYDQFGPGTWPASGRWTSINGIVLPTFKSQVGEVERWRLIHAGVRETINMTFRKINPNINLNELHKRAYTGHLKREDAGRLVQELCSGEAIPFQIVAADGLTMSHTINTQKVTLQPGYRYDLLTVFPSSGGYCIMQPQQPKAGSINSESSPQSLLGFVSVSGKDNIPTNEITSVLVNKLIKSAEKFMPENVREEVIKDIAHVEGKDNHHEILLRKFTPHPIDIADNEVQGQSKQKLLFFVGQDSDKHNIFALSHDFSVKNVNGVYMPSKPFIYNPNKLGLNLPLGKAQEWELRSYSVSHPFHIHVNPFQIVAIYDPQGRDVSAPGVVEADGDTQFSGLKGQWKDTILVKTNLLPGDLKNNPKNFYRFIIRTRYQRYIGEFVLHCHILDHEDQGMMEKIAVSLQDNVDVH
>gi|255063216|ref|ZP_05315219.1| Bilirubin oxidase [Nitrosomonas sp. AL212]
MASVNYQRRQFLQYAALGAITAAMPGFSLAEIRSAGKTANSAFKADVEIALTAQATDMPILPGARTHVLTYSGKVLNGPQTALRDLPGYLGPILNFERGQKVRIYFHNQLPEPCITHWHGMHVPQVMDGHPMYAIDQGEQYIYEFEVDNPAGTNWYHAHTHELTATQVYQGLGGLITVTDEAERKLELPGGEYDLPFIIQDRSFTQGNQLRYMLGMHQRMQGFLGDTILINGQKDNVIPVKTRAYRLRILNASNARIYKLGWNDGTLLTAIGTDGGLLPRPETFPYIMLAPAERVELWVDFSGRKVGSELTLQSLPYQISASHMGGMGGRGRMGMMGQTGQHEALSIASFKITERTSDSPRLPEQLIPMQRWTASHVTQPDKTVPIAIGMRHMSFQLNGRAFEMENYQEIEKIPVNSLQKIRIFHESGMGMGRMGGGMRGGGMGMMMSQPHPIHIHGQQFQIVSRTPTNPQSDAYNTVKDGFINSGWKDTVLVLPGEEIEIIKPFQDHTGLFLYHCHNLEHEDMGMMRNFWVG
>gi|270495692|ref|ZP_06212722.1| multicopper oxidase type 2 [Acidovorax avenae subsp. avenae ATCC 19860]
MEPVLRSTWAALPLAIAAITAGTAPRPAHAQADADREVRNPPLLELRRGVPQPVLVQERAAGQAGGRTRALRLEQFSNVLNDATLSPSHEVSLDLNVVYTDGTLWNPATRRNDKVRLRSYQGAHVRPGAPFVSPMLEVRPGDTIRMRLNNRLPPDPGCIQAPQGANTPHCFNGTNLHTHGLWVNPAGNGDNVLISVNPGVSFEYEYNIPSDHPAGTYWYHTHRHGSTALQVASGMAGALVIRGNRPPTPEKNGDLDTLLRPTPRQAFQERVLVFQQIQYACRDKDNHIKLNPDGSYRCDPGDTGGIEHYAPAGPGDVGQFGPGTWAKSGRYTSINGEVLPTFRNVRAGQIERWRAIHGGVRDTINLQFRKMRSGAPAAEGLDPAQQDAYIARNCTGAPLPQHLVAADGLTTAAAMRSNQTIYQPGYRWDTLMVFPEPGDYCVINAAAPASANVGQRAPSRQLLATVRGVAPGGPAPADISSYLAEELAAAAAANMPADVGPQVAADLRDGLKLTRFVPHPTIEEGEVTGTQVLAFNIDLGQKPIQFQVNGRPFEPGRVDRVLTLGGVDEWTLQSDLASHPFHIHVNPFQVVRILDPDGRDVSLPGATDIDPSDQTADPQYPGLKGVWKDTLWVKNSKNDQNLDGKYTLIVRTRYQRYIGDYVLHCHILDHEDQGMMQLVRVALPDGAGGTVSGHHH
>gi|296035245|ref|ZP_06827853.1| spore coat protein A [Rhodococcus equi ATCC 33707]
MSGRISRRAFNRGLVWTAGAIGAGAAGMAAVRAQDLGDLGNIDPARPLLFASPELEPFVDPLPRLPVLTGSQLELRAASTTHRFHRDLAPSPALAYGGMDYLGPTVEAHAGDAMTVAYRNEIGVHPLAADFDTTLHGVTEQDRTSVPTSMHLHGAVTPPEHDGHPAFLQRPGQGHVHHYPNGHEATQLWYHDHAMGITRLNVYAGLAGMFLLRDEFDTGTTSNAWGLPSGEFELPLVLQEKIFTADGRQSIRATPVVPQGRWDGGTPGDVGVVNGKIWPELEVARGMYRLRLVNAASFSVWNLFFGNRMRFWVLGMESGMLAAPVPTTRIRLAPGERADLLVDFGAVEPGGIVELCNDEPPPLAASQRGARAMPLFCRFRMADGRGFTAAVPETLRGGAGQPSDLEPVPAPQVQRTVTVMQLPDPSTGSVLMSLNNLRFGDADIEMPRQGAVEQWDIVNVTPEPHPIHLHLVNFRVLGRQDFDVARYTREYPAPPVGTKWAPPVDAFVTGPLIPPEPWEAGPKDTVVANPGTVTRIVAVFPTAGRLGFDPDATFGVGELAAPVPPQHGGHGTPAHAGHDAAPAASGPLQGYVWHCHMLDHEDHDMMLGFRTVAE
>gi|229492595|ref|ZP_04386398.1| spore coat protein A [Rhodococcus erythropolis SK121]
MGIGVSRRSVLKGSVVGTAAVALGAKAGAAPAGSVDIESPLIFHSPEFEPFCDELPSLSTLSGNEITLTAQVGQHAFHRDFPSSPALSYRSGEIGGGYLGPTVEAHSGEPIMLTFENDLTGHPLAADMDMTLHGMQADFRANPPTSLHLHGGVTSPESDGHPELLVMPGQAAMHHFSHGQEAAHLWYHDHAMGITRLNVYAGLIGNYLIRDEFDTGELGNPLGLPAEEFEIPLILQEKIFTPTGAQNGRSTILIPEGSWEGGAVGDVGLVNGKVWPELAVARGLYRFRIVNASSASVWNLHFSNMMTFWVIGNDAGMLDAPVAVNAFRCAPGERYDLLVDFTGLSEGSTVELRNDEAPPLPAAVIGEVTMPLFCRFRGDARRGFTGGVPSQLRGGRRQRDVLAPWEQPTVIRTVTVSQQLELRNPPAQMTLNNLTFSTTDVERPRQGTVEQWNIVNTTPDPHPIHLHLVNFRILGRTPMRTLEYLIRHPQPVIGNKWTPSPDGFEAGPMIAPAPWEAGMKDTVRVDGGTVTRIIVRFPTADELGFDPDAMFDRLSGGGMTSGGMTSGGMTGGGMTGGGRHDMADSGRLQGYVWHCHLLDHEDHDMMLPYRIVP
>gi|149186544|ref|ZP_01864856.1| putative oxidase [Erythrobacter sp. SD-21]
MSACEARNSLLGADGAGTNPLAIPKLDQGIVEQGERVFRLSISAGQKEFAPGVASPTIGVNAPYLGPTLEMRRGERVRLHVDNGLDDGATVHWHGFELPAAADGGPHQLIRPGARWSPSFEVRQRASLYWYHSHLHRGTGPQVYAGLAAPIYVRDDEEDALDLPSEYGVDDIPLIVQDRLLDSSGKLLYPQNMHAQMMGVRGDRLYVNGTQNAVFEARTGLLRLRILNGSNARFYDFSLSGGQTMKLIASDGGLLDRPHAVRSLRLAPGERAQIVVDLSEGRPLSLVATSPDNSMGMMGDGAGMMGGGMMGRRRDDTEMDEPFRVLDIRPSDSSRRKNLPPQLAALPALDPSLAVRTRRFVLDMGMMGGGMSINGASMDMNVINERVPVGQWEIWEIANASMRAHPFHIHNAQFRVIDRNGRTPPPLETGYKDTVIVDPREQVRLLLRFEEHTDPDLPYMYHCHILEHEDAGMMGQFVVVNS
>gi|196248181|ref|ZP_03146882.1| Bilirubin oxidase [Geobacillus sp. G11MC16]
MMKRRRIFATLLFGLIALCLTGCDGDTTTNVGKLTFQNELNIPPLLEPTVGSDGTKQFTLTMQTGTTEFFEGKKTPTWGINGSYLGPTIRVSRGDKVAFDVVNHLPETSTLHWHGMRLPAAMDGGPHQMIEAGSTWNPSWTIEQPAATTWYHPHLHGKTALHVYRGLAGLFLIEDQDSKKLPSNYGVDDIPIIIQDKMFNGDGSFNESMDLTPFGMLGNQILVNGTYDPYLRITSSQVRFRLLNGSNARAYHVGFSDNRSFYLVGNDAGLLPEPIKMKRILLSPGERAEIVVEFKEGEETILHSFAGKDGIENGEFDLVKLIADQRLTAATPLPQTLTSEPPIEVPADAKVRTFVLTTESAINGKKMDMNRIDEVVPARSREIWEITNKGWDHNFHIHDATFTILDKNGELPPKYERGRKDTVFIPSGTKVRLAVDFGSYPDPTTPYMYHCHLLYHEDSGMMGQFVIVEPGTESQVSQQLHRRPHHH
>gi|282863123|ref|ZP_06272183.1| Bilirubin oxidase [Streptomyces sp. ACTE]
MKRRTALKALGFGIGGAAVLTGGGYGVYYAAAKQDTVGEVTFDTALSVPPLAESTVDSTGTRVLTLGIRSGRTRFKAGSATRTWGVNGTYLGPTIRARRGERVEFAVHNGLDRETSIHWHGMHLPAAMDGGPHQTVAAGETWRPGWTIDQPAASLWYHPHVHGSTADHMYRGLAGLFIVDDEDSEASTLPSEYGVDDLPMVVQDRAFDGDNQFRERVPLGGSLGVIGDEVLVNGTIGPYVDVTTELVRLRLLNGSNARLYHFGFSDDRTFSLVATDGGLLARPWNTERLYLSPGERAEIVVAFKPGERVELRSYPSEYGGTLGRVDGFDDRLDICQFRAAATLSDGAGIPASLGIAPDLAGEEVARERSFVLASDRINSRSMAMDRIDFGVREGTVEVWDVVNDNGFLHNFHVHDVRFQVLAVDGGKPEPHLRGWKDTVLLAQGKHYRLAMRFHGHTDPNTPYMYHCHLLRHEDDGMMGQFVVLGEGEKVGAVPRSHHHS
>gi|239990109|ref|ZP_04710773.1| putative multicopper oxidase family protein [Streptomyces roseosporus NRRL 11379]
MEKTRGRRRLKRALITLTVVVGVLAAGIGGSFAWYWTSADLSTVGKVRFGNELAVPPLAPSTVDKDGTRVFDLRMQAGSTEFRDGAATPTWGFNGDHLGPTLRAKRGERVKVRARNTLDEASSVHWHGMHLPARMDGGPHQMVGAGSTWTPHWKVDQPASTLWYHPHPHGATEKHVQRGLAGMFLLDDENSGRLALPKTYGVDDLPVMVQDVTFDGAKFDHGHRFLANTGFLGERTMVNGTLDPYAEVGDERVRLRLLNASTARIYTFGFDDDRAFDLVGTDGGLLAAPASMNRVQLSPGERAEVVVTMRPGERTVLRSYPWRDGNGWERRFNGGDDSFDVLQLRAAERLRPSPEVPGRLATGRGLELPDADDAVRSRHFELRKSGINGQPMAMDRIDETVTRGTTEVWTLRNGGDMTHNFHVHDVQFRVLDVNGKRPEPALRGRKDTVAVPMGATVRIALRFDGPSDPDVPYMYHCHLLSHEDDGMMGQFVVVEKGQRAGEVPDHSGH
>gi|227542419|ref|ZP_03972468.1| oxidase [Corynebacterium glucuronolyticum ATCC 51866]
MITRRSFLTLSAGAAAVAATGSVLSACSPGAPTPESFNRELPIPPTADSEVIDGVRVFHLTAQEGTSEIVPGKQTTTWGFNGPHFGPTVVASRGERVRLEFENRLDEMTTMHIHGMKLPAIMDGGPHSPIEPGETWTTEFTIDQPAATVWYHPHPHEATGLHAYRGLAGGFVITDEDMPDIPADYGVDDIPLILQDHRFNEDGSFDETDLPDLGLLGDTPNVNGCTNPVIHATTSQVRFRLVNGSNMRFHNLALSDDRPFTVVATDTGFLPHPVEVKRLPIGPGERFEIIVDLEQGEEIFLRSVGFPHRLGLPKDDSVPDFGVEDTYYLLRIVGPQDAQPPRDIPDRLVDAEDVVPETGFQRSFALNTFEINGKRMDMQRVDFVIDHDTPEQWTVTNENSDWIHNFHIHDASFMVLDAPDTDEVWTQGWKDTVTIPPETTVTLAVTFGNYPDPAWPYMYHCHMLYHEDNGMMGQFVITEPGGAPAASIGAGAERSHHH
>gi|227487778|ref|ZP_03918094.1| oxidase [Corynebacterium glucuronolyticum ATCC 51867]
MITRRSFLTLSAGAAAVAATGSVLSACSPGAPTPESFNRELPIPPTADSEVIDGVRVFHLTAQEGTSEIVPGKQTTTWGFNGPHFGPTVVASRGERVRLEFENRLDEMTTMHIHGMKLPAIMDGGPHSPIEPGETWTTEFTIDQPAATVWYHPHPHEATGLHAYRGLAGGFVITDEDMPDIPADYGVDDIPLILQDHRFNEDGSFDETDLPDLGLLGDTPNVNGCTNPVFHATTSQVRFRLVNGSNMRFHNLALSDDRPFTVAATDTGFLPHPVEVKRLPIGPGERFEIIVDLEQGEEIFLRSVGFPHRLGLPKDDSVPDFGVEDTYYLLRIVGPQDAQPLRDIPDRLVDAEDVVPETGFQRSFALNTFEINGKRMDMQRVDFVIDHDTPEQWTVTNENSDWIHNFHIHDASFMVLDAPDTDEVWTQGWKDTVTIPPETTVTLAVTFGNYPDPAWPYMYHCHMLYHEDNGMMGQFVITEPGGVPAASIGAGAERSHHH
>gi|259507020|ref|ZP_05749920.1| multicopper oxidase family protein [Corynebacterium efficiens YS-314]
MAVIVGRAGAGGWITLAELSRMITNVFTVENQEWAHIMQLPEINRRAFIKGAGATVAMVAASRFLVACAGDSTPRGYGGEPRPLPIPPLAEGEREGNRVIYRLTAQEGQSNILPDVTTRTWGFNGNHLGPTLTARKGEEVTVEITNGLGEMTTIHWHGMKLPGIADGGPHSPIEPGETWSPSWTVSNTAATLWYHPHPHGLTGLHAYRGLAGAFVIEDEVSDSLDIPKDYGVDDIPVVLMDHRFHEDGSLDEEDLPDLGLLGDTPTVNGITGAHFDATTRRVRFRLLDGSNMRFFNLAFSDDRPFQVIAGDSGFLAEPIERTSLIIGPGERWEILVDLEPGEEVTLRSVAFPGNFGVPEDEYTPDFGFADSFDLLTITGPGEDAPSTPAIPGVLDPAARQDPDVIDAPERSFVLNTFSINDQMMDMQRVDVVIDHDGPEIWEITNDNSDWPHNFHIHNSRFKVLSMTGTDIEVPVDGWKDTVGLPPGATARLAVEFGYHPDPAWPYMYHCHMLYHEDQGMMGQFVIVEPGGQPANQLGDSASGSGGGAHAHAHHVV
>gi|300781616|ref|ZP_07091470.1| probable oxidase [Corynebacterium genitalium ATCC 33030]
MGTISRRTFFKGMILASAAALTACAGPGGVRRGQPAPAGADADPRPLPIPPLYEGELDGTDGTTRRFELTAQEGEYEIVPGHTTKTWGFNGAWLGPTLLMRRGEHIEMTVRNEVPEPTVVHWHGLHLPAAADGGPALMFPPGESWTPSWDVDQPAATCWYHPHPHETSALHAYRGLAGAIIVADEGPETIDFPSDYGVDDIPVIITDAKFTADYQLDETIDPTYGLLGDTPLVNGITRPRFEASRRVLRLRLVNGATMRFHHLELGVPFQVIATDQGVLSGPALVDGILLSPGERAEILVYLEPGKDLTLRSTGVPDGGGLPREEAANGFGLRDTFDLLQIAVPETLEGSGEGEEGKLVWDIHSEEPSAEGVPEREWRLNGFQINEQSMDMARVDAVIDHSGPELWHVINENADWPHNFHIHNARFRVHDIQDGEIAFRDGWHDTITIPPRSRVSLLVVFGQYPDPTLAYMFHCHMLFHEDEGMMGQFVIVEPGQEPALDHPNH
>gi|229543777|ref|ZP_04432837.1| multicopper oxidase type 3 [Bacillus coagulans 36D1]
MKKRVWITAIILLAIVIIGGAVFYSWHVKKSAEQKDAQHPALPIPAVLKDTNPDPDVADFTLTAQHGKKEFIAGKTSTTYGYNGNYLGPVIRVRKGEKVNMTVKNDLKEVTTVHWHGLLVPGSADGGPHNTILPGKTWKVSFTVSQQAATLWYHPHPMGKTGEQVYKGLAGLIYVDDQNSEKLDIPKDYGKNDFPLVLQDRRFTKNGQLSYKLDMNDQVFGFQGTTELVNGVIQPQLTVKRGLVRLRILNGSNGRTYNLHLSGNQTFTQIASDGGFLASPVKMKKLTLSAGERAEILVDFSKLRDGGMLQLKNGKETLMYFKVKGKYTKSYSVPRKLATIKKIPDSKAVKTRKFVMSGMGPNVSINGKQMDMNHIDETVKLHSIEIWEIKNASTSMGTKKMVHPFHVHGVQFQILSINGKTPPANEQGWKDTVLVNPGDTVKVIMRFPFKGIYMYHCHILEHEDLGMMGQFEVK
>gi|293377149|ref|ZP_06623358.1| multicopper oxidase [Enterococcus faecium PC4.1]
MWGNQHKISTYFFYGNYIIDMGDDGLKNNKYIWLAATISMLTLGGVFILIQQQNKEEHAEVVFQEEQRQISSRMSNMMGDNQEADLKVVHQTERQLLIPPVLEPSSKSKENVIYDIVAQNGEVQIMDGEKTETLGYNGDFLGPVIRLKKGQKVTINTTNNLDASTSFHWHGLKVASDADGGPHQIIEAGQKKSVTFEVDQEASTLWFHPHSEGETASQVYKGLAGLMYIDDDNSKSLDLPSKYGVDDIPLIVQDKSFSSTNQINYENDFNYDGTKGETLLTNGTINPYIEIKNRWMRYRIVNGSNSRNFTFNLDNDESFYQIATDGGFLNTSVKLSKLLLAPGERAEILVDTQNYKKGKVIHLLVNNLVALTMRIENTIDNKEFNPSDSLNTISTLDEKKLEDLTRQSINLSGMSHMVNINNKQFDMERIDLYKKLGTQEIWEVNNISSMMGGMIHPFHIHGVQFQILSRDGNQPALNEQGWKDTVLVNPDEIVELLVKFDREGIFMYHCHILEHEEYGMMGQMEIK
>gi|257140009|ref|ZP_05588271.1| mulitcopper oxidase domain-containing protein [Burkholderia thailandensis E264]
MLRRHFLSSALAAAAASLFARGALAAGHAMDGMQGMDGMDDMPDMSPAPARARHAKPTAPALAAADALPAGAPLAALRVLANESREPGMFRATLVAQPVRRALLPGAAPTVFWQFGAGAQGPAVGPLIDVREGDTVEIRFVNRLPQPSTIHWHGLPVPPDQDGNPSDLVAPGATRVYRFTLPKGSAGTYWYHPHPHMATAEQVFRGLAGPFVVRAADDPLAGWPERHLFVSDLKLARDGTIAPNDMMDWMNGRQGQFVLVNGARRPRIALTGDERWRVWNACSARYLRIAFDDGRAFAHIGTDGGLFEAPRDVTSLLLAPGERAEIVARAGDRASRAVLTALEYDRGKMAMSDAAHGSLPPDPAMPLADVAFESAAPRALPDRLRAVPALGEPVAHKEVAFGEQMDRNAMMRADARGRPAGMRFMVNGATFEPHRATLTSRRGDVESWTIRNETDMDHPFHLHGTQFQVVEREIGGKTTPEPYRAWRDTVNVRKGERVRILTTQTERGERMFHCHILEHEDLGMMGTLKVV
>gi|126660518|ref|ZP_01731625.1| laccase [Cyanothece sp. CCY0110]
MKPITRRKLFLLGTSTTILALGTHQVIKKLQSSNNNFSNKSYALNSQNIISSQNGLLETTLEASYQEVPLGNQNAYLLTYNGQVPGPRLEAKPGDKVRIHFVNNLSQSTNLHYHGLHLPPTGKGDNVFLEVKPKEKFTYEFDIPTKQTGGINWYHPHLHGLVAEQLSGGLAGLFIIRDQLDEIPEIKAAKEEFLVLQDFFLDENGNLLPSNQMPLMMGREGNVITVNGEVNPSFSMPENGLLRLRIVNASTSRFYNLSLEDHPFYLIANDGTTLEQPIELSEILLTPGERIEVLIKGDKNPQSYQLVSLPYNRGSMGMMGRGRMGGGMMGRGRDNIENNGPIPLATINYENSVSPLNLPTELMPISPLPKPQTTRQFSLNHGMSPGVGMAFLINGEAYQPNTVQTQVKLNTVEEWEVINTGVMDHPFHVHTNKFQVISRNGVPNAYPTWKDTILVRRGETVRIRIPFEDFTGKTVYHCHILDHEDLGMMGSLLINS
>gi|119487869|ref|ZP_01621366.1| laccase [Lyngbya sp. PCC 8106]
MINRRKFITLSTSTASAILLTQCVSNSIKAKSSNSVTQSSVGNLLDVDLEASFDQVNIAGKKAKLLSYNGQIPGPRLEAKPGDTVRINFTNKLPQPTNLHYHGLHIPPTGNADNVFLKIQPGESFTYEFTLPKNHPSGTFWYHPHLHGLVAEQVFGGLAGLLIVRGELDEIPEIQAAEEQFIVLKDFALNRNQANFQGHMGIMLGREGELLTVNGELNPNFSIPQGGLLRLRILNASTSRFYRLKLEEHPLYLIATDGGSISEPVELSEVLLTPGERVEILVRGEREPGQYRLLNLPYDRTGGMGGGMMGGGMMGGGMMGNRSNTNTSQTLATLTYNNRVETLPLPKQLITVPELPQAQKTRRLTLNHGMAPGMGMVFLINGQPFEMGNPDTVVKLNTIEDWEIANTGTMDHPFHLHVNDFQVISRDNKPEPYRAWKDTTLVRRGEVVRIRIPFKDFPGKTVYHCHILDHEDLGMMATLEIQA
>gi|226303868|ref|YP_002763826.1| multicopper oxidase [Rhodococcus erythropolis PR4]
MGIGVSRRSVLKGSAVGTVAVALGAKASAVPTGSADIESPLIFHSPEFEPFCDELPSLSTLSGNEITLTAQVGQHAFHRDFPSSPALSYRSGEIGGGYLGPTVEAHSGEPIMLTFENDLTGHPLAADMDMTLHGMQADFRANPPTSLHLHGGVTSPESDGHPELLVMPGQAAMHHFSHGQEAAHLWYHDHAMGITRLNVYAGLIGNYLIRDEFDTGKLGNPLGLPAEEFEIPLILQEKIFTPTGAQNGRSTILIPEGSWEGGAVGDVGLVNGKVWPELSVARGLYRFRIVNASSASVWNLHFSNMMTFWVIGNDAGMLDAPVAVNAFRCAPGERYDLLVDFTGLSEGSTVELRNDEAPPLPAAVIGEVTMPLFCRFRGDSRRGFTGGVPSQLRGGRRQRDVLAPLEQPTVIRTVTVSQQLELRNPPAQMTLNNLTFSTTDVERPRQGTVEQWNIVNTTPDPHPIHLHLVNFRILGRTPMRTLEYLIRHPQPVIGNKWTPSPDGFEAGPMIAPAPWEAGMKDTVRVDGGTVTRIIVRFPTEDELGFDPDAMFDRLPSAVMTGGGMTGGDQAHQGNGHHGMSNHDASNTGRLQGYVWHCHLLDHEDHDMMLPYRIVP
>gi|126434040|ref|YP_001069731.1| cell division protein SufI [Mycobacterium sp. JLS]
MHVNGDVEPAHRLAIPPLLEPTVVDGEKVFDLTAQQGQTELMPGAVSATAGFNGTYLGPTIRVRQGDRVRVNVTNHLDETTTVHWHGMQLPAAMDGGPHQPIAAGQTWSPHWTVDNAAATLWYHPHTMGATAEQVYSGLAGMLLVDDPNSDTLSLPKQYGVDDIPLIVQDRDFTDGHMTYVADRTQHNFGAMGDTILVNGTYAPYLDVPKQLIRLRILNASNARRYNFAFSDERRFHQIATDGGFLEAPVERTALLLSPGERAEIVVDLRSTDEPVTLISDPVEGAAPMYHLMRTLTAGNNDEYQKFTIVELRPHGQPAPERALPARLNTIEALSPESASRTREFRITDRMSINGKPMDHARIDEVITRGATEIWEIDNREALFYHPFHIHAVQFQILDRNGRPPADHERGWKDTVIVDPLEKVRVIARFAGYADPHLPYMYHCHILEHEDMGMMGQFVIVEDPGDPTGIVSPLDPTERTLHEHDR
>gi|261854902|ref|YP_003262185.1| Bilirubin oxidase [Halothiobacillus neapolitanus c2]
MSHDFSNKYPNKPVPAAQQDMAIDSPKRRHALKTLVQGAATVLTGVALTEQITTSAQAQAMGMMGGMMGGMPGQNQSASISSGLFTHPMPIPPQLKGEADSSGVRTYALNVMAGQHSELVPGLKTATWGYNGAILGPTIRVPQGKPVRFDISNGLDQSTTVHWHGAHVPGHADGGPHNLIAAGKQTSVSFSLNQPAATLWYHPHPDGRTGPQVYAGLAGFLLVDDGLDARLGMPHTYGVDDFPVVIQDRRITETGQLDYMDSMMDIMGMKGDRFLVNGVEQPFVAVPGQWIRLRLLNGSNARIYNLCFADERPFHVVASDAGLLEQPVKRTELVLAPAERAEIMVDLNDMQGKKLVLRSDSAKVIPGLNRMPMATDGYDKGRFDLLEFRVGAPTAKTGHLPERMASIPTLKADAPIRKFTLQDMNMGKMRRMMMGGGLQSDNKSTGPGGMSMGIGGRHLFSINDQYMNPKVINERVKLGSTEIWHVANDGMMAHPFHIHGISFQVLSRDGAQPPAYERGWKDVVLVHSGQTVQLIARFDQPAGDDHPFMYHCHILEHEDNGMMGQFTVS
>gi|229916989|ref|YP_002885635.1| multicopper oxidase type 3 [Exiguobacterium sp. AT1b]
MKECYSMKSKGMWFLLTGILIGGIFVLLVVLFNGTWNHNNNMDQNHMMGHDSATSQMDDHMMSDNGMDDNDGPMGHGAMQELQASDEPTKPLPIPTALQPDRVTGDTVYYTVEATKGTSQFFKDGKKSETFGYNGDLLGPMIELPKGKTVVIDTINRLDEPTTFHWHGLVIPADMDGGPHQTVPPGERAQVRLDIDQEPSTLWFHPHPMGSTAEQVYKGLAGLLYVTDDAQNGLPNEYGVDDIPLIVQDRLFTPNGELDYDAHMNVDGTTGDTILANGAINTTFDVQTETLRVRLVNGSNARDFDFTLSNEAEMTQIATDGGPLERPIPLETLTLTPGERAEVLIDFSQVEDVAALKADGVTFTTFRIGELDKASIKIPTIETVERSTDETADRRLTLFGMGNMVSINGKTYDPERIDIEAKRGDTEVWEIENKPDMMGGMTHPFHIHGVQFRVISRDGKPPSDQEKGWKDTVAVAPDERVKIELTFTKTGTFMYHCHILEHEENGMMGQVNVTE
>gi|138895231|ref|YP_001125684.1| putative multicopper oxidase [Geobacillus thermodenitrificans NG80-2]
MMKRRRIFATLLFGLIALCLTGCDGDTTTNVGKLTFQNELNIPPLLEPTVGSDGTKQFTLTMQTGTTEFFEGKKTPTWGINGSYLGPTIRVSRGDKVAFDVVNHLPETSTLHWHGMRLPAAMDGGPHQMIEAGSTWNPSWTIEQPAATTWYHPHLHGKTALHVYRGLAGLFLIEDQDSKKLPSNYGVDDIPIIIQDKMFNGDGSFNESMDLTPFGMLGNQILVNGTYDPYLRITSSQVRFRLLNGSNARAYHVGFSDNRSFYLVGNDAGLLPEPIKMKRILLSPGERAEIVVEFKEGEETILHSFAGKDGIENGEFDLVKLIADQRLTAATPLPQTLTSEPPIEVPADAKVRTFVLTTESAINGKKMDMNRIDEVVPARSREIWEITNKGWDHNFHIHDATFTILDKNGELPPKYERGRKDTVFIPSGTKVRLAVDFGSYPDPTTPYMYHCHLLYHEDSGMMGQFVIVEPGTESQVSQQLHRRPHHH
>gi|78485917|ref|YP_391842.1| Bilirubin oxidase [Thiomicrospira crunogena XCL-2]
MKRRQFIQKSLIGLTLLPHAGNAMGTLLGGVGQDDFTHPIFPKVDFYVPDLEQGQNLNGQQHFKLTLQEGKTKILPDVTTQTIGINQSFLGPVIRVKKGQKLRMEVTNQLNEVAALHWHGMILPATEDGGPHQPISPGKTWVAEWDVINEPSTLFYHSHTHQHTGSQVWRGLGGQMQVVDEERDAELGLPHEYGVDDFPVILMDRAFDETGEFIYSNERMNKMQGMHGDTILVNGRANSVLHPQKDRIRLRLHNASNARFYDLVFSDKRSFQVIAGDGGLLAKPQTLNRIRLSPAERVEILVDLSDHQPISLQTLAGYGNLSMGMGGMMRDTSKLDKDYDLFHIDSRKSETTKQFLIDHLTPLPDWSNVNIAQTRTMNLEMQMGPTMMFGSGGFTINGQAMQMNVINEHLTANSFEIWHLKNPSMMHHPFHIHNTQFKVLDRNGRTPYPWEQGLKDTVIVHRDETVRILLPTGPYHNNQEPYMYHCHILEHEDAGMMGQFIVTT
>gi|300858124|ref|YP_003783107.1| hypothetical protein cpfrc_00706 [Corynebacterium pseudotuberculosis FRC41]
MAQTATMKRLRFLKVIEFPGRKALMQLNRRSFLALGSLAGATVAGISLSGCGKEGLRAEKEAKKLPRPRGWDGETRALPIPSLAQSQEVDAQRSFTLITQRGESEILPGIKTPTWGFNGAHLGPTIRVSRGDAVSITVLNELTEETAVHWHGMLVPARADGGPHSPIAPGKKWTANYTVEQPAATLWYHPHPHGETGLQAYRGLAGMVLLEDEVSKSLDIPQEYGVDDVPLILMDANFTEAGVLDETMDETVGLLGEVPHVNGVTNPHFQATTRRVRFRILCGSTMRFHNLALSDSRPFHLIASDSGLLDAPQEVTSVMLGPGERTEIVVDIEPGEEVSLQSIGFKDNLGVPQDEYTAKFRLQDAHEVLLIKGPENSAPEPKALPQVLDTSASELPDTKHSIERKFALNTFQINDQSMDMQRVDIAIAHSDPEKWVVTNTNSDWIHNFHIHNCAFKVLDLSGTDAGVATQGWKDTITLPPGATATLAVVFGQYRDNHYPYMYHCHMLFHEDQGMMGQYMMLNKGEVPDLRTDYTLTHPAGGHQHGHS
>gi|290957884|ref|YP_003489066.1| putative mulitcopper oxidase [Streptomyces scabiei 87.22]
MTARRVDRRRLLKLGLLGIPATAAVAGGGLTYLWAGADLDTAGKLSFTHRLAVPPLARGRRDGAGRRVFDLRIAPGRHRFRPGRPTETWGVNGAHLGPTLRAARGETVVLRVRNHLPEATTLHWHGMHLPAAMDGGPHQPVEPGHTWSPTWRIDQPAATLWYHPHPHGRTTRHLYRGVAGLFLVDDPTTGPDGLPHRYGVDDIPVIVQDKRFHADNRLDESGPTMSGAGPLGDTVSVNGTLTPYVDVTTERVRLRLLNASSTRVYRFGLTDDRPFALVATDGGLLAEPHRTDRVQLSPGERAEIVVAPAAGERLVLRSHPPRLGLDPWNRRFAGGDDTLDILQLRAARRLLPSPPLPGRLADLPRTDTSAVAATRTFTLFGNRINGREMDMNRIDFAVTRDTTEIWEITAVDGVPHNFHVHDVQFRILTIGGEPPPRSLRGWKDTVHTPPNTPVRLALSFRAPTDRRTPYMYHCHLLQHEDQGLMGQFVVVEPGDGPGAAHPGHADRDRALAEAHRVLKPE
>gi|237808731|ref|YP_002893171.1| multicopper oxidase type 3 [Tolumonas auensis DSM 9187]
MLYRSLGILLLGAGSTLWSSFASAQESMHGMMMPMMRAETIKAPLLPHGAVLQEIAKLANQSKQPNLFKADVTAAPTETEFVAGKKTTVWAYNGSVPGSLIEVNEGDTVEIRFINKLSQPTTIHWHGLPIPPEQDGNPMDPVLPGTEHSYRFTLPEGSAGTYWYHPHPHEYTAEQVYKGLAAPFIVRAKDDPLKNIPERNLMISDLKLNSDATIANNDGNDWMNGREGQFVLVNGQYQPVVEVKGTERWRIWNATSARYLNLSLGGRKFTLVGTDGGLLEKPVRDLQVLLLAPAERAEIIVDATGQEGNASLVAEPYNRGKMGHVAAEKSINIAAVSLLAGQSIAIPDTLRKIDDLGEAKATKKMVFSEAMSMANGQHSMLFLINGKSFDMHRVDFTSRIHETELWEITNKSDMDHPFHIHGTQFQVVETELNGIRTPAPYKAWKDTVNARPGETVRIKIRQDFPGLRMLHCHILEHEVQGMMAIQLVE
>gi|25027574|ref|NP_737628.1| putative oxidase [Corynebacterium efficiens YS-314]
MDQMNRDALCSSSAGSRRSRWVLSSVFMAVIVGRAGAGGWITLAELSRMITNVFTVENQEWAHIMQLPEINRRAFIKGAGATVAMVAASRFLVACAGDSTPRGYGGEPRPLPIPPLAEGEREGNRVIYRLTAQEGQSNILPDVTTRTWGFNGNHLGPTLTARKGEEVTVEITNGLGEMTTIHWHGMKLPGIADGGPHSPIEPGETWSPSWTVSNTAATLWYHPHPHGLTGLHAYRGLAGAFVIEDEVSDSLDIPKDYGVDDIPVVLMDHRFHEDGSLDEEDLPDLGLLGDTPTVNGITGAHFDATTRRVRFRLLDGSNMRFFNLAFSDDRPFQVIAGDSGFLAEPIERTSLIIGPGERWEILVDLEPGEEVTLRSVAFPGNFGVPEDEYTPDFGFADSFDLLTITGPGEDAPSTPAIPGVLDPAARQDPDVIDAPERSFVLNTFSINDQMMDMQRVDVVIDHDGPEIWEITNDNSDWPHNFHIHNSRFKVLSMTGTDIEVPVDGWKDTVGLPPGATARLAVEFGYHPDPAWPYMYHCHMLYHEDQGMMGQFVIVEPGGQPANQLGDSASGSGGGAHAHAHHVV
>gi|296141184|ref|YP_003648427.1| multicopper oxidase type 3 [Tsukamurella paurometabola DSM 20162]
MEVMNEITSAAGRTVTRRSLLTALVAAPALAGACSLVRFPAAPAGTAPPADGLRPLPVPPLAPSRTDADGARLFELTAGAGTTEITPGRATRTWGFNGAILGPTLRARNGEKVRVRVHNTLPEETTVHWHGMHLPARADGGPHQPIAPGATWTTEWTVRQDPATLWYHPHPHGTTERHVYRGLSGFFLLDGAAPSGLPSEYGVDDVPVVIQDRRLTPAGQLDETLTQAVGMTGPTIVTNGIAGAYLASPRSRIRLRLLNGSSGRSYNLGFSDGRRFSLVGTDGGLLPSPLPLDRIFLSPGERAEIVVEMAADDAVVLRSFPAGAAQRGRIDRDIAARFGFDDTLDVLTLRSGAVRPSPPLPAALAAITPLAAGDAGQRRRFDLQWHMINRLRMDMNRIDFAVREGATEAWEVRNVDNWPHNFHVHDVQFQVTSFNDSAPPPALRGWKDTVYLAPGDRATLVMRFADYSDPLYSYMFHCHLLTHEDAGMMGQFLVTADGTSPRTAAGTTGHPNGDMK
>gi|162449068|ref|YP_001611435.1| multicopper oxidase [Sorangium cellulosum 'So ce 56']
MRWIGCALPRAWRKGCVSSARFAGEIAVLLSLVTLLAGCGAEEAPPDLRQPAGWDDALRLPDAEDHDPAPDVVEVHLEARVAAIEVVPGLTTEVWTYNGMLPGPTIRAKKGDRVVVKFENHLPEATTVHWHGLRVPAAMDGTQHVQKPIEPGEGFEYSFTVPDAGTFWYHPHLRSSAQVGAGLYGAFVVEDAAEEAPLGDELLLVMSDIGVEEDGSLTAADESGWFGDYFGREGGTVLVNGKILPTVAAREGVPQRWRVVNAARSRYFRFAVPGQPLVLIGGDAGLSESPLPVDEVRLAPGERAELYMLPVEGQSVVIPLLDANRFHLPTEEKPKDLMRLELADEPPGSGAPTLPERLAEIASIDTAGAQRQAVEFMEQGDADGAVLGINGQTNGSLMFSAKTNTVEIWTLTNTTNYDHPFHLHGFFFQVLDIDGAEPPVRAWRDTVNLVPGKAVRIAIPFDDRAGMWMFHCHILDHADLGMMAMLHLMP
>gi|83720936|ref|YP_441316.1| mulitcopper oxidase domain-containing protein [Burkholderia thailandensis E264]
MSSDTPAGRVPAGVFRFGAARASFASSAQRVPAGVSSKPPFRRHRNRSMLRRHFLSSALAAAAASLFARGALAAGHAMDGMQGMDGMDDMPDMSPAPARARHAKPTAPALAAADALPAGAPLAALRVLANESREPGMFRATLVAQPVRRALLPGAAPTVFWQFGAGAQGPAVGPLIDVREGDTVEIRFVNRLPQPSTIHWHGLPVPPDQDGNPSDLVAPGATRVYRFTLPKGSAGTYWYHPHPHMATAEQVFRGLAGPFVVRAADDPLAGWPERHLFVSDLKLARDGTIAPNDMMDWMNGRQGQFVLVNGARRPRIALTGDERWRVWNACSARYLRIAFDDGRAFAHIGTDGGLFEAPRDVTSLLLAPGERAEIVARAGDRASRAVLTALEYDRGKMAMSDAAHGSLPPDPAMPLADVAFESAAPRALPDRLRAVPALGEPVAHKEVAFGEQMDRNAMMRADARGRPAGMRFMVNGATFEPHRATLTSRRGDVESWTIRNETDMDHPFHLHGTQFQVVEREIGGKTTPEPYRAWRDTVNVRKGERVRILTTQTERGERMFHCHILEHEDLGMMGTLKVV
>gi|170733882|ref|YP_001765829.1| multicopper oxidase type 3 [Burkholderia cenocepacia MC0-3]
MRRRTFLSRAIGVAAASLFARTASAQHAGHAGMAGMDSMDDMPGMSGMSGMSAHAQHGQRAPAALAAADALPAGAPLATLRTLANESREPGTFRATLVAQPVARPLLRGARPTTFWQFGTGTQGPVVGPLIDVREGDTVEVRFVNKLPQPSTIHWHGLPVPPDQDGNPSDPVAPGASRVYRFTLPKGSAGTYWYHPHPHMMTAEQVFRGLAGPFVVRAADDPLAGWPERHLFVSDLKLARDGTIAPNDMMDWMNGREGQFVLVNGARRPRIDVASDERWRVWNACSARYLRIAFDDGRVFEHAGTDGGLFDAPRRVTSLLIAPGERAELLVRAGDRASRTVLQAAEYDRRKMAMSHDDGHGSLPPDPAQALADVAFAPAEARALPATLRGVLPLGEPVAHKTVAFGEEMDMDAMMRGAAHDRPAGMRFTINGDTYAPHRATLTSRRGDVERWEIRNTTDMDHPFHLHGTQFQVIERTSAGSRTSEPFRAWRDTVNVRSGETVSLLVTQDMPGERMFHCHILEHEDLGMMGTLKVV
>gi|115352620|ref|YP_774459.1| multicopper oxidase, type 3 [Burkholderia ambifaria AMMD]
MIRRTFLSHAIGVAAASLFARTAWAQHAAHAGMAGMDQMDDMPGMSGMAGHTQHAKPAAALAAADALPAGAPLASLRTLANESREPGTFRATLVAQPVARPLLHGARPTTFWQFGMGTQGPVVGPLIDVREGDTVEIRFVNKLPQPSTIHWHGLPVPPDQDGNPSDPVAPGASHVYRFTLPKGSAGTYWYHPHPHMMTAEQVFRGLAGPFVVRAADDPLAGWPERNLFVSDLKLARDGTIAPNDMMDWMNGREGQFVLVNGARRPRIDVASDERWRVWNACSARYLRVAFDDGRAFEHAGTDGGLFDAPRRVTSLLLAPGERAELLVRAGDRASRAVLQAAEYDRRKMAMSHDDGHGSLPPDPALPLADVAFAPAAARAVPATLRAVPALGEPVAHKEVAFGEEMDMDAMMNSPMHGRPAGMRFTINGATYAPHRATLTSRRGDVERWTIRNGTDMDHPFHLHGTQFQVIERASDGTRTSEPFRAWRDTVNVRSGETVTILVTQDMPGERMFHCHILEHEDLGMMGTLKVV
>gi|116690541|ref|YP_836164.1| multicopper oxidase, type 3 [Burkholderia cenocepacia HI2424]
MRRRTFLSRAIGVAAASLFARTASAQHAGHAGMAGMDSMDDMPGMSGMSGMSAHAQHGQPAPAALAAADALPAGAPLATLRTLANESREPGTFRATLVAQPVARPLLRGARPTTFWQFGTGTQGPVVGPLIDVREGDTVEIRFVNKLPQPSTIHWHGLPVPPDQDGNPSDPVAPGASRVYRFTLPKGSAGTYWYHPHPHMMTAEQVFRGLAGPFVVRAADDPLAGWPERHLFVSDLKLARDGTIAPNDMMDWMNGREGQFVLVNGARRPRIDVASDERWRVWNACSARYLRIAFDDGRVFEHAGTDGGLFGTARRVTSLLIAPGERAELLVRAGDRASRAVLQAAEYDRRKMAMSHDDGHGSLPPDPALALADVAFAPAEARVLPATLRAVPPLGEPVAHKTVAFGEEMDMDAMMKGAAHGRPAGMRFTINGDTYAPHRATLTSRRGDVERWEIRNTTDMDHPFHLHGTQFQVIERASAGSRTSEPFRAWRDTVNVRSGETVSLLVTQDMPGERMFHCHILEHEDLGMMGTLKVV
>gi|107023459|ref|YP_621786.1| multicopper oxidase, type 3 [Burkholderia cenocepacia AU 1054]
MRRRTFLSRAIGVAAASLFARTASAQHAGHAGMAGMDSMDDMPGMSGMSGMSAHAQHGQPAPAALAAADALPAGAPLATLRTLANESREPGTFRATLVAQPVARPLLRGARPTTFWQFGTGTQGPVVGPLIDVREGDTVEIRFVNKLPQPSTIHWHGLPVPPDQDGNPSDPVAPGASRVYRFTLPKGSAGTYWYHPHPHMMTAEQVFRGLAGPFVVRAADDPLAGWPERHLFVSDLKLARDGTIAPNDMMDWMNGREGQFVLVNGARRPRIDVASDERWRVWNACSARYLRIAFDDGRVFEHAGTDGGLFGTARRVTSLLIAPGERAELLVRAGDRASRAVLQAAEYDRRKMAMSHDDGHGSLPPDPALALADVAFAPAEARVLPATLRAVPPLGEPVAHKTVAFGEEMDMDAMMKGAAHGRPAGMRFTINGDTYAPHRATLTSRRGDVERWEIRNTTDMDHPFHLHGTQFQVIERASAGSRTSEPFRAWRDTVNVRSGETVSLLVTQDMPGERMFHCHILEHEDLGMMGTLKVV
>gi|134296694|ref|YP_001120429.1| multicopper oxidase, type 3 [Burkholderia vietnamiensis G4]
MIRRTFLSHAIGVAAASLFARSAWAQHAAHAGMAGMEPMDDMRGMAGMADHAQHAKPAPAALAAVDALPAGAPLAPLRTLANESGEAGTFRATLVAQPVARPMLQHTHPTTFWQFGAGTAGPVVGPLIDVHEGDTVEIRFVNKLPQPSTIHWHGLPVPPEQDGNPSDPVAPGASRVYRFTLPKGSAGTYWYHPHPHMMTAEQAFRGLAGPFIVRAADDPLAGWPERHLFVSDLKLASDGSIPPNDMMDWMNGREGQFALVNGARRPRIDVAGDERWRVWNACSARYVCVAFDDGRAFEHVGTDGGLFETPRRVTSLLLAPGERAELLVRAGDRASRAVLQAAEYDRRKMAMSHDGGRGSLPPDPALPLADVTFVPAAARALPATLRAVPAPGEPVADKDVALGEAMDMNAMMSGPAHGRPAGMRFMINGATYAPHRATLTSRRGELERWTIRNTTDMDHPFHLHGTQFQVTERASGGTRTAEPFRAWRDTVNVRSGETVTLLVKQDMPGERMFHCHILEHEDLGMMGTLKVV
>gi|78223361|ref|YP_385108.1| twin-arginine translocation pathway signal [Geobacter metallireducens GS-15]
MKKRGMNRRKFITAASVGVAGVYATLHAGVVRAMMGSGGMGGGGMGGGGMGGTTTTIVDPPPGASFFDIPNATKNSAGAYELLVKEARLRLNGTAVTLLTYNGMYPGPVIRAARGDMLKVRMVNMLPKTTASNILGHVRNITNIHTHGLHVTPSGMGDNMMMTAAPGTELNYEYDLALEEPGHLNFYHPHVHGSVAEQYWGGLAGPLVIDDAAGSPLSGYETHVMFIKDLTIANGLPEPYTSNSDFMRGKEGNLVMVNGQVNPVLSIRPGQVQRWQIVNACNARFLKLSLDRHSLWLVGTDGGLLDKPYKLSTILLAPGERVDVLVKADQGGGNFKLLSLPYARGGGSLQQVTLLTLAYGGISAGDTLPTAVNPAAARLNMNLSLLPRRQISLSMMMGRGYINGISYTDMDHAYTISSGLGTYEVWEIVNQSGMDHPFHQHVNSCQVLSVTGGDPDYASLYTTIPAWKDVVIIPKMGSATILVPVKDYDGMTMFHCHIVEHEDIGMMGVWDIGMM
>gi|170718008|ref|YP_001785050.1| multicopper oxidase type 3 [Haemophilus somnus 2336]
MDRRKFLLYGIGIGAAGASWYALSRFGMNGQPMDMGGQGHQMASGTMGGMGNMQGTGKLMPSEMMPSGQPLKDLPRLANASSQAGVFQAAITAAPVKITMAGGKETEFWAYNGQLPGPQIEVYEGDTVEITVTNRLPQPTTVHWHGLDVPNDADGNPQDPIEPGQSKTYRFILPEGSAGTYWYHPHPHNYVSEQVYKGLAGTLIVKAKNDVLAHSEQYWLISNLRLNEDGSIPPNTMLDWMNGREGEFVLINGQYRPKIKLSGNERLRIWNATSARYLRLKIKGVQWIVVGTDGGLLEKPLAPADELFLAPAERVEVFAVGQAQTTAELTSLYYDRRKMMVQEKAADLNLGEVQFTPADAALPAALRTLPALPAPVVKREVVFSEQMKPMQNTQSQGGMQGMDHGAMAGEMAGAMQNTIPQDMVGVFLVNGKTFDMKRVDFVGNEGDVEEWTLANQSHMDHPFHLHGTQFEVLQTSLNGNTAPAPYRARKDTVNLRPGETAVIRFIQGNKGLKMFHCHILEHENLGMMAMLQVK
>gi|297530906|ref|YP_003672181.1| multicopper oxidase type 3 [Geobacillus sp. C56-T3]
MKKWLLGAIFAGVAAIGAACSNPSSMQGHDMSGMNMEKENTSAETSKQQLPLATNTEVLSEKEIHLTAKEALLPINGQIKLPVYTYNGSVPGAQIRVKQGDKVKIVVKNELPEPTTIHWHGYPVPNNQDGVPGVTMDAIKPGETFTYEFTATVPGTYWYHSHQKSAEQVDKGLYGTLIVEPKNEEKVDRDYTLVLDEWMSDPDAESHMDMNMSSMNHSHMGHGNSSDGQQMDMSSMGHNMNMYDIFTINGKSGAAIEPLKVKKGEKVRLRLVNAGYMSHKLHLHGHEFKIVATDGQPLKNPQPIKDELLNIAPGERYDIEFIANNPGEWLLECHGNMKGTDGMKVKIQYEGQANNTDKANAKENLPVVDMTTYGKYETGPFTLDQKYDVEYTMDLGTAMGKNGMIFTINGKTYPDTAPIHVKTGDFVKVKIVNNSPMDVHPMHLHGHFFQVLSKNGKPVTGSPLIKDSLNVNPGEEYVVAFKADNPGNWMFHCHDLHHASAGMVTEVKYTDYKSDYTPDPNDTTNKGE
>gi|138895274|ref|YP_001125727.1| multicopper oxidase family protein [Geobacillus thermodenitrificans NG80-2]
MKKLLVGTILAGVVVIGAACSNNASHSSMQGHDMSNMNMKEENTTKDSSKQLPLAINTEVLSGKEINLTAKEALLQINDKVKLPVYTYNGSVPGAQIRIKQGDRVKINFKNELPEPTTIHWHGYPVPNSQDGVPGVTMNAIKPGETFTYEFTATVPGTYFYHSHQDSSKQLDKGLYGTLIVEPKNEEKVDRDYTLVLDEWMSNPDEGNMHMSGMDHSNMGHGNSSNNQHMDMSSMGHDMSMYDIFTINGKSGSAVKPLKVKKGEKVRLRLVNAGYMSHKLHLHGHEFKIVATDGQPLKDPQPIKDELLNIAPGERYDIEFIANNPGEWLLECHGDMEGTDGMKVKIQYEDQTNNTDKENAKKDLPIVDMTKYGKHELGQFTLDQKYDVEYTMDLGTAMGKDGMIFTINGKTYPETAPVNVNKGDLVKVKLVNNSPKDLHPMHLHGHFFQVLSKNGKPITGSPLIKDTLNLKPGEEYVVAFKADNPGNWMFHCHDLHHASAGMVTEVKYKDYKSDYTPNPNDTTNKPE
>gi|218710986|ref|YP_002418607.1| hypothetical protein VS_3101 [Vibrio splendidus LGP32]
MDISRRKFIQSSLAISALTVLPACSMKQSVDGQGKYVYDLTAEPSMAELVVGFDTNVLAFNGQIPAPTIRCRQGEKVTIRFTNKLSEPTTIHWHGLRIPIEMDGVPFLSQPPIMPGETFIYEFTPPDAGTFWYHPHMNSVKQLGMGLVGLIIVEESTPVQFDEEHALMLKHWHIDKQGQWKDLMIPRLSARMGTPGEWSSVNGVHEPVYQLKQHATTRLRIANVDNTITYPIAIEGAEAWVIAIDGNPVKTPYKLTQHKIGPGMRVDIGLIAPKARERVNVLQMKGRFPFSLCEFEVVDSAFTQERVLPLLPLNPVPNLDLANAEEIDFVFEWEGAVSPVSKDGKSMPKFWLTNKRAWEGMSKDNIPEPLATLDLGKTYIFDLKNVTQYHHPIHIHGHTFTVLELDGKKIEEPFHTDTVLLGKNGRAKAAFVADNPGRWMYHCHVIEHMKTGLMGYIEVK
>gi|157372233|ref|YP_001480222.1| multicopper oxidase [Serratia proteamaculans 568]
MLRRDFIKLTAALGAASALPLWSRGVWAAELPALPIPPLLMPDAQGNIALALQTGEMNWLPGKATQTWGVNGALLGPAVRLQRGKPVTVDIRNGLPEASTVHWHGLEIPGDVDGGPQALIQPGTTRRVQFKVEQPAATCWFHPHTHGKTGQQVMMGLAGLVLLEDDESSKLPLPKTWGQDDIPVILQDKRLGKDAQIEYQLDVMSAAVGWFGDRMFTNGAQYPRHVAPRGWLRLRFLNGCNARSLNLATSDNRPLYVIASDGGFLAEPVKLTELSMLMGERFEVLVDASDGKPFDIVTLPVKQMGMTLAPFDQPLPVLHIQPSLAQGIKSMPDSLVKLPAIPAVSGIQERWLQLMMNPQLDKLGMQALMDRYGHQAMAGMSMDHGSMPKDGGDMAGMKGMDHGSMKGMDHGNMKGMDHGAKSFDFSHANMINGKAFDMTKPMFEAKRGKYEKWTISGEGDMMLHPFHIHGTQFRILSENGKPPAAHRSGWKDTVRVEGWRSEVLVRFDHPANSDHAYMAHCHLLEHEDTGMMLGFTVTD
>gi|296101294|ref|YP_003611440.1| multicopper oxidase [Enterobacter cloacae subsp. cloacae ATCC 13047]
MQRREFLKYSVALGVASALPLWSRAVLAADRPALPIPDLLTADARGRIQLVVQSGKTAFGKNNATTWGYNGNVLGPALQLRRGKAVTVDIHNTLAEETTLHWHGLEVPGEVDGGPQGIIKAGGKRTVTFTPEQRAATCWFHPHQHGKTGHQVAMGLAGLVLIEDDESRLLRLPKQWGIDDVPVIVQDKKFSTDGQIDYQLDVMTAAVGWFGDTLLTNGAIYPQHAAPKGWLRLRLLNGCNARSLNFATSDNRPLYVVASDGGLLPEPVKVNELPVLMGERFEVLVDISDGKSFDLVTLPVSQMGMAVAPFDKPHPVLRIQPLQITASGTLPDTLTTLPALPSLDGLTQRKLQLSMDPMLDMMGMQALMKKYGDQAMAGMHHGQMMGHMNMDHGKMGGMNHGGHGFDFHNANMINGKAFDMNTPMFAATKGQFERWVISGEGDMMLHPFHIHGTQFRILSENGKAPDAHRAGWKDTVRVEGGVSEVLVKFDHEAPKEFAYMAHCHLLEHEDTGMMLGFTV
>gi|74310741|ref|YP_309160.1| multicopper oxidase [Shigella sonnei Ss046]
MQRRDFLKYSVALGVASALPLWSRAVFAAERPTLPIPDLLTTDARNRIQLTIGAGQSTFGEKTATTWGYNGNLLGPAVKLQRGKAVTVDIYNQLAEETTLHWHGLEVPGDVDGGPQGIIPPGGKRTVTLNVDQPAATCWFHPHQHGKTGRQVAMGLAGLVVIEDDEILKLMLPKQWGIDDVPVIVQDKKFNADGQIDYQLDVMTAAVGWFGDTLLTNGAIYPQHAAPRGWLRLRLLNGCNARSLNFATSDNRPLYVIASDGGLLPEPVKVSELPVLMGERFEVLVEVNDNKPFDLVTLPVSQMGMAIAPFDKPHPVMRIQPIAISASGALPDTLSSLPALPSLEGLTVRKLQLSMDPMLDMMGMQMLMEKYGDQAMAGMDHSQMMGHMGHGNMNHMNHGGKFDFHHANKINGQAFDMNKPMFAAAKGQYERWVISGVGDMMLHPFHIHGMQFRILSENGKPPAAHRAGWKDTVKVEGNVSEVLVKFNHNAPKEHAYMAHCHLLEHEDTGMMLGFTV
>gi|146310335|ref|YP_001175409.1| multicopper oxidase [Enterobacter sp. 638]
MQRRDFLKYSAVLGAASALPLWSRAAFAVDRPALPIPDLLAADARSRIQLVVQSGKSAFGPHNATTWGYNGNLLGPALQLRRGKEVTVNIHNTLAEETTLHWHGLEVPGDVDGGPQGVIKAGGQRTVTFTPEQRAATCWFHPHQHGKTGHQVAMGLAGLVLIEDDESRMLRLPKQWGIDDVPVIVQDKKFTADGQIDYQLDVMTAAVGWFGDTLLTNGAIYPQHAAPKGWLRLRLLNGCNARSLNFATSDKRPLYVIASDGGLLAEPVKVSELPMLMGERFEVLVDISDGKPFDLITLPVSQMGMAVAPFDKPHPVLRIQPLLVTASGEMPDTLAAMPALPSLEGLTQRKLQLSMDPMLDMMGMQALMNKYGDQAMAGMQHGQMMGHMNMDHGKMDHGKMAGMNHGDHQFDFHNANRINGKAFDMDTPMFAAAKGQYERWVISGEGDMMLHPFHIHGTQFRILSENGQAPAAHRTGWKDTVRVEGGVSEVLVKFDHDAPKEFAYMAHCHLLEHEDTGMMLGFTV
>gi|209917314|ref|YP_002291398.1| multicopper oxidase [Escherichia coli SE11]
MQRRDFLKYSVALGVASALPLWSRTVFAAERPTLPIPDLLTSDVRGRIRLSIMQGQSTFAGKSATTWGYNGNLLGPAVKLQRGKAVTVDIYNQLTEETTLHWHGLEVPGEVDGGPQGIIPPGGKRSVTLNVDQPAATCWFHPHQHGKTGRQVAMGLAGLVVIEDDEILKLMLPKQWGIDDVPVIVQDKKFNADGQIDYQLDVMTAAVGWFGDTLLINGAIYPQHAAPRGWLRLRLLNGCNARSLNFATSDNRPLYVIASDGGLLPEPVKVSELPVLMGERFEVLVEVNDNKPFDLVTLPVSQMGMAIAPFDKPHPVMRIQPIAISASGALPDTLSSLPALPSLEGLMVRKLQLSMDPMLDMMGMQMLMEKYGDQAMAGMDHSQMMGHMGHGNMNHMNHGGKFDFHHANKINGQAFDMNKPMFAAAKGQYERWVISGVGDMMLHPFHIHGTQFRILSENGKPPAAHRAGWKDTVKVEGNVSEVLVKFNHEAPKEHAYMAHCHLLEHEDTGMMLGFTV
>gi|260842357|ref|YP_003220135.1| multicopper oxidase [Escherichia coli O103:H2 str. 12009]
MQRRDFLKYSVALGVASALPLWSRAVFAAERPTLPIPDLLTTDARNRIQLTIGAGQSTFGEKTATTWGYNGNLLGPAVKLQRGKAVTVDIYNQLTEETTLHWHGLEVPGEVDGGPQGIIPPGGKRSVTLNVDQPAATCWFHPHQHGKTGRQVAMGLAGLVVIEDDEILKLMLPKQWGIDDVPVIVQDKKFNADGQIDYQLDVMTAAVGWFGDTLLTNGAIYPQHAAPRGWLRLRLLNGCNARSLNFATSDNRPLYVIASDGGLLPEPVKVSELPVLMGERFEVLVEVNDNKPFDLVTLPVSQMGMAIAPFDKPHPVMRIQPIAISASGALPDTLSSLPALPSLEGLTVRKLQLSMDPMLDMMGMQMLMEKYGDQAMAGMDHSQMMGHMGHGNMNHMNHGGKFDFHHANKINGQAFDMNKPMFAAAKGQYERWVISGVGDMMLHPFHIHGTQFRILSENGKPPAAHRAGWKDTVKVEGNVSEVLVKFNHNAPKEHAYMAHCHLLEHEDTGMMLGFTV
>gi|157157987|ref|YP_001461291.1| multicopper oxidase [Escherichia coli E24377A]
MILFRLLKNKEITMQRRDFLKYSVALGVASALPLWSRAVFAAERPTLPIPDLLTTDARNRIQLTIGAGQSTFGEKTATTWGYNGNLLGPAVKLQRGKAVTVDIYNQLTEETTLHWHGLEVPGEVDGGPQGIIPPGGKRSVTLNVDQPAATCWFHPHQHGKTGRQVAMGLAGLVVIEDDEILKLMLPKQWGIDDVPVIVQDKKFNADGQIDYQLDVMTAAVGWFGDTLLTNGAIYPQHAAPRGWLRLRLLNGCNARSLNFATSDNRPLYVIASDGGLLPEPVKVSELPVLMGERFEVLVEVNDNKPFDLVTLPVSQMGMAIAPFDKPHPVMRIQPIAISASGALPDTLSSLPALPSLEGLTVRKLQLSMDPMLDMMGMQMLMEKYGDQAMAGMDHSQMMGHMGHGNMNHMNHGGKFDFHHANKINGQAFDMNKPMFAAAKGQYERWVISGVGDMMLHPFHIHGTQFRILSENGKPPAAHRAGWKDTVKVEGNVSEVLVKFNHNAPKEHAYMAHCHLLEHEDTGMMLGFTV
>gi|157159591|ref|YP_001456909.1| multicopper oxidase [Escherichia coli HS]
MILFRLLKNKEITMQRRDFLKYSVALGVASALPLWSRAVFAAERPTLPIPDLLTTDARNRIQLTIGAGQSTFGEKTATTWGYNGNLLGPAVKLQRGKAVTVDIYNQLTEETTLHWHGLEVPGEVDGGPQGIIPPGGKRSVTLNVDQPAATCWFHPHQHGKTGRQVAMGLAGLVVIEDDEILKLMLPKQWGIDDVPVIVQDKKFNADGQIDYQLDVMTAAVGWFGDTLLTNGAIYPQHAAPRGWLRLRLLNGCNARSLNFATSDNRPLYVIASDGGLLPEPVKVSELPVLMGERFEVLVEVNDNKPFDLVTLPVSQMGMAIAPFDKPHPVMRIQPIAISASGALPDTLSSLPALPSLEGLTVRKLQLSMDPMLDMMGMQMLMEKYGDQAMAGMDHSQMMGHMGHGNMNHMNHGGKFDFHHANKINGQAFDMNKPMFAAAKGQYERWVISGVGDMMLHPFHIHGTQFRILSENGKPPAAHRAGWKDTVKVEGNVSEVLVKFNHNAPKEHAYMAHCHLLEHEDTGMMLGFTV
>gi|82542726|ref|YP_406673.1| multicopper oxidase [Shigella boydii Sb227]
MQRRDFLKYSVALGVASALPLWSRAVFAAERPTLPIPDLLTTDARNRIQLTIGAGQSTFGEKTATTWGYNGNLLGPAVKLQRGKAVTVDIYNQLTEETTLHWHGLEVPGEVDGGPQGIIPPGGKRSVTLNVDQPAATCWFHPHQHGKTGRQVAMGLAGLVVIEDDEILKLMLPKQWGIDDVPVIVQDKKFNADGQIDYQLDVMTAAVGWFGDTLLTNGAIYPQHAAPRGWLRLRLLNGCNARSLNFATSDNRPLYVIASDGGLLPEPVKVSELPVLMGERFEVLVEVNDNKPFDLVTLPVSQMGMAIAPFDKPHPVMRIQPIAISASGALPDTLSSLPALPSLEGLTVRKLQLSMDPMLDMMGMQMLMEKYGDQAMAGMDHSQMMGHMGHGNMNHMNHGGKFDFHHANKINGQAFDMNKPMFAAAKGQYERWVISGVGDMMLHPFHIHGTQFRILSENGKPPAAHRAGWKDTVKVEGNVSEVLVKFNHDAPKEHAYMAHCHLLEHEDTGMMLGFTV
>gi|187730447|ref|YP_001878931.1| copper oxidase CueO [Shigella boydii CDC 3083-94]
MILFRLLKNKEITMQRRDFLKYSVALGVASALPLWSRAVFAAERPTLPIPDLLTTDARNRIQLTIGAGQSTFGEKTATTWGYNGNLLGPAVKLQRGKAVTVDIYNQLTEETTLHWHGLEVPGEVDGGPQGIIPPGGKRSVTLNVDQPAATCWFHPHQHGKTGRQVAMGLAGLVVIEDDEILKLMLPKQWGIDDVPVIVQDKKFNADGQIDYQLDVMTAAVGWFGDTLLTNGAIYPQHAAPRGWLRLRLLNGCNARSLNFATSDNRPLYVIASDGGLLPEPVKVSELPVLMGERFEVLVEVNDNKPFDLVTLPVSQMGMAIAPFDKPHPVMRIQPIAISASGALPDTLSSLPALPSLEGLTVRKLQLSMDPMLDMMGMQMLMEKYGDQAMAGMDHSQMMGHMGHGNMNHMNHGGKFDFHHANKINGQAFDMNKPMFAAAKGQYERWVISGVGDMMLHPFHIHGTQFRILSENGKPPAAHRAGWKDTVKVEGNVSEVLVKFNHDAPKEHAYMAHCHLLEHEDTGMMLGFTV
>gi|110804183|ref|YP_687704.1| multicopper oxidase [Shigella flexneri 5 str. 8401]
MQRRDFLKYSVALGVASALPLWSRAVFAAERPTLPIPDLLTTDARNRIQLTIGAGQSTFGEKTATTWGYNGNLLGPAVKLQRGKAVTVDIYNQLAEETTLHWHGLEVPGDVDGGPQGIIPPGGKRSVTLNVDQPAATCWFHPHQHGKTGRQVAMGLAGLVVIEDDEILKLMLPKQWGIDDVPVIVQDKKFSADGQIDYQLDVMTAAVGWFGDTLLTNGAIYPQHAAPRGWLRLRLLNGCNARSLNFATSDNRPLYVIASDGGLLPEPVKVSELPVLMGERFEVLVEVNDNKPFDLVTLPVSQMGMAIAPFDKPHPVMRIQPIAISASGALPDTLSSLPALPSLEGLTVRKLQLSMDPMLDMMGMQMLMEKYGDQAMAGMDHSQMMGHMGHGNMNHMNHGGKFDFHHANKINGQAFDMNKPMFAAAKGQYERWVISGVGDMMLHPFHIHGTQFRILSENGKPPAAHRAGWKDTVKVEGNVSEVLVKFNHNAPKEHAYMAHCHLLEHEDTGMMLGFTV
>gi|30061688|ref|NP_835859.1| multicopper oxidase [Shigella flexneri 2a str. 2457T]
MQRRDFLKYSVALGVASALPLWSRAVFAAERPTLPIPDLLTTDARNRIQLTIGAGQSTFGEKTATTWGYNGNLLGPAVKLQRGKAVTVDIYNQLAEETTLHWHGLEVPGDVDGGPQGIIPPGGKRSVTLNVDQPAATCWFHPHQHGKTGRQVAMGLAGLVVIEDDEILKLMLPKQWGIDDVPVIVQDKKFSADGQIDYQLDVMTAAVGWFGDTLLTNGAIYPQHAAPRGWLRLRLLNGCNARSLNFATSDNRPLYVIASDGGLLPEPVKVSELPVLMGERFEVLVEVNDNKPFDLVTLPVSQMGMAIAPFDKPHPVMRIQPIAISASGALPDTLSSLPALPSLEGLTVRKLQLSMDPMLDMMGMQMLMEKYGDQAMAGMDHSQMMGHMGHGNMNHMNHGGKFDFHHANKINGQAFDMNKPMFAAAKGQYERWVISGVGDMMLHPFHIHGTQFRILSENGKPPAAHRAGWKDTVKVEGNVSEVLVKFNHNAPKEHAYMAHCHLLEHEDTGMMLGFTV
>gi|218547579|ref|YP_002381370.1| multicopper oxidase [Escherichia fergusonii ATCC 35469]
MQRRDFLKYSVALGVVSALPLWSRTVFAAERPTLPIPDLLTSDVRGRIRLSIMQGQSTFAGKTATTWGYNGNLLGPAVKLQRGKVVTVDIYNQLTEETTLHWHGLEIPGEVDGGPQGIIPPGGKRSVTLNVDQPAATCWFHPHQHGKTGRQVAMGLAGLVVIEDDEILKLMLPKQWGIDDVPVIVQDKKFNADGQIDYQLDVMTAAVGWFGDTLLTNGAIYPQHAAPRGWLRLRLLNGCNARSLNFATSDNRPLYVIASDGGLLPEPVKVSELPVLMGERFEVLVEVNDNKPFDLVTLPVSQMGMAIAPFDKPHPVMRIQPIAISASGALPDTLSSLPALPSLEGLTVRKLQLSMDPMLDMMGMQMLMEKYGDQAMAGMDHSQMMGHMGHGNMNHMNHGGKFDFHHANKINGQAFDMNKPMFAAAKGQYERWVISGVGDMMLHPFHIHGTQFRILSENGKPPAAHRAGWKDTVKVEGNVSEVLVKFNHDAPKEHAYMAHCHLLEHEDTGMMLGFTV
>gi|89107004|ref|AP_000784.1| multicopper oxidase (laccase) [Escherichia coli str. K-12 substr. W3110]
MQRRDFLKYSVALGVASALPLWSRAVFAAERPTLPIPDLLTTDARNRIQLTIGAGQSTFGGKTATTWGYNGNLLGPAVKLQRGKAVTVDIYNQLTEETTLHWHGLEVPGEVDGGPQGIIPPGGKRSVTLNVDQPAATCWFHPHQHGKTGRQVAMGLAGLVVIEDDEILKLMLPKQWGIDDVPVIVQDKKFSADGQIDYQLDVMTAAVGWFGDTLLTNGAIYPQHAAPRGWLRLRLLNGCNARSLNFATSDNRPLYVIASDGGLLPEPVKVSELPVLMGERFEVLVEVNDNKPFDLVTLPVSQMGMAIAPFDKPHPVMRIQPIAISASGALPDTLSSLPALPSLEGLTVRKLQLSMDPMLDMMGMQMLMEKYGDQAMAGMDHSQMMGHMGHGNMNHMNHGGKFDFHHANKINGQAFDMNKPMFAAAKGQYERWVISGVGDMMLHPFHIHGTQFRILSENGKPPAAHRAGWKDTVKVEGNVSEVLVKFNHDAPKEHAYMAHCHLLEHEDTGMMLGFTV
>gi|238899522|ref|YP_002925318.1| multicopper oxidase (laccase) [Escherichia coli BW2952]
MQRRDFLKYSVALGVASALPLWSRAVFAAERPTLPIPDLLTTDARNRIQLTIGAGQSTFGGKTATTWGYNGNLLGPAVKLQRGKAVTVDIYNQLTEETTLHWHGLEVPGEVDGGPQGIIPPGGKRSVTLNVDQPAATCWFHPHQHGKTGRQVAMGLAGLVVIEDDEILKLMLPKQWGIDDVPVIVQDKKFSADGQIDYQLDVMTAAVGWFGDTLLTNGAIYPQHAAPRGWLRLRLLNGCNARSLNFATSDNRPLYVIASDGGLLPEPVKVSELPVLMGERFEVLVEVNDNKPFDLVTLPVSQMGMAIAPFDKPHPVMRIQPIAISASGALPDTLSSLPALPSLEGLTVRKLQLSMDPMLDMMGMQMLMEKYGDQAMAGMDHSQMMGHMGHGNMNHMNHGGKFDFHHANKINGQAFDMNKPMFAAAKGQYERWVISGVGDMMLHPFHIHGTQFRILSENGKPPAAHRAGWKDTVKVEGNVSEVLVKFNHDAPKEHAYMAHCHLLEHEDTGMMLGFTV
>gi|253774849|ref|YP_003037680.1| multicopper oxidase [Escherichia coli BL21-Gold(DE3)pLysS AG]
MQRRDFLKYSVALGVASALPLWNRAVFAAERPTLPIPDLLTTDARNRIQLTIGAGQSTFGGKTATTWGYNGNLLGPAVKLQRGKAVTVDIYNQLTEETTLHWHGLEVPGEVDGGPQGIIPPGGKRSVTLNVDQPAATCWFHPHQHGKTGRQVAMGLAGLVVIEDDEILKLMLPKQWGIDDVPVIVQDKKFSADGQIDYQLDVMTAAVGWFGDTLLTNGAIYPQHAAPRGWLRLRLLNGCNARSLNFATSDNRPLYVIASDGGLLPEPVKVSELPVLMGERFEVLVEVNDNKPFDLVTLPVSQMGMAIAPFDKPHPVMRIQPIAISASGALPDTLSSLPALPSLEGLTVRKLQLSMDPMLDMMGMQMLMEKYGDQAMAGMDHSQMMGHMGHGNMNHMNHGGKFDFHHANKINGQAFDMNKPMFAAAKGQYERWVISGVGDMMLHPFHIHGTQFRILSENGKPPAAHRAGWKDTVKVEGNVSEVLVKFNHDAPKEHAYMAHCHLLEHEDTGMMLGFTV
>gi|16128116|ref|NP_414665.1| multicopper oxidase (laccase) [Escherichia coli str. K-12 substr. MG1655]
MQRRDFLKYSVALGVASALPLWSRAVFAAERPTLPIPDLLTTDARNRIQLTIGAGQSTFGGKTATTWGYNGNLLGPAVKLQRGKAVTVDIYNQLTEETTLHWHGLEVPGEVDGGPQGIIPPGGKRSVTLNVDQPAATCWFHPHQHGKTGRQVAMGLAGLVVIEDDEILKLMLPKQWGIDDVPVIVQDKKFSADGQIDYQLDVMTAAVGWFGDTLLTNGAIYPQHAAPRGWLRLRLLNGCNARSLNFATSDNRPLYVIASDGGLLPEPVKVSELPVLMGERFEVLVEVNDNKPFDLVTLPVSQMGMAIAPFDKPHPVMRIQPIAISASGALPDTLSSLPALPSLEGLTVRKLQLSMDPMLDMMGMQMLMEKYGDQAMAGMDHSQMMGHMGHGNMNHMNHGGKFDFHHANKINGQAFDMNKPMFAAAKGQYERWVISGVGDMMLHPFHIHGTQFRILSENGKPPAAHRAGWKDTVKVEGNVSEVLVKFNHDAPKEHAYMAHCHLLEHEDTGMMLGFTV
>gi|170021523|ref|YP_001726477.1| multicopper oxidase [Escherichia coli ATCC 8739]
MQRRDFLKYSVALGVASALPLWSRAVFAAERPTLPIPDLLTTDARNRIQLTIGAGQSTFGGKTATTWGYNGNLLGPAVKLQRGKAVTVDIYNQLTEETTLHWHGLEVPGEVDGGPQGIIPPGGKRSVTLNVDQPAATCWFHPHQHGKTGRQVAMGLAGLVVIEDDEILKLMLPKQWGIDDVPVIVQDKKFSADGQIDYQLDVMTAAVGWFGDTLLTNGAIYPQHAAPRGWLRLRLLNGCNARSLNFATSDNRPLYVIASDGGLLPEPVKVSELPVLMGERFEVLVEVNDNKPFDLVTLPVSQMGMAIAPFDKPHPVMRIQPIAISASGALPDTLSSLPALPSLEGLTVRKLQLSMDPMLDMMGMQMLMEKYGDQAMAGMDHSQMMGHMGHGNMNHMNHGGKFDFHHANKINGQAFDMNKPMFAAAKGQYERWVISGVGDMMLHPFHIHGTQFRILSENGKPPAAHRAGWKDTVKVEGNVSEVLVKFNHDAPKEHAYMAHCHLLEHEDTGMMLGFTV
>gi|170079760|ref|YP_001729080.1| multicopper oxidase (laccase) [Escherichia coli str. K-12 substr. DH10B]
MQRRDFLKYSVALGVASALPLWSRAVFAAERPTLPIPDLLTTDARNRIQLTIGAGQSTFGGKTATTWGYNGNLLGPAVKLQRGKAVTVDIYNQLTEETTLHWHGLEVPGEVDGGPQGIIPPGGKRSVTLNVDQPAATCWFHPHQHGKTGRQVAMGLAGLVVIEDDEILKLMLPKQWGIDDVPVIVQDKKFSADGQIDYQLDVMTAAVGWFGDTLLTNGAIYPQHAAPRGWLRLRLLNGCNARSLNFATSDNRPLYVIASDGGLLPEPVKVSELPVLMGERFEVLVEVNDNKPFDLVTLPVSQMGMAIAPFDKPHPVMRIQPIAISASGALPDTLSSLPALPSLEGLTVRKLQLSMDPMLDMMGMQMLMEKYGDQAMAGMDHSQMMGHMGHGNMNHMNHGGKFDFHHANKINGQAFDMNKPMFAAAKGQYERWVISGVGDMMLHPFHIHGTQFRILSENGKPPAAHRAGWKDTVKVEGNVSEVLVKFNHDAPKEHAYMAHCHLLEHEDTGMMLGFTV
>gi|254160243|ref|YP_003043351.1| multicopper oxidase (laccase) [Escherichia coli B str. REL606]
MQRRDFLKYSVALGVASALPLWNRAVFAAERPTLPIPDLLTTDARNRIQLTIGAGQSTFGGKTATTWGYNGNLLGPAVKLQRGKAVTVDIYNQLTEETTLHWHGLEVPGEVDGGPQGIIPPGGKRSVTLNVDQPAATCWFHPHQHGKTGRQVAMGLAGLVVIEDDEILKLMLPKQWGIDDVPVIVQDKKFSADGQIDYQLDVMTAAVGWFGDTLLTNGAIYPQHAAPRGWLRLRLLNGCNARSLNFATSDNRPLYVIASDGGLLPEPVKVSELPVLMGERFEVLVEVNDNKPFDLVTLPVSQMGMAIAPFDKPHPVMRIQPIAISASGALPDTLSSLPALPSLEGLTVRKLQLSMDPMLDMMGMQMLMEKYGDQAMAGMDHSQMMGHMGHGNMNHMNHGGKFDFHHANKINGQAFDMNKPMFAAAKGQYERWVISGVGDMMLHPFHIHGTQFRILSENGKPPAAHRAGWKDTVKVEGNVSEVLVKFNHDAPKEHAYMAHCHLLEHEDTGMMLGFTV
>gi|218557066|ref|YP_002389979.1| multicopper oxidase [Escherichia coli S88]
MQRRDFLKYSVALGVASALPLWSRAVFAAERPTLPIPDLLTTDARNRIQLTIGAGQSTFGGKTATTWGYNGNLLGPAVKLQRGKAVTVDIYNQLTEETTLHWHGLEVPGEVDGGPQGIIPPGGKRSVTLNVDQPAATCWFHPHQHGKTGRQVAMGLAGLVVIEDDEILKLMLPKQWGIDDVPVIVQDKKFNADGQIDYQLDVMTAAVGWFGDTLLTNGAIYPQHAAPRGWLRLRLLNGCNARSLNFATSDNRPLYVIASDGGLLPEPVKVSELPVLMGERFEVLVEVNDNKPFDLVTLPVSQMGMAIAPFDKPHPVMRIQPIAISASGALPDTLSSLPALPSLEGLTVRKLQLSMDPMLDMMGMQMLMEKYGDQAMAGMDHSQMMGHMGHGNMNHMNHSGKFDFHHANKINGQAFDMNKPMFAAAKGQYERWVISGVGDMMLHPFHIHGTQFRILSENGKPPATHRAGWKDTVKVEGNVSEVLVKFNHDAPKEHAYMAHCHLLEHEDTGMMLGFTV
>gi|117622410|ref|YP_851323.1| multicopper oxidase [Escherichia coli APEC O1]
MQRRDFLKYSVALGVASALPLWSRAVFAAERPTLPIPDLLTTDARNRIQLTIGAGQSTFGGKTATTWGYNGNLLGPAVKLQRGKAVTVDIYNQLTEETTLHWHGLEVPGEVDGGPQGIIPPGGKRSVTLNVDQPAATCWFHPHQHGKTGRQVAMGLAGLVVIEDDEILKLMLPKQWGIDDVPVIVQDKKFNADGQIDYQLDVMTAAVGWFGDTLLTNGAIYPQHAAPRGWLRLRLLNGCNARSLNFATSDNRPLYVIASDGGLLPEPVKVSELPVLMGERFEVLVEVNDNKPFDLVTLPVSQMGMAIAPFDKPHPVMRIQPIAISASGALPDTLSSLPALPSLEGLTVRKLQLSMDPMLDMMGMQMLMEKYGDQAMAGMDHSQMMGHMGHGNMNHMNHSGKFDFHHANKINGQAFDMNKPMFAAAKGQYERWVISGVGDMMLHPFHIHGTQFRILSENGKPPATHRAGWKDTVKVEGNVSEVLVKFNHDAPKEHAYMAHCHLLEHEDTGMMLGFTV
>gi|162138501|ref|YP_539177.2| multicopper oxidase [Escherichia coli UTI89]
MQRRDFLKYSVALGVASALPLWSRAVFAAERPTLPIPDLLTTDARNRIQLTIGAGQSTFGGKTATTWGYNGNLLGPAVKLQRGKAVTVDIYNQLTEETTLHWHGLEVPGEVDGGPQGIIPPGGKRSVTLNVDQPAATCWFHPHQHGKTGRQVAMGLAGLVVIEDDEILKLMLPKQWGIDDVPVIVQDKKFNADGQIDYQLDVMTAAVGWFGDTLLTNGAIYPQHAAPRGWLRLRLLNGCNARSLNFATSDNRPLYVIASDGGLLPEPVKVSELPVLMGERFEVLVEVNDNKPFDLVTLPVSQMGMAIAPFDKPHPVMRIQPIAISASGALPDTLSSLPALPSLEGLTVRKLQLSMDPMLDMMGMQMLMEKYGDQAMAGMDHSQMMGHMGHGNMNHMNHSGKFDFHHANKINGQAFDMNKPMFAAAKGQYERWVISGVGDMMLHPFHIHGTQFRILSENGKPPATHRAGWKDTVKVEGNVSEVLVKFNHDAPKEHAYMAHCHLLEHEDTGMMLGFTV
>gi|291280947|ref|YP_003497765.1| Copper oxidase CueO [Escherichia coli O55:H7 str. CB9615]
MQRRDFLKYSVALGVASALPLWSRAVFAAERPTLPIPDLLTTDARNRIQLTIGAGQSTFGEKTATTWGYNGNLLGPAVKLQRGKAVTVDIYNQLTEETTLHWHGLEVPGEVDGGPQGIIPPGGKRSVTLNVDQPAATCWFHPHQHGKTGRQVAMGLAGLVVIEDDEILKLMLPKQWGIDDVPVIVQDKKFSADGQIDYQLDVMTAAVGWFGDTLLTNGAIYPQHAAPRGWLRLRLLNGCNARSLNFATSDNRPLYVIASDGGLLPEPVKVNELPVLMGERFEVLVEVNDNKPFDLVTLPVSQMGMAIAPFDKPHPVMRIQPIAISASGALPDTLSSLPALPSLEGLTVRKLQLSMDPMLDMMGMQMLMEKYGDQAMAGMDHSQMMGHMGHGNMNHMNHGGKFDFHHANKINGQAFDMNKPMFAAAKGQYERWVISGVGDMMLHPFHIHGTQFRILSENGKPPAAHRAGWKDTVKVEGNVSEVLVKFNHDAPKEHAYMAHCHLLEHEDTGMMLGFTV
>gi|218703380|ref|YP_002410899.1| multicopper oxidase [Escherichia coli UMN026]
MQRRDFLKYSVALGVASALPLWSRAVFAAERPTLPIPDLLTTDARNRIQLTIGAGQSTFSGKTATTWGYNGNLLGPAVKLQRGKAVTVDIYNQLTEETTLHWHGLEVPGEVDGGPQGIIPPGGKRSVTLNVDQPAATCWFHPHQHGKTGRQVAMGLAGLVVIEDDEILKLMLPKQWGIDDVPVIVQDKKFSADGQIDYQLDVMTAAVGWFGDTLLTNGAIYPQHAAPRGWLRLRLLNGCNARSLNFATSDNRPLYVIASDGGLLPEPVKVSELPVLMGERFEVLVEVNDNKPFDLVTLPVSQMGMAIAPFDKPHPVMRIQPIAISASGALPDTLSSLPALPSLEGLTVRKLQLSMDPMLDMMGMQMLMEKYGDQAMAGMDHSQMMGHMGHGNMNHMNHGGKFDFHHANKINGQAFDMNKPMFAAAKGQYERWVISGVGDMMLHPFHIHGTQFRILSENGKPPATHRAGWKDTVKVEGNVSEVLVKFNHEAPKEHAYMAHCHLLEHEDTGMMLGFTV
>gi|218693589|ref|YP_002401256.1| multicopper oxidase [Escherichia coli 55989]
MQRRDFLKYSVALGVASALPLWSRAVFAAERPTLPIPDLLTTDARNRIQLTIGAGQSTFGEKTATTWGYNGNLLGPAVKLQRGKAVTVDIYNQLTEETTLHWHGLEVPGEVDGGPQGIILPGGKRSVTLNVDQPAATCWFHPHQHGKTGRQVAMGLAGLVVIEDDEILKLMLPKQWGIDDVPVIVQDKKFNADGQIDYQLDVMTAAVGWFGDTLLTNGAIYPQHAAPRGWLRLRLLNGCNARSLNFATSDNRPLYVIASDGGLLPEPVKVSELPVLMGERFEVLVEVNDNKPFDLVTLPVSQMGMAIAPFDKPHPVMRIQPIAISASGALPDTLSSLPALPSLEGLTVRKLQLSMDPMLDMMGMQMLMEKYGDQAMAGMDHSQMMGHMGHGNMNHMNHGGKFDFHHANKINGQAFDMNKPMFAAAKGQYERWVISGVGDMMLHPFHIHGTQFRILSENGKPPAAHRAGWKDTVKVEGNVSEVLVKFNHNAPKEHAYMAHCHLLEHEDTGMMLGFTV
>gi|260853335|ref|YP_003227226.1| multicopper oxidase [Escherichia coli O26:H11 str. 11368]
MQRRDFLKYSVALGVASALPLWSRAVFAAERPTLPIPDLLTTDARNRIQLTIGAGQSTFGEKTATTWGYNGNLLGPAVKLQRGKAVTVDIYNQLTEETTLHWHGLEVPGEVDGGPQGIILPGGKRSVTLNVDQPAATCWFHPHQHGKTGRQVAMGLAGLVVIEDDEILKLMLPKQWGIDDVPVIVQDKKFNADGQIDYQLDVMTAAVGWFGDTLLTNGAIYPQHAAPRGWLRLRLLNGCNARSLNFATSDNRPLYVIASDGGLLPEPVKVSELPVLMGERFEVLVEVNDNKPFDLVTLPVSQMGMAIAPFDKPHPVMRIQPIAISASGALPDTLSSLPALPSLEGLTVRKLQLSMDPMLDMMGMQMLMEKYGDQAMAGMDHSQMMGHMGHGNMNHMNHGGKFDFHHANKINGQAFDMNKPMFAAAKGQYERWVISGVGDMMLHPFHIHGTQFRILSENGKPPAAHRAGWKDTVKVEGNVSEVLVKFNHNAPKEHAYMAHCHLLEHEDTGMMLGFTV
>gi|170682517|ref|YP_001742250.1| copper oxidase CueO [Escherichia coli SMS-3-5]
MQRRDFLKYSVALGVASALPLWSRAVFAAERPTLPIPDLLTTDARNRIQLTIGAGQSTFGGKTATTWGYNGNLLGPAVKLQRGKAVTVDIYNQLTEETTLHWHGLEVPGEVDGGPQGIIPPGGKRSVTLNVDQPAATCWFHPHQHGKTGRQVAMGLAGLVVIEDDEILKLMLPKQWGIDDVPVIVQDKKFNADGQIDYQLDVMTAAVGWFGDTLLTNGAIYPQHAAPRGWLRLRLLNGCNARSLNFATSDNRPLYVIASDGGLLPEPVKVNELPVLMGERFEVLVEVNDNKPFDLVTLPVSQMGMAIAPFDKPHPVMRIQPIAISASGALPDTLSSLPALPSLEGLTVRKLQLSMDPMLDMMGMQMLMEKYGDQAMAGMDHSQMMGHMGHGNMNHMNHGGKFDFHHANKINGQAFDMNKPMFAAAKGQYERWVISGVGDMMLHPFHIHGTQFRILSENGKPPATHRAGWKDTVKVEGNVSEVLVKFNHDAPKEHAYMAHCHLLEHEDTGMMLGFTV
>gi|209399964|ref|YP_002268730.1| copper oxidase CueO [Escherichia coli O157:H7 str. EC4115]
MQRRDFLKYSVALGVASALPLWSRAVFAAERPTLPIPDLLTTDARNRIQLTIGAGQSTFGEKTATTWGYNGNLLGPAVKLQRGKAVTVDIYNQLTEETTLHWHGLEVPGEVDGGPQGIIPPGGKRSVTLNVDQPAATCWFHPHQHGKTGRQVAMGLAGLVVIEDDEILKLMLPKQWGIDDVPVIVQDKKFSADGQIDYQLDVMTAAVGWFGDTLLTNGAIYPQHAAPRGWLRLRLLNGCNARSLNFATSDNRPLYVIASDGGLLPEPVKVNELPVLMGERFEVLVEVNDNKPFDLVTLPVSQMGMAIAPFDKPHPVMRIQPIAISASGALPDTLSSLPALPSLEGLTVRKLQLSMDPMLDMMGMQMLMEKYGDQAMAGMDHSQMMGHMGHGNMNHMNHGGKFDFHHANKINGQAFDMNKPMFAAAKGQYERWVISGVGDMMLHPFHIHGTQFRILSENGKPPAAHRAGWKDTVKVEGNVSEVLVKFNHDAPKERAYMAHCHLLEHEDTGMMLGFTV
>gi|254791258|ref|YP_003076095.1| multicopper oxidase (laccase) [Escherichia coli O157:H7 str. TW14359]
MQRRDFLKYSVALGVASALPLWSRAVFAAERPTLPIPDLLTTDARNRIQLTIGAGQSTFGEKTATTWGYNGNLLGPAVKLQRGKAVTVDIYNQLTEETTLHWHGLEVPGEVDGGPQGIIPPGGKRSVTLNVDQPAATCWFHPHQHGKTGRQVAMGLAGLVVIEDDEILKLMLPKQWGIDDVPVIVQDKKFSADGQIDYQLDVMTAAVGWFGDTLLTNGAIYPQHAAPRGWLRLRLLNGCNARSLNFATSDNRPLYVIASDGGLLPEPVKVNELPVLMGERFEVLVEVNDNKPFDLVTLPVSQMGMAIAPFDKPHPVMRIQPIAISASGALPDTLSSLPALPSLEGLTVRKLQLSMDPMLDMMGMQMLMEKYGDQAMAGMDHSQMMGHMGHGNMNHMNHGGKFDFHHANKINGQAFDMNKPMFAAAKGQYERWVISGVGDMMLHPFHIHGTQFRILSENGKPPAAHRAGWKDTVKVEGNVSEVLVKFNHDAPKERAYMAHCHLLEHEDTGMMLGFTV
>gi|157147445|ref|YP_001454764.1| multicopper oxidase [Citrobacter koseri ATCC BAA-895]
MQRRDFLKYSVALGVVSALPLWSRAVFAAERPALPIPDLLTADARNHISLIVKAGQSTFAGKTATTWGYNGTLLGPALKLRKGQRITVDIHNQLAEETTLHWHGLEVPGEVDGGPQGVIAAGGKRSVTFTPEQRAATCWFHPHQHGKTGRQVAMGLAGLVLIEDEDIGKLLLPKQWGIDDVPVIIQDKQFSPDGQINYQLDMMTAAVGWFGDTLLTNGAIYPQHAAPKGWLRLRLLNGCNARSLNIATSDNRPLYVIASDGGLLAEPVKVNALPMLMGERFEVLIDISDGKAFELMTLPVSQMGMTIAPFDKPHPVMHIQPLAVTASGTLPDTLTTMPALPSLDGLTQRKLQLSMDPMLDMMGMQMLMQKYGDRAMAGMNHGQMMGHMNHGSMNHGSGGHMNHGGKFDFHNANKINGQAFDMTTPMFAAAKGQYERWVISGEGDMMLHPFHIHGTQFRILSENGSAPAAHRAGWKDTVRVEGGISEVLVKFDHDASQEHAYMAHCHLLEHEDTGMMLGFTV
>gi|218552704|ref|YP_002385617.1| multicopper oxidase [Escherichia coli IAI1]
MQRRDFLKYSVALGVASALPLWSRAVFAAERPTLPIPDLLTTDARNRIQLTIGAGQSTFGGKTATTWGYNGNLLGPAVKLQRGKAVTVDIYNQLTEETTLHWHGLEVPGEVDGGPQGIILPGGKRSVTLNVDQPAATCWFHPHQHGKTGRQVAMGLAGLVVIEDDEILKLMLPKQWGIDDVPVIVQDKKFNADGQIDYQLDVMTAAVGWFGDTLLTNGAIYPQHAAPRGWLRLRLLNGCNARSLNFATSDNRPLYVIASDGGLLPEPVKVNELPVLMGERFEVLVEVNDNKPFDLVTLPVSQMGMAIAPFDKPHPVMRIQPIAISASGALPDTLSSLPALPSLEGLTVRKLQLSMDPMLDMMGMQMLMEKYGDQAMAGMDHSQMMGHMGHGNMNHMNHGGKFDFHHANKINGQAFDMNKPMFAAAKGQYERWVISGVGDMMLHPFHIHGTQFRILSENGKPPAAHRAGWKDTVKVEGNVSEVLVKFNHDAPKEHAYMAHCHLLEHEDTGMMLGFTV
>gi|238893110|ref|YP_002917844.1| probable periplasmic copper oxidase [Klebsiella pneumoniae NTUH-K2044]
MQRRDFLKLTAAVGMASALPLWSRAVFAASRPALPIPSLLAADARNRIALRIQAGKTRFGALNATTWGYNGSLLGPALQLTQGKTVTVDITNQLAEETTLHWHGLEVPGEVDGGPQGVIAPGATRTVSFTPTQRAATCWFHPHQHGSTGRQVAMGLAGLVLIEDEESGRLLLPKQWGIDDVPVIVQDKKFTAAGEIDYQLDVMSAAVGWFGDTLLTNGALYPEHAAPRGWLRLRLLNGCNARSLNFATSDKRPLYVVASDGGLLAEPVKVDELPVLMGERFEVLVDTSDGKPFDLVTLPVSQMGMAIAPFDKPQPVLRVQPLVIPASGKLLDTLAALPALPSLTGLTQRQLQLSMDPMLDRMGMQALMEKYGDQAMAGMDHGMMGHGDMSDMGNMHHGDMSMNHGSGMEHGMSSGKGFDFHNANRINGKAFDMNEPMFAAARGQYERWVISGKGDMMLHPFHIHGTQFRILSENGKPPAAHRRGWKDTVRVEGDVSEVLVKFDHPAPKEFAYMAHCHLLEHEDTGMMLGFTV
>gi|152968712|ref|YP_001333821.1| multicopper oxidase [Klebsiella pneumoniae subsp. pneumoniae MGH 78578]
MQRRDFLKLTAAVGMASALPLWSRAVFAASRPALPIPSLLAADARNRIALRIQAGKTRFGALNATTWGYNGSLLGPALQLTQGKTVTVDITNQLAEETTLHWHGLEVPGEVDGGPQGVIAPGATRTVSFTPTQRAATCWFHPHQHGSTGRQVAMGLAGLVLIEDEESGRLLLPKQWGIDDVPVIVQDKKFTAAGEIDYQLDVMSAAVGWFGDTLLTNGALYPEHAAPRGWLRLRLLNGCNARSLNFATSDKRPLYVVASDGGLLAEPVKVDELPVLMGERFEVLVDTSDGKPFDLVTLPVSQMGMAIAPFDKPQPVLRVQPLVIPASGKLLDTLAALPALPSLTGLTQRQLQLSMDPMLDRMGMQALMEKYGDQAMAGMDHGMMGHGDMSDMGNMHHGDMSMNHGSGMEHGMSSGKGFDFHNANRINGKAFDMNEPMFAAARGQYERWVISGKGDMMLHPFHIHGTQFRILSENGKPPAAHRRGWKDTVRVEGDVSEVLVKFDHPAPKEFAYMAHCHLLEHEDTGMMLGFTV
>gi|218698543|ref|YP_002406172.1| multicopper oxidase [Escherichia coli IAI39]
MQRRDFLKYSVALGVASALPLWSRAVFAAERPTLPIPDLLTTDARNRIQLTIGAGQSTFGGKTATTWGYNGNLLGPAVKLQRGKAVTVDIYNQLTEETTLHWHGLEVPGEVDGGPQGIIPPGGKRSVTLNVDQPAATCWFHPHQHGKTGRQVAMGLAGLVVIEDDEILKLMLPKQWGIDDVPVIVQDKKFNTDGQIDYQLDVMTAAVGWFGDTLLTNGAIYPQHAAPRGWLRLRLLNGCNARSLNFATSDNRPLYVIASDGGLLPEPVKVNELPVLMGERFEVLVEVNDNKPFDLVTLPVSQMGMAIAPFDKPHPVMRIQPIAISASGALPDTLNSLPALPSLEGLTVRKLQLSMDPMLDMMGMQMLMEKYGDQAMAGMDHSQMMGHMGHGNMNHMNHGGKFDFHHANKINGQAFDMNKPMFAAAKGQYERWVISGVGDMMLHPFHIHGTQFRILSENGKPPAAHRAGWKDTVKVEGNVSEVLVKFNHDAPKEHAYMAHCHLLEHEDTGMMLGFTV
>gi|283783915|ref|YP_003363780.1| blue copper oxidase precursor (copper efflux oxidase) [Citrobacter rodentium ICC168]
MQRRDFLKYSVALGMASALPLWSRAAFAAGRPALPVPQLLTADARNRISLMVQAGQSTFSGKTATTWGYNGSLLGPALKLQKGKAVTVDIHNQLAEETTVHWHGLEVPGEVDGGPQGIIPAGGKRTVTFTPQQRAATCWFHPHQHGKTGHQVAMGLAGLVIIEDEEMHKLLLPKQWGIDDVPVIVQDKRFTDAGQIDYQLDVMTAAVGWFGDTLLTNGAIYPQHAAPRGWLRLRLLNGCNARSLNFAASDNRPLYVIASDGGLLAEPVKVNELPVLMGERFEVLVDISDGKPFDLVTLPVSQMGMAVAPFDKPHPVMRVQPVAVNASGMLPDTLATMPGLPPLEGLTTRTLQLSMDPMLDMMGMQKLMEKYGDQAMAGMSHGQMQGHMQHGRMGEMHHGGHFDFHNANKINGVAFDMNKPMFAASKGQYERWVISGVGDMMLHPFHIHGTQFRILSENGQPPAAHRAGWKDTVHVEGGVSEVLVRFEHEAPKEFAYMAHCHLLEHEDTGMMAGFTV
>gi|15799807|ref|NP_285819.1| multicopper oxidase [Escherichia coli O157:H7 EDL933]
MQRRDFLKYSVALGVASALPLWSRAVFAAERPTLPIPDLLTTDARNRIQLTIGAGQSTFGEKTATTWGYNGNLLGPAVKLQRGKAVTVDIYNQLTEETTLHWHGLEVPGEVDGGPQGIIPPGGKRSVTLNVDQPAATCWFHPHQHGKTGRQVAMGLAGLVVIEDDEILKLMLPKQWGIDDVPVIVQDKKFSADGQIDYQLDVMTAAVGWFGDTLLTNGAIYPQHAAPRGWLRLRLLNGCNARSLNFATSDNRPLYVIASDGGLLPEPVKVNELPVLMGERFEVLVEVNDNKPFDLVTLPVSQMGMAIAPFDKPHPVMRIQPIAISASGALPDTLSSLPALPSLEGLTVRKLQLSMDPMLDMMGMQMLMEKYGDQAMVGMDHSQMMGHMGHGNMNHMNHGGKFDFHHANKINGQAFDMNKPMFAAAKGQYERWVISGVGDMMLHPFHIHGTQFRILSENGKPPAAHRAGWKDTVKVEGNVSEVLVKFNHDAPKERAYMAHCHLLEHEDTGMMLGFTV
>gi|15829381|ref|NP_308154.1| multicopper oxidase [Escherichia coli O157:H7 str. Sakai]
MQRRDFLKYSVALGVASALPLWSRAVFAAERPTLPIPDLLTTDARNRIQLTIGAGQSTFGEKTATTWGYNGNLLGPAVKLQRGKAVTVDIYNQLTEETTLHWHGLEVPGEVDGGPQGIIPPGGKRSVTLNVDQPAATCWFHPHQHGKTGRQVAMGLAGLVVIEDDEILKLMLPKQWGIDDVPVIVQDKKFSADGQIDYQLDVMTAAVGWFGDTLLTNGAIYPQHAAPRGWLRLRLLNGCNARSLNFATSDNRPLYVIASDGGLLPEPVKVNELPVLMGERFEVLVEVNDNKPFDLVTLPVSQMGMAIAPFDKPHPVMRIQPIAISASGALPDTLSSLPALPSLEGLTVRKLQLSMDPMLDMMGMQMLMEKYGDQAMVGMDHSQMMGHMGHGNMNHMNHGGKFDFHHANKINGQAFDMNKPMFAAAKGQYERWVISGVGDMMLHPFHIHGTQFRILSENGKPPAAHRAGWKDTVKVEGNVSEVLVKFNHDAPKERAYMAHCHLLEHEDTGMMLGFTV
>gi|260866274|ref|YP_003232676.1| multicopper oxidase [Escherichia coli O111:H- str. 11128]
MQRRDFLKYSVALGVASALPLWSRAVFAAERPTLPIPDLLTTDARNRIQLTIGAGQSTFGEKTATTWGYNGNLLGPAVKLQRGKAVTVDIYNQLTEETTLHWHGLEVPGEVDGGPQGIILPGGKRSVTLNVDQPAATCWFHPHQHGKTGRQVAMGLAGLVVIEDDEILKLMLPKQWGIDDVPVIVQDKKFNADGQIDYQLDVMTAAVGWFGDTLLTNGAIYPQHAAPRGWLRLRLLNGCNARSLNFATSDNRPLYVIASDGGLLPEPVKVSELPVLMGERFEVLVEVNDNKPFDLVTLPVSQMGMAIAPFDKPHPVMRIQPIAISASGALPDILSSLPALPSLEGLTVRKLQLSMDPMLDMMGMQMLMEKYGDQAMAGMDHSQMMGHMGHGNMNHMNHGGKFDFHHANKINGQAFDMNKPMFAAAKGQYERWVISGVGDMMLHPFHIHGTQFRILSENGKPPAAHRAGWKDTVKVEGNVSEVLVKFNHNAPKEHAYMAHCHLLEHEDTGMMLGFTV
>gi|82775412|ref|YP_401758.1| multicopper oxidase [Shigella dysenteriae Sd197]
MQRRDFLKYSVALGVASALPLWSRAVFAAERPMLPIPDLLTTDARNRIQLTIGAGQSTFGEKTATTWGYNGNLLGPAVKLQRGKAVTVDIYNQLTEETTLHWHGLEVPGEVDGGPQGIIPPGGKRSVTLNVDQPAATCWFHPHQHGKTGRQVAMGLAGLVVIEDDEILKLMLPKQWGIDDVPVIVQDKKFSADGQIDYQLDVMTAAVGWFGDTLLTNGAIYPQHAAPRGWLRLRLLNGCNARSLNFATSDNRPLYVIASDGGLLPEPVKVNELPVLMGERFEVLVEVNDNKPFDLVTLPVSQMGMAIAPFDKPHPVMRIQPIAISASGALPDTLSSLPALPSLEGLTVRKLQLSMDPMLDMMGMQMLMEKYGDQAMAGMDHSQMMGHMGHGNMNHMNHGGKFDFHHANKINGQAFDMNKPMFAAAKGQYERWVISGVGDMMLHPFHIHGTQFCILSENGKPPAAHRAGWKDTVKVEGNVSEVLVKFNHDAPKEHAYMAHCHLLEHEDTGMMLGFTV
>gi|161486325|ref|NP_752102.2| multicopper oxidase [Escherichia coli CFT073]
MQRRDFLKYSVALGVASALPLWSRAVFAAERPTLPIPDLLTTDARNRIQLTIGAGQSTFGGKTATTWGYNGNLLGPAVKLQRGKAVTVDIYNQLTEETTLHWHGLEVPGEVDGGPQGIIPSGGKRSVTLNVDQPAATCWFHPHQHGKTGRQVAMGLAGLVVIEDDEILKLMLPKQWGIDDVPVIVQDKKFNADGQIDYQLDVMTAAVGWFGDTLLTNGAIYPQHAAPRGWLRLRLLNGCNARSLNFATSDNRPLYVIASDGGLLPEPVKVNELPVLMGERFEVLVEVNDNKPFDLVTLPVSQMGMAIAPFDKPHPVMRIQPIAISASGALPDTLSSLPALPSLEGLTVRKLQLSMDPMLDMMGMQMLMEKYGDQAMAGMDHSQMMGHMGHGNMNHMNHSGKFDFHHANKINGQAFDMNKPMFAAAKGQYERWVISGVGDMMLHPFHIHGTQFRILSENGKPPATHRAGWKDTVKVEGNVSEVLVKFNHDAPKEHAYMAHCHLLEHEDTGMMLGFTV
>gi|110640341|ref|YP_668069.1| multicopper oxidase [Escherichia coli 536]
MQRRDFLKYSVALGVASALPLWSRAVFAAERPTLPIPDLLTTDARNRIQLTIGAGQSTFGGKTATTWGYNGNLLGPAVKLQRGKAVTVDIYNQLTEETTLHWHGLEVPGEVDGGPQGIIPPGGKRSVTLNVDQPAATCWFHPHQHGKTGRQVAMGLAGLVVIEDDEILKLMLPKQWGIDDVPVIVQDKKFNADGQIDYQLDVMTAAVGWFGDTLLTNGVIYPQHAAPRGWLRLRLLNGCNARLLNFATSDNRPLYVIASDGGLLPEPVKVNELPVLMGERFEVLVEVNDNKPFDLVTLPVSQMGMAITPFDKPHPVMRIQPIAISASGALPDTLSSLPALPSLEGLTVRKLQLSMDPMLDMMGMQMLMEKYGDQAMAGMDHSQMMGHMGHGNMNHMNHSGKFDFHHANKINGQAFDMNKPMFAAAKGQYERWVISGVGDMMLHPFHIHGTQFRILSENGKPPATHRAGWKDTVKVEGNVSEVLVKFNHDAPKEHAYMAHCHLLEHEDTGMMLGFTV
>gi|206581044|ref|YP_002240397.1| copper oxidase CueO [Klebsiella pneumoniae 342]
MQRRDFLKLTAAVSVASALPLWSRAVFAASRPALPIPTLLTADARNRIALTIQAGKTQFGALHATTWGYNGSLLGPALQLTQGKTITVDITNQLAEETTLHWHGLEVPGEVDGGPQGVIAPGATRTVSFTPTQRAATCWFHPHQHGTTGRQVAMGLAGLVLIEDEESGRLLLPKQWGIDDVPVIVQDKKFTAAGEIDYQLDVMSAAVGWFGDTLLTNGALYPEHAAPRGWLRLRLLNGCNARSLNFATSDKRPLYVVASDGGLLAEPVKVDELPVLMGERFEVLVDTSDGKPFDLVTLPVSQMGMAIAPFDQPQPVLRVQPLVIPASGKLLDTLATLPALPSLTGLTQRQLQLSMDPMLDRMGMQALMEKYGDQAMAGMDHGMMGHGGMGDMSNMHHGDMSNMNHGAGRDHGMSSGKGFDFHNANRINGKAFDMNVPMFAAARGQYERWVISGKGDMMLHPFHIHGTQFRILSENGKPPAAHRSGWKDTVRVEGDVSEVLVKFDHPAPKEFAYMAHCHLLEHEDTGMMLGFTV
>gi|218688001|ref|YP_002396213.1| multicopper oxidase [Escherichia coli ED1a]
MQRRDFLKYSVALGVASALPLWSRAVFAAERPTLPIPDLLTTDARNRIQLTIGAGQSTFGGKTATTWGYNGNLLGPAVKLQRGKAVTVDIYNQLTEETTLHWHGLEVPGEVDGGPQGIIPSGGKRSVTLNVDQPAATCWFHPHQHGKTGRQVAMGLAGLVVIEDDEILKLMLPKQWGIDDVPVIVQDKKFNADGQIDYQLDVMTAAVGWFGDTLLTNGAIYPQHAAPRGWLRLRLLNGCNARSLNFATSDNRPLYVIASDGGLLPEPVKVNELPVLMGERFEVLVEVNDNKPFDLVTLPVSQMGMAITPFDKPHPVMRIQPIAISASGALPDTLSSLPALPSLEGLTVRKLQLSMDPMLDMMGMQMLMEKYGDQAMAGMDHSQMMGHMGHGNMNHMHHSGKFDFHHANKINGQAFDMNKPMFAAAKGQYERWVISGVGDMMLHPFHIHGTQFRILSENGKPPATHRAGWKDTVKVEGNVSEVLVKFNHDAPKEHAYMAHCHLLEHEDTGMMLGFTV
>gi|288937101|ref|YP_003441160.1| multicopper oxidase type 3 [Klebsiella variicola At-22]
MQRRDFLKLTAAVSVASALPLWSRAVFAASRPALPIPTLLTADARNRIALTIQAGKTQFGALHATTWGYNGSLLGPALQLTQGKTITVDITNQLAEETTLHWHGLEVPGEVDGGPQGVIAPGATRTVSFTPTQRAATCWFHPHQHGTTGRQVAMGLAGLVLIEDEESGRLLLPKQWGIDDVPVIVQDKKFTAAGEIDYQLDVMSAAVGWFGDTLLTNGALYPEHAAPRGWLRLRLLNGCNARSLNFATSDKRPLYVVASDGGLLAEPVKVDELPVLMGERFEVLVDTSDGKPFDLVTLPVSQMGMAIAPFDKPQPVLRVQPLVIPASGKLLDTLATLPALPSLTGLTQRQLQLSMDPMLDRMGMQALMEKYGDQAMAGMDHGMMGHGGMGDMSNMHHGDMSNMSNMNHEAGRDHGMSSGKGFDFHNANRINGKAFDMNVPMFAAARGQYERWVISGKGDMMLHPFHIHGTQFRILSENGKPPAAHRSGWKDTVRVEGDVSEVLVKFDHPAPKEFAYMAHCHLLEHEDTGMMLGFTV
>gi|215485287|ref|YP_002327718.1| multicopper oxidase [Escherichia coli O127:H6 str. E2348/69]
MQRRDFLKYSVALGVASALPLWSRAVFAAERPTLPIPDLLTTDARNRIQLTIGAGQSTFGGKTATTWGYNGNLLGPAVKLQRGKAVTVDIYNQLTEETTLHWHGLEVPGEVDGGPQGIIPSGGKRSVTLNVDQPAATCWFHPHQHGKTGRQVAMGLAGLVVIEDDEILKLMLPKQWGIDDVPVIVQDKKFNADGQIDYQLDVMTAAVGWFGDTLLTNGAIYPQHAAPRGWLRLRLLNGCNARSLNFATSDNRPLYVIASDGGLLPEPVKVNELPVLMGERFEVLVEVNDNKPFDLVTLPVSQMGMAIAPFDKPHPVMRIQPIAISASGALPDTLSSQPALPSLEGLTVRKLQLSMDPMLDMMGMQMLMEKYGDQAMAGMDHSQMMGHMGHGNMNHMNHSGKFDFHHANKINGQAFDMNKPMFAAAKGQYERWVISGVGDMMLHPFHIHGTQFRILSENGKPPATHRAGWKDTVKVEGNVSEVLVKFNHDAPKEHAYMAHCHLLEHEDTGMMLGFTV
>gi|161612517|ref|YP_001586482.1| multicopper oxidase [Salmonella enterica subsp. enterica serovar Paratyphi B str. SPB7]
MLRRDFLKYSVALGVASALPLWSRAAFAAERPALPIPDLLTADASNRMQLIVKAGQSTFAGKNATTWGYNGNLLGPAVQLHKGKSVTVDIHNQLAEDTTLHWHGLEIPGIVDGGPQGIIPAGGTRTVTFTPEQRAATCWIHPHKHGKTGRQVAMGLAGLVLIEDDEIRKLRLPKQWGIDDVPVIIQDKRFSADGQIDYQLDIMTAAVGWFGDTLLTNGAIYPQHSAPKGWLRLRLLNGCNARSLNIAASDNRPLYVIASDGGLLAEPVKVTELPLLMGERFEVLVDISDGKAFDLVTLPVSQMGMAIAPFDKPHPVMRIQPLRITASGTLPDTLTTMPALPSLEGLTVRNLKLSMDPRLDMMGMQMLMKKYGAQAMSGMDHDSMNAHMQGGNMGHGEMDHGNMDHSGMNHGAMGNMNHGGKFDFHNANFINGQVFDMNKPMFAAQKGRHERWVISGVGDMMLHPFHIHGTQFRILSENGKAPAAHRTGWKDTVRVEGGISEVLVKFDHDAPKEHAYMAHCHLLEHEDTGMMLGFTV
>gi|16763558|ref|NP_459173.1| multicopper oxidase [Salmonella enterica subsp. enterica serovar Typhimurium str. LT2]
MLRRDFLKYSVALGVASALPLWSRAAFAAERPALPIPDLLTADASNRMQLIVKAGQSTFAGKNATTWGYNGNLLGPAVQLHKGKSVTVDIHNQLAEDTTLHWHGLEIPGIVDGGPQGIIPAGGTRTVTFTPEQRAATCWIHPHKHGKTGRQVAMGLAGLVLIEDDEIRKLRLPKQWGIDDVPVIIQDKRFSADGQIDYQLDIMTAAVGWFGDTLLTNGAIYPQHSAPKGWLRLRLLNGCNARSLNIAASDNRPLYVIASDGGLLAEPVKVTELPLLMGERFEVLVDISDGKAFDLVTLPVSQMGMAIAPFDKPHPVMRIQPLRITASGTLPDTLTTMPALPSLEGLTVRNLKLSMDPRLDMMGMQMLMKKYGAQAMSGMDHDSMNAHMQGGNMGHGEMDHGNMDHSGMNHGAMGNMNHGGKFDFHNANFINGQVFDMNKPMFAAQKGRHERWVISGVGDMMLHPFHIHGTQFRILSENGKAPAAHRTGWKDTVRVEGGISEVLVKFDHDAPKEHAYMAHCHLLEHEDTGMMLGFTV
>gi|16759164|ref|NP_454781.1| multicopper oxidase [Salmonella enterica subsp. enterica serovar Typhi str. CT18]
MLRRDFLKYSVALGVASALPLWSRAAFAAERPALPIPDLLTADASNRMQLIVKAGQSTFAGKNATTWGYNGNLLGPAVQLHKGKSVTVDIHNQLAEDTTLHWHGLEIPGIVDGGPQGIIPAGGTRTVTFTPQQRAATCWIHPHKHGKTGRQVAMGLAGLVLIEDDEIRKLRLPKQWGIDDVPVIIQDKRFSADGQIDYQLDIMTAAVGWFGDTLLTNGAIYPQHSAPKGWLRLRLLNGCNARSLNIAASDNRPLYVIASDGGLLAEPVKVTELPLLMGERFEVLVDISDGKAFDLVTLPVSQMGMAIAPFDKPHPVMRIQPLRITASGTLPDTLTTMPALPSLEGLTVRNLKLSMDPRLDMMGMQMLMKKYGAQAMSGMDHDSMNAHMQGGNMGHGEMDHGNMDHSGMNHGAMGNMNHGGKFDFHNANFINGQVFDMNKPMFAAQKGRHERWVISGVGDMMLHPFHIHGTQFRILSENGKAPAAHRTGWKDTVRVEGGISEVLVKFDHDAPKEHAYMAHCHLLEHEDTGMMLGFTV
>gi|242239624|ref|YP_002987805.1| multicopper oxidase type 3 [Dickeya dadantii Ech703]
MYRRDFLKYTALLGAASALPGWIGRAWAAAPVALPIPPLLKPDAAGHIALHIQAGVMRWLPGIDTTTWGINGPLLGPALQLEQGQSVSVTVTNRLAETTTVHWHGMEVPGDADGGPQATIAPGASWDARFTVDQPATTAWFHPHTHGVTGRQVAMGLGGLILVQDAPSRALPLPNQWGVNDIPLILQDKRLNASGQIDYQLDVMTAAVGWFGDRMLTNGVVAPQHIAPRGWLRLRVLNGCNARSLTLAASDGRTLYVIGSDGGLLAEPVAVQQLPMLMGERFEVLVDVRDGKPFDVVTLPVSQMGMLLPPFDQPLPVLHIQPGTEMGAGTLPDRLATLPPLPATDGLKWRRLQLSMDPQLDRQGMQLLMQRYGMQAMAGMMMGGNGAMTGMSHGNMPHGNGAMPMSSPSGMNHGNMNHSGMNHGGMATPAPSGTSSSAGGLDIMTSNRINGVAFEMGKPLFDVKRGEEEVWEISGQGDMMLHPFHIHGTRFRILSENGAAPAAHRQGWKDTVRVEGGVSRVLVRFNHLAPAQRAYMAHCHLLEHEDTGMMMAFTVS
>gi|194451036|ref|YP_002044145.1| multicopper oxidase [Salmonella enterica subsp. enterica serovar Heidelberg str. SL476]
MLRRDFLKYSVALGVASALPLWSRAAFAAERPALPIPDLLTADASNRMQLIVKAGQSTFAGKNATTWGYNGNLLGPAVQLHKGKSVTVDIHNQLAEDTTLHWHGLEIPGIVDGGPQGIIPAGGTRTVTFTPQQRAATCWIHPHKHGKTGRQVAMGLAGLVLIEDDEIRKLRLPKQWGIDDVPVIIQDKRFSADGQIDYQLDIMTAAVGWFGDTLLTNGAIYPQHSAPKGWLRLRLLNGCNARSLNIAASDNRPLYVIASDGGLLAEPVKVTELPLLMGERFEVLVDISDGKAFDLVTLPVSQMGMAIAPFDKPHPVMRIQPLRITASGTLPDTLTTMPALPSLEGLTVRNLKLSMDPRLDMMGMQMLMKKYGAQAMSGMDHDSMNAHMQGGNMGHGEMDHGNMDHSGMNHGAMGNMNHGGKFDFHNANFINGQVFDMNKPMFAAQKGRHERWVISGVGDMMLHPFHIHGTQFRILSENGKAPAAHRTGWKDTVRVEGGISEVLVKFDHDAPKEHAYMAHCHLLEHEDTGMMLGFTV
>gi|29140714|ref|NP_804056.1| multicopper oxidase [Salmonella enterica subsp. enterica serovar Typhi str. Ty2]
MLRRDFLKYSVALGVASALPLWSRAAFAAERPALPIPDLLTADASNRMQLIVKAGQSTFAGKNATTWGYNGNLLGPAVQLHKGKSVTVDIHNQLAEDTTLHWHGLEIPGIVDGGPQGIIPAGGTRTVTFTPQQRAATCWIHPHKHGKTGRQVAMGLAGLVLIEDDEIRKLRLPKQWGIDDVPVIIQDKRFSADGQIDYQLDIMTAAVGWFGDTLLTNGAIYPQHSAPKGWLRLRLLNGCNARSLNIAASDNRPLYVIASDGGLLAEPVKVTELPLLMGERFEVLVDISDGKAFDLVTLPVSQMGMAIAPFDKPHPVMRIQPLRITASGTLPDTLTTMPALPSLEGLTVRNLKLSMDPRLDMMGMQMLMKKYGAQAMSGMDHDSMNAHMQGGNMGHGEMDHGNMDHSGMNHGAMGNMNHGGKFDFHNANFINGQVFDMNKPMFAAQKGRHERWVISGVGDMMLHPFHIHGTQFRILSENGKAPAAHRTGWKDTVRVEGGISEVLVKFDHDAPKEHAYMAHCHLLEHEDTGMMLGFTV
>gi|197249042|ref|YP_002145167.1| multicopper oxidase [Salmonella enterica subsp. enterica serovar Agona str. SL483]
MLRRDFLKYSVALGVASALPLWSRAAFAAERPALPIPDLLTADASNRMQLIVKAGQSTFAGKNATTWGYNGNLLGPAVQLHKGKSVTVDIHNQLAEDTTLHWHGLEIPGIVDGGPQGIIPAGGTRTVTFTPQQRAATCWIHPHKHGKTGRQVAMGLAGLVLIEDDEIRKLRLPKQWGIDDVPVIIQDKRFSADGQIDYQLDIMTAAVGWFGDTLLTNGAIYPQHSAPKGWLRLRLLNGCNARSLNIAASDNRPLYVIASDGGLLAEPVKVTELPLLMGERFEVLVDISDGKAFDLVTLPVSQMGMAIAPFDKPHPVMRIQPLRITASGTLPDTLTTMPALPSLEGLTVRNLKLSMDPRLDMMGMQMLMKKYGAQAMSGMDHDSMNAHMQGGNMGHGEMDHGNMDHSGMNHGAMGNMNHGGKFDFHNANFINGQVFDMNKPMFAAQKGRHERWVISGVGDMMLHPFHIHGTQFRILSENGKAPAAHRTGWKDTVRVEGGISEVLVKFDHDAPKEHAYMAHCHLLEHEDTGMMLGFTV
>gi|161504704|ref|YP_001571816.1| multicopper oxidase [Salmonella enterica subsp. arizonae serovar 62:z4,z23:--]
MVKTRRWLDLPVRGGSKLRHPPVHYKEMIMLRRDFLKYSVALGVASALPLWSRAAFAAERPALPIPELLTADASNRMQLIVKAGQSTFAGKNATTWGYNGNLLGPAVQLHKGKSVTVDIYNQLAEDTTLHWHGLEIPGVVDGGPQGIIPAGGTRTVTFTPEQRAATCWIHPHKHGKTGRQVAMGLAGLVLIEDDEIRKLRLPKQWGIDDVPVIIQDKRFSADGQIDYQLDIMTAAVGWFGDTLLTNGAIYPQHSAPKGWLRLRLLNGCNARSLNIAASDRRPLYVIASDGGLLAEPVKVTELPLLMGERFEVLVDISDGKAFDLVTLPVSQMGMAIAPFDKPHPVMRIQPLRITASGTLPDTLTTMPTLPSLEGLTVRNLKLSMDPRLDMMGMQMLMKKYGAQAMSGMDHDSMNAHMQGGNMGHGERDHSNMNHGGMNHSSMGNMNHGGKFDFHNANFINGQVFDMNKPMFAAQKGRHERWVISGVGDMMLHPFHIHGTQFRILSENGKAPAAHRTGWKDTVRVEGGISEVLVKFDHDAPKEHAYMAHCHLLEHEDTGMMLGFTV
>gi|62178738|ref|YP_215155.1| multicopper oxidase [Salmonella enterica subsp. enterica serovar Choleraesuis str. SC-B67]
MLRRDFLKYSVALGVASALPLWSRAAFAAERPALPIPDLLTADASNRMQLIVKAGQSTFAGKNAATWGYNGNLLGPAVQLHKGKSVTVDIHNQLAEDTTLHWHGLEIPGIVDGGPQGMIPAGGTRTVTFTPEQRAATCWIHPHKHGKTGRQVAMGLAGLVLIEDDEIRKLRLPKQWGIDDVPVIIQDKRFSADGQIDYQLDIMTAAVGWFGDTLLTNGAIYPQHSAPKGWLRLRLLNGCNARSLNIAASDNRPLYVIASDGGLLAEPVKVTELPLLMGERFEVLVDISDGKAFDLVTLPVSQMGMAIAPFDKPHPVMRIQPLRITASGTLPDTLTTMPALPLLEGLTVRNLKLSMDPRLDMMGMQMLMKKYGAQAMSGMDHDSMNAHMQGGNMGHGEMDHGNMDHSGMNHGAMGNMNHGGKFDFHNANFINGQVFDMNKPMFAAQKGRHERWVISGVGDMMLHPFHIHGTQFRILSENGKAPAAHRTGWKDTVRVEGGISEVLVKFDHDAPKEHAYMAHCHLLEHEDTGMMLGFTV
>gi|56479607|ref|NP_706076.2| multicopper oxidase [Shigella flexneri 2a str. 301]
MQRRDFLKYSVALGVASALPLWSRAVFAAERPTLPIPDLLTTDARNRIQLTIGAGQSTFGEKTATTWGYNGNLLGPAVKLQRGKAVTVDIYNQLAEETTLHWHGLEVPGDVDGGPQGIIPPGGKRSVTLNVDQPAATCWFHPHQHGKTGRQVAMGLAGLVVIEDDEILKLMLPKQWGIDDVPVIVQDKKFSADGQIDYQLDVMTAAVGWFGDTLLTNGAIYPQHAAPRGWLRLRLLNGCNARSLNFATSDNRPLYVIASDGGLLPEPVKVSELTVLMGERFEVLEEVNDNKPFDLVTLPVSQMGMAIAPFDKPHPVMRIQPIAISASGALPDTLSSLPALPSLEGLTVRKLQLSMDPMLDMMGMQMLMEKYGDQAMAGMDHSQMMGHMGHGNMNHMNHGGKFDFHHANKINGQAFDMNKPMFAAAKGQYERWVISGVGDMMLHPFHIHGTQFRILSENGKPPAAHRAGWKDTVKVEGNVSEVLVKFNHNAPKEHAYMAHCHLLEHEDTGMMLGFTV
>gi|198243647|ref|YP_002214124.1| multicopper oxidase [Salmonella enterica subsp. enterica serovar Dublin str. CT_02021853]
MLRRDFLKYSVALGVASALPLWSRAAFAAERPALPIPDLLTADASNRMQLIVKAGQSTFAGKNATTWGYNGNLLGPAVQLHKGKSVTVDIHNQLAEDTTLHWHGLEIPGIVDGGPQGIIPAGGTRTVTFTPEQRAATCWIHPHKHGKTGRQVAMGLAGLVLIEDDEIRKLRLPKQWGIDDVPVIIQDKRFSADGQIDYQLDIMTAAVGWFGDTLLTNGAIYPQHSAPKGWLRLRLLNGCNARSLNIAASDNRPLYVIASDGGLLAEPVKVTELPLLMGERFEVLVDISDGKAFDLVTLPVSQMGMAIAPFDKPHPVMRIQPLRITASGTLPDTLTTMPALPLLEGLTVRNLKLSMDPRLDMMGMQMLMKKYGAQAMSGMDHDSMNAHMQGGNMGHGEMDHGNMDHSGMNHGAMGNMNHGGKFDFHNANFINGQVFDMNKPMFAAQKGRHERWVISGVGDMMLHPFHIHGTQFRILSENGKAPAAHRTGWKDTVRVEGGISEVLVKFDHDAPKEHAYMAHCHLLEHEDTGMMLGFTV
>gi|224582014|ref|YP_002635812.1| possible multicopper oxidase precursor [Salmonella enterica subsp. enterica serovar Paratyphi C strain RKS4594]
MIMLRRDFLKYSVALGVASALPLWSRAAFAAERPALPIPDLLTADASNRMQLIVKAGQSTFAGKNAATWGYNGNLLGPAVQLHKGKSVTVDIHNQLAEDTTLHWHGLEIPGIVDGGPQGIIPAGGTRTVTFTPEQRAATCWIHPHKHGKTGRQVAMGLAGLVLIEDDEIRKLRLPKQWGIDDVPVIIQDKRFSADGQIDYQLDIMTAAVGWFGDTLLTNGAIYPQHSAPKGWLRLRLLNGCNARSLNIAASDNRPLYVIASDGGLLAEPVKVTELPLLMGERFEVLVDISDGKAFDLVTLPVSQMGMAIAPFDKPHPVMRIQPLRITASGTLPDTLTTMPALPLLEGLTVRNLKLSMDPRLDMMGMQMLMKKYGAQAMSGMDHDSMNAHMQGGNMGHGEMDHGNMDHSGMNHGAMGNMNHGGKFDFHNANFINGQVFDMNKPMFAAQKGRHERWVISGVGDMMLHPFHIHGTQFRILSENGKAPAAHRTGWKDTVRVEGGISEVLVKFDHDAPKEHAYMAHCHLLEHEDTGMMLGFTV
>gi|194735559|ref|YP_002113187.1| multicopper oxidase [Salmonella enterica subsp. enterica serovar Schwarzengrund str. CVM19633]
MLRRDFLKYSVALGVASALPLWSRAAFAAERPALPIPDLLTADASNRMQLIVKAGQSTFAGKNATTWGYNGNLLGPAVQLHKGKSVTVDIHNQLAEDTTLHWHGLEIPGIVDGGPQGIIPAGGTRTVTFTPEQRAATCWIHPHKHGKTGRQVAMGLAGLVLIEDDEIRKLRLPKQWGIDDVPVIIQDKRFSADGQIDYQLDIMTAAVGWFGDTLLTNGAIYPQHSAPKGWLRLRLLNGCNARSLNIAASDNRPLYVIASDGGLLAEPVKVTELPLLMGERFEVLVDISDGKAFDLVTLPVSQMGMAIAPFDKPHPVMRIQPLRITASGTLPDTLTTMPALPLLEGLTVRNLKLSMDPRLDMMGMQMLMKKYGAQAMSGMDHDSMNAHMQGGNMGHGEMDHGNMDHSGMNHGAMGNMNHGGKFDFHNANFINGQVFDMNKPMFAAQKGRHERWVISGVGDMMLHPFHIHGTQFRILSENGKAPAAHRTGWKDTVRVEGGISEVLVKFDHDAPKEHAYMAHCHLLEHEDTGMMLGFTV
>gi|56412441|ref|YP_149516.1| multicopper oxidase [Salmonella enterica subsp. enterica serovar Paratyphi A str. ATCC 9150]
MLRRDFLKYSVALGVASALPLWSRAAFAAERPALPIPDLLTADASNRMQLIVKAGQSTFAGKNATTWGYNGNLLGPAVQLHKGKSVTVDIHNQLAEDTTLHWHGLEIPGIVDGGPQGIIPAGGTRTVTFTPQQRAATCWIHPHKHGKTGRQVAMGLAGLVLIEDDEIRKLRLPKQWGIDDVPVIIQDKRFSADGQIDYQLDIMTAAVGWFGDTLLTNGAIYPQHSAPKGWLRLRLLNGCNARSLNIAASDNRPLYVIASDGGLLAEPVKVTELPLLMGERFEVLVDISDGKAFDLVTLPVSQMGMAIAPFDKPHPVMRIQPLRITASGTLPDTLTTMPALPLLEGLTVRNLKLSMDPRLDMMGMQMLMKKYGAQAMSGMDHDSMNAHMQGGNMGHGEMDHGNMDHSGMNHGAMGNMNHGGKFDFHNANFINGQVFDMNKPMFAAQKGRHERWVISGVGDMMLHPFHIHGTQFRILSENGKAPAAHRTGWKDTVRVEGGISEVLVKFDHDAPKEHAYMAHCHLLEHEDTGMMLGFTV
>gi|292489271|ref|YP_003532158.1| Blue copper oxidase cueO precursor [Erwinia amylovora CFBP1430]
MQRRDFIKLSAALGAAGALPVWSRALMAAEQRPLLPIPTLLIPDARSEISLTAQAINSSWRGKRVPGWGYHANLPGPAIQLERGKEVNITLYNRLPEATTVHWHGLEVPGNVDGGPQARIEPNHSRRVTFTPDQPAATCWFHPHLHGRTGFQVAQGLAGLVLITDPESGKLLLPKQWGIDDIPVILQDKRLSADGSRIDYKLDIMSAAVGWFGDTMLTNGAIYPQHGVPRGWLRLRLLNGCNARSLNLTTSDKRPMYVIASDGGLLAEAVQVSELPMMPGERYEVLVDTADGKAFDLQTLPVRQMGMTLEPFNQPLPVLSLVPLQVQASGTLPDKLVDLPAMPSSQGLNTRWLQLTMDAELDKRGMQALMDRYGHAAMAGISMDAHGGGKKAGANHQQMSSIDHREITGMNHGSSAQQQKYDFHNGNQINGMAFNMDKPSYEVKRGVYEKWTISGEGDEMLHPFHIHGTQFRILSENGKPPAAHRSGWKDTVRVEGWRSEVLVRFNHQADRAHAYMAHCHLLEHEDSGMMLGFTVA
>gi|197361377|ref|YP_002141012.1| multicopper oxidase [Salmonella enterica subsp. enterica serovar Paratyphi A str. AKU_12601]
MLRRDFLKYSVALGVASALPLWSRAAFAAERPALPIPDLLTADASNRMQLIVKAGQSTFAGKNATTWGYNGNLLGPAVQLHKGKSVTVDIHNQLAEDTTLHWHGLEIPGIVDGGPQGIIPAGGTRTVTFTPQQRAATCWIHPHKHGKTGRQVAMGLAGLVLIEDDEIRKLRLPKQWGIDDVPVIIQDKRFSADGQIDYQLDIMTAAVGWFGDTLLTNGAIYPQHSAPKGWLRLRLLNGCNARSLNIAASDNRPLYVIASDGGLLAEPVKVTELPLLMGERFEVLVDISDGKAFDLVTLPVSQMGMAIAPFDKPHPVMRIQPLRITASGTLPDTLTTMPALPLLEGLTVRNLKLSMDPRLDMMGMQMLMKKYGAQAMSGMDHDSMNAHMQGGNMGHGEMDHGNMDHSGMNHGAMGNMNHGGKFDFHNANFINGQVFDMNKPMFAAQKGRHERWVISGVGDMMLHPFHIHGTQFRILSENGKAPAAHRTGWKDTVRVEGGISEVLVKFDHDAPKEHAYMAHCHLLEHEDTGMMLGFTV
>gi|194443616|ref|YP_002039403.1| multicopper oxidase [Salmonella enterica subsp. enterica serovar Newport str. SL254]
MLRRDFLKYSVALGVASALPLWSRAAFAAERPALPIPDLLTADASNRMQLIVKAGQSTFAGKNATTWGYNGNLLGPAVQLHKGKSVTVDIHNQLAEDTTLHWHGLEIPGIVDGGPQGIIPAGGTRTVTFTPQQRAATCWIHPHKHGKTGRQVAMGLAGLVLIEDDEIRKLRLPKQWGIDDVPVIIQDKRFSADGQIDYQLDIMTAAVGWFGDTLLTNGAIYPQHSAPKGWLRLRLLNGCNARSLNIAASDNRPLYVIASDGGLLAEPVKVTELPLLMGERFEVLVDISDGKAFDLVTLPVSQMGMAIAPFDKPHPVMRIQPLRITASGTLPDTLTTMPALPLLEGLTVRNLKLSMDPRLDMMGMQMLMKKYGAQAMSGMNHDSMNAHMQGGNMGHGEMDHGNMDHSGMNHGAMGNMNHGGKFDFHNANFINGQVFDMNKPMFAAQKGRHERWVISGVGDMMLHPFHIHGTQFRILSENGKAPAAHRTGWKDTVRVEGGISEVLVKFDHDAPKEHAYMAHCHLLEHEDTGMMLGFTV
>gi|292898498|ref|YP_003537867.1| blue copper oxidase precursor (copper efflux oxidase) [Erwinia amylovora ATCC 49946]
MQRRDFIKLSAALGAAGALPVWSRALMAAEQRPLLPIPTLLIPDARSEISLTAQAINSSWRGKRVPGWGYHANLPGPAIQLERGKEVNITLYNRLPEATTVHWHGLEVPGNVDGGPQARIEPNHSRRVTFTPDQPAATCWFHPHLHGRTGFQVAQGLAGLVLITDPESGKLLLPKQWGIEDIPVILQDKRLSADGSRIDYKLDIMSAAVGWFGDTMLTNGAIYPQHGVPRGWLRLRLLNGCNARSLNLTTSDKRPMYVIASDGGLLAEAVQVSELPMMPGERYEVLVDTADGKAFDLQTLPVRQMGMTLEPFNQPLPVLSLVPLQVQASGTLPDKLVDLPAMPSSQGLNTRWLQLTMDAELDKRGMQALMDRYGHAAMAGISMDAHGGGKKAGANHQQMSSIDHREITGMNHGSSAQQQKYDFHNGNQINGMAFNMDKPSYEVKRGVYEKWTISGEGDEMLHPFHIHGTQFRILSENGKPPAAHRSGWKDTVRVEGWRSEVLVRFNHQADRAHAYMAHCHLLEHEDSGMMLGFTVA
>gi|260596554|ref|YP_003209125.1| Blue copper oxidase cueO [Cronobacter turicensis z3032]
MQRRDFIKYTAALGAISALPTWSRAAFAAEQPALPLPALLTPDARSSIQLTVQAGKTAFAGKNVTTWGYNGSLLGPAIKLRQGKPVNVNIRNNLAEATTLHWHGLEVPGAVDGGPQGIIAPGQTRSVSFTPEQRAATCWFHPHQHGKTGHQVAMGLAGLLLIEDTESLQLMLPKIWGVDDVPLIIQDKKFTANGQVDYQLDVMTAAVGWFGDTLLCNGAIYPQHTPPKGWLRLRLLNGCNARSLKIAASDNRPLYVIASDGGLLAEPVKVTELPMLMGERFEVLVDTSDARPFDIVTLPVTQMGMTVAPFDKPQPVVRIQPVVVPASGTLPDKLVDVPALPSLDGLQARWLQLMMDPMLDMMGMDELAKRYGKQALAGNSHGQMMGQMGHGKMSHGAMGHDGHGFDFHNANKINGKAFDMNAPAFAAALGKYERWTISGEGDMMLHPFHIHGTQFRILTENGKPPAAHRAGWKDTVWVEGARSEVLVRFDYAASAEHAYMAHCHLLEHEDTGMMLGFTVA
>gi|207855684|ref|YP_002242335.1| multicopper oxidase [Salmonella enterica subsp. enterica serovar Enteritidis str. P125109]
MLRRDFLKYSVALGVASALPLWSRAAFAAERPALPIPDLLTADASNRMQLIVKAGQSTFAGKNATTWGYNGNLLGPAVQLHKGKSVTVDIHNQLAEDTTLHWHGLEIPGIVDGGPQGIIPAGGTRTVTFTPQQRAATCWIHPHKHGKTGRQVAMGLAGLVLIEDDEIRKLRLPKQWGIDDVPVIIQDKRFSADGQIDYQLDIMTAAVGWFGDTLLTNGAIYPQHSAPKGWLRLRLLNGCNARSLNIAASDNRPLYVIASDGGLLAEPVKVTELPLLMGERFEVLVDISDGKAFDLVTLPVSQMGMAIAPFDKPHPVMRIQPLRITASGTLPDTLTTMLALPSLEGLTVRNLKLSMDPRLDMMGMQMLMKKYGAQAMSGMDHDSMNAHMQGGNMGHGEMDHGNMDHSGMNHGAMGNMNHGGKFDFHNANFINGQVFDMNKPMFAAQKGRHERWVISGVGDMMLHPFHIHGTQFRILSENGKAPAAHRTGWKDTVRVEGGISEVLVKFDHDAPKEHAYMAHCHLLEHEDTGMMLGFTV
>gi|271500763|ref|YP_003333788.1| multicopper oxidase type 3 [Dickeya dadantii Ech586]
MRRREFIKLSAMLGASSLLPWWSRSAWADERPSLPVPPLLAPDAAGNIALTLQTGSMRWLAGMETATWGINGGFLGPALQLEQGKTVTMNVTNTLPETTTLHWHGMEIPGDADGGPQAEIAPGGTWTATFRVEQPAATAWFHPHTHGVTGRQVAMGLGGLILIQDAVSRALPLPAQWGVDDIPLVLQDKRLDAKGQIDYQLDVMSAAVGWFGDLMLTNGARYPQHTAPRGWLRLRILNGCNARSLTLAASDSRPLYVIASDGGLLAEPVQVSNLTVLMGERFEVLVDARDGKAFDMVTLPVTQMGMRLPPFDQPLPVLRIQPSAQPGAGKLPETLAPLPALPSTAGLKTRQLQLSMDPRLDMLGMQALMVRYGMQAMSGMDMNAHGSMQGMSHDAGMSMPSGMGQQGMSMNHGSMNHGAMSNGSMDHGNMKHNGMNPGDMNHGAMDPQAGLAPLDLLSANRINGVAFQMGQPMFDVKRGELEVWSISGQGDMMLHPFHIHGTRFRILSENGKPPAAHRRGWKDIVHVEGARSEVLVQFSHPAPKERAFMAHCHLLEHEDTGMMMSFTVS
>gi|156935351|ref|YP_001439267.1| multicopper oxidase [Cronobacter sakazakii ATCC BAA-894]
MHVDDKDGKMQRREFIKYTAALGALSALPTWSRAAFAAEQPALPIPALLTPDARSSIQLTVLAGKTTFAGKNVTTWGYNGSLLGPAIKLRQGTPVNINIRNNLAEETTVHWHGLEVPGAVDGGPQGIIAPGQTRSVSFTPEQRAATCWFHPHQHGKTGHQVAMGLAGLVLIEDTESLQLMLPKIWGVDDVPLIIQDKKFTADGEVDYQLDVMTAAVGWFGDTLLCNGAVYPQHTPPKGWLRLRLLNGCNARSLKIAASDNRPLYVIASDGGLLAEPVKVTELPMLMGERFEVLVDTSDARPFDIVTLPVTQMGMTVAPFDKPQPVVRIQPIVVPASGTLPDKLVEVPPLPSLDGLQERWLQLMMDPMLDMMGMDELVKRYGKQALAGNAHGQMMGPMGHGKMSHGGMNHGGHGFDFHNANKINGKAFDMNAPAFGAALGKYERWTISGEGDMMLHPFHIHGTQFRILTENGKPPAAHRAGWKDTVWVEGARSEVLVRFDYAASAEHAYMAHCHLLEHEDTGMMLGFTVA
>gi|259907496|ref|YP_002647852.1| multicopper oxidase [Erwinia pyrifoliae Ep1/96]
MQRRDFIKLSAALGAAGALPVWSRALMAAEQRPLLPIPTLLTPDARSEISLTAQASSSGWRGWGYNANLPGPALQLERGKEVNITVYNRLPEATTVHWHGLEVPGDIDGGPQARIEPNHSRRVTFTPDQPAATCWFHPHQHGRTGFQVAQGLAGLVLIADPESGKLLLPKQWGIDDIPVVLQDKRLSADGSRIDYQLDIISAAVGWFGDTMLTNGAIYPQHGVPRGWLRLRLLNGCNARSLNLTTSDKRPMYVIASDGGLLGEPVQVSELPMMPGERYEVLVNTTDGKAFDLQTLPVRQMGMTLEPFNQPLPVLSLVPLLVQASGTLPDKLASLPAMPSSQGLNTRWLQLMMDPELDRRGMQALMDKYGHAAMAGISMDAHGGGKKAGANNHDMSSMDHGKMATMNHGSSAQQQEYDFHNGNQINGMAFNRDKPSFEVKRGVYEKWTISGEGDEMLHPFHIHGTQFRILSENGKPPAAHRSGWKDTVRVEGWRSEVLVRFNHPADRAHAYMAHCHLLEHEDTGMMLGFTVA
>gi|205351510|ref|YP_002225311.1| multicopper oxidase [Salmonella enterica subsp. enterica serovar Gallinarum str. 287/91]
MLRRDFLKYSVALGVASALPLWSRAAFAAERPALPIPDLLTADASNRMQLIVKAGQSTFAGKNATTWGYNGNLLGPAVQLHKGKSVTVDIHNQLAEDTTLHWHGLEILGIVDGGPQGIIPAGGTRTVTFTPEQRAATCWIHPHKHGKTGRQVAMGLAGLVLIEDDEIRKLRLPKQWGIDDVPVIIQDKRFSADGQIDYQLDIMTAAVGWFGDTLLTNGAIYPQHSAPKGWLRLRLLNGCNARSLNIAASDNRPLYVIASDGGLLAEPVKVTELPLLMGERFEVLVDISDGKAFDLVTLPVSQMGMAIAPFDKPHPVMRIQPLRITASGTLPDTLTTMPALPLLEGLTVRNLKLSMDPRLDMMGMQMLMKKYGAQAMSGMDHDSMNAHMQGGNMGHGEMDHGNMDHSGMNHGAMGNMNHGGKFDFHNANFINGQVFDMNKPMFAAQKGRHERWVISGVGDMMLHPFHIHGTQFRILSENGKAPAAHRTGWKDTVRVEGGISEVLVKFDHDAPKEHAYMAHCHLLEHEDTGMMLGFTV
>gi|291616311|ref|YP_003519053.1| CueO [Pantoea ananatis LMG 20103]
MLIMQRRHFLKLSAALGAAGALPLWSRSLMAATRPPLLIPALLEADANGLYSLTAMEGTTQWQGKAVPTWGYNGSLLGPAIRLKRGTTATINIHNRLKEATTLHWHGLDIPGEVDGGPQGVIAPGAMRQVTFTPDQPAATCWYHPHLHGKTGHQVAQGLAGLILLEDQPSGTLRLPSQWGTDDVPLIFQDKQLSQSGEHIDYQLDVMRAAVGWFGDMMLTNGVQYPQHAVPRGWLRLRLLNGCNARSLHIAASDKRPLYVIASDGGLLSEPVKVDSLPLLPGERFEIMVDTSDGNAFDIVTLPVTQMGMTLAPFDRPLPLVNILPLRIMASATLPDQLATLPAVPKTEGLTARWLQLSMDPQLDQQGMQALMARYGEKAMGKGGQHAMPMGNDASGMKHDSGAETMDHQNMDHGAMSAAAYDFHNGNKINGLAFDMTRPAFNVKQGAVEKWTISGEGDSMLHPFHIHGTQFRILSENGKPPAAHRQGWKDMVNVDGWRSEVLVRFNHAAAADHAYMAHCHLLEHEDTGMMLGFTVT
>gi|123441068|ref|YP_001005057.1| multicopper oxidase [Yersinia enterocolitica subsp. enterocolitica 8081]
MHRRDFIKLTAALGAATSLPLWSRAALAADFSPLPIPPLLQPDTRGNINLNIQTGSMAWLPSAATQTWGYNGNLLGPAIRLQRGKPVTINVTNSLPEATTVHWHGLEIPGEADGGPQALIQPGAKRQVAFTVEQPAATCWFHPHTHGITGRQVAMGLGGLVLIDDSDSEKLPLPKQWGVDDIPVILQDKLFGKDGQIDYQLDVMTAAVGWFGDRMFTNGAQYPQQITPRGWVRLRLLNGCNARSLNLALSDGRPMYVIGSDGGLLAEPVAVRELPILMGERFEVLLDTSDGKALDLVTLPVKQMGMTLAPFDKPLPVLRLQPSLVAGSKVLPDSLVVVPPLADATGLQERWFQLMMDSKLDMLGMQALMSRYGMQAMAGMSMDHGNMGGMDNGGMAGMDHSNMKGMNHGAMTAAPAFDFSHANMINGKAFSMTEAAFDAKQGKYEKWTVSGEGDMMLHPFHVHGTQFRILTENGNPPAEHRRGWKDTVRVEGARSEILVRFNHLAPTSNPYMAHCHLLEHEDTGMMLGFTVSA
>gi|188532980|ref|YP_001906777.1| multicopper oxidase [Erwinia tasmaniensis Et1/99]
MQRRDFIKLTAALGAASALPGWSRALTAAEQRPLLPIPTLLTPDARSEISLTAQAGSSSWRGSRVSTWGYNGPLLGPAIQLERGKEVNITVYNRLPEATTVHWHGLELPGNVDGGPQARIEPNRSRRVTFTPDQPAATCWFHPHQHGRTGYQVAQGLVGLVLVNDPESGKLLLPKRWGIDDIPVILQDKRLSADGSRIDYQLDMMSAAVGWFGDTMLTNGAIYPQHGVPRGWLRLRLLNGCNARALNLATSDKRPMYVIASDGGLLGEPVQVSELPMMPGERYEVLIDTADGKAFDLQTLPVRQMGMTLEPFNQPLPVLSLVPLLVQASGTLPDKLVDLPAVPSSQGLNTRWLQLMMDPELDRRGMQALMDKYGHASMAGMSMEAHGGDKKAGAHHDEMPEMDHGGMAGMAGMAGMDHGHSAAKKAYDFHNGNQINGVAFNMDKPSFEVRQGVYEKWTISGEGDEMLHPFHIHGTQFRILTENGKPVAAHRSGWKDTVRVEGGRSEVLVRFDHQADKASAYMAHCHLLEHEDTGMMLGFTVA
>gi|251789896|ref|YP_003004617.1| multicopper oxidase type 3 [Dickeya zeae Ech1591]
MRRREFIKLATMLGAANLLPWWSRSVWADERPILPVPPLLSPDAGGNLALKLQTGTMRWLAGLETATWGVNGGFLGPALRLEQGQAVTLNVTNALPETTTLHWHGLEIPGNADGGPQAEITPGSTWSAAFRVEQPAATAWFHPHTHGVTGRQVAMGLGGLILIQDVASRALPLPSQWGVDDIPLILQDKRLDAKGQIDYQLDVMSAAVGWFGDLMLTNGARYPQHHAPRGWLRLRVLNGCNARSLTLAAGDGRPLYVIASEGGLLAEPVQVSALTVLMGERFEVLVDARDGKTFDMVTLPVTQMGMSLPPFDQPLPVLRIQPTLQPGAGQLPETLASLPALPSTSGLKTRQLQLTMDPQLDMLGMQALMQRYGMQAMAGMNMAEHGSMSGMSMPSGSGQNGMNHGNMNHGNMNHGDMNHSAMNHGAMNSPTGQAALDMMSANRINGAAFQMGQPMFEVKRGELEVWSISGQGDMMLHPFHIHGTRFRILSENGKPPAAHRQGWKDIVHVEGARSEVLVQFNHPAPKERAFMAHCHLLEHEDTGMMMSFTVS
>gi|300715361|ref|YP_003740164.1| Blue copper oxidase CueO [Erwinia billingiae Eb661]
MQRRDFIKLTAAMGAASALPLWSRSAMAAERRPELPIPALLTPDPRGVMNITAKTGSKVWQGKTVPTWGYNGDLLGPAIQLERGKPVTINVRNQLPEATTVHWHGLDIPGSVDGGPQAQIAPGQTRTVSFTPDQRSATCWFHPHLHGRTGYQVAQGLAGLVIVKDIAGEKLLLPKIWGVDDIPLILQDKRLSSDGSKIDYQLDIMSAAVGWFGDTMLTNGAIYPQHAVPRGWLRLRVLNGCNARTLNLTACDRRSLYVIASDGGLLAEPVELTELPMMPGERFEIMVDTRDGKEFDLQTLPVRQMGMSLAPFNQPLPILHIVPLQIMASGTLPDSLVEMPALPSTEGIAERQLKLTMDPELDRRGMLALMEKYGHAAMAGMSGDAHDNDRDDAGMAGMDHSKMAGMEQAPVAGTDHSKMAGMDDGAISGMDHGGDKTARDFHSGNRINGKAFDMNTPSFDVKRGVVEKWTISGEGDEMLHPFHIHGTQFRILSENGKPPAAHRSGWKDIVRVEGWRSEVLVRFDNLAAKDQAYMAHCHLLEHEDTGMMLGFTVSE
>gi|37524844|ref|NP_928188.1| multicopper oxidase [Photorhabdus luminescens subsp. laumondii TTO1]
MQRRDFIRLSAVMGLSSMLPVWSRFSFAEFYPVLPIPPQLEPDAAGKIAIEIKAGKSSFKAGVVTKTWGYNGDLLGPALKLMSGKPVTIDIRNHLPEESTVHWHGLEITGEADGGPHAMIAPGGSRTVSFTPEQPEATCWFHPHTHGKTGYQVAMGLGGLVLIEDENSINTGLPNQWGVDDIPVILQDKRLNNEGQIDYQLDVMSAAVGWFGDMMLTNGVVLPQHTAPRGWLRLRLLNGCNARSLNIATSDGRQLYVVASDGGLLAEPVAVNELPILSGERFEVVIDASDGKSFDLVTLPVVQIGMTLPPFDQPLPVLRIQPQLFSSRTILSEQLATLPALPSFTGLNRRRLHLAMDSRLDMQGMMMLSQRYGEQAMAGMGMHHGNMSHGDMHHGGELNFHHANTINGQAFSITEPAFDVKQGQYERWVISGVGDMMLHPFHIHGARFRILSENGRKPAAHRSGWKDIVHVEGKESEVLVQFKHTAGVKHPFMAHCHLLEHEDTGMMLGFTVSK
>gi|253988278|ref|YP_003039634.1| multicopper oxidase [Photorhabdus asymbiotica]
MQRRDFIKLGAVIGVSSMLPVWSRFSLAESYPALPIPPQLEPDATGKIAIEIKAGKSSFKAGTVTKTWGYNGDLLGPALKLTSGEPVTIDIRNHLPEETTVHWHGLEITGEADGGPHAMIAPGGSRTVSFTPEQPEATCWFHPHTHGKTGYQVAMGLGGLVLIEDENSINTGLPNRWGVDDIPVVLQDKRLNNEGQIDYQLDVMNAAVGWFGDMLLTNGVVLPQHTAPRGWLRLRLLNGCNARSLNIATSDGRQLYVVASDGGLLAEPVAVNELPLLAGERFEIVIDGSDGKPFDLVTLPVVQMGMTLPPFDQPLPVLRIQPLLTSSRTILSEQLVTLPALPSLIGLNRRHLHLAMDSRLDMQGMMLLSQRYGEQAMAGMEMHHGNMSHENMDHGGSMMKGGHMGGELNFRHANTINGQAFSMTEPAFDVKQGQYERWVISGVGDMMLHPFHIHGTRFRILSENGRKPAAHRSGWKDIVHVEGKESEVLVQFKHTAGAKHPFMAHCHLLEHEDTGMMLGFTVSK
>gi|197284071|ref|YP_002149943.1| copper efflux oxidase [Proteus mirabilis HI4320]
MQRREFLKLGATLSAVTLLPSWSRLAFAQTNTPSLAIPPQISPDKQQKIVLNIQQGVSQFTATASTTTWGYNGSLLGPALKLKRGEPVTIEINNTLPETTTVHWHGLEISGEQDGGPQATIAPGKSRTVTFTPDQAESTCWFHPHTHGITGKQVAMGLGGLVIIEDDETAKRKLPHRWGVDDLPVILQDKRLDSNGQIDYQLDVMSAAVGWFGDMMLTNGAIQPQHIVPKGWIRLRFLNGCNARSLNLATSDGRPMYVIASDGGLLAEPVKVTELPILMGERFEVLVDTSDGRDFDIVTLPVRQMGMVLAPFDNVLPVLRLLPSAEKAVGILPDQLALIPALPSLSHIATRSLHLRMDMRLDMQGMMALTERYGDKALAGIHHGMSHMRQGNGNGMMGGGMNCGHGSADVDIYNANSINGIPFSMTEPAFDVKQGVYERWLVSGRGDMMLHPFHVHGTQFRILSENGRKPEKHRQGWKDIVRVEGQISEILVKFDHLATKEHPFMAHCHLLEHEDTGMMAGFTVSR
>gi|108808902|ref|YP_652818.1| multicopper oxidase [Yersinia pestis Antiqua]
MHRRDFLKLTAALGAATSLPLWSRAALAADFSPLPIPPLLQPDANGKINLNIQTGSVVWLPSTATQTWGYNGNLLGPAIRLQRGKAVTIDITNALPEATTVHWHGLEIPGEVDGGPQALIQPGAKRQVTFAVEQPAATCWFHPHTHSKTGHQVAMGLGGLVLIDDSDSETLPLPKQWGVDDIPVILQDKLLDKHGQVDYQLDVMTAAVGWFGDRMLTNGVPYPQQITPRGWVRLRLLNGCNARSLNLALSDGRPMYVIASDGGLLAEPVVVRELPILMGERFEVLVDTRDGQSLDLVTLPVTQMGMTLAPFDQPLPVLRIQPSLAIGSQVLPESLVVIPELADVTGVQERWFQLMMDPKLDMLGMQALVARYGMKAMAGMNMNHGDMGAMDHGNRPDMSQGKMKGMDHGTMNGAPAFNFSHANRINGKAFSMTEPAFDAKQGKYEKWTISGEGDMMLHPFHVHGTQFRILTENGKPPAEHRRGWKDIVRVEGARSEILVRFNYLAPASTPYMAHCHLLEHEDTGMMLGFTVSA
>gi|145600205|ref|YP_001164281.1| multicopper oxidase [Yersinia pestis Pestoides F]
MHRRDFLKLTAALGAATSLPLWSRAALAADFSPLPIPPLLQPDANGKINLNIQTGSVVWLPSTATQTWGYNGNLLGPAIRLQRGKAVTIDITNALPEATTVHWHGLEIPGEVDGGPQALIQPGAKRQVTFAVEQPAATCWFHPHTHSKTGHQVAMGLGGLVLIDDSDSETLPLPKQWGVDDIPVILQDKLLDKHGQVDYQLDVMTAAVGWFGDRMLTNGVPYPQQITPRGWVRLRLLNGCNARSLNLALSDGRPMYVIASDGGLLAEPVVVRELPILMGERFEVLVDTRDGQSLDLVTLPVTQMGMTLAPFDQPLPVLRIQPSLAIGSQVLPESLVVIPELADVTGVQERWFQLMMDPKLDMLGMQALVARYGMKAMAGMNMNHGDMGAMDHGNRPDMSQGKMKGMDHGTMNGAPAFNFSHANRINGKAFSMTEPAFDAKQGKYEKWTISGEGDMMLHPFHVHGTQFRILTENGKPPAEHRRGWKDIVRVEGARSEILVRFNYLAPASTPYMAHCHLLEHEDTGMMLGFTVSA
>gi|294505115|ref|YP_003569177.1| hypothetical protein YPZ3_3006 [Yersinia pestis Z176003]
MHRRDFLKLTAALGAATSLPLWSRAALAADFSPLPIPPLLQPDANGKINLNIQTGSVVWLPSTATQTWGYNGNLLGPAIRLQRGKAVTIDITNALPEATTVHWHGLEIPGEVDGGPQALIQPGAKRQVTFAVEQPAATCWFHPHTHSKTGHQVAMGLGGLVLIDDSDSETLPLPKQWGVDDIPVILQDKLLDKHGQVDYQLDVMTAAVGWFGDRMLTNGVPYPQQITPRGWVRLRLLNGCNARSLNLALSDGRPMYVIASDGGLLAEPVVVRELPILMGERFEVLVDTRDGQSLDLVTLPVTQMGMTLAPFDQPLPVLRIQPSLAIGSQVLPESLVVIPELADVTGVQERWFQLMMDPKLDMLGMQALVARYGMKAMAGMNMNHGDMGAMDHGNRPDMSQGKMKGMDHGTMNGAPAFNFSHANRINGKAFSMTEPAFDAKQGKYEKWTISGEGDMMLHPFHVHGTQFRILTENGKPPAEHRRGWKDIVRVEGARSEILVRFNYLAPASTPYMAHCHLLEHEDTGMMLGFTVSA
>gi|218930426|ref|YP_002348301.1| multicopper oxidase [Yersinia pestis CO92]
MHRRDFLKLTAALGAATSLPLWSRAALAADFSPLPIPPLLQPDANGKINLNIQTGSVVWLPSTATQTWGYNGNLLGPAIRLQRGKAVTIDITNALPEATTVHWHGLEIPGEVDGGPQALIQPGAKRQVTFAVEQPAATCWFHPHTHSKTGHQVAMGLGGLVLIDDSDSETLPLPKQWGVDDIPVILQDKLLDKHGQVDYQLDVMTAAVGWFGDRMLTNGVPYPQQITPRGWVRLRLLNGCNARSLNLALSDGRPMYVIASDGGLLAEPVVVRELPILMGERFEVLVDTRDGQSLDLVTLPVTQMGMTLAPFDQPLPVLRIQPSLAIGSQVLPESLVVIPELADVTGVQERWFQLMMDPKLDMLGMQALVARYGMKAMAGMNMNHGDMGAMDHGNRPDMSQGKMKGMDHGTMNGAPAFNFSHANRINGKAFSMTEPAFDAKQGKYEKWTISGEGDMMLHPFHVHGTQFRILTENGKPPAEHRRGWKDIVRVEGARSEILVRFNYLAPASTPYMAHCHLLEHEDTGMMLGFTVSA
>gi|161511464|ref|NP_991675.2| multicopper oxidase [Yersinia pestis biovar Microtus str. 91001]
MHRRDFLKLTAALGAATSLPLWSRAALAADFSPLPIPPLLQPDANGKINLNIQTGSVVWLPSTATQTWGYNGNLLGPAIRLQRGKAVTIDITNALPEATTVHWHGLEIPGEVDGGPQALIQPGAKRQVTFAVEQPAATCWFHPHTHSKTGHQVAMGLGGLVLIDDSDSETLPLPKQWGVDDIPVILQDKLLDKHGQVDYQLDVMTAAVGWFGDRMLTNGVPYPQQITPRGWVRLRLLNGCNARSLNLALSDGRPMYVIASDGGLLAEPVVVRELPILMGERFEVLVDTRDGQSLDLVTLPVTQMGMTLAPFDQPLPVLRIQPSLAIGSQVLPESLVVIPELADVTGVQERWFQLMMDPKLDMLGMQALVARYGMKAMAGMNMNHGDMGAMDHGNRPDMSQGKMKGMDHGTMNGAPAFNFSHANRINGKAFSMTEPAFDAKQGKYEKWTISGEGDMMLHPFHVHGTQFRILTENGKPPAEHRRGWKDIVRVEGARSEILVRFNYLAPASTPYMAHCHLLEHEDTGMMLGFTVSA
>gi|108810844|ref|YP_646611.1| multicopper oxidase [Yersinia pestis Nepal516]
MHRRDFLKLTAALGAATSLPLWSRAALAADFSPLPIPPLLQPDANGKINLNIQTGSVVWLPSTATQTWGYNGNLLGPAIRLQRGKAVTIDITNALPEATTVHWHGLEIPGEVDGGPQALIQPGAKRQVTFAVEQPAATCWFHPHTHSKTGHQVAMGLGGLVLIDDSDSETLPLPKQWGVDDIPVILQDKLLDKHGQVDYQLDVMTAAVGWFGDRMLTNGVPYPQQITPRGWVRLRLLNGCNARSLNLALSDGRPMYVIASDGGLLAEPVVVRELPILMGERFEVLVDTRDGQSLDLVTLPVTQMGMTLAPFDQPLPVLRIQPSLAIGSQVLPESLVVIPELADVTGVQERWFQLMMDPKLDMLGMQALVARYGMKAMAGMNMNHGDMGAMDHGNRPDMSQGKMKGMDHGTMNGAPAFNFSHANRINGKAFSMTEPAFDAKQGKYEKWTISGEGDMMLHPFHVHGTQFRILTENGKPPAEHRRGWKDIVRVEGARSEILVRFNYLAPASTPYMAHCHLLEHEDTGMMLGFTVSA
>gi|161484868|ref|NP_668113.2| multicopper oxidase [Yersinia pestis KIM 10]
MHRRDFLKLTAALGAATSLPLWSRAALAADFSPLPIPPLLQPDANGKINLNIQTGSVVWLPSTATQTWGYNGNLLGPAIRLQRGKAVTIDITNALPEATTVHWHGLEIPGEVDGGPQALIQPGAKRQVTFAVEQPAATCWFHPHTHSKTGHQVAMGLGGLVLIDDSDSETLPLPKQWGVDDIPVILQDKLLDKHGQVDYQLDVMTAAVGWFGDRMLTNGVPYPQQITPRGWVRLRLLNGCNARSLNLALSDGRPMYVIASDGGLLAEPVVVRELPILMGERFEVLVDTRDGQSLDLVTLPVTQMGMTLAPFDQPLPVLRIQPSLAIGSQVLPESLVVIPELADVTGVQERWFQLMMDPKLDMLGMQALVARYGMKAMAGMNMNHGDMGAMDHGNRPDMSQGKMKGMDHGTMNGAPAFNFSHANRINGKAFSMTEPAFDAKQGKYEKWTISGEGDMMLHPFHVHGTQFRILTENGKPPAEHRRGWKDIVRVEGARSEILVRFNYLAPASTPYMAHCHLLEHEDTGMMLGFTVSA
>gi|162421062|ref|YP_001605582.1| multicopper oxidase [Yersinia pestis Angola]
MHRRDFLKLTAALGAATSLPLWSRAALAADFSPLPIPPLLQPDANGKINLNIQTGSVVWLPSTATQTWGYNGNLLGPAIRLQRGKAVTIDITNALPEATTVHWHGLEIPGEVDGGPQALIQPGAKRQVTFAVEQPAATCWFHPHTHSKTGHQVAMGLGGLVLIDDSDSETLPLPKQWGVDDIPVILQDKLLDKHGQVDYQLDVMTAAVGWFGDRMLTNGVPYPQQITPRGWVRLRLLNGCNARSLNLALSDGRPMYVIASDGGLLAEPVVVRELPILMGERFEVLVDTRDGQSLDLVTLPVTQMGMTLAPFDQPLPVLRIQPSLAIGSQVLPESLVVIPELADVTGVQERWFQLMMDPKLDMLGMQALVARYGMKAMAGMNMNHGDMGAMDHGNRPDMSQGKMKGMDHGTMNGAPAFNFSHANRINGKAFSMTEPAFDAKQGKYEKWTISGEGDMMLHPFHVHGTQFRILTENGKPPAEHRRGWKDIVRVEGARSEILVRFNYLAPASTPYMAHCHLLEHEDTGMMLGFTVSA
>gi|186894082|ref|YP_001871194.1| multicopper oxidase [Yersinia pseudotuberculosis PB1/+]
MHRRDFLKLTAALGAATSLPLWSRAALAADFSPLPIPPLLQPDANGKINLNIQTGSVVWLPSTATQTWGYNGNLLGPAIRLQRGKAVTIDITNALPEATTVHWHGLEIPGEVDGGPQALIQPGAKRQVTFAVEQPAATCWFHPHTHSKTGHQVAMGLGGLVLIDDSDSEKLPLPKQWGVDDIPVILQDKLLDKHGQVNYQLDVMTAAVGWFGDRMLTNGVPYPQQITPRGWVRLRLLNGCNARSLNLALSDGRPMYVIASDGGLLAEPVVVRELPILMGERFEVLVDTRDGQSLDLVTLPVTQMGMTLAPFDQPLPVLRIQPSLAIGSQVLPESLVVIPELADVTGVQERWFQLMMDPKLDMLGMQALVARYGMKAMAGMKMNHGDMGAMDHGNRPDMSQGKMKGMDHGTMNGAPAFNFSHANRINGKAFSMTEPSFDAKQGKYEKWTISGEGDMMLHPFHVHGTQFRILTENGKPPAEHRRGWKDIVRVEGARSEILVRFNYLAPTSTPYMAHCHLLEHEDTGMMLGFTVSA
>gi|51595072|ref|YP_069263.1| multicopper oxidase [Yersinia pseudotuberculosis IP 32953]
MHRRDFLKLTAALGAATSLPLWSRAALAADFSPLPIPPLLQPDANGKINLNIQTGSVVWLPSTATQTWGYNGNLLGPAIRLQRGKAVTIDITNALPEATTVHWHGLEIPGEVDGGPQALIQPGAKRQVTFAVEQPAATCWFHPHTHSKTGHQVAMGLGGLVLIDDSDSEKLPLPKQWGVDDIPVILQDKLLDKHGQVNYQLDVMTAAVGWFGDRMLTNGVPYPQQITPRGWVRLRLLNGCNARSLNLALSDGRPMYVIASDGGLLAEPVVVRELPILMGERFEVLVDTRDGQSLDLVTLPVTQMGMTLAPFDQPLPVLRIQPSLAIGSQVLPESLVVIPELADVTGVQERWFQLMMDPKLDMLGMQALVARYGMKAMAGMKMNHGDMGAMDHGNRPDMSQGKMKGMDHGTMNGAPAFNFSHANRINGKAFSMTEPAFDAKQGKYEKWTISGEGDMMLHPFHVHGTQFRILTENGKPPAEHRRGWKDIVRVEGARSEILVRFNYLAPTSTPYMAHCHLLEHEDTGMMLGFTVSA
>gi|170025695|ref|YP_001722200.1| multicopper oxidase [Yersinia pseudotuberculosis YPIII]
MHRRDFLKLTAALGAATSLPLWSRAALAADFSPLPIPPLLQPDANGKINLNIQTGSVVWLPSTATQTWGYNGNLLGPAIRLQRGKAVTIDITNALPEATTVHWHGLEIPGEVDGGPQALIQPGAKRQVTFAVEQPAATCWFHPHTHSKTGHQVAMGLGGLVLIDDSDSEKLPLPKQWGVDDIPVILQDKLLDKHGQVNYQLDVMTAAVGWFGDRMLTNGVPYPQQITPRGWVRLRLLNGCNARSLNLALSDGRPMYVIASDGGLLAEPVVVRELPILMGERFEVLVDTRDGQSLDLVTLPVTQMGMTLAPFDQPLPVLRIQPSLAIGSQVLPESLVVIPELADVTGVQERWFQLMMDRKLDMLGMQALVARYGMKAMAGMKMNHGDMGAMDHGNRPDMSQGKMKGMDHGTMNGAPAFNFSHANRINGKAFSMTEPAFDAKQGKYEKWTISGEGDMMLHPFHVHGTQFRILTENGKPPAEHRRGWKDIVRVEGARSEILVRFNYLAPTSTPYMAHCHLLEHEDTGMMLGFTVSA
>gi|153949408|ref|YP_001402309.1| multicopper oxidase [Yersinia pseudotuberculosis IP 31758]
MHRRDFLKLTAALGAATSLPLWSRAALAADFSPLPIPPLLQPDANGKINLNIQTGSVVWLPSTATQTWGYNGNLLGPAIRLQRGKAVTIDITNALPEATTVHWHGLEIPGEVDGGPQALIQPGAKRQVTFAVEQPAATCWFHPHTHSKTGHQVAMGLGGLVLIDDSDSEKLPLPKQWGVDDIPVILQDKLLDKHGQVNYQLDVMTAAVGWFGDRMLTNGVPYPQQITPRSWVRLRLLNGCNARSLNLALSDGRPMYVIASDGGLLAEPVVVRELPILMGERFEVLVDTRDGQSLDLVTLPVTQMGMTLAPFDQPLPVLRIQPSLAIGSQVLPESLVVIPELADVTGVQERWFQLMMDPKLDMLGMQALVARYGMKAMAGMNMNHGDMGAMDHGNRPDMSQGKMKGMDHGTMNGAPAFNFSHANRINGKAFSMTEPAFDAKQGKYEKWTISGEGDMMLHPFHVHGTQFRILTENGKPPAEHRRGWKDIVRVEGARSEILVRFNYLAPTSTPYMAHCHLLEHEDTGMMLGFTVSA
>gi|148378881|ref|YP_001253422.1| spore coat protein [Clostridium botulinum A str. ATCC 3502]
MEVNPLDPKLIPKYTQELVIPPSFLPTICTSSVSGAVSYNYTVTMNQFEQQILPPEFNPTTVWGYGGTIKDTSTGEEVKFQNAPGPTFEAVRDIPINVKWVNEITAPYSLAVDPTIHWANPNNTPMTPPPGGWPPFPPGVPEDQKDVPLVTHLHGGEQASMFDGNPEAWWTAKGLKGPKYITDTFHYPNVQESTTLWYHDHALGVTRLNVVMGLAGFYILRDPANPLDYPGSLITSAKYEVPIAIQDRSFNEDGSLNFPSEGDNPTIHPYWQPEFFGDTIMVNGRVWPNLNVDMTKYRFRLLNGSNARFYNLKFSNGMQFWQIGTDGGYLNKPVPLTSLLISPGERADILVDFTEIPAGTKIILNNDANAPYPTGDAPDKDTTGQIMQFTVQDNMTMPPELPEKLRCEPVPKLQSPCKKRVLTLYEIAGPNGPQMVTLNGQTWSAPVSELPVVGSTEEWDIVNLTMDAHPIHLHLVQFKIACRQAFDVNAYTEDWLDLNSDIGLPPWMTTPKALCPGSYTIGDNQPPAANEAGWKDTIQAPPGEISRIRVRFAPQNVECSCPGENLYPFDPSKGPDYVWHCHILDHEDNDMMRPYRVLP
>gi|153935061|ref|YP_001386812.1| multicopper oxidase family protein [Clostridium botulinum A str. Hall]
MEVNPLDPKLIPKYTQELVIPPSFLPTICTSSVSGAVSYNYTVTMNQFEQQILPPEFNPTTVWGYGGTIKDTSTGEEVKFQNAPGPTFEAVRDIPINVKWVNEITAPYSLAVDPTIHWANPNNTPMTPPPGGWPPFPPGVPEDQKDVPLVTHLHGGEQASMFDGNPEAWWTAKGLKGPKYITDTFHYPNVQESTTLWYHDHALGVTRLNVVMGLAGFYILRDPANPLDYPGSLITSAKYEVPIAIQDRSFNEDGSLNFPSEGDNPTIHPYWQPEFFGDTIMVNGRVWPNLNVDMTKYRFRLLNGSNARFYNLKFSNGMQFWQIGTDGGYLNKPVPLTSLLISPGERADILVDFTEIPAGTKIILNNDANAPYPTGDAPDKDTTGQIMQFTVQDNMTMPPELPEKLRCEPVPKLQSPCKKRVLTLYEIAGPNGPQMVTLNGQTWSAPVSELPVVGSTEEWDIVNLTMDAHPIHLHLVQFKIACRQAFDVNAYTEDWLDLNSDIGLPPWMTTPKALCPGSYTIGDNQPPAANEAGWKDTIQAPPGEISRIRVRFAPQNVECSCPGENLYPFDPSKGPDYVWHCHILDHEDNDMMRPYRVLP
>gi|153932607|ref|YP_001383263.1| multicopper oxidase family protein [Clostridium botulinum A str. ATCC 19397]
MEVNPLDPKLIPKYTQELVIPPSFLPTICTSSVSGAVSYNYTVTMNQFEQQILPPEFNPTTVWGYGGTIKDTSTGEEVKFQNAPGPTFEAVRDIPINVKWVNEITAPYSLAVDPTIHWANPNNTPMTPPPGGWPPFPPGVPEDQKDVPLVTHLHGGEQASMFDGNPEAWWTAKGLKGPKYITDTFHYPNVQESTTLWYHDHALGVTRLNVVMGLAGFYILRDPANPLDYPGSLITSAKYEVPIAIQDRSFNEDGSLNFPSEGDNPTIHPYWQPEFFGDTIMVNGRVWPNLNVDMTKYRFRLLNGSNARFYNLKFSNGMQFWQIGTDGGYLNKPVPLTSLLISPGERADILVDFTEIPAGTKIILNNDANAPYPTGDAPDKDTTGQIMQFTVQDNMTMPPELPEKLRCEPVPKLQSPCKKRVLTLYEIAGPNGPQMVTLNGQTWSAPVSELPVVGSTEEWDIVNLTMDAHPIHLHLVQFKIACRQAFDVNAYTEDWLDLNSDIGLPPWMTTPKALCPGSYTIGDNQPPAANEAGWKDTIQAPPGEISRIRVRFAPQNVECSCPGENLYPFDPSKGPDYVWHCHILDHEDNDMMRPYRVLP
>gi|296135748|ref|YP_003642990.1| multicopper oxidase type 3 [Thiomonas intermedia K12]
MKSPAERQTVASAEDATLNLPRRKALLVLGALGFAVAGQARGAGMGGMAGMPGMGGMAGMDMGQSRPTAAAPGVGVFSRALLIPPELHGQPRDGVLHYALRMAPGRSMLVDGLQTATWGYNGAVLGPTLRVPRGKAVQIDLNNALDQSTTLHWHGAHVPGEMDGGPQSLIAPGGQRRLHFTLQQPAGSLWYHPHPDTRTGPHVYAGLGGLFLVDDPADQHLGLPQQYGVDDIPLILQDRRLAADGRLLYMTRMMDRMGMKGDRFLVNGREQPYWNAPAQWVRLRLLNAANARVFNLAFADGRVFHVVATDAGLLPRPVPVHSLLLAPSERAEILVDLRGDQGKRLVLRSDSGAVVPDLSAMPMDADSFDHQGFDLLEFRVGPPAGTPARLPTRMVDLPVLRADAPVRRFTLQGMSGNMMGGAMGGMEGMGSMRSGSQAMGVSEVGPGGMSLGVGGKKLFSINHHHMDMARIDQRLRLGSTEIWEVANQGHMAHPFHYHSTSFQILSRNGSPPPAHEAGWKDTVLVRRGETVRLIAHFNQQAGDAHPFMFHCHILEHEDNGMMGQFTVT
>gi|13473095|ref|NP_104662.1| putative periplasmic oxidoreductase [Mesorhizobium loti MAFF303099]
MHRRGFLAAGLAAVLVSERAVAQMKMDDMPGMDMGGHAGHDMGAAPQGTVVVPEGEVLRELPLLANEASRPGLFKATLTAGSATARFAKGLDTPILAYNGTSPGPLIEAVEGDRVEITFANRIANEASTIHWHGMPVPADQDGNPMDPVATGTDRTYSFDLPEASAGSYWYHPHPHGKTAEQVYRGLAGAFVVKPKADPIPAAYGDTVLVFTDLRLAADGTLPDNTMTDLMNGRVGDHVLVNGQKNPTLTVPFGAKRRFRFYNATNARFLRLSFDGASMTIIGTDGGLLEAPVAAGDILLSPAERLELVVSFDKPGAAALTTLDYDRGWMGPGRPADAGLTLLTVNVSQTEADPVPPLPDRLRPIAQLGAPAVSRRFVFTETMAMNASGMEMGFLINGAAFDMQRIDVVAKAGQVELWEIVNEADMDHPFHVHGTQFQVVEHERGGNISKPAYRAWKDTVNVARGEAVRLLLRQDRPGPRMYHCHILEHEQLGMMGVVDVQA
>gi|206561071|ref|YP_002231836.1| putative multicopper oxidase [Burkholderia cenocepacia J2315]
MRRRTFLSRAIGVAAASLFARTAWAQHAGHAGMAGMDAMDDMAGMSGMSAHAQHGQPAPAALAAADALPAGAPLATLRTLANESREPGTFRATLVAQPVARPLLRGARPTLFWQFGAGTQGPVVGPLIDVREGDTVEIRFVNKLPQPSTIHWHGLPVPPDQDGNPSDPVAPGASRVYRFTLPKGSAGTYWYHPHPHMMTAEQVFRGLAGPFVVRAADDPLAGWPERHLFVSDLKLARDGTIAPNDMMDWMNGREGQFVLVNGARRPRIDVPGDERWRVWNACSARYLRIAFDDGRAFEHVGTDGGLFDAPRRVTSLLIAPGERAELLVRAGDRASRAVLQAAEYDRRKMAMSHDAGHGSLPPDPALALADVAFAPAEARALPATLRAVAPLGEPVAHKTVAFGEEMDMDAMMKGAAHGRPAGMRFTINGDTYAPHRATLTSRRGDVERWEIRNTTDMDHPFHLHGTQFQVIERASAGSRTSEPFRAWRDTVNVRSGETVSILVTQDMPGERMFHCHILEHEDLGMMGTLKVV
>gi|291294704|ref|YP_003506102.1| multicopper oxidase type 3 [Meiothermus ruber DSM 1279]
MKLTRRNTIKLLGAGLGSALVGAHWPGLAQGTLAFPEPKLLPLRRLESGLVEASLAARESNLSIGGKPVTLLTYGGMPGPTLRLREGETVRLQFTNHLTQVTNLHLHGLHVSPEVDDPLAQIQPGQSRMYEFTVPKGSAGTYWYHPHIHGRVAEQLYAGLLGLIVVEGPVDAIPELREAEEHVLVLKDFAFSGSRIAPFTPMDWMNGKEGDLLTVNAVIRPTLRAQRGTLRLRILNASNARYYRLALENHPLYLIATDGGFVEKPVELRELLLAPGERAEVLIRLTQAGSFRLQALPYDRGAMMMHGGGMGMMNHQGMGGMSHGGEQSTLAMQGMMMGMGPSRLETLLTIVAPPNPKPLPLPTSLATVERLDLTKVAATRRFELGERMMQAEFFINGRMFDPGRVDVRARRGTLEVWELINKTDMDHPFHLHTYPFQVLSINGRPQPYRAWKDTVNLKKNDVVRIAIPFRDFIGTTVYHCHIVEHEDRGMMGVLQVEAE
>gi|297564620|ref|YP_003683592.1| multicopper oxidase type 3 [Meiothermus silvanus DSM 9946]
MHRRELLRYGALGLAGSYALSRLPAFAQSPFPQPRTLEVRRAEGVVEAQIAARQSNLTMGGKPVQLLTYGGFPGPTLRLREGETVRLNFTNNLPEATNLHLHGLHVPPSVDDPLALVQPGESRLYEFTIPKGSAGTYWYHPHVHGRVAPQLYAGLAGLLVVEGPLDALPELKGAEEHLLVLKDWLFSGDRIPAWTQMDWMNGREGSLLTVNAAVRPTLRAQKATLRLRLLNASNACYYRLALENHPLYLIATDGGFLEKPVELPELLLAPGERAEVLVRLIRPGSYRLQALPYNRGAMMMPGGSMGDPGMGQGMGMMNHGGMRGMGNVGMMGMGATRLETLLTVVAPASPKPLPLPASLAPVERLEPARAAATRRFELGERMMQAEFFINGQMFDPARVDVRAQLGSLEVWELVNKTDMDHPFHLHTYPFQVLSRGGKPAPYRAWKDTVNLRKNEVVRIAVPLRDFSGVTVYHCHIVEHEDRGMMGILQVKG
>gi|238028420|ref|YP_002912651.1| Multicopper oxidase family protein [Burkholderia glumae BGR1]
MIRRQFLRRALGAAASLAFARGALAKVPAAEAPHAMEQMSGMAGMHAAPDAAGPAGGGTLAAADALPAGAPLAPLRVLANESTTPGQFRATLVAQPVARQLLPGAAPTGMWLYGDAATGAVVGPLIELHEGDAVEIRVVNHLPQPTTVHWHGLPVPPDQDGNPLALIAPGASRTYRFTLPKGSAGTYWYHPHPHMMTAEQVFRGLAGPLVVRAADDPLAGWPERQLFVSDLKLAADGAIAPNDMMDWMNGREGQFVLVNGARRPRLEVAGDERWRVWNGCSARFLNLCFDDGRAFEQVGTDGGLFERPRRVTALLLAPGERAELLVRAGEHASRAVLRAATYDRSKMAMAMSADEDASLPPDPPLPLADLSFAPAPAREVPAALRAVPALGTPVARKSVTFGEAMDMDAMMASAPGTRPAGMRFLVNGQTWSPHRATLTSRRGEVELWTITNTTDMDHPFHLHGTQFQVLERELRGQRTPEPFRAWRDTVNVRKGETVRIATVQHQAGERMFHCHILEHEDLGMMGTLKVV
>gi|169827888|ref|YP_001698046.1| blue copper oxidase cueO precursor (copper efflux oxidase) [Lysinibacillus sphaericus C3-41]
MKSKVWFSLLTLLILLIGGCSTSKTADELSTKPMNKAHEGMDRTNGHMSHTNPLQLAPSTGENELVIPPLLEPDGDNPAHYSIVAQEGTTEFYQGVQTETYGYNGSFLGPVIRIQSGQTVQFSTTNEMSKETTFHWHGLEIPGEGDGGPHERIEPGQSKQLTFNIRQQAATLWFHPHPEGQTAEQVYKGLAGLIYVEDENSQRLGLPHEYGVNDIPLIFQDRQFDDQQQLNYQQFKNNDGTIGDTLLINGTLNPKLHVRQEPVRLRLVNGSNARNFTFKLSTNENFQQIATDGGFLNSPVPLNKLTLTPGERAEIIIDFSKLRSSNDLSLINEEGVVLLPFTITNERTTPQKMQDVFNQFSTTSEEQQLPVSKRIELFGMGTMVTINGKQFDKNRIDFVQQQGVTEIWEIYNKPDMMGGMTHPFHIHGTQFKIVSINGQAPPPNEQGWKDTVSIEPGESVKLAVKFQDKGIYMFHCHLLEHEDNGMMGQVKVE
>gi|78067322|ref|YP_370091.1| multicopper oxidase, type 3 [Burkholderia sp. 383]
MIRRTFLSRAIGVAAASLFARAAWAQHAGHAGMAGMDAMDDMPGMSGMSGMAGHGQHGKSAPAALAAADALPAGAPLAALRTLANESREPGTFRATLVAQPVARPMLHGARPTTFWQFGAGTQGPVVGPLIDVREGDTVEIKFVNKLPQPSTIHWHGLPVPPDQDGNPSDPVAPGASRVYRFTLPKGSAGTYWYHPHPHMMTAEQVFRGLAGPFVVRAADDPLAGWPERNLFVSDLKLARDGTIAPNDMMDWMNGREGQFVLVNGARRPRIDVAGDERWRVWNACSARYLRIAFDDGRAFEHAGTDGGLFDAPRRVTSLLIAPGERAELLVRAGDRASRAVLQAAEYDRRKMSMSHDDGHGSLPPDPALALADVAFVPAAARALPATLRAVPPLGEPVAHKEVAFGEEMDMEAMMKGAAHGRPAGMRFTINGDTYAPHRATLTSRRGDVERWTIRNGTDMDHPFHLHGTQFQVTERASGASRTSEPFRAWRDTVNVRSGETVTILVTQDMPGERMFHCHILEHEDLGMMGTLKVV
>gi|189351286|ref|YP_001946914.1| bilirubin oxidase [Burkholderia multivorans ATCC 17616]
MIRRTFLSRAIGVAAASLVARGAWAQHAGHAGMAGMDDMRDTPGMGGMSGHGQHGNRPAPAALAAADALPAGAPLAALRTLANESREPGTFRATLIAQPVARPLLRGARPTTFWQFGAGADGPVVGPLIDVREGDTVEIRFENKLPQPSTIHWHGLPVPPDQDGNPSDAVAPGASRVYRFTLPKGSAGTYWYHPHPHMMTAEQVFRGLAGPFVVRAADDPLAGWPERHLFVSDLKLARDGTIPPNDMMDWMNGREGQFVLVNGARRPRIEVAGDERWRVWNACSARYLRVAFDDGRAFEHVGTDGGLFGAPRRVTSLLLAPGERAEMLVRAGDRASRAVLQAAEYDRGKMAMSHDDGHGSLPPDPARALADVVFAPAAPRGLPATLRTVPPLGEPVAHKEVAFGEEMDMDAMMKAGAHGRPAGMRFTINGDTYAPGRVTLTSRRGDVERWTIRNATDMDHPFHLHGTQFQVIERATEGARTAEPFRAWRDTVNVRSGETVTILTTQDMAGERMFHCHILEHEDLGMMGTLKVV
>gi|161523953|ref|YP_001578965.1| multicopper oxidase type 3 [Burkholderia multivorans ATCC 17616]
MIRRTFLSRAIGVAAASLVARGAWAQHAGHAGMAGMDDMRDTPGMGGMSGHGQHGNRPAPAALAAADALPAGAPLAALRTLANESREPGTFRATLIAQPVARPLLRGARPTTFWQFGAGADGPVVGPLIDVREGDTVEIRFENKLPQPSTIHWHGLPVPPDQDGNPSDAVAPGASRVYRFTLPKGSAGTYWYHPHPHMMTAEQVFRGLAGPFVVRAADDPLAGWPERHLFVSDLKLARDGTIPPNDMMDWMNGREGQFVLVNGARRPRIEVAGDERWRVWNACSARYLRVAFDDGRAFEHVGTDGGLFGAPRRVTSLLLAPGERAEMLVRAGDRASRAVLQAAEYDRGKMAMSHDDGHGSLPPDPARALADVVFAPAAPRGLPATLRTVPPLGEPVAHKEVAFGEEMDMDAMMKAGAHGRPAGMRFTINGDTYAPGRVTLTSRRGDVERWTIRNATDMDHPFHLHGTQFQVIERATEGARTAEPFRAWRDTVNVRSGETVTILTTQDMAGERMFHCHILEHEDLGMMGTLKVV
>gi|237811159|ref|YP_002895610.1| multicopper oxidase family protein [Burkholderia pseudomallei MSHR346]
MLRRHFLSSALAAAAASLFARGAFAAGQAMDGMQGMEGMDDMPDMKPAPAHARHGKPAPTPASTLAAADALPAGAPLAALRVLANESREPGVFRATLVAQPVARALLPGAAPTTLWQFGAGTQGPAVGPLIDVREGDAVEIRFVNRLPQPSTIHWHGLPVPPDQDGNPSDLVAPGATRVYRFTLPKGSAGTYWYHPHPHMATAEQVFRGLAGPIVVRAADDPLAGWPERHLFVSDLKLARDGAIAPNDMMDWMNGRQGQFALVNGARRPRISLTGDERWRVWNGCSARYLRIAFDDGRPFAHVGTDGGLFDAPREVASLLLAPGERAELVVRAGDRASHTVLTALEYDRGKMAMAMAMSEAAHGSLPPDPALPLADVAFEPAAPRALPARLRAVPALGEPVARKEIVFGEQMDMAAMMRAGAHGRPAGMRFMVNGATFEPHRATLTSRRGEIESWTIRNETDMDHPFHLHGTQFQVVEREIDGETTPEPYRAWRDTVNVRKGERVRILTTQTERGERMFHCHILEHEDLGMMGTLKVV
>gi|172061482|ref|YP_001809134.1| multicopper oxidase type 3 [Burkholderia ambifaria MC40-6]
MIRRTFLSHAIGVAAASLFARTAWAQHAAHAGMAGMDQMDDMPGMSGMAGHTQHAKAAPAALAAADALPAGAPLASLRTLANESGEPGTFRATLVAQPVARPLLHGARPTTFWQFGTGTQGPVVGPLIDVREGDTVEIRFVNKLPQPSTIHWHGLPVPPDQDGNPSDPVAPGASHVYRFTLPKGSAGTYWYHPHPHMMTAEQVFRGLAGPFVVRAADDPLAGWPERNLFVSDLKLARDGTIAPNDMMDWMNGREGQFVLVNGARRPRIDVASDERWRVWNACSARYLRVAFDDGRAFEHAGTDGGLFDAPRRVTSLLLAPGERAELLVRAGERASRAVLQAAEYDRRKMAMSHDDGHGSLPPDPALPLADVAFAPAAARALPATLRAVPALGEPVAHKEVAFGEEMDMDAMMNGPMHGRPAGMRFTINGATYAPHRATLTSRRGDVERWTIRNATDMDHPFHLHGTQFQVIERASDGTRTPEPFRAWRDTVNVRSGELVTILTSQAEPGERMFHCHILEHEDLGMMGTLRVV
>gi|76810604|ref|YP_332522.1| mulitcopper oxidase domain-containing protein [Burkholderia pseudomallei 1710b]
MSSDTPAGRVAAGVFHFGAARARVVRTRSAACAPTGVLSEPPLRQHGNRSMLRRHFLSSALAAAAASLFARGAFAAGQAMDGMQGMEGMEGMDDMPDMKPAPAHARHGKPAPGPASALAAADALPAGAPLAALRVLANESREPGVFRATLVAQPVARALLPGAAPTTLWQFGADTQGPAVGPLIDVREGDAVEIRFVNRLPQPSTIHWHGLPVPPDQDGNPSDLVAPGATRVYRFTLPKGSAGTYWYHPHPHMATAEQVFRGLAGPIVVRAADDPLAGWPERHLFVSDLKLARDGAIAPNDMMDWMNGRQGQFALVNGARRPRISLTGDERWRVWNGCSARYLRIAFDDGRPFAHVGTDGGLFDAPREVASLLLAPGERAELVVRAGDRASHAVLTALEYDRGKMAMAMAMSEAAHGSLPPDPALPLADVAFEPAAPRALPARLRAVPALGEPVARKEVVFGEQMDMAAMMRAGAHGRPAGMRFMVNGATFEPHRATLTSRRGEIESWTIRNETDMDHPFHLHGTQFQVVEREIDGETTPEPYRAWRDTVNVRKGERVRILTTQTERGERMFHCHILEHEDLGMMGTLKVV
>gi|163858889|ref|YP_001633187.1| putative multicopper oxidase [Bordetella petrii DSM 12804]
MTLTRRSFLTGAGLAGGSFLAGSLLWPSRANSASTALRIPELIDARTKGQAIVLTAQSGRTAFYSGRESDTLGYNGSYLGPTLRVHRGDDVQIAVTNSLREDTTVHWHGLLIPGELDGGPHQTIRPGATWRPVLPIRQPAATLWYHSHAHGRTAEQVYAGLAGVLIVSDDEERALGLPSEYGVDDLPLVLQDRQFQDGMLVLPQGMMSMMHGRRGDTLMVNGTVNPVARVPRRLVRLRLVNGANSRDFDLAFDDGRSFQWIASEGGLLEGPVELRSLRLAPGERAEIIVDFSDGRPALLEAGPDNTMSMMMRTMTGVTNLGGIGRETVVRFEPQSGEALVKAVPDKLVSWERPNVSNAVRRRRFEMNIGMGGQMRGGMTMFGINGRAFDMSRIDERIRLGDTEIWEVSGEMMAHPFHIHGVHFEVLSRNGSSPGIRDQGLRDTVIVQEPVELLVKFSQTAVSSPFMYHCHILEHEDAGMMGQFLIS
>gi|126440245|ref|YP_001058008.1| multicopper oxidase family protein [Burkholderia pseudomallei 668]
MLRRHFLSSALAAAAASLFARGAFAAGQAMDGMQGMEGMDDMPDMKPAPAHARHGKPAPGPASALAAADALPAGAPLAALRVLANESREPGVFRATLVAQPVARALLPGAAPTTLWQFGAGTQGPAVGPLIDVREGDAVEIRFVNRLPQPSTIHWHGLPVPPDQDGNPSDLVAPGATRVYRFTLPKGSAGTYWYHPHPHMATAEQVFRGLAGPIVVRAADDPLAGWPERHLFVSDLKLARDGAIAPNDMMDWMNGRQGQFALVNGARRPRISLTGDERWRVWNGCSARYLRIAFDDGRPFAHVGTDGGLFDAPREVASLLLAPGERAELVVRAGDRASHAVLTALEYDRGKMAMAMSEAAHGSLPPDPALPLADVAFEPAAPRALPARLRAVPALGEPVARKEVVFGEQMDMAAMMRAGAHGRPAGMRFMVNGATFEPHRATLTSRRGEIESWTIRNETDMDHPFHLHGTQFQVVEREIDGETTPEPYRAWRDTVNVRKGERVRILTTQTERGERMFHCHILEHEDLGMMGTLKVV
>gi|126453660|ref|YP_001065242.1| multicopper oxidase family protein [Burkholderia pseudomallei 1106a]
MLRRHFLSSALAAAAASLFARGAFAAGQAMDGMQGMEGMDDMPDMKPAPAHARHGKPAPTPASALAAADALPAGAPLAALRVLANESREPGVFRATLVAQPVARALLPGAAPTTLWQFGAGTQGPAVGPLIDVREGDAVEIRFVNRLPQPSTIHWHGLPVPPDQDGNPSDLVAPGATRVYRFTLPKGSAGTYWYHPHPHMATAEQVFRGLAGPIVVRAADDPLAGWPERHLFVSDLKLARDGAIAPNDMMDWMNGRQGQFALVNGARRPRISLTGDERWRVWNGCSARYLRIAFDDGRPFAHVGTDGGLFDAPREVASLLLAPGERAELVVRAGDRASHAVLTALEYDRGKMAMAMSEAAHGSLPPDPALPLADVAFEPAAPRALPARLRAVPALGEPVARKEVVFGEQMDMAAMMRAGAHGRPAGMRFMVNGATFEPHRATLTSRRGEIESWTIRNETDMDHPFHLHGTQFQVVEREIDGETTPEPYRAWRDTVNVRKGERVRILTTQTERGERMFHCHILEHEDLGMMGTLKVV
>gi|124386468|ref|YP_001027003.1| mulitcopper oxidase domain-containing protein [Burkholderia mallei NCTC 10229]
MLRRHFLSSALAAAAASLFARGAFAAGQAMDGMQGMEGMDDMPDMKPAPAHARHGKPAPTPASALAAADALPAGAPLAALRVLANESREPGVFRATLVAQPVARALLPGAAPTTLWQFGAGTQGPAVGPLIDVREGDAVEIRFVNRLPQPSTIHWHGLPVPPDQDGNPSDLVAPGATRVYRFTLPKGSAGTYWYHPHPHMATAEQVFRGLAGPIVVRAADDPLAGWPERHLFVSDLKLARDGAIAPNDMMDWMNGRQGQFALVNGARRPRISLTGDERWRVWNGCSARYLRITFDDGRPFAHVGTDGGLFDAPREVASLLLAPGERAELVVRAGDRASHAVLTALEYDRGKMAMAMSEAAHGSLPPDPALPLADVAFEPAAPRALPARLRAVPALGEPVARKEVVFGEQMDMAAMMRAGAHGRPAGMRFMVNGVTFEPHRATLTSRRGEIESWTIRNETDMDHPFHLHGTQFQVVEREIDGETTPEPYRAWRDTVNVRKGERVRILTTQTERGERMFHCHILEHEDLGMMGTLKVV
>gi|126448834|ref|YP_001079710.1| mulitcopper oxidase domain-containing protein [Burkholderia mallei NCTC 10247]
MLRRHFLSSALAAAAASLFARGAFAAGQAMDGMQGMEGMDDMPDMKPAPAHARHGKPAPTPASALAAADALPAGAPLAALRVLANESREPGVFRATLVAQPVARALLPGAAPTTLWQFGAGTQGPAVGPLIDVREGDAVEIRFVNRLPQPSTIHWHGLPVPPDQDGNPSDLVAPGATRVYRFTLPKGSAGTYWYHPHPHMATAEQVFRGLAGPIVVRAADDPLAGWPERHLFVSDLKLARDGAIAPNDMMDWMNGRQGQFALVNGARRPRISLTGDERWRVWNGCSARYLRITFDDGRPFAHVGTDGGLFDAPREVASLLLAPGERAELVVRAGDRASHAVLTALEYDRGKMAMAMSEAAHGSLPPDPALPLADVAFEPAAPRALPARLRAVPALGEPVARKEVVFGEQMDMAAMMRAGAHGRPAGMRFMVNGVTFEPHRATLTSRRGEIESWTIRNETDMDHPFHLHGTQFQVVEREIDGETTPEPYRAWRDTVNVRKGERVRILTTQTERGERMFHCHILEHEDLGMMGTLKVV
>gi|121598965|ref|YP_992028.1| mulitcopper oxidase domain-containing protein [Burkholderia mallei SAVP1]
MLRRHFLSSALAAAAASLFARGAFAAGQAMDGMQGMEGMDDMPDMKPAPAHARHGKPAPTPASALAAADALPAGAPLAALRVLANESREPGVFRATLVAQPVARALLPGAAPTTLWQFGAGTQGPAVGPLIDVREGDAVEIRFVNRLPQPSTIHWHGLPVPPDQDGNPSDLVAPGATRVYRFTLPKGSAGTYWYHPHPHMATAEQVFRGLAGPIVVRAADDPLAGWPERHLFVSDLKLARDGAIAPNDMMDWMNGRQGQFALVNGARRPRISLTGDERWRVWNGCSARYLRITFDDGRPFAHVGTDGGLFDAPREVASLLLAPGERAELVVRAGDRASHAVLTALEYDRGKMAMAMSEAAHGSLPPDPALPLADVAFEPAAPRALPARLRAVPALGEPVARKEVVFGEQMDMAAMMRAGAHGRPAGMRFMVNGVTFEPHRATLTSRRGEIESWTIRNETDMDHPFHLHGTQFQVVEREIDGETTPEPYRAWRDTVNVRKGERVRILTTQTERGERMFHCHILEHEDLGMMGTLKVV
>gi|53718537|ref|YP_107523.1| putative multicopper oxidase [Burkholderia pseudomallei K96243]
MLRRHFLSSALAAAAASLFARGAFAAGQAMDGMQGMEGMEGMDDMPDMKPAPAHARHGKPAPGPASALAAADALPAGAPLAALRVLANESREPGVFRATLVAQPVARALLPGAAPTTLWQFGADTQGPAVGPLIDVREGDAVEIRFVNRLPQPSTIHWHGLPVPPDQDGNPSDLVAPGATRVYRFTLPKGSAGTYWYHPHPHMATAEQVFRGLAGPIVVRAADDPLAGWPERHLFVSDLKLARDGAIAPNDMMDWMNGRQGQFALVNGARRPRISLTGDERWRVWNGCSARYLRIAFDDGRPFAHVGTDGGLFDAPREVASLLLAPGERAELVVRAGDRASHAVLTALEYDRGKMAMAMSEAAHGSLPPDPALPLADVAFEPAAPRALPARLRAVPALGEPVARKEVVFGEQMDMAAMMRAGAHGRPAGMRFMVNGVTFEPHRATLTSRRGENESWTIRNETDMDHPFHLHGTQFQVVEREIDGETTPEPYRAWRDTVNVRKGERVRILTTQTERGERMFHCHILEHEDLGMMGTLKVV
>gi|53725234|ref|YP_102290.1| mulitcopper oxidase domain-containing protein [Burkholderia mallei ATCC 23344]
MSSDTPAGRVAAGVFHFGAARARVVRTRSAACAPTGVLSEPPLRQHGNRSMLRRHFLSSALAAAAASLFARGAFAAGQAMDGMQGMEGMDDMPDMKPAPAHARHGKPAPTPASALAAADALPAGAPLAALRVLANESREPGVFRATLVAQPVARALLPGAAPTTLWQFGAGTQGPAVGPLIDVREGDAVEIRFVNRLPQPSTIHWHGLPVPPDQDGNPSDLVAPGATRVYRFTLPKGSAGTYWYHPHPHMATAEQVFRGLAGPIVVRAADDPLAGWPERHLFVSDLKLARDGAIAPNDMMDWMNGRQGQFALVNGARRPRISLTGDERWRVWNGCSARYLRITFDDGRPFAHVGTDGGLFDAPREVASLLLAPGERAELVVRAGDRASHAVLTALEYDRGKMAMAMSEAAHGSLPPDPALPLADVAFEPAAPRALPARLRAVPALGEPVARKEVVFGEQMDMAAMMRAGAHGRPAGMRFMVNGVTFEPHRATLTSRRGEIESWTIRNETDMDHPFHLHGTQFQVVEREIDGETTPEPYRAWRDTVNVRKGERVRILTTQTERGERMFHCHILEHEDLGMMGTLKVV
>gi|34499098|ref|NP_903313.1| hypothetical protein CV_3643 [Chromobacterium violaceum ATCC 12472]
MEHAMQRRQMMRWGAALALSPWLLRPAAAASAHAGHGGMAMGQAAPLPAAAALGLARGLQLPDLKRLPLERKDGALRGCLTAAAVSLPLLPGKPATEFWAYNDSVPGPAIELFEGETLGLRFDNRLPQPTTVHWHGLPIPSDQDGNPHDPVPPGQGRDYRFSLPEDSAGSYWYHPHPHGHTAEQAYRGLAGVFVVKSRNDPLAHLPERWLVLSDLKLDPDGKIAANSDADRMDGREGQFVLVNGAWQPKLALGRGERQRWRIWNATSARVLKLALPAHEVWLVGTDGGLIEKPRRVEYLLLPPGARAELAVTGRFAAGKPAGLVALPYARGKMMGPEQGQALPLLDIEAGGGMATASLPERLRRIDPLLKASVTRRVVFSEDMANPAAMFLINGKTFDMNRMDFTGQVGAVEEWEIDNQADMDHPFHLHGTQFQVTERHDGKGWRAESYLAWRDVVNVPPGQKVRLRFRQDMPGPRMFHCHILEHEDAGMMGTLDVRA
>gi|284005795|ref|YP_003391614.1| Bilirubin oxidase [Spirosoma linguale DSM 74]
MNRQDFLKTLGLGAVASVTGSSLLTGCNTHDMSAVNMTPGMENMGPSVTEIPFTTPLRFPETITNTGQLTAKSVIDAILPGKNARVLGYRGGMLGPTIRVQNGSDVSLRFTNNLDEESNIHWHGLLVPAEMDGHPTQLVQAGGSFTYSFRLNQAANMAWYHPHPHEKTGKQANLGLAGMIIVETPAERALNLPSGSYELPMVIQDKRLDGNGAPTYSPSMDDVMMGYMGETIIVNGVAGAVQPVSTRMYRLRIVNGSNGRIYNLALSNNAPFWVIGSDGGLLSAPEQTTALLLSPGERADLLVDFSKVPVGTDVFLKSDTFTGASSQGGQAFNILKFTVNKAETDPFQLPAALGMVSPLSTASATKTRLFDIGIAMEGMNGMPMRGMHTIGGKTYLGSRIDETVKLGDTEIWEFDNSKGDEPHPMHLHGTFFQVLNRVGGRNTLYATEKGWKDTVLVMPGERVRIIAQFTKPGLFVFHCHNLEHEDDGMMLNFRVN
>gi|46199672|ref|YP_005339.1| laccase [Thermus thermophilus HB27]
MLARRSFLQAAAGSLVLGLARAQGPSFPEPKVVRSQGGLLSLKLSATPTPLALAGQRATLLTYGGSFPGPTLRVRPRDTVRLTLENRLPEPTNLHWHGLPISPKVDDPFLEIPPGESWTYEFTVPKELAGTFWYHPHLHGRVAPQLFAGLLGALVVESSLDAIPELREAEEHLLVLKDLALQGGRPAPHTPMDWMNGKEGDLVLVNGALRPTLVAQKATLRLRLLNASNARYYRLALQDHPLYLIAADGGFLEEPLEVSELLLAPGERAEVLVRLRKEGRFLLQALPYDRGAMGMMDMGGMAHAMPQGPSRPETLLYLIAPKNPKPLPLPKALSPFPTLPAPVVTRRLVLTEDMMAARFFINGQVFDHRRVDLKGQAQTVEVWEVENQGDMDHPFHLHVHPFQVLSVGGRPFPYRAWKDVVNLKAGEVARLLVPLREKGRTVFHCHIVEHEDRGMMGVLEVG
>gi|148244801|ref|YP_001219495.1| multicopper oxidase [Candidatus Vesicomyosocius okutanii HA]
MKRRDFIKTSILSSSILVVGCSDKRSDKFIYPDYADRSFIVPPLIEPTIVNGKRIFKFSINHNTIEIFKGKLTCVLGYGDSILGPTIRVDNMDNVGFEITNYLSVNTTVHFHGLHLPAKEDGGPYQIIPPNKTWKPSWRINQLASTQWYHPHLEGYTGEQVYKGMAGFFLIDDETSRLLDIPKTYGVDDLPVVIQDRRFDEKAQLLYLNKGDFDKSGGMKGYTILVNGKPVPILNVPAQVIRLRILNGSNARIYNLGFEGDIQFYQIASDGGFLEKPVSLTRVLLGPAERVEILLDLNNSKNTILRFKSFSAEYYDKQKLNGHQFGGPFKVGGTGRLSDSVDTLDKINFDVMSIYVNKSTSTNVVRKIPNKLTKIVRLKESDAIKTRNFGLTVMSGFKINRRVFTSMFKVINGIVLEGEHMLHLINGVQMDMNVINEVVKKGDVEIWRITNGAHTTHPFHIHDIQFQILDREQGDGSDPTLPNENERGWKDTVLLMPEETVRVVAKFDHYADTQYPYMYHCHILEHEDAGMMGQFLVVEPEDFDTVMTDIDNNKRIPLRSFCEI
>gi|118602699|ref|YP_903914.1| cell division protein SufI [Candidatus Ruthia magnifica str. Cm (Calyptogena magnifica)]
MKRRDFIKTSILASSALAIDCGDKKSVKLILPDYADRIFVVPPLIKPKIINGKKIFKFSINYNTTEIFKDKLTHVLGYGNSLLGPTIRVNNTDDVGFEITNHLSVNTTTHFHGLHLPAKEDGGPYQIIPPNKTWKPNWRINQLASTQWYHPHLEGYTGEQVYKGMAGFFLIDDETSKLLDIPKTYGIDDLPMVIQDRRFDENAQLFYLNKGDFDKSGGMKGHTILVNGRPVPILNVPAQVIRLRILNGSNARIYNLGFEDDIQFYQIASDGGFLEKPVTLTRVLLGPAERVEILLDLGKSKGKTLQLKSFSAEYYDKQKLNGHQFGGPFKVSGTGSLSHSVDTLDKVNFDIMSIHVNQSTSINVVKKIPSKLTKITRLKVSDAVKTRHFGLTVMSGFKINRRVFTSMFKTINDIALEGEHMLHLINNMQMDMNVINEVVKKGDIEIWRITNGAHTAHPFHIHDVQFQIIDREQGDGSDPTPPNENERGWKDTVLLMPEEAVRVIAKFDHYADTQYPYMYHCHILEHEDAGMMGQFLVVEPEDFDTVITDIDNNKRIPLKSFCKVS
>gi|85373730|ref|YP_457792.1| putative oxidase [Erythrobacter litoralis HTCC2594]
MDRRTLIKSAGFAAAGFAAFPLAGCKAQDASMLDSTDGSNLLAIPPLQRGEIEQGARVFRLSLTPGQKEFVTGVASPTIGIDAPYLGPTLEMRRGEWVQFHIDNKLAEGATVHWHGFELPAAADGGPHQLIRPGERWRPSFQVRQRASLYWYHSHLERGAGPQVYAGLAAPIYVRDDEEERLDLPSDYGVDDIPLIVQDRVIDGSGRLVYPLSMHARMMGVRGSRIFVNGTENAVFDAQTGQLRLRILNGSNARLYDFSLEGDRSMQLIASDGGLLDRSHIVRSVRLAPGERAQVIIDLSEGRPLRLLASSPENAMGMMGGRGMMGGGMMGRGDSGDASADVFQILDIRPASSAQRIRVPTQLASLAPTDPSSAVRTRRFVLDMGMMGGGMSINGAAMDMNVINERVPVGQWEIWEIANASMMAHPFHIHNVQFRVIDRDGRAPPPLETSLKDTVIVNPREQVRLLLRFEEHTDPDLPYMYHCHILEHEDAGMMGQFVVVKS
>gi|258405072|ref|YP_003197814.1| multicopper oxidase type 3 [Desulfohalobium retbaense DSM 5692]
MDRRAFLQFLGALGLVTASGSLWPMQAGAAKPDLDVELQAIQDSLSVFPGEKTDIWRFAGKVLQGDPNQLQQLEESWLGPIFRLRTGQRVRIRFKNRIPQESIVHWHGLHVAPANDGHPRLAVLPGEEYVYEFTVTNRAGTYWYHPHPHGLTGTQVYGGMAGLFVVSDEEEQALGLPTGDRDLPLVIQDRTFSPTNDLVYLRSPMERMNGFLGNRIMINGQADPTFDVQEGPYRLRLLNGSNSRIYRLAWSDGRNLEIIATDGGLLESPWSVPDIMLGPGERVDLWVDFAGSSQETPIALQSLPFTPGSGHMGMMSSRVSPPLGAGFELARFQVRRTGRTRTSPPQRLARLERLDPAEAVNRDNPKRFFLTMNHMQPTINGRTFDMTEVAPDEMVRLGSTEIWEFINQGSMMAMPHPMHIHGLSFQVIGRFGGPGYRFLDRGWKDTVLVMPGERVAVIMRFADHKGLYLYHCHNLEHEDLGMMRNYLVRS
>gi|154246212|ref|YP_001417170.1| Bilirubin oxidase [Xanthobacter autotrophicus Py2]
MSILNPPLHNLDRRQVLLGGAALLAAPFVLTGRAFAAEGGAALPIPPILEADGAQPVTLTARKGSHAFVPGTQTPTLGYEADYLGPTLRVRRGRTAQIDVVNRTDDVVTAHWHGAHVPGNMDGGPQTAFAPGQTWSARFDVHHPAATLWYHSHVHGKTGPQVYHGLAGLLLVDDPAAPDGLPSDYGVNDIPLVVQDRSFDSSGRLVYDISGMMSLMGGFLGDTICVNGAVRPVADVPRGLVRLRLLNGSNARFYDFTFADGRQFHQVASDGGLLPAPVARNRIALAPAERAEIVVDFSADSAPVRLISSDLAQGGMMGGGMMGGGAGSGGTLDILTFSPGSAQGNAPSALPAALPAPPFDLGAPVRTREFRLDMHAGSMIGSMARRLFGATGSIMGINGNAYDMGRIDAALTLGETELWRVSAPMMVHPFHVHGCSFQVVSRGGQPVDPATEGHKDVVVVDASGVEILVQVNKKADAADPFMLHCHILEHEDAGMMAQFTVT
>gi|154243751|ref|YP_001409324.1| Bilirubin oxidase [Xanthobacter autotrophicus Py2]
MSILNPPLHNLDRRQVLLGGAALLAAPFVLTGRAFAAEGGAALPIPPILEADGAQPVTLTARKGSHAFVPGTQTPTLGYEADYLGPTLRVRRGRTAQIDVVNRTDDVVTAHWHGAHVPGNMDGGPQTAFAPGQTWSARFDVHHPAATLWYHSHVHGKTGPQVYHGLAGLLLVDDPAAPDGLPSDYGVNDIPLVVQDRSFDSSGRLVYDISGMMSLMGGFLGDTICVNGAVRPVADVPRGLVRLRLLNGSNARFYDFTFADGRQFHQVASDGGLLPAPVARNRIALAPAERAEIVVDFSADSAPVRLISSDLAQGGMMGGGMMGGGAGSGGTLDILTFSPGSAQGNAPSALPAALPAPPFDLGAPVRTREFRLDMHAGSMIGSMARRLFGATGSIMGINGNAYDMGRIDAALTLGETELWRVSAPMMVHPFHVHGCSFQVVSRGGQPVDPATEGHKDVVVVDASGVEILVQVNKKADAADPFMLHCHILEHEDAGMMAQFTVT
>gi|152992386|ref|YP_001358107.1| multicopper oxidase [Sulfurovum sp. NBC37-1]
MMKRRKFITISSAAAVWVLTGCGSSNSTAGGGNNPGGNNPGDGNPGGGNPSSGSLPIPELKTPTDINGIKHYNLDIIETQHTFFEGIQTKTWALNSTYLGPTLLLKNGDNVSINYTNNLPVETTMHGHGMHVPGEMDGTAHQPIAVNGTWSARYTVNQNACTNWYHPHYLHKTAPHVYQGLAGLIIIEDDEIKNLDLPNRYGIDDIPLVLQDRFFSADKTRIDYSPSMMQLDMGYIGDTFITNGAIEPTFEAEAKEVRFRLLNGSNSTVYDLGFSNGKNFRQIASDNALLEEPVEMDRLILSPGERAEIIVDFTDDMNAIFSLQEYRYGKTFLKIDVSKTATEVTELPAELTTLAPVPTPTSQRQFILGMREMGGMNGGMNGSGGGMEFTINGKTMDMNRIDAALEQGDVEEWEIVNSTGMNHNFHIHGTHFRVVSRNDDPNQVHENEKGYKDVVYLPPHTTLKFIVEIPADGVTADSNNPYMFHCHFLEHEDNGMMGQFTVS
>gi|269925649|ref|YP_003322272.1| Bilirubin oxidase [Thermobaculum terrenum ATCC BAA-798]
MSGARLSRRRFMKMGAIGAGGLLLACCGTCCGVARLADRFFDVGLTGTRLQSRIPLPREFENPLPIPPVLRPVRRDSDTDYYRVVQMPASVEILPGSRTEIWGYNGMFPGPTIRATSGRKVVVTHQNRLPIPTVVHLHGGKTPPEHDGYPTDLVLPSGQSHIHQLEGHSLRVIGHGEYSYEYPNQQPAATLWYHDHRMDFTGPQVYRGLAGFYLLTDDQERSLPLPSEDRDIPLMICDRSFDEDGSLMYPSVDPSLMGQPGVVNEYMDGVLGDVILVNGVPWPYMNVSRVRYRFRVLNASNARRYRLVLDPPPPEGYSFTQIGSDVGLLESPVRLHKLEIAPAERYDLIVDFSAYQSGDVITLRNELGNGKTALVMQFRVSGKADEYSQIPSRLSEIERLAASDALVRRRFVFARGVARNSSHTSVAPVAMWTINGQPFDPMRIDADVELGATEIWRITTNVHHPVHLHLAHFQVLSRNGGPPGPYDAGWKDTVDMGQGDTVEILARFDGYKGKYVFHCHNLEHEDMAMMGNIRVS
>gi|16077697|ref|NP_388511.1| spore copper-dependent laccase [Bacillus subtilis subsp. subtilis str. 168]
MTLEKFVDALPIPDTLKPVQQSKEKTYYEVTMEECTHQLHRDLPPTRLWGYNGLFPGPTIEVKRNENVYVKWMNNLPSTHFLPIDHTIHHSDSQHEEPEVKTVVHLHGGVTPDDSDGYPEAWFSKDFEQTGPYFKREVYHYPNQQRGAILWYHDHAMALTRLNVYAGLVGAYIIHDPKEKRLKLPSDEYDVPLLITDRTINEDGSLFYPSAPENPSPSLPNPSIVPAFCGETILVNGKVWPYLEVEPRKYRFRVINASNTRTYNLSLDNGGDFIQIGSDGGLLPRSVKLNSFSLAPAERYDIIIDFTAYEGESIILANSAGCGGDVNPETDANIMQFRVTKPLAQKDESRKPKYLASYPSVQHERIQNIRTLKLAGTQDEYGRPVLLLNNKRWHDPVTETPKVGTTEIWSIINPTRGTHPIHLHLVSFRVLDRRPFDIARYQESGELSYTGPAVPPPPSEKGWKDTIQAHAGEVLRIAATFGPYSGRYVWHCHILEHEDYDMMRPMDITDPHK
>gi|78486451|ref|YP_392376.1| Bilirubin oxidase [Thiomicrospira crunogena XCL-2]
MTANNQSSQRTTGENMNRRQFIQKSLIGLTLLPQAGNAMGTLLGGVGQDDFIHPVFPKVDFYLPDLEQGQPLNGKQRFTLTLQQGKTKILPDVTTQTIGINQDFLGPVIRIKKGQKLRMEVTNQLNEVAALHWHGMILPATEDGGPHQPISPGKTWIAEWDVINEPSTLFYHSHTHQHTGSQVWRGLGGQMQVVDEERDAELGLPHEYGMDDFPVILMDRAFDETGEFIYSNERMNKMQGMHGDTMLVNGRANSVLRPQKDRIRLRLHNASNARFYDLVFSDKRSFQVIAGDGGLLETPQTLNRLRLSPAERAEILVDLSDHQPVSLKTLAGYGNLSMGMGGMMRDTSKLDQDYDLFHIDPRKSEATKPSMIERLIPLPDWSNVEIAQTRTMNLEMQMGPRMMFGSGGFTINGQAMQMEVINERLTANSFEIWHLKNPSMMHHPFHIHNTQFKVLDRNGQAPYPWEQGLKDTVTVHRDETVRILLPTGPYYNNQEPYMYHCHILEHEDAGMMGQFIVTT
>gi|114330050|ref|YP_746272.1| twin-arginine translocation pathway signal [Nitrosomonas eutropha C91]
MTTNHLINRRSFLRYAGLGSTALLLGLPEPSTATQIHNSFEPDLWIELTAAPNSAALRPGLATNVWSYRARVLKGDPASVQVLHGSYLGPTLHVQRGQKLRIDFLNQLDQASNVHWHGLHVPDTMDGHPRFAIGPGERYRYEFEVRNRAGTYWYHPHPHGQTGEQVYFGLAGLLLVSDDEEQVLQLPRGEYDVPIIIQDRSFDDNNQFRYLSGTGPAAAASSAFGARQALGGMMGGGGMMSGGMMTSMMGFFGDTILVNGRSDASLEVARHPYRLRILNGSNSRIYKLAWQDGRPLIVIGTDGGLLERPVHKNYVMLAPAERIELWADFSNDDVGTKITLMSLAFEGAMRGMMGGGMGRMMGTSSMAAGAQFPMFMIEVTRESNGSLELPEQLSKITWLPVEDAVNRTAPRTFRITMGHMQWGFNGRTFEMTAVAPDELVKLNTTEVWEFVNDSGMMAMAHPIHVHDQQFQVLERRNGKGSDDVRDGYVDQGWKDTVLVMPGERVKLLMRFSDYTGLYLYHCHMLEHEDFGLMRNYRIVA
>gi|154685125|ref|YP_001420286.1| CotA [Bacillus amyloliquefaciens FZB42]
MALEKFADELPIIETLQPQKKSDGSTYYEVTMKECFHKLHRDLPPTRLWGYNGLFPGPTIDVNKDENVYIKWMNDLPDKHFLPVDHTIHHSESGHQEPDVKTVVHLHGGATPPDSDGYPEAWFTKDFKETGPYFEREVYHYPNKQRGALLWYHDHAMAITRLNVYAGLAGMYIIRERKEKQLKLPSGEYDVPLMILDRTLNDDGSLSYPSGPANPSETLPDPSIVPFFCGNTILVNGKAWPYMEVEPRTYRFRILNASNTRTFSLSLNNGGKFIQIGSDGGLLPRSVKTQSISLAPAERYDVLIDFSAFDGEHIILTNGTGCGGDADPDTDANVMQFRVTKPLKGADTSRKPKYLSTMPNVTSKRIHNIRMLKLTNTQDKYGRPVLTLNNKRWHDPVTEAPKLGTTEIWSIINPMGGTHPIHLHLVSFQILDRRPFDLERYNKFGDIVYTGPAVPPPPSEKGWKDTVQAHSGEVIRIAATFAPYSGRYVWHCHILEHEDYDMMRPMDVTDKQ
>gi|119952434|ref|YP_950052.1| putative multicopper oxidase family protein [Arthrobacter aurescens TC1]
MYSHVSRRTFLLGTGAAATLLLAGCSSPRDPISTAGTLDFANPLSVPPLAPSTVASDGTKVFKLTAEAGSSRFLPGGPTPTWGYNGAFLGPTLRARRGETVRVAIQNALEEPTTVHWHGMHLPAIYDGGPHQVIAPGDEFAPEWTLDQPAATLWYHPHVHKQTEEQMTRGLAGMFIVDDDGQDLGLPIEYGVDDIPLILQDRAFEDDLAFKMTSDAQTGLLGDTMLINGTVNPHLAVTTETVRFRLLNAATARVFNFGFSDNREFTVIGSDGGLLPAPVGVERLLLSPGERAEIVVRFRPGEQPVLKSFPQELGMSEAFNNEAGGNDILDLLQFRAAAKLSAAPGLPPVLATLEPPALKTSVATRSFILKGMYINGKLMDMSRIDAAVGAGTTEIWNVSNTDSQPHNFHVHGVQFRILEINGAEPGPEFSGWKDTVFLPVRASARIALTFGRYADPATAYMYHCHFIRHADHGMMGQFTVIET
>gi|154246834|ref|YP_001417792.1| Bilirubin oxidase [Xanthobacter autotrophicus Py2]
MLLSRRTVLAGAGVLGLGIAGFAARPILWPRSGTDTQALKIPPLLDPRASGGSASLRVQTGTTEFYPGRFSETLGYNGSYLGPTIRVRRGDSVQVNVKNELAETTTVHWHGLLVPGPLDGGPHQPISPGQTWRPLLPIDQPAATLMYHSHVHGLTAEQVYRGLAGVFIIQDDEEQRLGLPNDYGVDDLPLVLQDRQFEDGLLVMPNGMMTLMQGRRGDIVLVNGTPNPVAQVPPRLVRLRMVNASNARVYDLSFEDKRAFHWIATEGGLLERPVQLQSIRLAPGQRAELLVDFSDRSPVGLLTTADSNSRIMGMMPMMQDFGRDRVAGGAFIRFEPGAAASGAASVPKLLIAQERVQPSAAIRRRRLVLNMGMGGMMGGGMMEEQMSGDTRTEAGPMAAPFSINGRPFDMRRIDESVTLGNTEIWEVSGEMMAHPLHIHGVHFEVLSRAGRKPDVLDQGLRDTVLVREPAELLVKFSKASQGYPFMYHCHILEHEDNGMMGQFSVE
>gi|296132468|ref|YP_003639715.1| Bilirubin oxidase [Thermincola sp. JR]
MPLEKFVDPLPIPGILKPVGKLNGVDFYRVAMREFKQKLHRDLPETTVWGYEGTYPGPTFEVRKNVPIKVKWENNLPVNRHLLPVDRTVHGAQPPNPLVRTVVHLHGGNVPDESDGYPEAWFTNDFEQTGPFFTQKIYDYPNAQPATTLWYHDHALGITRLNVYAGLAGFYLIRDDCEDQLNLPKGNFEIPLVIQDRSFNPDGSLFYPRQPDPPPEGFPPGFPDPSIVPEFFGDTILVNGKVWPFLEVEPRKYRFRLLNGSNSRFYRMKLTSGQPFIQIGTDQGFLKKPVVTNEITLGPGERADVVLDFTAFTGQNIILTNDAPTPFPNGNPVDPNTDPVGQLMQFRVNLPLSGPDTSIVPSRLCSLPRLKEEMAGVVRDQTLVESTDEFGRLLLLLEGLRWSDPITDEPELGNIEIWRLINTTPDTHPIHLHLVRFLILDRQPFDVKRFQETDEIVFTGPAEPPDPTERGWKDTVRTNPGEITRIIIRFVSYTGVFPWHCHILEHEDNEMMRPYEVVAEEEE
>gi|152992359|ref|YP_001358080.1| multicopper oxidase [Sulfurovum sp. NBC37-1]
MKRRNFLGLSGIAAMYLFIGTEGAEARRWKRRGNDGESGTATPPPAVAPKALPIPALIKPIDRNGVKHFDLNVNKAQHEFFDGILTNTFSISSTYLGPTLLLTNGDNVSLNYTNNLSEEVTMHGHGMHVPANMDGTPHQTIAPGATWSAQYTVNQNACTNWYHPHTHHKTPHHVYQGLAGMIIIEDDESKTLDLPNRYGIDDIPVVLQDRFFTADKTALDYSPTQMQISRGYIGDVFITNGAIEPTFEAEAKEIRFRLLNGSNSSVYDLGFSNGKSFKQIGGDNSLLEAPVSMTRLVLSPGERAEIVVDLSNDSGASFTLHEYKNNKTFMTVNVSKDATAVTSLPNTLAELDPIDLSLVTNTRKFNLGMRNMVFTINGKAMDMKRIDEVVPLGDTEIWEVNNMMGMDHNFHIHATHFRVIERNDSAANVLENEKGYKDVVYLKGNETVKLLVKMTDYTDATVPYMYHCHFLEHENNAMMGQFTVV
>gi|284167506|ref|YP_003405784.1| Bilirubin oxidase [Haloterrigena turkmenica DSM 5511]
MGDQTGSSGPSVSRRELCIGAGAASISALAGCSTTTTPPRAESATTITDHSSPELEKWVDEVPRPGVAEPSGTKDGHPHYEIEMREVEQKVHRDLPATTVWGYDGQFPGPTIEAEQGEPIYVRWANDLPDEHLLPEDTTIHDDIIPYDTPGVRTVTHLHGGNVESESDGHAQAWYTRDFQETGPEFEKKDYYYVNDQPPATLWYHDHSLGITRLNVYAGLAGFYLLRSEHERSLGLPEGEYEIPLVFQDRSFEADGSLFYPTEISDEQGGSDESHPDPSIVPQFYGDTPVVNGKAWPRLSVEPRSYRFRLLNGSNSRYYTLKFHQYDESSGETGGDGPSFVQIGNDGGLLSAPVEIDDRLELGAGQRADVVVDFSEYAGETLLLHNDAPAQYRGGMSSSDDDIVSLPEIMLVDVSDDGDSADAPELPDELTRVPDIPVDSVDNERYLTLNGGATDDYGRQLFLLGTEAERDGLKIDAPVTEEPALGDTEIWSFANRSAMSHPMHLHLVHFQMLGRQSIGDYDPDEDDLDLDALKAPEPYERGWNDVITVDPGEVVHVIVHFGEHDGLFNDQTGTYMWHCHMIEHEDHDMMRPFTVLPTDNDGNGDDEGDSDNNENNGGNDSTTRG
>gi|302390098|ref|YP_003825919.1| Bilirubin oxidase [Thermosediminibacter oceani DSM 16646]
MHTMNCKVNQNFIPFYKEMIKLDRAILYLYGGRGYYMAPKLEKFKDPLPVPKFIRPVGTKNGIPYYELEMTEFYQNLHSDMPDTRVWGYENSYPGPTIEAYKGQPIYVRWINRLPEKHFLPIDKTIHGAKDNPEVRTVVHLHGLNVRPDSDGFPDDWFTPGKSALYYYPNKQQAATLWYHDHAVGITRLNVYAGLVGLYLIRDEREERLNLPSGEYEIPLIIQDKDFNDDGSLSYPAPNNNGVEPSIVPGFFGNYALVNGKVWPYLVVKPRKYRFRILNGSNSRSYKLRFSGEAGRILPAWYQIGTDGGFLERPVKLDSLSLQPAERADVIVDFTGLENQTFTLINEEIPPFGPPLPEIMQFRVSGTPVKDNSSLPLILNRIKPLPVKKAKQRNIEIVVGQDELGRFMFMLENKKWTDPVTIKTKLGNVEVWNIINTAAAAHPIHVHLVQFQILNRQPFDVQEYTATGTLKFIGPPVLPDENEKGWKDTVRAEPGHVTRIIARFGDFTGIYPFHCHILEHEDHEMMRPFEVFKHKSGGKDKKDSEEIHTVKPDTKADKEEPAK
>gi|52079114|ref|YP_077905.1| spore coat protein (outer) [Bacillus licheniformis ATCC 14580]
MKLEKFVDRLPIPQVLQPQSKSKEMTYYEVTMKEFQQQLHRDLPPTRLFGYNGVYPGPTFEVQKHEKVAVKWLNKLPDRHFLPVDHTLHDDGHHEHEVKTVVHLHGGCTPADSDGYPEAWYTKDFHAKGPFFEREVYEYPNEQDATALWYHDHAMAITRLNVYAGLVGLYFIRDREERSLNLPKGEYEIPLLIQDKSFHEDGSLFYPRQPDNPSPDLPDPSIVPAFCGDTILVNGKVWPFAELEPRKYRFRILNASNTRIFELYFDHDITCHQIGTDGGLLQHPVKVNELVIAPAERCDIIVDFSRAEGKTVTLKKRIGCGGQDADPDTDADIMQFRISKPLKQKDTSSLPRILRKRPFYRRHKINALRNLSLGAAVDQYGRPVLLLNNTKWHEPVTETPALGSTEIWSIINAGRAIHPIHLHLVQFMILDHRPFDIERYQENGELVFTGPAVPPAPNEKGLKDTVKVPPGSVTRIIATFAPYSGRYVWHCHILEHEDYDMMRPLEVTDVRHQ
>gi|52784481|ref|YP_090310.1| CotA [Bacillus licheniformis ATCC 14580]
MKLEKFVDRLPIPQVLQPQSKSKEMTYYEVTMKEFQQQLHRDLPPTRLFGYNGVYPGPTFEVQKHEKVAVKWLNKLPDRHFLPVDHTLHDDGHHEHEVKTVVHLHGGCTPADSDGYPEAWYTKDFHAKGPFFEREVYEYPNEQDATALWYHDHAMAITRLNVYAGLVGLYFIRDREERSLNLPKGEYEIPLLIQDKSFHEDGSLFYPRQPDNPSPDLPDPSIVPAFCGDTILVNGKVWPFAELEPRKYRFRILNASNTRIFELYFDHDITCHQIGTDGGLLQHPVKVNELVIAPAERCDIIVDFSRAEGKTVTLKKRIGCGGQDADPDTDADIMQFRISKPLKQKDTSSLPRILRKRPFYRRHKINALRNLSLGAAVDQYGRPVLLLNNTKWHEPVTETPALGSTEIWSIINAGRAIHPIHLHLVQFMILDHRPFDIERYQENGELVFTGPAVPPAPNEKGLKDTVKVPPGSVTRIIATFAPYSGRYVWHCHILEHEDYDMMRPLEVTDVRHQ
>gi|226939562|ref|YP_002794635.1| Multicopper oxidase family protein, putative [Laribacter hongkongensis HLHK9]
MQRRHLLTALASLPLWPLAARANPHAHHGMPAPASTPAAPAPVARQPLSDGTSLREPARLANQSGTAGRFAGTLTLAETRHALLPGEPTRLWTFNGSVPGPLIELTAGDQVSLTLRNRLAESTTVHWHGLPVAPEFDGHPRQAIAPGNDFVARWQLPADWYGTYWYHPHPHGRTARQAAMGLAGAVLVRDPADPLAGLPESLLVISDQRFDTGNQVAAHTLADWMDGREGDVVLVNGQHHPRLTVAPGETRRLRVVNACAARYLRLAVPGARLVRVASDGGWLPAPQPVGDYLLVPGERSEFVVTFPHHSGTPLTLVSLPYARQKMMSPEQTAPVPLLDIGISSGREPAAPFTLPATLRPVVPLGAPVRRREIVLDERPHDMAAHAGHAMADPQRMVEGLFLIDGKTYDMDRVDLEARVGEVEAWEVVNRSHMDHPFHLHGGRFQLVAIDGRPVTPTWRDTVNLPPRSRLTLLTRFDHPGELLYHCHVLEHEDAGMMATLRVRA
>gi|271966267|ref|YP_003340463.1| Bilirubin oxidase [Streptosporangium roseum DSM 43021]
MNLTRRHALRLLGASAVAVPAAGLLVAAVRDRVDTVGRVAFTNRLQAPPLAPSRLDSAGRRVFDLRIRAGQREFVSGRPSSTWGVDSDYLGPTLRARRGERVLVNVANGVDETTTLHWHGMHLPPEMDGGPYQPIEPGATWSPTWTIDQPAASLWYHPHPHGRTARHLYRGLAGMFLVDDNPVPGLPHRYGIDDVPLIVQDRRLDGGRLDPDEPMSGTTGFLGDHLLVNGILGPYLEVTTTRIRLRLLNGSNARVYDFAFADGRPFAQIASDGGLLSAPHGTRHVQLAPGERAEIVVALTPGERVVLRSASPATGAGLVQRDGGADRFDVLELRAAPTLTNSPELPDHLAALPPLPAHTAVRTRTFELAEHHINGRKMDPRRIDARVGKDTTEIWEVRSGDGTLHTFHVHDVQFQVLSVDDRKPPPELSGWKDTVLLPPGTRMRLIMRFADYADPHRPYMFHCHMLYHEDQGMMGQFLVLDPGQAAAPLPLPGGHPSHH
>gi|256015471|ref|YP_003105480.1| multicopper oxidase family protein [Brucella microti CCM 4915]
MTGITRRRLLALGASAACVAALRPLGAFAQDAHQHMRHGAVDAPVLKAPPLPLPPLVEPDASGIVRLKVQKGRHSFAKGSTAASAGINGAYLGPLVRLMSGESVTLSVENAMDEETTLHWHGLFVPSHLDGGPHNVIAPGAKWEPKVAVNQPASFNWFHPHLHGHTARQAHMGIAGLMIVRDGKDAERGLPETYGVDDLPLVLQDRRVIEGDAVYAPDIMDLIHGFRGDWLIVNGAIAPEARVPAAMVRLRLLNGANARNFHIRFADGRPLLVIASDGGFISQPVSIEQLTISPGERYEVLVDFSNGEAVDLVTYGDNGSGDGLHLMRFAVDPALEGRVAKPPVSLDGPAAPDEKLSVQRRSFFFDERMAENMKLMMRQPSSNPHASGDDMDHMEMGSMAGMDHDMHGSRSAADAGPALDALTSGVQMAIADKPFDMERIDVEAKLGSWEIWELTSREMAHPFHIHGASFRILSMNGKKPPAHQTGWKDTALIDGKAEILVHFDREAARSHPFMFHCHLLEHEDVGMMAQFVTV
>gi|23500444|ref|NP_699884.1| multicopper oxidase [Brucella suis 1330]
MTGITRRRLLALGASAACVAALRPLGAFAQDAHQHMRHGAVDAPVLKAPPLPLPPLVEPDASGIVRLKVQKGRHSFAKGSTAASAGINGAYLGPLVRLMSGESVTLSVENAMDEETTLHWHGLFVPSHLDGGPHNVIAPGAKWEPKVAVNQPASFNWFHPHLHGHTARQAHMGIAGLMIVRDGKDAERGLPETYGVDDLPLVLQDRRVIEGDAVYAPDIMDLIHGFRGDWLIVNGAIAPEARVPAAMVRLRLLNGANARNFHIRFADGRPLLVIASDGGFISQPVSIEQLTISPGERYEVLVDFSNGEAVDLVTYGDNGSGDGLHLMRFAVDPALEGRVAKPPVSLDGPAAPDEKLSVQRRSFFFDERMAENMKLMMRQPSSNPHASGDDMDHMEMGSMAGMDHDMHGSRSAADAGPALDALTSGVQMAIADKPFDMERIDVEAKLGSWEIWELTSREMAHPFHIHGASFRILSMNGKKPPAHQTGWKDTALIDGKAEILVHFDREAARSHPFMFHCHLLEHEDVGMMAQFVTV
>gi|161620762|ref|YP_001594648.1| multicopper oxidase [Brucella canis ATCC 23365]
MTGITRRRLLALGASAACVAALRPLGAFAQDAHQHMRHGAVDAPVLKAPPLPLPPLVEPDASGIVRLKVQKGRHSFAKGRTAASAGINGAYLGPLVRLMSGESVTLSVENAMDEETTLHWHGLFVPSHLDGGPHNVIAPGAKWEPKVAVNQPASFNWFHPHLHGHTARQAHMGIAGLMIVRDGKDAERGLPETYGVDDLPLVLQDRRVIEGDAVYAPDIMDLIHGFRGDWLIVNGAIAPEARVPAAMVRLRLLNGANARNFHIRFADGRPLLVIASDGGFISQPVSIEQLTISPGERYEVLVDFSNGEAVDLVTYGDNGSGDGLHLMRFAVDPALEGRVAKPPVSLDGPAAPDEKLSVQRRSFFFDERMAENMKLMMRQPSSNPHASGDDMDHMEMGSMAGMDHDMHGSRSAADAGPALDALTSGVQMAIADKPFDMERIDVEAKLGSWEIWELTSREMAHPFHIHGASFRILSMNGKKPPAHQTGWKDTALIDGKAEILVHFDREAARSHPFMFHCHLLEHEDVGMMAQFVTV
>gi|225686477|ref|YP_002734449.1| Multicopper oxidase mco [Brucella melitensis ATCC 23457]
MTGITRRRLLALGASAACVAALRPLGAFAQDAHQHMRHGAVDAPVLKAPPLPLPPLVEPDASGIVRLKVQKGRHSFAKGSTAASAGINGAYLGPLVRLMSGESVTLSVENAMDEETTLHWHGLFVPSHLDGGPHNVIAPGAKWEPKVAVNQPASFNWFHPHLHGHTARQAHMGIAGLMIVRDGKDAERGLPETYGVDDLPLVLQDRRVIEGDAVYAPDIMDLIHGFRGDWLIVNGAIAPEARVPAAMVRLRLLNGANARNFHIRFADGRPLLVIASDGGFISQPVSIEQLTISPGERYEVLVDFSNGEAVDLVTYGDNGSGDGLHLMRFTVDPALEGRVAKPPVSLDGPAAPDEKLSVQRRSFFFDERMAENMKLMMRQPSSNPHASGDDMDHMEMGSMAGMDHDMHGSRSAADAGPALDALTSGVQMAIADKPFDMERIDVEAKLGSWEIWELTSREMAHPFHIHGASFRILSMNGKKPPAHQTGWKDTALIDGKAEILVHFDREAARSHPFMFHCHLLEHEDVGMMAQFVTV
>gi|161511172|ref|NP_541558.2| multicopper oxidase [Brucella melitensis bv. 1 str. 16M]
MTGITRRRLLALGASAACVAALRPLGAFAQDAHQHMRHGAVDAPVLKAPPLPLPPLVEPDASGIVRLKVQKGRHSFAKGSTAASAGINGAYLGPLVRLMSGESVTLSVENAMDEETTLHWHGLFVPSHLDGGPHNVIAPGAKWEPKVAVNQPASFNWFHPHLHGHTARQAHMGIAGLMIVRDGKDAERGLPETYGVDDLPLVLQDRRVIEGDAVYAPDIMDLIHGFRGDWLIVNGAIAPEARVPAAMVRLRLLNGANARNFHIRFADGRPLLVIASDGGFISQPVSIEQLTISPGERYEVLVDFSNGEAVDLVTYGDNGSGDGLHLMRFTVDPALEGRVAKPPVSLDGPAAPDEKLSVQRRSFFFDERMAENMKLMMRQPSSNPHASGDDMDHMEMGSMAGMDHDMHGSRSAADAGPALDALTSGVQMAIADKPFDMERIDVEAKLGSWEIWELTSREMAHPFHIHGASFRILSMNGKKPPAHQTGWKDTALIDGKAEILVHFDREAARSHPFMFHCHLLEHEDVGMMAQFVTV
>gi|148558378|ref|YP_001257667.1| multicopper oxidase [Brucella ovis ATCC 25840]
MTGITRRRLLALGASAACVAALRPLGAFAQDAHQHMRHGAVDAPVLKAPPLPLPPLVEPDASGIVRLKVQKGRHSFAKGSTAASAGINGAYLGPLVRLMSGESVTLSVENAMDEETTLHWHGLFVPSHLDGGPHNVIAPGAKWEPKVAVNQPASFNWFHPHLHGHTARQAHMGIAGLMIVRDGKDAERGLPETYGVDDLPLVLQDRRVIEGDAVYAPDIMDLIHGFRGDWLIVNGAIAPEARVPAAMVRLRLLNGANARNFHIRFADGRPLLVIASDGGFISQPVSIEQLTISPGERYEVLVDFSNGEAVDLVTYGDNGSGDGLHLMRFAVDPALEGRVAKPPVSLDGPAAPDEKLSVQRRSFFFDERMAENMKLMMRQPSSNPHASGDDMDHMEMGSMAGMDHDMHGSRSATDAGPALDALTSGVQMAIADKPFDMERIDVEAKLGSWEIWELTSREMAHPFHIHGASFRILSMNGKKPPAHQTGWKDTALIDGKAEILVHFDREAARSHPFMFHCHLLEHEDVGMMAQFVTV
>gi|271965656|ref|YP_003339852.1| Bilirubin oxidase [Streptosporangium roseum DSM 43021]
MISRRGFLGLLGCTGLAVAGCGTSAGETAGQTLTSARALPAPFTVPLPIPKTAVPVRPGHYEVVQRAARVEIIPGTTTEIWGYDGTFPGPTFDLRRAGRTVIRVRNELPVPTSTHLHGGVTPPGSDGYPTDLVVAEGRGFRPPPGAHAGHDLSQWTFHSGARDYVYPLDQRAATLWYHDHRMDFTAPQVWRGLAGFLLVRDDEDDALPLPKGARDLPLMICDRSFEEDGAFRYPEVDPSLLVKAGVEDDFMEGVEGDVILVNGAPWPVLDVDAARYRLRLLNASNARRYRLALAPGGRFVQVGSDLGLLAAPVTHEAITIAPAERFDVVVDFSAYPVGTEVTLVNTLGTGSTRDVMRFRVARKAKDDSAVPRRLSRIDPPDRSGAVATRVFDFRMTGQGGGAAWTINGRPFRPGSPLARPRLNTTEVWRFTSDFHHPVHVHLAHFQVLSRGGRPPAPTDAGWKDTVDVRPYEVVDVLVRFEGYRGRYMLHCHNLEHEDMAMMADFEVI
>gi|271967103|ref|YP_003341299.1| Bilirubin oxidase [Streptosporangium roseum DSM 43021]
MTEPSEDPGEPAGSPPAAPPAGTTPRRGLTRRRLLKAGLIGVPVVAAISAGGAAWLWTTADVNTAGRVRFVNRLAIPPLATGRRDGSGRRVFELRAGAGNRRLRPGRPTPTWGFDDGHLGPTLRAARGETVVVNVRNELAEATTVHWHGMHLPAVMDGGPHQPIRPGATWSPTWRLDQPAATLWYHPHPHGRTGQHVYRGMAGLFIVDDPAAGSPDLPGRYGVDDIPVIVQDKNFGDDNRFDESTPLIGGVGILGDTLLVNGTLAPYHDVTAERTRLRLLNASNARTYGFGLSDGRPFALIGTDGGLLPAPHVTDRVRLSPGERAEIVVTMRPDERVVLRSYPPDLGADFWTSRVTGGDDTMDVLELRAAGSLSPSPALPGTLAETPALGAAGDRVDRGFELSGFEINGRTMDMSRIDFGVGRDTTEIWEITNFDVLPHNFHVHGTQFQVLSVNGAAPPPELGGWKDTIYTPRETPIRIAVRFGGHADPDTPYMFHCHLLFHEDLGMMGQFVVTEPGVLPGRPVMPHDAGHG
>gi|163846556|ref|YP_001634600.1| Bilirubin oxidase [Chloroflexus aurantiacus J-10-fl]
MLSRLTRRGLLRLFGAGALAFGSGVLNGCALPTRSSSMPQPQTNPSPAFTPDLDLTIRAVAAEVPILPGTPTRVWTYQAQVNAGDPAAVQPIPDSYLGPIIRVRTGQKVRITFENKLPDPRQDSIIHWHGLHTPPAMDGHPHTVVRPGERYVYEFTVTDRAGTYWFHPHPHGQTAQQVIMGLAGLFVVSDPAEDAIGLPGGEYDLPLVIQDRTFDADNQFVYDSDPMTRLMGFLGERILVNGRPDLTITAATRAYRWRILNGSNSRIYKLAWDSGMPLTVIATDGGLLEHPLTRPFVMLAPGERIELWVDLRDIPRDTTLKLVSQPFSGAEGVGMMGESGNMDHGMGGMHGQMGMMRSGNAPPLGAPLDILQVRVTRQEQETLVLPASLIPIQRHRREAAVNATTPRRIALSLRGMEWQINGKTFVMDEVAPDEIVRLNTLELWEIVNETNPGEMMDPMGMAHPIHIHGGQFQIVQRTVLPELRAGWEEVKDGYVDEGWKDTVLVMPGERVQLLMAFRDYTGMYVYHCHNLEHEDAGMMRNYRIEA
>gi|222524347|ref|YP_002568818.1| Bilirubin oxidase [Chloroflexus sp. Y-400-fl]
MLSRLTRRGLLRLFGAGALAFGSGVLNGCALPTRSSSMPQPQTNPSPAFTPDLDLTIRAVAAEVPILPGTPTRVWTYQAQVNAGDPAAVQPIPDSYLGPIIRVRTGQKVRITFENKLPDPRQDSIIHWHGLHTPPAMDGHPHTVVRPGERYVYEFTVTDRAGTYWFHPHPHGQTAQQVIMGLAGLFVVSDPAEDAIGLPGGEYDLPLVIQDRTFDADNQFVYDSDPMTRLMGFLGERILVNGRPDLTITAATRAYRWRILNGSNSRIYKLAWDSGMPLTVIATDGGLLEHPLTRPFVMLAPGERIELWVDLRDIPRDTTLKLVSQPFSGAEGVGMMGESGNMDHGMGGMHGQMGMMRSGNAPPLGAPLDILQVRVTRQEQETLVLPASLIPIQRHRREAAVNATTPRRIALSLRGMEWQINGKTFVMDEVAPDEIVRLNTLELWEIVNETNPGEMMDPMGMAHPIHIHGGQFQIVQRTVLPELRAGWEEVKDGYVDEGWKDTVLVMPGERVQLLMAFRDYTGMYVYHCHNLEHEDAGMMRNYRIEA
>gi|158520448|ref|YP_001528318.1| Bilirubin oxidase [Desulfococcus oleovorans Hxd3]
MRNRNTDLGFDSRHSRRHFLKLAGYGTLGLMAAGLWPGFDGFAAGQTPDTEFIPDLDITLSARPGEVPVLPGDPTLIWRYHATVHKGDRTRIAEIPRSYLGPIIKVHQGEKIRIRFRNAIPEESIVHWHGLHVPAIMDGHPRYVVPQGQSYLYEFEVKNRAGTYWYHPHPHGRTGPQVYRGLAGLFLVSDEEEQAVGLPDGEYDVPLVIQDRTFDSGNQLVYMSGHRMERMTGFLGDMIMVNGLPDFTLPVSTAAYRLRLLNGSNSRIYKLAWEDGRPLTIIGTDGGLLERPVFRRYVFLSPGERLEIWADFSDNPVGYTTSLLSLPFDVGGMGGGRMGRGMMMGGRTGQNLNLPNGVAFSVFKVKVAQPVKTDYRLPDTLSEIGPVRPDDAANFFRPRQFYLTMRHMQWTINGRVFQMEEVADDEIVQLGSTEIWEFNNTGGGMMNMMNMPHPIHLHGKQFRVIERSGVAHEGYVDEGWKDTVLLMPGERIKILVDFDDYPGMFLYHCHNLEHEDMGMMRNYFVRE
>gi|157691334|ref|YP_001485796.1| outer spore coat protein A [Bacillus pumilus SAFR-032]
MNLEKFVDELPIPEVAEPVKKNPRQTYYEIAMEEVFLKVHRDLPPTKLWTYNGSLPGPTIHANRNEKVKVKWMNKLPLKHFLPVDHTIHEGHHDEPEVKTVVHLHGGVTPASSDGYPEAWFSRDFEATGPFFEREVYEYPNHQQACTLWYHDHAMALTRLNVYAGLAGFYLISDAFEKSLELPKDEYDIPLMIMDRTFQEDGALFYPSRPNNTPEDSDLPDPSIVPFFCGETILVNGKVWPYLEVEPRKYRFRILNASNTRTYELHLDNDATILQIGSDGGFLPRPVHHQSFTIAPAERFDVIIDFSAYENKTITLKNKAGCGQEVNPETDANIMQFKVTRPLKGRAPKTLRPIFKPLPPLRPSRADQERTLTLTGTQDKYGRPILLLDNHFWNDPVTENPRLGSVEVWSIVNPTRGTHPIHLHLVQFRVIDRRPFDTEVYQSTGDIVYTGPNEAPPLHEQGYKDTIQAHAGEVIRIIARFVPYSGRYVWHCHILEHEDYDMMRPMDII
>gi|23098801|ref|NP_692267.1| spore outer coat protein [Oceanobacillus iheyensis HTE831]
MKLTKFVDELPIIQTLHPTEKSNHLTYYEVTMKEGWHKLHRDLPSTKLWGYNGQFPGPTIEVSEREMIHVKWMNHLPPKLMLPLDTSIHHLDQMPQTRTVTHVHGSVTKPDSDGYPEAWFTRGFQETGPDFSREVYEYPNNQRAATLWYHDHAMGITRLNVYAGLVGMYIIRGEEEKALQLPSGDYEIPLIICDRTLNPDGSLFYPSGPDEPIPGAPSPSIVPAYLGETILVNGKAWPYMDVEPRKYRFRLVNASNTRTYRISLNNDVPIYQIGSDGGLLRKSIPTRQFVIEPAERIDIVIDFSEYKGQVININNDLGEDADPDDQTNHIMQFKVYKPLKNKDISRIPKHLTHIPSLKQNSINTIRNLKLVGSEDKFGRPLLLLNNQLWHDPITEKPQLGDTEIWSIVNVTNFTHPIHLHLVQFQVLDRQPFDLEKYNEDGSIIYTDAPLSPAENEKSWKDTLAAPSAHVTRVIAKFEPFTGDYVWHCHILEHEDYDMMRPFTIVDKEEEETL
>gi|284033831|ref|YP_003383762.1| Bilirubin oxidase [Kribbella flavida DSM 17836]
MKLSRRGFLGVAGAATLAGCGLDPSPGQTAELLTSDVPLPDAFKVPLPIPPVKRPVRSDAKADYYRVVQRKASLEILPGLKTEVLGYDGLLPGPTFDVRSGRTTVVEHVNQLDVPTVVHLHGGHTPASSDGWPLDLLMPPGGHQEHTGHHGMTGGDVKTGSRSYTFPNTQRAATLWYHDHRMDYTAPQVYRGLFGLHLVRDHEEDALPLPAGEREIPLVLADRAFAADGSFRYPARKDGPGVESKYMEGVIGDVLLVNGAPWPVLEVDAARYRFRVLNAANARRYELALDRGPAKFVQIGSDGGLLAAPVEHETVVIAPAERFDLVVDFSQYEVGTEITLLNKLDSGRAGEVMRFVVARKAADDSAIPAKLSTYAERTEPAGAVRRQWRFRRGSAGGHEGWTINGKPFDPQEMQATVPLDQDEIWSFVTDVHHPVHVHLAPFQVLRRGGGGPGRYDQGWKDTVDVRPAEVVEVLIRFTAHRGKYLIHCHNLEHEDMAMMAGFETV
>gi|291278730|ref|YP_003495565.1| multicopper oxidase [Deferribacter desulfuricans SSM1]
MKGGKGMITRRRFNMGLAGALLVGGLGIPKGFANEKSEWDTLPTPPLLENESNEKGYVKYTLNVQQGMYEYFTGVKVPSLGYNGNILGPTLKAKKGDIVEIKVKNFLKEETTVHWHGMVVPGEMDGGPHQVVSPNGSEWTARFKVEQQAATLWYHPHGIGTTASQVYGGLGGLFIVEDENRLNLPNEYGVDDIPLVIQDKRFSQKGDLLYLTNMNDIMYGMLGNKVLVNGVIEPKKTIPRGKVRFRILNASNARSYNLKFNNKLPFVIIASDGGLLEKPIKVNDVLLSPGERVEIVADFSEFDEGSEILFGDRGYNFLTLKVGKKGKRYEIPTRLIDIDKISEKDVVRVREFVLSGLGHMVTINGKQFQMNRIDENTKIGTTEIWRVSVRMGMHGMMGGGRNSIIHNFHAHGVLFQVLKRNGRKPTGHEQGWKDTIALRNGDTVDLIMNFRKKGVFMYHCHILEHEDNGMMGQFLVS
>gi|56964414|ref|YP_176145.1| spore coat protein [Bacillus clausii KSM-K16]
MELEKFVDPMPIMKTAIPKKTSKDGDYYEIEMKEFSQKLHRDLNPTRLWGYDGQFPGPTIEVMRGKPARIKWMNNLPDTHFLPIDRSIHHVAHEPEVRTVVHLHGSETTPASDGYPEAWFTKDFAEVGSFFEQETYEYPNDQRAATLWYHDHAMGITRLNVYAGLSGLYIIRDPREEQLNLPKGEFDIPLLIQDRSFNDDGSLFYPAQPANPAPNLPNPSVLPFFVGDTILVNGKVWPYLQVEPRKYRFRILNGSNSRSYQLALDSEAPFYQIASDGGLLRRTVSLQAFDIRPAERIEAIIDFSKFEGQTITLKNNASTDATADVMQFQVVLPLSGEDTSIIPQNLSYIPSLQQNDVKRIRNLKISGTTDEYGRPLLLLNNKLWSDPVEEKPCLGTTEIWSFVNVTNVPHPMHIHLVQFQLLDHRAFNVELYNENGQIELVGPTIPPKINERGWKDTITAPAGQITRVIARFAPFSGYYVWHCHILEHEDYDMMRPFVVIDPKTEKERR
>gi|162002883|ref|YP_418724.2| multicopper oxidase [Brucella melitensis biovar Abortus 2308]
MTGITRRRLLALGASAACVAALRPLGAFAQDAHQHMRHGAVDAPVLKAPPLPLPPLVEPDASGIVRLKVQKGRHSFAKGSTAASAGINGAYLGPLVRLMSGESVTLSVENAMDEETTLHWHSLFVPSHLDGGPHNVIAPGAKWEPKVAVNQPASFNWFHPHLHGHTARQAHMGIAGLMIVRDGKDAERGLPETYGVDDLPLVLQDRRVIEGDAVYAPDIMDLIHGFRGDWLIVNGAIAPEARVPAAMVRLRLLNGANARNFHIRFADGRPLLVIASDGGFISQPVSIEQLTISPGERYEVLVDFSNGEAVDLVTYGDNGSGDGLHLMRFTVDPALEGRVAKPPVSLDGPAAPDEKLSVQRRSFFFDERMAENMKLMMRQPSSNPHASGDDMDHMEMGSMAGMDHDMHGSRSAADAGPALDALTSGVQMAIADKPFDMERIDVEAKLGSWEIWELTSREMAHPFHIHGASFRILSMNGKKPPAHQTGWKDTALIDGKAEILVHFDREAARSHPFMFHCHLLEHEDVGMMAQFVTV
>gi|62317453|ref|YP_223306.1| multicopper oxidase [Brucella abortus bv. 1 str. 9-941]
MTGITRRRLLALGASAACVAALRPLGAFAQDAHQHMRHGAVDAPVLKAPPLPLPPLVEPDASGIVRLKVQKGRHSFAKGSTAASAGINGAYLGPLVRLMSGESVTLSVENAMDEETTLHWHSLFVPSHLDGGPHNVIAPGAKWEPKVAVNQPASFNWFHPHLHGHTARQAHMGIAGLMIVRDGKDAERGLPETYGVDDLPLVLQDRRVIEGDAVYAPDIMDLIHGFRGDWLIVNGAIAPEARVPAAMVRLRLLNGANARNFHIRFADGRPLLVIASDGGFISQPVSIEQLTISPGERYEVLVDFSNGEAVDLVTYGDNGSGDGLHLMRFTVDPALEGRVAKPPVSLDGPAAPDEKLSVQRRSFFFDERMAENMKLMMRQPSSNPHASGDDMDHMEMGSMAGMDHDMHGSRSAADAGPALDALTSGVQMAIADKPFDMERIDVEAKLGSWEIWELTSREMAHPFHIHGASFRILSMNGKKPPAHQTGWKDTALIDGKAEILVHFDREAARSHPFMFHCHLLEHEDVGMMAQFVTV
>gi|121583091|ref|YP_973532.1| Bilirubin oxidase [Polaromonas naphthalenivorans CJ2]
MLKRRQLFQLAGVAAWMYSGAGHSQEVASVPFRHYPLDPVDTANFRQKLFVPGNSGPFGVLDVAGPLKIRATAANFPILPGPKTPISSPFLLYQTEHAGKAYQNPILRIESGSRFTASLDNALPEPTIIHWHGLHTPAAMDGHPVNTIAPGGRYDYDFTVRNRGGTYWYHTHAHGLTAKQAYNGLASFFLVDDDDQRRLAKALDLRLGVTDLPLVIQDKQFDAQGKLRYQPNAQESMMGWLGDVVLANLTPNAVQTVTPRTYRLRLLNGSNARIYRLAFVTGKKRLNFTVIGTDGGLIERPESVTEAFLAPGERLDVLFDAGQAQIGTDIFLKSLAFDPMENEGPAMPGMAGMAGMEHGAGHGAPGVASSRLTLGVEFNVLKLSVTAGERIVAKLPATLSKVSAIPLQGATQRKIELSLENMRFLINGRTFVMDEIAFDVKRGAVEVWSISNPTLGMPHPMHIHGFSFQVLERLGSPAQVSSSARFGKGRTAGDLGWKDTVLVWPGETVRIAIDFTHDFPGDQTYLLHCHNLEHEDAGMMINFRVQG
>gi|189022707|ref|YP_001932448.1| multicopper oxidase [Brucella abortus S19]
MTGITRRRLLALGASAACVAALRPLGAFAQDAHQHMRHGAVDAPVLKAPPLPLPPLVEPDASGIVRLKVQKGRHSFAKGSTAASAGINGAYLGPLVRLMSGESVTLSVENAMDEETTLHWHSLFVPSHLDGGPHNVIAPGAKWEPKVAVNQPASFNWFHPHLHGHTARQAHMGIAGLMIVRDGKDAERGLPETYGVDDLPLVLQDRRVIEGDAVYAPDIMDLIHGFRGDWLIVNGAIAPEARVPAAMVRLRLLNGANARNFHIRFADGRPLLVIASDGGFISQPVSIEQLTISPGERYEVLVDFSNGEAVDLVTYGDNGSGDGLHLMRFTVDPALEGRVAKPPVSLDGPAAPDEKLSVQRRSFFFDERMAENMKLMMRQPSSNPHASGDDMDHMEMGSMAGMDHDMHGSRSAADAGPALDALTSGVQMAIADKPFDMERIDVEAKLGSWEIWELTSREMAHPFHIHGASFRILSMNGKKPPAHQTGWKDTALIDGKAEILVHFDREAARSHPFMFHCHLLEHEDVGMMAQFVTV
>gi|226365867|ref|YP_002783650.1| putative multicopper oxidase [Rhodococcus opacus B4]
MTALARRTFLMGLAAAPFVVTAACVSGGSESAAPARGKFARRLPIPPLAASTVDDSGVRHFTLTARAGTSEILPGRGTPTWGYGESMLGPTLRARRGEVVAFAIDNELPEPTSVHWHGMHVPARCDGGPHQSIEPGARWEPSWTVNQPAATLWYHPHPHGSTEKHVYRGLAGLFLVDDGTTDTLDLPKTYGLDDIPLIIQDRRFTAAGALDESDPTDVGLLGDTIVTNGIAGAHLPVSTGLIRLRVLNGSSGRLYNLGFSDEREFHLIATDGGLLGEPVPLRRIQVSPGERIELVVAAGDGRAVMLRSHPIEGRGGVDRGDAAGYGLEDTFDVLELRPDRELLPSRPIPPTLAAVPRLDPATAAAERSFELRWFMINGARMDMNRIDFAPVVGTTEVWTVRNVDNWPHNFHVHDVQFQIVDLDGSPPPPALAGWKDTVYTPPGTEIRLAMRFTDYTDATYPYMFHCHLLLHEDRGMMGQFLVLEPGQRPAPMTMAMPSDDHHGG
>gi|163844833|ref|YP_001622488.1| multicopper oxidase [Brucella suis ATCC 23445]
MTGITRRRLLALGASAACVAALRPLGAFAQDAHQHMRHGAVDAPVLKAPPLPLPPLVEPDASGIVRLKVQKGRHSFAKGSTAASAGINGAYLGPLVRLMSGESVTLSVENAMDEETTLHWHGLFVPSHLDGGPHNVIAPGAKWEPKVAVNQPASFNWFHPHLHGHTARQAHMSIAGLMIVRDGKDAERGLPETYGVDDLPLLLQDRRVIEGDAVYAPDIMDLIHGFRGDWLIVNGAIAPEARVPAAMVRLRLLNGANARNFHIRFADGRPLLVIASDGGFISQPVSIEQLTISPGERYEVLVDFSNGEAVDLVTYGDNGSGDGLHLMRFAVDPALEGRVAKPPVSLDGPAAPDEKLSVQRRSFFFDERMAENMKLMMRQPSSNPHASGDDMDHMEMGSMAGMDHDMHGSRSAADAGPALDALTSGVQMAIADKPFDMERIDVEAKLGSWEIWELTSREMAHPFHIHGASFRILSMNGKKPPAHQTGWKDTALIDGKAEILVHFDREAARSHPFMFHCHLLEHEDVGMMAQFVTV
>gi|54027671|ref|YP_121912.1| putative multicopper oxidase [Nocardia farcinica IFM 10152]
MSSSQFPHSTPMTRRGFLALGAGVTAAAALTACSKNSTASRTLVEPDSEAVRAAENRRRAAGAAVRQVRLRAEPATVDLGGVRVQTWAYGGTLPGQEIRITKGNVLRAEFTNALSAPSTVHWHGIALRNDMDGAPEVTQPPIAPGGTFGYEFTAPDPGTYFFHPHVGVQLDRGLYAPLIIEDPADGKDYDLEAVVVLDDWLDGVNGRDPDKELDQLRAKGMSGMDMGGMDHGGMTMGGSSTMAMPTDPSAPLGSDTGDVRDYPYYLINGRIGADPVTITARPGQRIRLRIINAASDTAFRVAVGGHQLRVTHSDAFPVQPVTTSSLLISMGERYDAVVELADGVFPLVASAEGKAGQGFALIRTGGGTPPPADVRPAELSAPPLTADRLVGAESVRLPNRTPDNTLDLTLENDTAKYLWMINGKAFPDHSMLDVTEGQRVRLRLVNKTMMFHPMHLHGHTFQVVSAAGTGPRKDTSIVLPMQTVEVDFDADNPGQWMVHCHNAYHGEAGMMSVVSYVR
>gi|226305791|ref|YP_002765751.1| multicopper oxidase [Rhodococcus erythropolis PR4]
MNRISRRTILFGLAAAPLGLAVGCGPDPAAKSATLAEAGTSRPLPIPPLAESTVDDAGVRHFTLRAGAGTTEIVAGKLTDTWGFNGSILGPTVRAERGESVAFTIDNTLAEPTTVHWHGMHLPARYDGGPHQTIEAGGRWEPAWTIGQPASTLWYHPHPHGSTERHVQRGLAGLFLIDDADTRALDIPKTYGVDDVPLIIQDRRFLADGSFDESDPTDIGLLGDTIVTNGISDAYLDVTTGVVRLRILNGSSGRLYNLGFPDDRTFDLIATDCGLLESPIAIKRIQLSPGERAEIVVRVDPGATTTLVSFPIEDGGGVSSSDAENFGMNDRFDIIELRGVASRASRSTLPAQLAALPRLDPSKASVSRTFDLQWYMINGQRMDMNRIDFEAEVGATEVWTITNKDNWPHNFHVHDVQFQILDVDGRTPPPHLRGLKDTVYTPPGSRVRVALQWSEYTDPTFPYMFHCHLLMHEDQGMMGQFLVLEPGQKAAPMQMDMPMDMPMPGSHSGH
>gi|119952473|ref|YP_950097.1| putative multicopper oxidase family protein [Arthrobacter aurescens TC1]
MRPLTRRQLLALGAVGAGATAAGGAGLWQTTGTRPGSGYTGVEDLTEPQVLASRDRVLELDLTAAPARARIGGQEANVQAFNGSLPGPTLRVRAGDTIRVTMRNGLQAPTNLHVHGLHVSPQGNSDNPFVSIDPGGSFDYEFTLPADHPPGTYWYHPHRHGHVAGQVAAGLYGAIVVEDPDPVPVTRERVLVVSDLSLDADGNLAEVSQMQQMMGREGQIVLVNGQLRPRLRAAPGERERWRIINACPSRYLRLALDGQQLRLLSRDLGRLPVPEDVTEVVLAPGNRVELLVETRDGSSTLTAAPVDRGSMDAMMGGAMGGDNASGGGPVDLLTLAVSGSAGTDPGPVPEGRPLRDLRNEPVTAARTLNFAMGMNANTGMNENMGSGAGMGSMMAFTINGRKFDPERVDETAAAGTVEEWTLTNSSPMDHPIHLHVWPMQIVQDGDRDVTRPTWQDVVNVPARSQVKVRVAFDDFPGRTVFHCHILDHEDQGMMATVQAR
>gi|15603803|ref|NP_246877.1| hypothetical protein PM1938 [Pasteurella multocida subsp. multocida str. Pm70]
MKRRDFLRYGIGISLASSSLYSLANMMNHAQHGNMAMMHSVPTGLMPTEAMPSGLSLNGILPKLANQSTQAGLFTATLKAEPIKIRLADNKETEFWAYNGQLPGPQIEVFEGDTVEIEFINHLPQPSTVHWHGLDVPNEADGNPMDMVEPQGKKVYRFTLPQGSAGTYWYHPHPHDHVSEQVYKGLAGTFVVKAKNDPLAHLPEQHWVISDLRLNADGTIPANTMLDWMNGREGEFVLINGQYQPQIQVKTNERIRLWNATSARYFRLNIPGVKWIVVGTEGGLLEKPRAPVDELLLTPAERVEVIMVGETQGTVNLQSGYYDRRKMMVQEQPKDLTLATIQVKSEPVQLPESLRSLPNWDEPKQVRQIRFSEKMMNHTNMPMMNHGTHHATTTPTDNPIPPMMNGMFLINGQTFDMNRIDFVAKLNEVEQWEIFNESHMDHPFHLHGTQFEVIQHTLNGKTFKPEGRALKDVVNLRPYEKVIIRFKQGHTGLKMYHCHILEHENLGMMGMFKVE
>gi|170718003|ref|YP_001785046.1| multicopper oxidase type 3 [Haemophilus somnus 2336]
MKRRDFLRYGIGISLASSSLYSLANMMNHAQHGNMAMMHSVPTGLMPTEAMPSGLSLNGILPKLANQSTQAGLFKATLKAEPIKIRLADNKETEFWAYNGQLPGPQIEVFEGDTVEIEFINHLPQPSTVHWHGLDVPNEADGNPMDMVEPQGKKVYRFTLPQGSAGTYWYHPHPHDHVSEQVYKGLAGTFVVKAKNDPLAHLPEQHWVISDLRLNADGTIPANTMLDWMNGREGEFVLINGQYQPQIQVKTNERIRLWNATSARYFRLNIPGVKWIVVGTEGGLLEKPRSPVDELLLTPAERVEVIMVGETQGTANLQSGYYDRRKMMVQEQPKDLTLATIQVKSEPVQLPESLRSLPNWDEPKQVRQIRFSEKMMNHTNMPMMNHGTHHATTTLTDNPIPPMMNGMFLINGQTFDMNRIDFVTKLNEVEQWEIFNESHMDHPFHLHGTQFEVIQHTLNGKTFKPEGRALKDVVNLRPYEKVIIRFKQGHTGLKMYHCHILEHENLGMMGMFKVE
>gi|126434042|ref|YP_001069733.1| cell division protein SufI [Mycobacterium sp. JLS]
MVRPGDAHVVSRRTFLVGLGAFPVVVTACGTGDTPTPATATPKIAAQVFERPLPIPPLASSTVAGGVRRFALRAGAGETEIVAGTRTPSWGFNGSILGPTLRARRGETVAVTVDNQLDETTTTHWHGMHLPARFDGGPHQPIAPGAQWRPTWRIDQPAASLWYHPHPHGATLRHVYRGLAGMFLIDDDQQPPALPNQYGVDDIPVIIADYKFTGDGALDESDPEDIGLLGDTIATNGSAGAYLDVVTRRLRLRLLNGSVGRIYNLGFSDDRPFAMIASDGGLLAKPVSLTRIQLSPAERAEIVVDLTPGERVRLHAFPIPQWPDETWRERFGYTDSFDVLELRAKPQLRDSPPLPAEMSTLPAVTPSANVRRREFLLQRGTDANGKNVFKINDQLMDMTRIDFDVPENTTEIWEVTGRDRVWPHNFHVHNAQFRILDTAGQPPPAELAGWKDTVFIYPQTTVRFAVRFNSYSDPVNPFMFHCHLLFHEDTGMMGQFRVASGDPQLPTPSAPTPPPMPHG
>gi|153011149|ref|YP_001372363.1| multicopper oxidase [Ochrobactrum anthropi ATCC 49188]
MTGITRRRLLSLGAGAAFLTAIRPFDSIAQDAHMGHGAASSATATAGRPLPLPPLIEPDASGVVKLKVQTGRHSFEEGSEAASAGINGAYLGPLVRLKNGETVTLSVENGMDEETTLHWHGLFVPSVLDGGPHNLIEAGAEWKPKVTVNQPASFNWFHPHLHGNTARQAHMGIAGLMVVTDGKDAERGLPEDYGVDDIPLVLQDRRVIEGDKVYQPDIMDLMHGFRGDKLIVNGVVSPEARVPVSIVRLRILNGANARNFHVRLSDNRPLLVIASDGGFIGKPEAVERLTISPGERYEVLVDFSKGEAADLLTYGDDSGGDDLHLMRFVVDSTLRGKITAVPDRLDGPDAADEKLSVKRRSFFFDERMAENMKLMMAKPPVDPHAGHNMGNMDMSSMSGAMDHDMHGARTSADAGPALEALTSGVEMAIAGKPFDMDRIDVEAKLGSWEIWDLTTKEMPHPFHIHGASFRILSLNGKAPPAHQSGWKDTALINGKAEILVHFDREGAKSHPFMFHCHVLEHEDVGMMAQFVTV
>gi|56419439|ref|YP_146757.1| multicopper oxidase [Geobacillus kaustophilus HTA426]
MKKWLLGAIFAGVAAIGAACSNPSSMQGHDMSGMNMEKENTSAETSKQQLPLATNTEVLSGKEIHLTAKEALLPINGQIKLPVYTYNGSVPGAQIRVKQGDKVKIVVKNELPEPTTIHWHGYPVPNNQDGVPGVTMDAIKPGETFTYEFTATVPGTYWYHSHQKSAEQVDKGLYGTLIVEPKNEEKVDRDYTLVLDEWMSDPDAESHMDMNMSGMDHSNMNNGNSSDNQQMDMNSMGHNMNMYDIFTINGKSGAAVQPLKVKKGEKVRLRLINAGYMSHKLHLHGHEFKIVATDGQPLKNPQPIKDELLNIAPGERYDIEFIANNPGEWLLECHGNMKGTDGMKVKIQYEGQANNTDKANAKENLPVVDMTTYGKYETGPFTLDQKYDVEYTMDLGTAMGKNGMIFTINGKTYPDTAPIHVKTGDFVKVKIVNNSPMDVHPMHLHGHFFQVLSKNGKPVTGSPLIKDSLNVNPGEEYVVAFKADNPGNWMFHCHDLHHASAGMVTEVKYTDYKSDYTPDPNDTTNKGE
>gi|110347185|ref|YP_666003.1| multicopper oxidase, type 3 [Mesorhizobium sp. BNC1]
MAWRQRPAWANTPAERRIVAVPARARLAGADHPATDVWSYDGMVPGPLVRLRQGEPARLIIENRLNQETTVHWHGIRLPNPMDGVPGLTQPPIKPGESFAYEFTPSDAGTFWYHPHANSLEQLGRGLAGAVIVEEREPVAVDRDLLWLLADWRLNAQGEIAAGFGNRMEAAMSGRVGNTVTLNGSVSKEVPMRAGERVRLRLVNGSLARIMALRFEGHRPVVVAVDGQPCEPHEPKGGRILLGPAMRIDVALDLQGEPGRRYRVVDDFYEGLAYWVTELAYDERPPIRTHPLETPLSLPRNPLPEPDLADAERHELTLQGGMMGGGGMAGMGGMMGGGMMGGMMGMGGGAAWAINGMSMTGDGHAGMEPALTFLRGRSVVLKLRNETAWWHPMHLHGHSMLVLSRNGASVPHRQWQDTVLMAPRDTVEVAFVADNPGDWMLHCHVMDHQMSGLMTVLRVA
>gi|296271124|ref|YP_003653756.1| multicopper oxidase type 3 [Thermobispora bispora DSM 43833]
MSAIDRRLFLRAGLAAAGGAFLAACSRQTFVTPGGPEVRAAEAARRPGPVREFQIIAQEGEADLGGVTVRTWMYGDRLPGRPIRVRTGEVVRARLVNRLPEETTVHWHGLGVRNDADGVPGVTQPPVAPGAEHTYEFTAPHPGTYWFHPHHGTQLDRGLYAPLIVEDPAEPLSYDDEWVVVLDDWLDGVTGTPDEVLAELTAMAKMGSAGHGGHGSGGPGHGSGHDGHAPTPSASGKWPHMMMNAESDLLGGEAGDVYHPHYLVNGRVAAAPETYQAKPGTRVRIRLINASGDTAFRVALGGHRMTVTHTDGFPVEPVETDALLIGMGERYDVLVTLADGVFPLVAAAEGKRAAARALVRTSAKARAPKADARPAELEGRILSYDRLVPADAVRLAAKAPDRTITFALTGSMAKYDWAINGRPYDPEVIEPVRSGERVRIRFVNGTLMWHPMHVHGHTFALGERGVRKDTVIVLPDATVTVDFDADNPGIWAVHCHNIYHAAAGMMTLLGYQV
>gi|119961550|ref|YP_947600.1| putative multicopper oxidase family protein [Arthrobacter aurescens TC1]
MKPLTRRHLLVLGAAGAGATAAGAAGLWLTTGPGAQPLYTQELDLTEPHVLTSRDRVLEVQLVAAPAQVQIGRREASVQAYNDSLPGPTLRVGPGDTIRISLHNGLLAPTNLHVHGLHVSPQGNSDNRFVSVAPGETFDYEFTLPADHPPGTYWYHPHHHGHAADQVAGGLYGAIVVEDTEPISITRERLMVISDLSLDADGNLARADRMQQVMGREGQIVLVNGQIRPQLRAAAGERERWRIINACPSRYLRLSLSGQQVRLLSRDNGRLPEPEGVTEVVLAPGNRVELLVETREANSTLAAAPVDRGSMSPMMGGAIGGGTQSGGGPLELCSLTVSPSMSTDLRPVTNGRPLRDLRKEPLAAARTLTLGAGTDAEMGMGSGQGSMMSFTINGRTFDPQRVDETTAVGTVEEWALVNSSSMDHPLHLHVWPMQVIHDGDREVTEPRWQDVVNVPARGRVTIRVAFDDFPGRTVFHCHILDHEDQGMMATVQAI
>gi|190891810|ref|YP_001978352.1| probable multicopper oxidase protein [Rhizobium etli CIAT 652]
MPALAGTTVEQRYVAAPASARLRGAGHPETDVWGYNGAVPGPLVRLRQGEPARLIVENRLDQETTVHWHGIRLPNAMDGVPGLTQPPIRPGETFVYEFTPPDAGTFWYHPHANSLEQLGRGLSGAVIVAERDPVAVDRDLLWLLSDWRLTSESKIAAGFGNPMEAAMSGRVGNTVTLNGRVSETEAVRAGERVRLRLVNGSLARIMALRFEGHSPVIVAVDGQPCDPHEPTGGRMLLGPAMRADVVLDMHGEPGRGYAVVDDFYDGLSYQVTQLAYDEETPLRSHPPDAPLVLPRNPLPEPDLAAAERHELTLQGGMMGGGGMAGMGGMTGGGMVRGMMDMGGAAWAINGMSMTGDGHAGMEPALVFQRRRSVVLILRNETAWWHPMHLHGHSMRVLSRNGAPVPHRQWQDTVLMAPKDVVEVAFVADNPGDWMLHCHVMDHQMTGMMTVLRIA
>gi|209886881|ref|YP_002290738.1| CumA [Oligotropha carboxidovorans OM5]
MSSLCHSMVDRRTLLQAGAGLAAAGMFPGAVRAQTPRAEYNLVAAIARSPILGERRPGTEVWSYNGSLPGPEIRVRQGKPVRIAVRNGLSEDTTVHWHGIRLPNNMDGVPGLTQRPIAPGETFAYEFTPPDAGTFWYHSHSNSLQQLGRGLAGPLIVEEAEPYPVDRDIIWMLADWRLTPDGQIAPGFGNAMEAAMSGRVGNTVTVNGAISNGEQVHAGERIRLRLINGALARIMALRFEGHQPVIIAVDGQPCEPHQPADGRVLLGPAMRIDIVLDLQGEPGRRYVVRDDFYEDLAYTVTHLNYNATSPTRAIRDDSFAPLPGNPLQEPDLTRAERHQINLQGGMMGGGMMSGMGGMSDMAHDASWSINGHSMTGDGHANMPPLLTLPRGSNIMLTMHNQTAWWHPMHLHGYSFKLLSRNGVSVPYNQRGDTVLLAPKDAVDVAFVADNPGEWMLHCHITDHQVSGMSSVLQVR
>gi|54027725|ref|YP_121966.1| putative multicopper oxidase [Nocardia farcinica IFM 10152]
MSSSQFPHPTSMTRRGFLALGTGVTAAAVLAACSKDSTASRTLVEPDSEAVRAAENTRRAADAAVRDVSLHAEPATVDLGGVQVQTWAYGGKLPGQEIRITKGDVLRAELTNALPVPSTVHWHGIALRNDMDGAPEVTQPQIPPGGTFGYEFTAPDPGTYFFHPHVGVQLDRGLYAPLIIEDPADGKDYDLEAVVVLDDWLDGVNSRDPDKQLDQLRAKGMSGMNMGGMNHGGMAMGGSSTMAMPTDPNAPLGSDTGDVSDYPYHLINGRTGADPVTIAARPGQRIRLRIINAASDTAFRVAVGGHQLRVTHSDGFAVQPATTSSLLISMGERYDAVVELADGVFPLVASAEGKTGQGFALLRTGAGAPPPAEVRPAELAAPPLTADRLVSAESVRLPLRKPDKTLDLTLENNAAKYLWMINGKAFPEHAMLDVTEGQRVRLRFVNKTMMFHPMHLHGHTFQVVTAAGTGPRKDTSIVLPMQTLEVDFEADNPGQWMVHCHNAYHGEAGMMSIVSYMR
>gi|222479479|ref|YP_002565716.1| multicopper oxidase type 2 [Halorubrum lacusprofundi ATCC 49239]
MESTGSRKGAPYYHIEMAPGTHEHHPDIPDTPIWGYKGPNDDEGKYPGKTIEATQNQRLKVEFSNDPLPETHLLTDSVDTAVHGTKPEDYEDRYPDWVSQFEAFGGTFAFPEVRTVTHAHGVHVESASDGLPEQWQSPGGIEGPQFQKAVYDYPNRQSPATLWYHDHALGITRLNVYAGLAGFYLIRGRSDRRLGLPSGDQEIPLLFQDRMFHENGRYKYPAEFAPEFAGDVSVVNGKAWPTFVVQPRQYRFRLLNGSNGRFFDISLENENDGEVPTIYQIGTDLGFLQDVVPIGSGQDTTSLLLGPAERADVIVDFSEYAGDTLTVKNDAGFPFVSPDADNNDGGGLPELAQFRVADTDPETPVVDPTTLKLPGPETFREEATKTTRQMSLETTTLNGLDTHLLGEEGGRAGGEHWNDPVLTKPQIGTTEVWEITNNTPDSHPIHLHLVDFQVIGRGPDGTEPPEPTERGNKDTVNVYGGETVRIISRFGEFSGRYVWHCHILEHEDQEMMRPYEVIQGNSS
>gi|291302117|ref|YP_003513395.1| Bilirubin oxidase [Stackebrandtia nassauensis DSM 44728]
MKRRRLLQLGLTVAGVAAAGGVTYAFATDTQQTGALLTSDVPMPERFKVRLPIPETAKPVKDGHYAFTQRPRKVEIIPGTKTEIWGYDGQFPGPTLDLRRGEPVTVTVANKLDVPTSTHLHGGVTAADSDGFPTDLVVPKGHGGHFKPGRHSHMKHDPSAWKLHTGQRDYGYSLDQPAATLWYHDHRMDFTAPQVWRGLAGFCIVRDDVDDALPLPKGERDIPLMLCDRAFHADGAFKYPSKDGTLMGEPGVSDEYHEGVLGDVMLVNGAPWPVLDVDAARYRLRFLNASNARRYELALDNDAPLVHIGSDVGLLDKPRELSSLVLASAERAEVIVDFSKYKPGTEITLVNKLGADDMAEVMRFRVGDKVDDDSSIPDELVPFKALKASDAVTERTFKFEYSSVSGHGSMWTINGEAYDPGGSMAKIKLGTVEKWTLISDVHHPVHAHLGHFQVLSRDGKPPRDTDAGWKDTVDMRPLEVVEVLIKFEGYKGRYMLHCHNLEHEDMAMMANFDVV
>gi|116495863|ref|YP_807597.1| putative multicopper oxidase [Lactobacillus casei ATCC 334]
MKTYTDYFFDEPAFDLHDGGYVPLEVSDAPEKPLNVPPLLKPDKETATDVYYTVTAEAGETQLLPGAKTKTWGYNTSLLGQTIVYRRGQHTHVTLKNTLPELTTFHWHGANVSGPYVDGGCHAPVYPGESKHIDFTLDQPATTLWLHAHPCPSTAEQVWHGLAAMVIVKDDHEASLPLPRNYGVDDIPVILQDRRFHENNQWDYRADYDPDGVAGPTAMINGTINPYFDVTTQKVRLRFLDGANRREWRLHFSDDLPFTQIGGDGSLLPEPVKFTHLMLTCAERAEVIVDFGQYHEGDEVTLYTDDVPLLKFRIHAFKPDQTTLPDKLFDVKAPVVDPALPVRHVVMQGMDEGVAIDGKKFAMQRIDATQPIGKAQYWDVTNSNDAPGMVHPFHVHGTQFLVLSRNGHAPYPNEHGFKDTVGVNPGETVRLLVRFDLPGVYMYHCHIIEHEDGGMMAQIETFDPAKPKQEYKLMDMDTLMMALAKERGVKPSEIWMGGMQSYEKMGMKM
>gi|191639345|ref|YP_001988511.1| Cell division protein SufI [Lactobacillus casei BL23]
MKTYTDYFFDEPAFDLHDGGYVPLEVSDAPEKPLNVPPLLKPDKETATDVYYTVTAEAGETQLLPGAKTKTWGYNTSLLGQTIVYRRGQHTHVTLKNTLPELTTFHWHGANVSGPYVDGGCHAPVYPGESKHIDFTLDQPATTLWLHAHPCPSTAEQVWHGLAAMVIVKDDHEASLPLPRNYGVDDIPVILQDRRFHENNQWDYRADYDPDGVAGPTAMINGTINPYFDVTTQKVRLRFLDGANRREWRLHFSDDLPFTQIGGDGSLLPEPVKFTHLMLTCAERAEVIVDFGQYHEGDEVTLYTDDVPLLKFRIHAFKPDQTTLPDRLFDVKAPVVDPALPVRHVVMQGMDEGVAIDGKKFAMQRIDATQPIGKAQYWDVTNSNDAPGMVHPFHVHGTQFLVLSRNGHAPYPNEHGFKDTVGVNPGETVRLLVRFDLPGVYMYHCHIIEHEDGGMMAQIETFDPAKPKQEYKLMDMDTLMMALAKERGVKPSEIWMGGMQSYEKMGMKM
>gi|301067417|ref|YP_003789440.1| putative multicopper oxidase [Lactobacillus casei str. Zhang]
MKTYTDYFFDEPAFDLHDGGYVPLEVSDAPEKPLNVPPLLKPDKETATDVYYTVTAEAGETQLLPGAKTKTWGYNTSLLGQTIVYRRGQHTHVTLKNTLPELTTFHWHGANVSGPYVDGGCHAPVYPGESKHIDFTLDQPATTLWLHAHPCPSTAEQVWHGLAAMVIVKDDHEASLPLPRNYGVDDIPVILQDRRFHENNQWDYRADYDPDGVAGPTAMINGTINPYFDVTTQKVRLRFLDGANRREWRLHFSDDLPFTQIGGDGSLLPEPVKFTHLMLTCAERAEVIVDFGQYHEGDEVTLYTDDVPLLKFRIHAFKPDQTTLPDKLFDVKAPVVDPALPVRHVVMQGMDEGVAIDGKKFAMQRIDATQPIGKAQYWDVTNSNDAPGMVHPFHVHGTQFLVLSRNGHAPYPNEHGFKDTVGVNPGETVRLLVRFDLPGVYMYHCHIIEHEDGGMMAQIETFDPAKPKQEYKLMDMDTLMMALAKERGVKPSEIWMGGMQSYEKMGMKM
>gi|170016271|ref|YP_001722994.1| putative multicopper oxidase [Leuconostoc citreum KM20]
MKNYTDYFFDEPAFDLHDGGYVPLEVSDAPEKPLNVPPLLKPDKETATDVYYTVTAEAGETQLLPGAKTKTWGYNTSLLGQTIVYRRGQHTHVTLKNTLPELTTFHWHGANVSGPYVDGGCHAPVYPGESKHIDFTLEQPATTLWLHAHPCPSTAEQVWHGLAAMVIVKDDHEASLPLPRNYGVDDIPVILQDRRFHENNQWDYRADYDPDGVAGPTAMINGTINPYFDVTTQKVRLRFLDGANRREWRLHFSDDLPFTQIGGDGSLLPEPVKFTHLMLTCAERAEVIVDFGQYHEGDEVTLYTDDVPLLKFRIHAFKPDQTTLPDKLFDVKAPVVDPALPVRHVVMQGMDEGVAIDGKKFAMQRIDATQPIGKAQYWDVTNSNDAPGMVHPFHVHGTQFLVLSRNGHAPYPNEYGFKDTVGVNPGETVRLLVRFDLPGVYMYHCHIIEHEDGGMMAQIETFDPAKPKQEYKLMDMDTLMMSLAKERGVKPSEIWMGGMQSYEKMGMKM
>gi|134098401|ref|YP_001104062.1| spore coat protein (outer) [Saccharopolyspora erythraea NRRL 2338]
MMHRRRFLGLAGGAGVVLAAGLGYPQLLTPPTSAGTLVRSGLRLPAPFQVPLSIPRVLEPVVRDADADRYEITARQAEAEILPGVRTPIWGYEGTFPGPTIESRRRRTTVVRHRNDLPVPTVVHLHGGRTPPESDGYPTDLVLPARGWRAGHHGMHDPDAVITQGSRDYTFPLEQRAALLWYHDHRMDFTGPAVYRGLAGLHIVRDDEEDALPLPRGDRELPLVITDRSFAADGTFSYPSLDRSLTRVPGVTEAYAAGVLGDVVLVNGAPWPVHEVSATRHRLRVLNASNARRYELALDPPPPAGAAFVQIGSDGGLLVAPREHRTITLAPAERYDVVVDFGAYPVGTEVTVVNLLGAGSTRDVMRFRVARAERDDTAIPPRLSEVEQLARGQAVVTRDFAFTSGRIGNRHGWLIGGRAFEIGHAAARPRLGDVEIWRFVTDLHHPVHLHLVNFQVLSRGGRPPGPLDGGLKDTVDLGPGEAVEVITRFDGYRGRYVFHCHNAEHEDMGMMATFETV
>gi|258540604|ref|YP_003175103.1| Multicopper oxidase [Lactobacillus rhamnosus Lc 705]
MKTYTDYFFDEPAFDLHDGGYVPLEVSDAPAKPLNVPPLLKPDKETATDVYYTVTAQAGETQLLPGAKTKTWGYNASLLGQTIVYRRGQHVHVTLKNTLPELTTFHWHGANVSGPYVDGGCHAPVYPGESKQIDFTLDQPAATLWLHAHPCPSTAEQVWHGLAAMVIVKDQHEESLPLPRNYGVDDIPLILQDRRFHEQNQWNYRADYDPDGVAGPTAMINGTINPYFDVTTQKVRLRFLDGANRREWRLHFSDDLPFTQIGGDGSLLPEPVALTHLMLTCAERAEVIVDFGQYHEGDVVTLYTDNVPLLKFRIHTFKPDHTQLPDKLFTVKAPAVDPALPVRHVVMQGMDESVAIDGKKFAMQRIDATQPIGKAQYWDVTNSNAAPGMVHPFHVHGTQFLILSRNGHAPYPNEHGFKDTVGVNPGETVRLLVRFDLPGVYMYHCHIIEHEDGGMMAQIETFDPTKPKQEYKLMDMDTLMTALAKERGVKPSELWMGGMQSYEKMGMKM
>gi|162449450|ref|YP_001611817.1| oxidoreductase [Sorangium cellulosum 'So ce 56']
MPYGRSAGPFASFWLAVAAIGCAGERPSQPEGWDSAVALRPARDLDARPGVLEVDLTARVEDVEIVAGKRTPTWTYNGGLPGPLLRARVGDRVIVHLRNELPAPTTVHWHGVRLPAEMDGAPGHSQPETPSGGGFTYDFVVPDAGLYWYHPHVDSAVQAGNGLYGPLLVEDPDEPAALGDELVLVLSDITVREDGSLEDPEAGGNLGTLFGREGDILLVNGRVNPVIGARAGLRQRWRIVNAAKSRYYQLLITDHRFTRIGGDGGLLEHPVEEDRILLTPGERADVLVTPRGAPGATLSVRWVPYDRGYGATFGRPEVEAFRLRLADEPLAEGDPLPAIARGIEALDTAAARRVDLQLTREEGPGDLVMGINGVPSWEAEPLVAAVGETAVWTVENTMEFDHPFHLHGFFFQVLGADGQPVRPLAWKDTVNVPVDGAARFAVRYDNRPGMWMFHCHILDHADAGMMGMLQVVR
>gi|121613217|ref|YP_001001163.1| oxidoreductase, putative [Campylobacter jejuni subsp. jejuni 81-176]
MNRRNFLKFNALTLASMGVAYANPMHDMHSMHKNHSINHDLDTSFINFAPKNLKLLDPKQFPQGEILKALPLLKNESKEKNIFRATIEIKENHIELIKGKKTLFYTYNGLVPAPKIEVFEGDKLEILVKNKLKEATTIHWHGVPVPPDQDGSPHDPILAGEERIYRFEIPQDSAGTYWYHPHPHYTTSKQVFMGLAGAFVIKAKKDALSHLKERDLMISDLRLDENAQIPNNNLNDWLNGREGEFVLINGQFKPKIKLATNERIRIYNATAARYLNLRIQGAKFILVGTDGGLIEKAIYKEEFFLSPASRVEVLIDAPKDGEFRLESAYYDRDKMMVKEEPNTLFLANINLKKENVELPKNLKIFKPSEEPKEFKEIIMSEDHMQMHGMMGKSESELKIALASMFLINGKSYDLKRIDLSSKLGVVEDWIVINKSHMDHPFHIHGTQFELISSKLNGKVQKAEFRALRDTINVRPNEELRLRMKQDFKGLRMYHCHILEHEDLGMMGNLEVKE
>gi|116492302|ref|YP_804037.1| putative multicopper oxidase [Pediococcus pentosaceus ATCC 25745]
MKNYTDYFFDEPAFDLHDGGYVPLEVSDAPEKPLNVPPLLKPDKETATDVYYTVTTEAGETQLLPGAKTKTWGYNASLLGQTIVYRRGQHTHVTLKNTLPELTTFHWHGANVSGPYVDGGCHAPLYPGESKHIDFTLDQPATTLWLHAHPCPSTAEQVWHGLAAMVIVKDDHEASLPLPRNYGVNDIPVILQDRRFHENNQWDYRADYDPDGVAGPTAMINGTINPYFDVTTQKVRLRFLDGANRREWRLHFSNDLPFTQIGGDGSLLPDPVKFTHLMLTCAERAEVIVDFGQYHEGDVVTLYTDDVPLLKFRIHAFKPDQTTLPDKLFDVKAPVVDPDLPVRHVVMQGMDESVAIDGKKFAMQRIDATQAIGKAQYWDVTNSNDAPGMVHPFHVHGTQFLVLSRNGHAPYPNEHGFKDTVGVNPGETVRLLVRFDLPGVYMYHCHIIEHEDGGMMAQIEAFDPAKPKQEYKLMDMDTLMMALAKERGVKPSEIWMGGMQSYEKMGMKM
>gi|258509410|ref|YP_003172161.1| Multicopper oxidase [Lactobacillus rhamnosus GG]
MKTYTDYFFDEPAFDLHDGGYVPLEVSDAPAKPLNVPPLLKPDKETATDVYYTVTAQAGETQLLPGAKTKTWGYNASLLGQTIVYRRGQHVHVTLKNTLPELTTFHWHGANVSGPYVDGGCHAPVYPGESKQIDFTLDQPAATLWLHAHPCPSTAEQVWHGLAAMVIVKDQHEESLPLPHNYGVDDIPVILQDRRFHEQNQWNYRTDYDPDGVAGPTAMINGTINPYFDVTTQKVRLRFLDGANRREWRLHFSDDLPFTQIGGDGSLLPEPVALTHLMLTCAERAEVIVDFGQCHEGDVVTLYTDNVPLLKFRIHAFKPDHTQLPDKLFTVKAPAVDPALPVRHVVMQGMDESVAIDGKKFAMQRIDATQPIGKAQYWDVTNSNAAPGMVHPFHVHGTQFLILSRNGHAPYPNEHGFKDTVGVNPGETVRLLVRFDLPGVYMYHCHIIEHEDGGMMAQIETFDPTKPKQEYKLMDMDTLMTALAKERGVKPSELWMGGMQSYEKMGMKM
>gi|157415738|ref|YP_001482994.1| oxidoreductase, putative [Campylobacter jejuni subsp. jejuni 81116]
MNRRNFLKFNALTLASMGVAYANPMHDMHSMHKNHSINHDLDTSFINFAPKNLKLLDPKQFPQGEILKALPLLKNESKEKNIFRATLEIKENHIELIKGKKTLFYTYNGLVPAPKIEVFEGDKLEILVKNKLKEATTIHWHGVPVPPDQDGSPHDPILAGKERIYHFEIPQDSAGTYWYHPHPHYTTSKQVFMGLAGAFVIKAKKDALSHLKEKDLMISDLRLDENAQIPNNNLNDWLNGREGEFVLINGQFKPKIKLATNERIRIYNATAARYLNLRIQGAKFILVGTDGGLIEKAIYKEELFLSPASRVEVLIDAPKDGNFKLESAYYDRDKMMVKEEPNTLFLANISLKKENVELPKNLKIFKPSEEPKEFKEIIMSEDHMQMHGMMGKSESELKIALASMFLINGKSYDLKRIDLSSKLGVVEDWIVINKSHMDHPFHIHGTQFELISSKLNGKVQKAEFRALRDTINVRPNEELRLRMKQDFKGLRMYHCHILEHEDLGMMGNLEVKE
>gi|222823389|ref|YP_002574963.1| multicopper oxidase family protein [Campylobacter lari RM2100]
MNRRSFLKFNALSLASISSAYAMGDHSHHNMHSKHAQKDIKKIDTSFIKLENPNIKLLDEKDFPSGQTLANLKLLKNTSTKKNFFRSSIEIKESQIELVKGKKTKCFTYNGSIPGPKIEVYEGDTVEILVKNSLKEPTTIHWHGLDIPPEQDGNPHDPIMPGRERIYRFKLGENSAGTYWYHPHPHYITAKQVYKGLAGVFVVKARKDALSHLQEQDWVISDLRLDENAQIPDNNLFDWLNGREGNLVLINGQLKPKITINETQRIRIYNLCAARHLNLRIQGAEFILVGTDGGLIEKGIELDELFLSPASRVEVLIKTSKGEFKLESTYYDRDKMLVKEEPYTLMLADLKVEKTIENIPEKLREFPPLKEATSFKEVIMSEDHMQMHGISNKSEEEIKQSLASMFLINGKTFDMNRTDLTSKLNEVEEWVVKNSSHMDHPFHIHGTQFELISSQFKGKITKAKFRALQDTINVRPGEELRLRMSQNFTGIRMFHCHILEHEDLGMMGILKIKE
>gi|116662117|ref|YP_829172.1| multicopper oxidase, type 3 [Arthrobacter sp. FB24]
MQPISRRQALLLGGLGIAGTAAGGAGLIWTLTSREAPVTGSDLTQPPEERSTNGQLQVRLEAAPGQLLLAGRQAVALAYNGGIPGPTLRVRAGDVLKIGLVNNLTQATNLHVHGLHVSPEGNGDNVFVSVDPGGTFDYEYKLPEDHPPGVYWYHPHHHGTVADQIFAGLFGAILVEDLEPIEASAERVLVISDTTLDGLGNIPEVPAMERMMGREGELILVNGQSNPQFSARPGQRERWRIINTCVARYLRLRLDGQRLQLLGMDAGRFPTPESVDELLLMPGNRADLLVTTTTGDSVLRTLYQNRGSFPGMMGPGFGARNPADQPDGAALATLRVSGEPVAALTAVPTQQVLGDLRSGAVAARRQIVLAAGMGMGMGGGGGGGGSMMRFTINGREFNEARTDTTVAAGDVEEWTLINTSPMDHPFHLHVWPMQIIEENGQGTNTPIWQDVVNVPANGRVNVRVAFRDFRGRSVYHCHILDHEDLGMMSAIEVR
>gi|169827619|ref|YP_001697777.1| spore coat protein A [Lysinibacillus sphaericus C3-41]
MSLPINPSDPATIPKFVDALQKPVTAKPKYCRGQKKHDYYELVMMEGEHRFHKHFPNTLIWGYNGLYPGPTIEATKDKTIYVKYKNQLPLQHFLPVDFTLHAANDSQEVRTVTHLHGANVDWESDGHPEAWYTRDYRHTGPKFNKEIHEYTNHQPGTTMWYHDHAMALTRLNVYAGLAGFYLLRDALEERSNLPCGEYEYPILIQDKSFNEDGSLFYPDEPPFPVTVHPSITPGFVGNTIVVNGKLWPYLDVEPRKYRFRFLNGSNRRGYVISLSNEQSMIQIGTDGGFLSTPQAIQSVELLPAERTDVIIDFSACEGQEITLLNTDTDFIDEHTNVIMQFRVSLPLKYEDTSEVPERLAVTMDLHPHHAHIERQLPLTATTDEFGRPMLLLNNRMYHDPATEKPSLDSIEIWSFINTTPFIHPIHLHLIQFKILERRPFDLDLYQNEGIVSFTGPPEEPRDYERGWKDTVKVDAGKITKIIMHWKDHVGNYMWHCHFLEHEDHDMMRPILVMKDVHAVQQPHAEIEPSSHQEVTTTTTSTPTTNTSTTHHNESPVPLLNTSQIPSTEEEEIKESLVEESVHIGNNVQHRPILLFPTKSTPAGTSRPRRRGHRRF
>gi|116333060|ref|YP_794587.1| putative multicopper oxidase [Lactobacillus brevis ATCC 367]
MTKSLNTDYFFDEAAYNTHDGGYVPLAEPKTPQQALRIPPLLKPDKETATDTYYTVEAQAGETQLLPGKKTKTWGYNTSLLGQTLVFAQGKTMHIDLKNSLPELTTFHWHGLNVPGPYTDGGCHAPVYPGQTRHIDFKVDQPAATLWLHAHPCPSTAEQVWKGLAALALVTDDHEAQLPLPHTYGVDDVPLILQDRRFHEDNQWDYEADYDPDGVQGPTPLINGTVNPYFDVTTQRLRLRLLDGANRREWRLHFSHDLPFTQVASDGGLLPEPVAFTHLMLTCAERAEIIVDFGDVAPGETVTLYSDDVPLVRFRVHEFTPDTAVLPEHLVEMPNPDVTPDMPIRKVVMSGMDETVMMDGKKFGMQRIDAKQQVGNVELWDVTNTNDMDGGMVHPFHMHGTQFLVVSRNGHAPYPNEHGFKDTVGVNPGETVRLKVWFDHTGVYMYHCHIIEHEDGGMMAQIEVFDPQHPQNYKLMDMATLMKAVAEERGIAVKDLHLVGMSSYEKMGMEM
>gi|57238539|ref|YP_179670.1| oxidoreductase, putative [Campylobacter jejuni RM1221]
MNRRNFLKFNALTLASMGVAYANPMHDMHSMHKNHSINHDLDTSFINFAPKNLKLLDPKQFPQGEILKALPLLKNESKEKNIFRATLEIKENHIELIKGKKTLFYTYNGLVPAPKIEVFEGDKLEILVKNKLKEATTIHWHGVPVPPDQDGSPHDPILAGEERIYRFEIPQDSAGTYWYHPHPHYTASKQVFMGLAGAFVIKAKKDALSHLKEKDLMISDLRLDENAQIPNNNLNDWLNGREGEFVLINGQFKPKIKLATNERIRIYNATAARYLNLRIQGAKFILVGTDGGLIEKAIYKEELFLSPASRVEVLIDAPKDGEFRLESAYYDRDKMMVEEEPNTLFLASISLKKEKLELPKNLKIFKPLEEPKEFKEIIMSEDHMQMHGMMGKSENELKIALASMFLINGKSYDLKRIDLSSKLGVVEDWIVINKSHMDHPFHIHGTQFELISSKLNGKVQKAEFRAFRDTINVRPNEELRLRMKQDFKGLRMYHCHILEHEDLGMMGNLEVKE
>gi|162456383|ref|YP_001618750.1| multicopper oxidase [Sorangium cellulosum 'So ce 56']
MIRLSRALAGVALLSLLAAGCAAEQAEEPPVPDAWGEPAVVPDRNPDPRIVEVDLEAREAEKAYLEGTTTTVWAYNGTVPGPLIEANVGDTLIVHFKNSLPEETTIHWHGVRVPNEMDGVMAVQEPIAPGETFTYQFTLRDAGFYWFHPHVMEPEQIQKGLFGLIRVRGPNEPEADVEKIAVLGDVFLNKDGTFNEELDDDTIMMGREGNVVLVNGEVMPALDVQPGGLTRLRIVNVANGRFFNLALPGHTFRVIGTDGGLIPQPYDTERLLVSPGERYDVLLIADGEPGTELTLMNEAYERGHHTGLAEPMPLARVRIGEGPGLSGRTLPETGPAIERLPGGPAEATITFDEGYVDGKLTFTIDGKAFPDVPPIDVQEGSVHVYDLKNDAEMDHPFHLHGFFFQVLARDDVPVADEELANKDTVILPQRSTVRIVTRFDEPGMWMYHCHILEHTERGMMGEIHVEP
>gi|15606390|ref|NP_213770.1| periplasmic cell division protein (SufI) [Aquifex aeolicus VF5]
MDRRKFIKTSLFSALGFSVGGLSLLSCGGGGTTGSSSGQGSGTLSKQSLNIPGYFLFPDGQRVSITAKWTTLEVIPGKSTDMLVYEIDNEYNPVIFLRKGQTFSADFVNNSGEDSIIHWHGFRAPWKSDGHPYYAVKDGETYSYPDFTIIDRSGTYFYHPHPHGRTGYQVYYGLAGMIIIEDEDEDNLKQALDLEYGVIDIPLIIQDKTFDSSGQLVYNPMGHMGFWGDTILVNLTPNPYMDVERKIYRFRILNGSNARPYRLALLRGNQRMRFWVIGVEGGLLDTPKEVNEILVAPGERIDILVDFRDASVNDVIKLYNFPHNLIGMGMIGMRMGMGMERGMGMGNGMNMDMGMADNSEFEVMEFRVTKDSAYDKSIPQRLSEVTPINTDGAQVQRITLGMRRMVFTINGETWEDGYANPQDINNPKVLFEQNNGDVVIIEYVNNTGMYHPMHIHGFQFQVLERSLGPLRATDLGWKDTVIVAPMETVRIAVDMSHPYNEHQIYLLHCHILEHHDEGMMVNYRVNA
>gi|218563115|ref|YP_002344894.1| putative periplasmic oxidoreductase [Campylobacter jejuni subsp. jejuni NCTC 11168]
MNRRNFLKFNALTLASMGVAYANPMHDMHSMHKNHSINHDLDTSFINFAPKNLKLLDPKQFPQGEILKALPLLKNESKEKNIFRATLEIKENHIELIKGKKTLFYTYNGLVPAPKIEVFEGDKLEILVKNKLKEATTIHWHGVPVPPDQDGSPHDPILAGEERIYRFEIPQDSAGTYWYHPHPHYTASKQVFMGLAGAFVIKAKKDALSHLKEKDLMISDLRLDENAQIPNNNLNDWLNGREGEFVLINGQFKPKIKLATNERIRIYNATAARYLNLRIQGAKFILVGTDGGLIEKAIYKEELFLSPASRVEVLIDAPKDGNFKLESAYYDRDKMMVKEESNTLFLANINLKKEKLELPKNLKIFKPLEEPKEFKEIIMSEDHMQMHGMMGKSENELKIALASMFLINGKSYDLKRIDLSSKLGVVEDWIVINKSHMDHPFHIHGTQFELISSKLNGKVQKAEFRAFRDTINVRPNEELRLKMKQDFKGLRMYHCHILEHEDLGMMGNLEVKE
>gi|256389388|ref|YP_003110952.1| Bilirubin oxidase [Catenulispora acidiphila DSM 44928]
MSGPRLSRRGALRLFGGAGAVAVLSPTLAGCAKPGNDGINPGTLSSKAKLPKPFSIPLPILKPLAPDSTDAQGVHYSMTLKQAEVEILPGYRTKIFGYNGTFPGPYLDVHAGTPMVVHQTNQLPVPIVTHLHGGLTPPSDDGFPTDLVFPQALADMADPGMAASMAGMDGMPSMKDPLAHLTAVQRDYVFPLNQRASTLWYHDHRMDFSGVQVWRGLFGLCVLRDAEDDKLPLPKGEREIPLMIADRAFDADGQLIYPEKDPTLLGKPSMDKSIAAGAQGDVILVNGAPWPYLEVAAVKYRLRLLNASNARRYELKLDGPGGGEFVQVGSDGGLLAAPLTHSTLHMSPAERFDVVVDFSKYPVGSTVTLKNSAASGGPGQVMQFKVTSHAADDSSVPATLSTIEKLTVNGAKRRLVFALDGDQWHVNGKAFDPAHPLVKPEFGKTEQWTVTSVERHPVHLHGAHFQVTGRGSGGLGEYDHGWKDTVELSPGSEITLAVRFDSYRGRYVAHCHNLEHEDMGMMATIQVV
>gi|158316580|ref|YP_001509088.1| Bilirubin oxidase [Frankia sp. EAN1pec]
MSRLLSRRNVLGAWVAATAAGTVRLATAGGGGDGGASLASASASTDHAAHLGHSGTVETVANEVTAAPPVTPFSVPLPVPPTLAPTSTTADTDFYEITSRTAAEEILPGFSTEIHGYGGSYVGPTIKAKVGRKVVVRHTNQLPHPTAVHLHGAHVPASSDGFPTDVIDTGATKTYEYPNNQPAATLWYHDHAHHHETENIYRGLHGFYLLEDPAEAALNLPSGEFDIPVLLSDANIDADGQLVFISLDEYGRTTLLTNGRPAPYFQVQARRYRFRFLNASNMRVFNLVLGRQERFTQIAGDGGLLPAPATVDKVLLSAGERAEIVIDFSRYAPGTQLVLNNTRNLNDPSRPVALPVLRFDVVARVGQDTSAVPATLRAHPPLPAATRVRDVVLSYHTAAFPFAINGMLFDPNRVDYTIRRGSTEIWRITNPVTPVAVYHNLHLHLVQFRILDRDGVPPGPAESGWKDTVFVAPGETVRIQATFTEYLGKYLYHCHVQDHAGTGMMALFETVA
>gi|217978424|ref|YP_002362571.1| multicopper oxidase [Methylocella silvestris BL2]
MTAISRRGVCAAGTTIAAMAALRLRPAAARDAVRPALPIPQELRPDARGEIAFTAEAGATSFMPGARTATYGYNGPFLGPALRLRRGETVTIDFTNNLPVPTTVHWHGLVIPGDVDGGPHRPVAPGQHWRPALSVDQPAATLWFHPHFYPTTAAQVTKGLAGLLIIDDEDADRLALPSRWGVNDIPLIIQDRRFGEDGQFFDRMNITAVTSGYVGDVPLVNGVRYPEARVARGWARLRLLDGSNARSYMLTASDGRPLFVIGSDGGLLESPVELKQIMIHAGERFEIMVDCRSGAPFDLVTLPVGEPIMRLPPFDDSVPLVTIRPDGADMPGQLPASLANLPQTPAELPPISQQLVMKMFRDEEGMMPLMKAGLAMGKSGKIDAAVIARVTKLIVDQPELSEAAQLSANGVNGRPFALDEPLFAAPRNQPLRWRISEGDDQMLHPVHIHGCQFRILSERGQPPEAYRAGWKDIAPISAGGYSDILVSFPYPADPHAPYMAHCHILEHEDSGMMAQFTVA
>gi|91789358|ref|YP_550310.1| multicopper oxidase, type 3 [Polaromonas sp. JS666]
MNNQRRRILIRSAATAAVASLGLRALSTRAGNEEHTAAGIDVHIELHAVQDKVAIRPGEQTQVWRYRGRLLHGDASALNTWASNYLGPIIRVRRGQRVRIDLINALPESTITHWHGLHVPEAMDGHPRYAIAPGERYVYEFTVVDRAGSYWFHPHPHGRTGKQIYFGLAGLFLVSDDEEAALDLPTGPHDLPLVIQDRTFDDDNQLVYLSESAAGAVSQGTGQHGMMGGGMMGGDGRSGAMGAMDAMGGMGQMMARMMGVLGDNILVNGRPGANLEVERRPHRLRLLNASNTRMYKLAWHDQSPLTVIATDGGLLAAPLQRDYVMLSPAERVDLWVDFGRWTAGTELTLQSLAFAGGMAMGGMMDGTALPDGAPFPVLKLRVEGGTRGRAALPQRLSQLRRPQPRAAVNFNHPKVFNLTMGMMVWGINGQSFDMLGASPLETVKLGTHEVWEFRNDAASGMMDMTMPHSMHVHGLQFRVIGRSVAGKFSRQHGTVKAGFVDEGWKDTVLVMPGERVRLLLGFTDYPGLFPYHCHMLEHEDSGLMRNYLVKE
>gi|269836461|ref|YP_003318689.1| Bilirubin oxidase [Sphaerobacter thermophilus DSM 20745]
MKLSRRGFLRLGMLGVASVALPIGRMIGPMNELAKAGAVTSPPVEPFQVPLPIPPVLKPVRTDASTDYYEMVQREATAEILPGYRTTIWGYEGIFPGPTIEARSGRQVVVSQRNELPVPVVTHLHGGVTPPESDGYPTDLILPASSSHDANHGTGHHHGGAVAHGTRDYVYPNQQRAAMLWYHDHRMDFTGPQVYRGLAGLYIIRDEIEDALPLPRDEREVPLVITDRTFTADGDLYYPSLDPTLQGQPGVVSSFANGVFGDTILVNGAPWPVLDVGTARYRLRLLNASNARPYLLALDPPPPNGPAFIQIGSDGGLLETPIPHDEILISPAERFDVIVDFGQYPVGTSVRLVNREGVGPTADVMRFDVARREEEYSEIPDRLAPEEPLPDPSEAVEVRRFQFIAGFFGWPSTVNFRIFDPNRIAARPRLDTTEIWELHADPEHPIHLHLVHFRVLSRNGGPPGPWDAGWKDTVFMRGGSAQIIARFSGYRGKYVFHCHNLEHEDMMMMENFEVV
>gi|291303023|ref|YP_003514301.1| multicopper oxidase type 3 [Stackebrandtia nassauensis DSM 44728]
MSPVSRRSVLRAGVAASGAAILTGCASESADSYVSPDGDRVAEAEAARDPGKVRKFTLKPGRTEVDLGGVAVTTWAYGGKIPGEPIRVTRGEQIKAVLDNGLPDPTTVHWHGLALRCDADGVPDVTQKPVGAGERHTYTFTAAHAGTYWFHPHVGVQQDRGLYAPLIVEDPDEPLSYDEEWIVVLDDWMDGVTGSPDDVLKELGGGMSHGGHSGGDSDDEPQSQGHMLMGADSDLLGGDAGDVSYPHFLINGRVPADPEVFKVKPGTRLRLRVINAAGDTAFRLALGGHTMTVTHTDGFGVRHTETDALLLGMGERYDVLVELGDGVFPLVALAEGKQELARAIVRTASGETPAADVRPTELDGTIAGYSDLEPDDSVRLKRRDPDETIDLDLTGGMMKYDWGINGESFDPDRLYGITEGDRVRLRFKNTTTMWHPMHLHGHTFALSGTGLRKDTAIVLPGQTLKVDFDADNPGRWMIHCHNVYHSESGMMTLLGYRD
>gi|145295103|ref|YP_001137924.1| hypothetical protein cgR_1046 [Corynebacterium glutamicum R]
MLLPELNRRTFFKGAGVLAATVVGSQVLVACSSDDVRGYGGEPRTLPIPPADLGTREGSSVHFALEAQTGESQILPDVTTKTWGFNGTHLGPTLVVKKGDDVHVDVINNLDEMTTVHWHGMKLPAIADGGPHSPIEPGQTWSPTWTVANDAATLWYHPHTHGLTGLHAYRGLAGMIIVEDEATDKLDLPRDYGVDDIPLVLMDHRFLEDGAFDEEDLPDLGLLGDTPTVNGITNAHFDATTRRVRFRVLNGSNMRFYNLAFSDKRTFQVIASDSGLLNEPQDRTTLAIGPGERWEIVVDLEPGEDVTLESVGFEDNYGVPDDEFVPDFGMSDSFQLLTITGPSDDAAQAPALPGVLVKSTEPDVIDATERTFIMNTFSINDLQMDMQRVDVVIDHDQPEVWIVTNDNSDWPHNFHVHDARFKVLKFEGTDVELFNDGWKDTVGLPPAATATLAVEFGHYPDPQWPYMYHCHMLYHEDQGMMGQFVIVEPGDEPAAVLGSGTGSSIGSAGGHAH
>gi|254555487|ref|YP_003061904.1| cell division protein SufI [Lactobacillus plantarum JDM1]
MAKKVYTDYFFDEPAYNTHDGGYIPLVTPKVEPQPLAIPPLLKPDRQTDTDDYYTVTAQESETQFLPGKKTKTWGYNAGFLGQTIVFRNGKQTHIDLENKLPELTTFHWHGLNVPGPITDGGCHAPVYPGETNHIDFKVHQPAATTWLHAHPCPSTATQVWKGLATMVIIKDDVEDQLPLPRNYGVDDIPLVLQDREFHDDNQFDYRADYDPDGVQGHTALVNGTVNPYFDVTTQRVRLRILDGSNRREWRLHFNDDLEFAQVASDGGILPAPVYMTKVMMTCAERDEIVVDFGQYQPGDEVTLMTDDTPLCRFRIKSFVPDDTKLPEHLVDIPDETPTPDLPVRTITMDGMDDEVALDGKKFDMSRIDARQKVGDVAIWEIRNTNSTENGMVHPFHVHGTQFRVLARNDGPVYPNEHGLKDTVGVNPGETVRIKVKFELTGVYMYHCHIIEHEDGGMMAQIESYDPQHPQTYHLMDMDTLRNAFAKEQGIKPEDVWMPGM
>gi|28377271|ref|NP_784163.1| cell division protein SufI [Lactobacillus plantarum WCFS1]
MAKKVYTDYFFDEPAYNTHDGGYIPLVTPKVEPQPLAIPPLLKPDRQTDTDDYYTVTAQESETQFLPGKKTKTWGYNAGFLGQTIVFRNGKQTHIDLENKLPELTTFHWHGLNVPGPITDGGCHAPVYPGETNHIDFKVHQPAATTWLHAHPCPSTATQVWKGLATMVIIKDDVEDQLPLPRNYGVDDIPLVLQDREFHDDNQFDYRADYDPDGVQGHTALVNGTVNPYFDVTTQRVRLRILDGSNRREWRLHFNDDLEFAQVASDGGILPAPVYMTKVMMTCAERDEIVVDFGQYQPGDEVTLMTDDTPLCRFRIKSFVPDDTKLPEHLVDIPDETPTPDLPVRTITMDGMDDEVALDGKKFDMSRIDARQKVGDVAIWEIRNTNSTENGMVHPFHVHGTQFRVLARNDGPVYPNEHGLKDTVGVNPGETVRIKVKFELTGVYMYHCHIIEHEDGGMMAQIESYDPQHPQTYHLMDMDTLRNAFAKEQGIKPEDVWMPGM
>gi|229822482|ref|YP_002884008.1| Bilirubin oxidase [Beutenbergia cavernae DSM 12333]
MRLSRRTMLGLMAGGTAVGTAAVVSGCSFAGGAFDGPRDEVGQVPLTTPLAIPPLAPSEMDDDGVRTFALTARPGSREFLPGTTTATMGYDGDYLGPTLRAKRGEQVRVRARNELDAETTVHFHGMHLPAIMDGGPHQRIPPGGERTPTWAIRQHAATLWYHPHPHGATEGQVTAGLAGLFILDDDEEAALDLPRDYGVDDVPVIVQDMLLGDDGASRRENGRFVGTLGNTLIVNGIYGPYLDVTTQRVRLRILNASGARIYGFEMSDGRDLVQIASDGGLLAAPHATRQVVLSPAERAEVIVELQPGETVVLRSEPYEFDDGPGGMIGRDDRFDVLELRAAATLTPSPAVPAALAAVEKLRVEDVTQERSMEFSGTSINGQDMDMGRIDEVVTIGATEIWNVRNDNGSLPHNVHVHDVQFQVLTIDGAAPPPPLAGWKDTVLLLPEVEYRLIMRFTDYADPAVPYMYHCHLLWHEDQGMMGQFVVVEPGQEPIPPTDDGAHAHH
>gi|116326524|ref|YP_794204.1| putative multicopper oxidase [Leuconostoc mesenteroides subsp. mesenteroides ATCC 8293]
MEQSNKKYFFDEPAFDLHDGGYVPLIVNNAPEMPLNIPPILKADRESKNDIYYTVTAKSGKSQILPGEKTQAWGYNANFLGKTIIFHRGQKNHITLKNDLPELTTFHWHGADVSGPYVDGGCHAPVYPGEIKHINFTLNQPAATLWLHAHPCPSTAEQVWQGLATMVIVQDEHESQLSIPRNYGVDDIPIILQDRHFHKDNQFDYRADYDPDGVAGPTAVINGTVNPYFDVTTQKIRLRFLNGANRREWRLHFSDDLPFDQIAGDCSLLPKPIKLTGLMLSCAERAEVIIDFSQYHEGDEVTLYTDQVPLLKFRIHNFAKDTTKIPDHLINLKKPSVEPSLPIRHVVMQGMDESVAIDDKKFAMERIDAEQIVGEYQYWDVTNSNEKPGMVHPFHIHGTRFLVLTRNGKDPYPNENGFKDTIGVNPGETVRILVKFDLPGIYMYHCHILEHEDGGMMAQIEIVDPKKPHQKYQLMDMNTLMNALAEERGIELSNLWMAGMESYEKMGMKM
>gi|289209085|ref|YP_003461151.1| Bilirubin oxidase [Thioalkalivibrio sp. K90mix]
MMKRRQFLGLAAALPVITTFGGWTLFNHAVSAPRFDNPLFLPGADGPFAVLAPDQPFTLVAEQGWLPVPGRAETPFLWYRTQVNGTEYQNPILLLRTGDDLDVTLDNQLDEGTIIHWHGLHVPGREDGHPIHTVDPGEQYEYRFQVTNRGGTYWYHTHAHHRTARQAHQGLASFLLVTDDDNDALNEALGLELGKTDLPLVLQDKRFDRLGHLVYQPNPMQGMMGYLGDEVLVNMTPSARHEVERRIHRLRLLNGSTARIYRLALRADGAAVPFQVIGTDAGLLESPWEVKEAFLSPGERLELLVDFAAFSGGDRVELHSLEFDPMAGGGMMRGGGMGGGMGGGMGRMMGGGMHDGDPLALLEFVVREGEAVTAEVPERLSRIDPIDVSNATERDILLDMAPMQWRINGETYDPDRVPIEVEANTQEVWTLRNADRSMPHPMHIHGFSFQVLSRSGGPGFVREQAVNDDGLTVADLGWKDTVLLWPGETVRIAIDFTHDYDGDQLYVFHCHNLEHEDNDMMVNVRVRA
>gi|56696246|ref|YP_166603.1| multicopper oxidase domain-containing protein [Ruegeria pomeroyi DSS-3]
MTFTRRHVLKTATACALMPRLAEAAPITLTAMEARQQIAPEGYPDTAIWGYEGGAPGPEIRVAQGGRLSRRLINRLPQPTAVHWHGIRIDNAMDGVPGLTQQAVPTGGSFDYDFTLPDAGTYWYHSHNRSMEQVARGLHGPLIVDEASAPDIDGEHVLVLDDWRLDPDTAAIGANFDNGHDLSHAGRIGNLLTVNGRFDPAFRARPAERLRLRLINAANARVFEVGLDGMQGWIVALDGMPLEEPLVVSGAFPLAPAQRADLIVDITAETGASASLLSIERDGGYGLCRFDVSGQGAGAARAAPAPLPPNPLPVIEGLADSPLHQMRLQGGAMRWLDSALLGETEMSGRELAQLGKFWALDGRADRSATPFLEAARGSLHRIAFVNETGFDHGMHLHGHHFRLIAPNGALGPWRDTVLVAPGETRQIALVADNPGDWLLHCHMLGHAAAGMTSWFRVT
>gi|227832724|ref|YP_002834431.1| putative multicopper oxidase [Corynebacterium aurimucosum ATCC 700975]
MSISARPTVSRRIFVQGSVLTVAGAAVMGLSACSTSGSKNQPEPLGYDSEPRALPIPPVEEGEVVDGTRVFKLTAQDGYSEILPGNDRTRTWGFNGAFLGPTLRARRGEKVRAEITNDLIEMTTVHWHGMKLPAYSDGGPHSPIEVGKTWKPEWEIIQPAATLWYHPHPHMATATHAYRGLAGMFLIDDDVADGLDLPQDYGVDDIPVVIMDAKFTDDGQIDEKSDNTLGLLGTTPLVNGITNARFDATTRRVRLRLLNGASMRFYTLELSNGPFHVIATDTGLLDAPVEVDSLFLGPGERAEIIVDLEPGKEVQLRSVPRKDNFGVPKDKDAADFGFQDSFDLLTISGPEESAPEPPALPETLDPAAAKTPSTEGLEEREFVLNTFMINGEQMDMARVDTVIDHDAPEIWTVTNENSDWPHNFHIHNARFKVLEWDGDEKMDVFNSGWKDIVNLPPKVTARLLVEFGHFPDKTIPYMYHCHMLLHEDEGMMGQYVMVNKGEKPDVRVKPAALVFEQIATAHSAHAGQVVDSSRSPYATPEAKA
>gi|62389836|ref|YP_225238.1| putative multicopper oxidase [Corynebacterium glutamicum ATCC 13032]
MLLPELNRRTFFKGAGVLAATVVGAQVLVACSSDDVRGYGGEPRTLPIPPADLGTREGSSVHFALEAQTGESQILPDVTTKTWGFNGTHLGPTLVVKKGDDVHVDVINNLDEMTTVHWHGMKLPAIADGGPHSPIGPGQTWSPTWTVANDAATLWYHPHTHGLTGLHAYRGLAGMIIVEDEATDKLDLPREYGVDDIPLVLMDHRFLEDGSLDEEDLPDLGLLGDTPTANGITNAHFDATTRRVRFRVLNGSNMRFYNLAFSDTRTFQVIASDSGLLDEPQDRTTLAIGPGERWEIVVELEPGEDVTLESVGFEDNYGVPDDEFVPDFGMSDSFQLLTITGPSDDAAQAPALPGVLVKSTEPDVIDATERTFIMNTFSINDLQMDMQRVDVVIDHDQPEVWIVTNDNSDWPHNFHVHDARFKVLKFEGTDVELFNDGWKDTVGLPPGATATLAVEFGHYPDPQWPYMYHCHMLYHEDQGMMGQFVIVEPGDEPAAVLGSGTGSSIDSAGGHAH
>gi|19552171|ref|NP_600173.1| putative multicopper oxidase [Corynebacterium glutamicum ATCC 13032]
MLLPELNRRTFFKGAGVLAATVVGAQVLVACSSDDVRGYGGEPRTLPIPPADLGTREGSSVHFALEAQTGESQILPDVTTKTWGFNGTHLGPTLVVKKGDDVHVDVINNLDEMTTVHWHGMKLPAIADGGPHSPIGPGQTWSPTWTVANDAATLWYHPHTHGLTGLHAYRGLAGMIIVEDEATDKLDLPREYGVDDIPLVLMDHRFLEDGSLDEEDLPDLGLLGDTPTANGITNAHFDATTRRVRFRVLNGSNMRFYNLAFSDTRTFQVIASDSGLLDEPQDRTTLAIGPGERWEIVVELEPGEDVTLESVGFEDNYGVPDDEFVPDFGMSDSFQLLTITGPSDDAAQAPALPGVLVKSTEPDVIDATERTFIMNTFSINDLQMDMQRVDVVIDHDQPEVWIVTNDNSDWPHNFHVHDARFKVLKFEGTDVELFNDGWKDTVGLPPGATATLAVEFGHYPDPQWPYMYHCHMLYHEDQGMMGQFVIVEPGDEPAAVLGSGTGSSIDSAGGHAH
>gi|226349446|ref|YP_002776560.1| putative multicopper oxidase [Rhodococcus opacus B4]
MIEQFPGAARLSRRNFLALAGLGAVAAAGACSRGGGPGPAPTAVGPDSAAVRTAEQVRRATIGTGNTVTASLKAGPTRIDLGGVQVDTWAYNDRIPGREVRLRRGDLLRAELTNDLPAESTIHWHGIALRNDMDGVPGLTQSAIAPTSPFTYEFLAPDAGTHWLHPHVGMQFDRGLYAPVIVEDPAEGGDYDLEAVLVLDDWLDGVGGRTPDQQLDELRQGGMPMMSGMGMDHGGMSGMDIGTTIDPANPLGADTGDVDYPYYLINGTLGTDPFSVRARPGQRVRLRIINAGADTAFRLAVGGHQLTVTHSDGYPMQPVTGSSVLIGMGERFDAIVTLGDGVFPIVAAAEGKQGQGFAVIRTGAGGRLDPAIRPAELDAPPITGLALRSREDVRLGLRNPDRVHDLMLGMDMSGYRWTINGATYDEHTPLAIAQGQRVRLRFVNQTMMFHPMHLHGHTFQVVDGHGTGPRKDTTLVLPNQTVEVDLDADNPGQWLVHCHNLYHGEAGMMTTLSYTE
>gi|111027028|ref|YP_709006.1| copper-binding oxidase [Rhodococcus jostii RHA1]
MCKHTGRAVRENPVTPVPDNGSGLNRRAFLTAAAAGLGGLALAACTRGSSPPGPHPVDGNTIAAVEAARPHTGRTVDAALTPQAADIDLGGIHVRTLAYGNTVPGPTIRANVGDEIAVALTNGLDHETSVHWHGIALRNDMDGASPASPDIGPGQSFTYRFSVPHAGTYWAHPHVGLDTDYGLYLPVIVDDPREPGDYDAEWIVVLDDWTHGIGPSPQQIFSNLQSSGMGPMGGPGGMGNMPGMGGMGGGSDQSGVPTSSATSNGVGTSSLLGGDTGDITYPYYLINGRLPSAPSTFTATPGQRVRIRIINAGADTAFRIALAGHTMTVTHTDGFPVRPVEVDALLLGMGERYDVIVTVGDGVFPLVAAADGKNAHARAVLRTGPGSPPNSGFTPRELAGRVGTADAFVGADTVLLPQSQPEVNLAAVLGGGMMSYDWTINGRPYEQTEPLTIREGQRARLTFTNMTMMWHPMHLHGHTFQIVKPDGTPGPRKDTVIVLPMRTVAVDLVADNPGDWMLHCHNAYHQESGMMTRLDYLR
>gi|271962379|ref|YP_003336575.1| Bilirubin oxidase [Streptosporangium roseum DSM 43021]
MLTRRNMLAVGALTLGGAVGVKGLLFDDRTAFSAVPGLRPHEHGVQPARVGAALTNTPFSVRMPVPPVLQPVVSTNDVDIYRIDIRHTNLEILPGVSTPTFTYGNQLVGPTIRAKTGRRVLIRYNNLLNRPTNVHLHGGHVEADNDGHPMELIQPGQTRWYNYPNRQQGATLWYHDHSHHTEAENVYRGLHGFYLIDDDSERGLRLPRGDYDVPIMIRDALFDADGAMLFGGNPAERNVILANGKPQPYFPVAARKYRFRLLNGATERTFNLSLGGEEMTQIASDGGLLPAPVPRTGIRLSSAERVEIVVDFSRYPVGTQLVLSDGATPVLRFDVVRQAADSSQVPDLLRALPVLPAATVNRNVTLSFDIAAFPPVGLVDGKTYDPNRADLQVKRGSTEIWTITNGDGQFGFPHNFHMHLVQFQVLDRDGQPPSLDDAGRKDTVLIPAGTSVRVKAHFTDYLGRYVYHCHFLEHSSLGMMAQMEIVP
>gi|53804565|ref|YP_113571.1| multicopper oxidase family protein [Methylococcus capsulatus str. Bath]
MGGGCMMGCTSTTVIDPPRGAAFADPPTLPNLSMTPGVVEVNLEAKIAPVNVNGTTANLQTYNGFFPGPTIKVKKGDILKVHFKNSLPYTGVNDMGMPRDMTNLHTHGLHVSPAGNADNVLVHFPSGETFDYEYDLSLHRGGNLNFYHPHVHGNVAEQVWAGQAGALEVADEGTALSGYETHILVLKDITLSGGAPEAHTSADFMNGKEGDTMLVNGQVNPVLAMRPGQVQRWKIVNASNARFYKLSLGSHSLRVVGTDGGLLDKPYTQSTVLLSPGERVDVLVKASSTKGYYKLQALPYNRGAGDSANQQITLMTVNVTGSSLSQNLPAMVDPSATRLNVPANAVTRQITLSMGMGMMGGGSASINGIAFSDTEAYTIVSGRETYEVWEIYNHSMMDHPFHQHVNPAQVISISGGDSAYKSLYTTTPAWKDTVIVPAMGSVKLLVPVKDYGGTTVFHCHILEHEDMGMMGLWDIQ
>gi|116668766|ref|YP_829699.1| multicopper oxidase, type 3 [Arthrobacter sp. FB24]
MSRRSALLLGGLGAAATAAGSAGLWWSAASRSSSRPAPVTGAELSQPSELRSAGGRLEVRLDAAAGRIQLAGQQARAMGYNGGSPGPTLRLRPGDVLSVRLANNLDQPTNLHVHGLHVSPEGSGDNVFVVVNAGAVHDYEYRLPADHPPGVYWYHPHHHGMVADQIFAGLFGAIIVEDPEPVPVSTERVLVISDTTLDGGGNVVRVSQMERMLGREGELLLVNGQSNPEFTAMPGQRERWRIINACVARYLPLRLDGQQLQLLGIDSGRYRTPSPVEELLLAPGNRADLLVATAAGESVLRAAYYDRGSMAGMMGQRGPRQAIQPGAAGAALATLRVAGSTAPSPTPPPPLPAGRDPDDLRTAAVAARRQVALSSGAGMGMGGGMMGFTIDGREFSPARTDTVVAAGSVEEWTLTNASPMDHPFHLHVWPMQVIEEGGRAPDRPEWRDVINVPAQGRVKVRVAFRDFSGRSVYHCHILDHEDLGMMGAIEVR
>gi|110679565|ref|YP_682572.1| multicopper oxidase, putative [Roseobacter denitrificans OCh 114]
MTGFTRRQFHQSVLSAAAAAALPSVAGAQTAPVLHARTGSARLAPAQYPETRIWGYDGTVPGPILRAQQGQRIGRVFQNDLPQASSVHWHGIRIENAMDGVPGMTQAAVEPGAAFLYDFVLPDAGTYWYHPHNRTYEQMARGLYGALIVDEATGAPEVDLDEVLLLDDWRLNDDAQIAEGFGNMRDWSHAGRIGNWITVNGDGGWSRAVPRLARMRLRLVNTANARIFTLAARGLEGWVVALDGMPLAAPQPLAELTLAPAQRADLIVDVVAGEGEEAFLVSYERDGGYAVAAFPVTRSAREMRMTAPVALPPNPVPALGPLESARRADLLMEGGAMGAMAGAMMGGQRMEMREMVAAGKVWAFNGMADMADTPLIEANRGETVRIAMTNDTRWQHGMHLHGHHFRQIGRDGALGPLRDTLLMNRGETAEIAFVADNPGDWLLHCHMLEHSAGGMMTWLRVL
>gi|119717149|ref|YP_924114.1| multicopper oxidase, type 3 [Nocardioides sp. JS614]
MTVDRRDQGRVASRVGRRSVLFGAGGLGVLAAGGIGILKATGGPSSGDAVDAGSAAVRRAEAERRPAGQRTVTADLRVQSATVSLGGLVVPTWAYGDSVPGPLIRATAGDLLKVNVDNALGSETSVHWHGIALRNDMDGVPGITQRPIAAGSRFTYEFTVPDPGTYFYHPHTGVQLDRGLYGVLVVDDPAEPGAYDQEWVVVLDDWVDGTGTTPDAILEELLATTGSSGMDGMDGMDGMDGMDGMDGMDGMDGMDGMEGMHGMPGMGEAMQSPLLGGAGDVTYPHYLVNGRTPGAPATLTGEPGQRVRIRIINAGSDTAFRLAIGGHRLTVTHSDGFPVQEQATDALLIGMGERYDVVVTLADGAFPLVASAEGKAGQGLAVVRTGSGRAPRGDVRVAELDGQVLLGTDLVATEASRLPSREVDRSIDLVLGGTMAPYRWTINGEVFPDARPLEVVEGERIRLRFENRTMMFHPMHLHGHTYGQVRGGARKDTTIVRPMQTVEVDFDATNPGQWAAHCHNIYHAESGMMTTVSYRT
>gi|169627567|ref|YP_001701216.1| oxidase (copper-binding protein) [Mycobacterium abscessus ATCC 19977]
MAVSRSQWGRRGFLQLGAATAAAGVLAACGTRPVRGPSGQPVGPSSPRVGALEAVRRDGGGRLVPVNLAARPLQLDLAGTTVSTWGYGDQIPGPTIRARKGEVLRVAVANGLPAPTTVHWHGIALRNDMDGVPDLTQPQIAAAGSFTYEFALAHAGTYWFHPHVGTQLDRGLYAPLIVEDPDERADYDTELVVALDDWIDGTGTDPDKVLAGLRDKGMPGMGHSMGDMPGMSIGSMGVSAQAPLGADGGDVTYPYYLINGRVAADPQSVDYRPGTRVRLRIINAAGDSAFRVAIPGTPLTVTHTDGFPVQPRQTDALLIGMGERIDAIITVGEVSVPLLAAPYGKDGYAQLVLRSSGTPVSGSAAEAAAALPKLAALDTASLSATEEVTLAVGEPDITYDLRLAGPGNKYSWTINEKTYNPAEGLPVREGQRVRLRFINNSMMFHPMHLHGHTFAVRTASGAYGARKDTVLVAPMQTVEVDFDADNPGQWLTHCHNIYHGEAGMMTVVSYRQ
>gi|116490135|ref|YP_809662.1| putative multicopper oxidase [Oenococcus oeni PSU-1]
MELIKNYFFDEGAYDYHDGAYKHLIRPKTKTHKLIIPKVLKADKIEGNTTYYTIHAQEGETNILDGKATHTWGYNGSLLGPLIRYQSGRHYHLTLVNDLPEVTTWHWHGLNIPGPIEDGGPHAPVLPGKSREIEFDVNQPTMTAWLHPHPCPHTAEQVWKGLAAPVAVVNPLDDLPQLPHTWGVDDIPLIFQDRTFHDSQWDYQADYDMDGTLGDTALVNGTVNAEFTVTRPCLRLRVLNGANRRELRLNSDQNIVMTQIASDGGFLPHAVEMTKIMLTNAERAEILLDFSDYKKGGRIVLKADDVPILTLKVGEFTEDNRRQLPKTLKQIERDFTGSPSHQVIMEGMDDSVRINGKLYDMTRIDDRQEIGKNEIWDVSNTNDSMPGMGMIHPFHMHGTEFLVLSRNGKKPYPNEFGFKDTVAVNPGEHVKLLVKFNVPGIFMYHCHILEHEDTGMMAQIEAVDPNNPQHWNLKDLCDKNMPDSNMRM
>gi|118474925|ref|YP_892457.1| multicopper oxidase family protein [Campylobacter fetus subsp. fetus 82-40]
MNRRTFLKLNALGLVSFCNAYANHINHFGMHHEMMNVNDSILNIDTSFINFSSNNLKLLDEKYFPQNQNLKALPLLKNESKTKNTFKATLQITQSQLEIVKGKKTKVYTYNGTIPAPKIEVFEGDNVEILVKNRLSEPTTIHWHGLLVAPEQDGNPHDHILAGEERVYRFNLPMGSAGTYWYHPHPHHIASKQVFMGLAGAFVVKSKQDALSDLVEKDLMISDLRLDENAQIPNNNLTDWLNGREGEFILINGQYKPKIRLATNERIRIYNATSARYLRLKIHGANFILVGTDGGLIQKPIYKDEIFLTPASRVEVLIQSSKSGEFKLESLYYNRDKMMVQEEPKTLFLADIILENKDISIPDKLRELPRLEEPKSFKKIIMSENHSKMMQIMNSKDDNEIKAALASMFLMNSKTYDLNRTDLISEVGVVEEWVVNNNSHMDHPFHIHGTQFEVISSKLNNVVSKPEFRALRDTINVRPNEEIRLRMKQDFVGTRMFHCHILEHEDLGMMGNLEVKEYHLKH
>gi|182439052|ref|YP_001826771.1| putative multicopper oxidase [Streptomyces griseus subsp. griseus NBRC 13350]
MPTQPTRRAVLGAALAVAGSGALAACSDAGGDHGGGHSPGGAQDSGTYVSPDGKEVEAAEAARGSGPVRKVSLTATRTRLDLGGGTTVASWVYGDRLPGREVRVTAGHTLALTLANHLPQPTSLHWHGLALRNDMDGVPGLTQRDIAPGADFAYRFAVPHPGTYWFHPHSGVQQDRGLYAPLIVEDPKEPLAYDKEWVVVLDDWVDGVDGSTPDAVLKELSGGMGGGMDHGAHTMSGEEDEGDGNGDASGDGPSRMMMGATSELLGGDAGDVAYPHYLVNGRVPRDPSSFSARPGDRIRLRIINAGGDTAFRVALGGHRMTVTHTDGFPVRHTTGDALLLGMGERYDVLVTAGDGVFPLTALAEGKKAGKREASALAVLRTGSGAAPGASVRPKELDGKLVEAGRLAPDPSVALAARAPDRTIRIRLTGGMARYDWAFDGQPYSADHRRPVEAGERVRVVFDNGTAMWHPLHLHGHTFALGGNAAGARKDTAIVLPHRSLTVEFDADNPGLWMVHCHNVYHAEAGMMTVLGYRA
>gi|170723353|ref|YP_001751041.1| multicopper oxidase type 3 [Pseudomonas putida W619]
MSFTRRQMLKGLTGLVVVGLGAGGAARYWLGKVEDENAGHDYELIAAPLEVELVPGFKTEAWAFGPSAPGTELRVRQGTWLRVRFINHLPVETTIHWHGIRLPLEMDGVPYVSQLPVKPGEYFDYKFRVPDAGSYWYHPHVSSSEELGRGLVGPLIVEEREPTGFLHERTLSLKNWHVDEQGAWLPFSIPREAARNGTAGRLITINGQADSVTELPAGQVVRLRLLNLDNTWTYRLNLKGGNHEARIYALDGNPVTPRVLDDEYWLGPGMRICLAIRIPEAGEEISLRDGFVRLGTLRSVPSNDAPGDWPPALPPNPVAEPDLENAEKLNFNFEWVGKVSVNTENGRPPSLWQINGQAWDITDKTCADRPIATLQQGKSYIFELKNMTQYQHPIHLHGMSFKVIASNRHKIVEPWFTDTYLLGKNERAQVALVADNPGTWMFHCHVIDHMETGLMAAIAVV
>gi|120404636|ref|YP_954465.1| multicopper oxidase, type 2 [Mycobacterium vanbaalenii PYR-1]
MNRQSVGTKILTRRTFLAATLAASTAAMAACGKPTSVNPATDPIAVAEAARPHTGRTVTAALTPGPADIDLGGPVARTLAYNNSVPGPLIRANVGDELAISVTNGLDHPSSLHWHGIALRNDMDGATPATPNIDPSSTFTYRFSAPHPGTYWAHPHTGLDADYGLYAPVIIDDAAEPGRYDAEWIVVLDDWTDGIGSSPQQLYDGLRPVTGAGGHSGGMPGMSGTPGMPGVPGVGGVGASQLLGGDAGDVSYPFYLANGRIPAAPTTLTARPGQRIRMRIINAASDTAFRVALAGHRMTVTHTDGFPVVPTEVDALLIGMGERYDALITTGDGVFPFVASAEGKNALARALLSTGAGAAPDPTFMPPELQRRVGTVGVFTAAPEAVLDVSRADVALSARLSGSMASYDWTINGRPFEDTVPLTVMQGQKATLTFTNTTMMWHPMHLHGHTFQVIKPDGTPGPRKDTVIVLPMQELTVALAADNPGVWMMHCHNTYHQEAGMMTSLNYSPQPGAAPSHGQRQ
>gi|126437090|ref|YP_001072781.1| multicopper oxidase, type 2 [Mycobacterium sp. JLS]
MAGSPGRGQWSRRSFLAATVAAGATLAACTRDSSIVVPKNAVADAEARRPHSGRTVSTTLTADRARVDLGGTVAETVSYNGTVPGPLVRASVGDELAVTVRNRLDRTTSVHWHGIALRNDMDGASPATPDIDGGADFTYRFSVPDPGTYWAHPHTGLDADTGLYFPVIVDDPNEPGDYDAEWVVLLDDWTDGVGSSPAQIYDGLRNSPGGHDMPGMGDMPGMPQMGTVPGVGGTGSSTLLGGDAGDVSYPYYLINGRIAQAPSSFRVTPGQRVRIRLINAGSDTAFRVALAGHKLTVTHTDGFAVVPTEVDAVLIGMGERYDVVVTAGDGVFPLVAAAEGKNASARALLVSGAGSPPPADYAPPELRGRVGTVEAFNAAPGAALPAARADVELPVELGGGMMNYDWTINGLPFAKTQPLEVREGQRVTLSFKNTSMMWHPMHLHGHTFEVLTADGRPGARKDTVNVLPMQQLRVSFVTDNPGVWMLHCHNTYHQEAGMMTSLNYID
>gi|145225904|ref|YP_001136558.1| multicopper oxidase, type 2 [Mycobacterium gilvum PYR-GCK]
MNGQSVGTTILTRRTFLAATLAASTAAMAACGKPTSVNPATDPIGAAEAARPHTGRTVTAALTPGPADIDLGGPVARTLAYNNIVPGPLIRANVGDELAISVTNGLNHPSSLHWHGIALRNDMDGATPATPNIDPSSNFTYRFSAPHPGTYWAHPHTGLDADYGLYAPVIIDDPAEPGGYDAEWIVVLDDWTDGIGSSPQQLYEGLRPISGVGGHSGGMPGMPGMPGMPGMSGTPGMPGVPGVGGVGASPLLGGDAGDVSYPFYLANGRIPAAPTTLTARPGQRIRMRIINAASDTAFRVALAGHRMTVTHTDGFPVVPTEVDALLIGMGERYDVLITTGDGVFSFVASAEGKNALARAILSTGAGAAPDPTFMPPELQRRVGTVGVFTAAPEAVLDVTRADVALSARLSGSMASYDWTINGRPFEDTVPLTVRQGQKATLTFANTTMMWHPMHLHGHTFQVIKPDGTPGPRKDTVIVLPMQKLTVALAADNPGVWMMHCHNTYHQEAGMMTSLNYSP
>gi|119855090|ref|YP_935695.1| multicopper oxidase, type 2 [Mycobacterium sp. KMS]
MNGQSVGTTILTRRTFLAATLAASTAAMAACGKPTSVNPATDPIGAAEAARPHTGRTVTAALTPGPADIDLGGPVARTLAYNNIVPGPLIRANVGDELAISVTNGLNHPSSLHWHGIALRNDMDGATPATPNIDPSSNFTYRFSAPHPGTYWAHPHTGLDADYGLYAPVIIDDPAEPGGYDAEWIVVLDDWTDGIGSSPQQLYEGLRPISGVGGHSGGMPGMPGMPGMPGMSGTPGMPGVPGVGGVGASPLLGGDAGDVSYPFYLANGRIPAAPTTLTARPGQRIRMRIINAASDTAFRVALAGHRMTVTHTDGFPVVPTEVDALLIGMGERYDVLITTGDGVFSFVASAEGKNALARAILSTGAGAAPDPTFMPPELQRRVGTVGVFTAAPEAVLDVSRADVALSARLSGSMASYDWTINGRPFEDTVPLTVRQGQKATLTFANTTMMWHPMHLHGHTFQVIKPDGTPGPRKDTVIVLPMQELTVALAADNPGVWMMHCHNTYHQEAGMMTSLNYSP
>gi|224989240|ref|YP_002643927.1| putative oxidase [Mycobacterium bovis BCG str. Tokyo 172]
MPELATSGNAFDKRRFSRRGFLGAGIASGFALAACASKPTASGAAGMTAAIDAAEAARPHSGRTVTATLTPQPARIDLGGPIVSTLTYGNTIPGPLIRATVGDEIVVSVTNRLGDPTSVHWHGIALRNDMDGTEPATANIGPGGDFTYRFSVPDPGTYWAHPHVGLQGDHGLYLPVVVDDPTEPGHYDAEWIIILDDWTDGIGKSPQQLYGELTDPNKPTMQNTTGMPEGEGVDSNLLGGDGGDIAYPYYLINGRIPVAATSFKAKPGQRIRIRIINSAADTAFRIALAGHSMTVTHTDGYPVIPTEVDALLIGMAERYDVMVTAAGGVFPLVALAEGKNALARALLSTGAGSPPDPQFRPDELNWRVGTVEMFTAATTANLGRPEPTHDLPVTLGGTMAKYDWTINGEPYSTTNPLHVRLGQRPTLMFDNTTMMYHPIHLHGHTFQMIKADGSPGARKDTVIVLPKQKMRAVLVADNPGVWVMHCHNNYHQVAGMATRLDYIL
>gi|148660623|ref|YP_001282146.1| putative copper-binding protein [Mycobacterium tuberculosis H37Ra]
MPELATSGNAFDKRRFSRRGFLGAGIASGFALAACASKPTASGAAGMTAAIDAAEAARPHSGRTVTATLTPQPARIDLGGPIVSTLTYGNTIPGPLIRATVGDEIVVSVTNRLGDPTSVHWHGIALRNDMDGTEPATANIGPGGDFTYRFSVPDPGTYWAHPHVGLQGDHGLYLPVVVDDPTEPGHYDAEWIIILDDWTDGIGKSPQQLYGELTDPNKPTMQNTTGMPEGEGVDSNLLGGDGGDIAYPYYLINGRIPVAATSFKAKPGQRIRIRIINSAADTAFRIALAGHSMTVTHTDGYPVIPTEVDALLIGMAERYDVMVTAAGGVFPLVALAEGKNALARALLSTGAGSPPDPQFRPDELNWRVGTVEMFTAATTANLGRPEPTHDLPVTLGGTMAKYDWTINGEPYSTTNPLHVRLGQRPTLMFDNTTMMYHPIHLHGHTFQMIKADGSPGARKDTVIVLPKQKMRAVLVADNPGVWVMHCHNNYHQVAGMATRLDYIL
>gi|253800132|ref|YP_003033133.1| oxidase [Mycobacterium tuberculosis KZN 1435]
MPELATSGNAFDKRRFSRRGFLGAGIASGFALAACASKPTASGAAGMTAAIDAAEAARPHSGRTVTATLTPQPARIDLGGPIVSTLTYGNTIPGPLIRATVGDEIVVSVTNRLGDPTSVHWHGIALRNDMDGTEPATANIGPGGDFTYRFSVPDPGTYWAHPHVGLQGDHGLYLPVVVDDPTEPGHYDAEWIIILDDWTDGIGKSPQQLYGELTDPNKPTMQNTTGMPEGEGVDSNLLGGDGGDIAYPYYLINGRIPVAATSFKAKPGQRIRIRIINSAADTAFRIALAGHSMTVTHTDGYPVIPTEVDALLIGMAERYDVMVTAAGGVFPLVALAEGKNALARALLSTGAGSPPDPQFRPDELNWRVGTVEMFTAATTANLGRPEPTHDLPVTLGGTMAKYDWTINGEPYSTTNPLHVRLGQRPTLMFDNTTMMYHPIHLHGHTFQMIKADGSPGARKDTVIVLPKQKMRAVLVADNPGVWVMHCHNNYHQVAGMATRLDYIL
>gi|15607986|ref|NP_215361.1| oxidase [Mycobacterium tuberculosis H37Rv]
MPELATSGNAFDKRRFSRRGFLGAGIASGFALAACASKPTASGAAGMTAAIDAAEAARPHSGRTVTATLTPQPARIDLGGPIVSTLTYGNTIPGPLIRATVGDEIVVSVTNRLGDPTSVHWHGIALRNDMDGTEPATANIGPGGDFTYRFSVPDPGTYWAHPHVGLQGDHGLYLPVVVDDPTEPGHYDAEWIIILDDWTDGIGKSPQQLYGELTDPNKPTMQNTTGMPEGEGVDSNLLGGDGGDIAYPYYLINGRIPVAATSFKAKPGQRIRIRIINSAADTAFRIALAGHSMTVTHTDGYPVIPTEVDALLIGMAERYDVMVTAAGGVFPLVALAEGKNALARALLSTGAGSPPDPQFRPDELNWRVGTVEMFTAATTANLGRPEPTHDLPVTLGGTMAKYDWTINGEPYSTTNPLHVRLGQRPTLMFDNTTMMYHPIHLHGHTFQMIKADGSPGARKDTVIVLPKQKMRAVLVADNPGVWVMHCHNNYHQVAGMATRLDYIL
>gi|121636769|ref|YP_976992.1| putative oxidase [Mycobacterium bovis BCG str. Pasteur 1173P2]
MPELATSGNAFDKRRFSRRGFLGAGIASGFALAACASKPTASGAAGMTAAIDAAEAARPHSGRTVTATLTPQPARIDLGGPIVSTLTYGNTIPGPLIRATVGDEIVVSVTNRLGDPTSVHWHGIALRNDMDGTEPATANIGPGGDFTYRFSVPDPGTYWAHPHVGLQGDHGLYLPVVVDDPTEPGHYDAEWIIILDDWTDGIGKSPQQLYGELTDPNKPTMQNTTGMPEGEGVDSNLLGGDGGDIAYPYYLINGRIPVAATSFKAKPGQRIRIRIINSAADTAFRIALAGHSMTVTHTDGYPVIPTEVDALLIGMAERYDVMVTAAGGVFPLVALAEGKNALARALLSTGAGSPPDPQFRPDELNWRVGTVEMFTAATTANLGRPEPTHDLPVTLGGTMAKYDWTINGEPYSTTNPLHVRLGQRPTLMFDNTTMMYHPIHLHGHTFQMIKADGSPGARKDTVIVLPKQKMRAVLVADNPGVWVMHCHNNYHQVAGMATRLDYIL
>gi|148822054|ref|YP_001286808.1| oxidase [Mycobacterium tuberculosis F11]
MPELATSGNAFDKRRFSRRGFLGAGIASGFALAACASKPTASGAAGMTAAIDAAEAARPHSGRTVTATLTPQPARIDLGGPIVSTLTYGNTIPGPLIRATVGDEIVVSVTNRLGDPTSVHWHGIALRNDMDGTEPATANIGPGGDFTYRFSVPDPGTYWAHPHVGLQGDHGLYLPVVVDDPTEPGHYDAEWIIILDDWTDGIGKSPQQLYGELTDPNKPTMQNTTGMPEGEGVDSNLLGGDGGDIAYPYYLINGRIPVAATSFKAKPGQRIRIRIINSAADTAFRIALAGHSMTVTHTDGYPVIPTEVDALLIGMAERYDVMVTAAGGVFPLVALAEGKNALARALLSTGAGSPPDPQFRPDELNWRVGTVEMFTAATTANLGRPEPTHDLPVTLGGTMAKYDWTINGEPYSTTNPLHVRLGQRPTLMFDNTTMMYHPIHLHGHTFQMIKADGSPGARKDTVIVLPKQKMRAVLVADNPGVWVMHCHNNYHQVAGMATRLDYIL
>gi|15840261|ref|NP_335298.1| copper-binding protein, putative [Mycobacterium tuberculosis CDC1551]
MPELATSGNAFDKRRFSRRGFLGAGIASGFALAACASKPTASGAAGMTAAIDAAEAARPHSGRTVTATLTPQPARIDLGGPIVSTLTYGNTIPGPLIRATVGDEIVVSVTNRLGDPTSVHWHGIALRNDMDGTEPATANIGPGGDFTYRFSVPDPGTYWAHPHVGLQGDHGLYLPVVVDDPTEPGHYDAEWIIILDDWTDGIGKSPQQLYGELTDPNKPTMQNTTGMPEGEGVDSNLLGGDGGDIAYPYYLINGRIPVAATSFKAKPGQRIRIRIINSAADTAFRIALAGHSMTVTHTDGYPVIPTEVDALLIGMAERYDVMVTAAGGVFPLVALAEGKNALARALLSTGAGSPPDPQFRPDELNWRVGTVEMFTAATTANLGRPEPTHDLPVTLGGTMAKYDWTINGEPYSTTNPLHVRLGQRPTLMFDNTTMMYHPIHLHGHTFQMIKADGSPGARKDTVIVLPKQKMRAVLVADNPGVWVMHCHNNYHQVAGMATRLDYIL
>gi|167032046|ref|YP_001667277.1| multicopper oxidase type 3 [Pseudomonas putida GB-1]
MSFTRRQMLKGLTGLVVVGLGAGGAARYWLGKVEDDNAGHDYELIAAPLDVELVPGFKTEAWAFGPSAPGTELRVRQGTWLRVRFINHLPVETTIHWHGIRLPLEMDGVPYVSQLPVKPGEYFDYKFRVPDAGSYWYHPHVSSSEELGRGLVGPLIVEEREPTGFLHERTLSLKNWHVDEQGAWLPFSIPREAARNGTAGRLITINGQADSVTELPAGQVVRVRLLNLDNTWTYRLNLKGNCEAKIYALDGNPVTPRPLEDDYWLGPGMRICLAIRIPQAGEEISLRDGFVRLGTLRSVASNDAPSDWPPALPPNPIAEPDLENAEKLNFNFEWAASVTVTPDPDKPSSMWQINGQAWDITDKTCADRPIATLQKGKSYIFELKNMTQYQHPIHLHGMSFKVIGSNRHDIKEPWFTDTYLLGKNERAQVALVADNPGTWMFHCHVIDHMETGLMAAIAVV
>gi|148546318|ref|YP_001266420.1| multicopper oxidase, type 3 [Pseudomonas putida F1]
MSFTRRQMLKGLTGLVVVGLGAGGAARYWLGKVEDDSAGHDYELIAAPLDVELVPGFKTEAWAFGPSAPGTELRVRQGTWLRVRFINHLPVETTIHWHGIRLPLEMDGVPYVSQLPVKPGEYFDYKFRVPDAGSYWYHPHVSSSEELGRGLVGPLIVEEREPTGFQHERTLSLKNWHVDEQGAWLPFSIPREAARNGTAGRLITINGQADSITELPAGQVVRVRVLNLDNTWTYRLNLKGNCEARIYALDGNPVTPRALDEYWLGPGMRICLAIRIPEAGEEISLRDGFVRLGTLRSVANNDAPSDWPPALPPNPIAEPDLENAEKLNFNFEWAASVSVTADPAKPSSMWQINGQAWDITDKTCADRPIATLQKGKSYIFELKNMTQYQHPIHLHGMSFKVIASNRHDIKEPWFTDTYLLGKNERAQVALVADNPGTWMFHCHVIDHMETGLMAAIAVV
>gi|104783360|ref|YP_609858.1| Mn2+ multicopper oxidase CumA [Pseudomonas entomophila L48]
MSFSRRQMLKGLTGLVVVGLGAGGAARYWLGKVEDDNAGHDYELIAAPLDVELVPGFKTEAWAFGPSAPGTELRVRQGTWLRVRFINHLPVETTIHWHGIRLPLEMDGVPYVSQLPVKPGEYFDYKFKVPDAGSYWYHPHVSSSEELGRGLVGPLIVEEREPTGFNHERTLSLKNWHVDEQGAWMPFSVPREAARNGTAGRLITINGQADSVTELPAGQVVRMRLLNLDNTWTYRLNLKGNCEAMIYALDGNPVTPRPLDDEYWLGPGMRICLAIRIPQAGEEISLRDGFVRLGTLRSVASSEAPGDWPKALPANPVAEPDLENAEKLNFNFEWVGKVSVNTENGKPPSLWQINGQAWDITDKTCADRPIATLQKGKSYIFELKNMTQYQHPIHLHGMSFKVIASNRRKIVEPWFTDTYLLGKNERAQVALVADNPGTWMFHCHVIDHMETGLMAAIAVV
>gi|31792034|ref|NP_854527.1| oxidase [Mycobacterium bovis AF2122/97]
MPELATSGNAFDKRRFSRRGFLGAGIASGFALAACASKPTASGAAGMTAAIDAAEAARPHSGRTVTATLTPQPARIDLGGPIVSTLTYGNTIPGPLIRATVGDEIVVSVTNRLGDPTSVHWHGIALRNDMDGTEPATANIGPGGDFTYRFSVPDPGTYWAHPHVGLQGDHGLYLPVVVDDPTEPGHYDAEWIIILDDWTDGIGKSPQQLYGELTDPNKPTMQNTTGMPEGEGVDSNLLGGDGGDIAYPYYLINGRIPVAATSFKAKPGQRIRIRIINSAADTAFRIALAGHSMTVTHTDGYPVIPTEVDALLIGMAERYDVMVTAAGGVFPLVALAEGKNALARALLSTGAGSPPDPQFRPDELNWRVGTVEMFTAATTANLGRPEPTHDLPVTLGGTMAKYDWTINGEPHSTTNPLHVRLGQRPTLMFDNTTMMYHPIHLHGHTFQMIKADGSPGARKDTVIVLPKQKMRAVLVADNPGVWVMHCHNNYHQVAGMATRLDYIL
>gi|268316941|ref|YP_003290660.1| multicopper oxidase type 3 [Rhodothermus marinus DSM 4252]
MPDRRSFLRTLLGTTAALAVPGLWTAGCRREPADAATIAPSLRRDTPTGPTRTVRLRAEEIEVEVAPGRVYRTWGYNGAFPGPELRVREGEQLQVVVENHLPEGTTIHWHGVPVPNAMDGVPGLTQDPIAPGQTFTYTFVAAPSGSYLYHSHVGLQLDRGLLGALIIEETTPHVSYDREYTLVLDDFLPGEPRPLTAATPGMRGRGMMGRGMMGGMMGVQVPPYAGSLINGRLPEAAPVFEVRRGERVRLRLLNPSGASTFRFAIDGHAMLVTHADGRPVEPVRVDNLLIGMGERYDVIIEADNPGRWAIVAVPVEGTHPPARAVLHYRESRARGLPSGLPETLHGRPLDYSDLKCLEMPPAQRPDRSFDLLLSGGMMMDPRWTINGQAYPDAEPLEIAQGERVRFRMVNHSMMLHPMHLHGHFFRVGDALKDTVLVPPHMGRVVFDFVADNPGRWFFHCHNLYHLESGMAREVRYRA
>gi|111019368|ref|YP_702340.1| multicopper oxidase [Rhodococcus jostii RHA1]
MPGNRPLDPQLSRRRVLQWGAGAALLGLTGACARSDDTEAAIGPDSPEVRAYAESEERRFPGGRPIAYELSATQSDVDIAGTRTAAWLYNTQLPGPILRADVGDRVQVRFRNQLPDPTTVHWHGLAIRNDMDGVPDVTQAPIPAGTEFVYDFIPPDSGTYWYHTHGDLQRGRGLYGALIVDDPAAPANYDAEFVVVLSDWLTDRTPSQVFDELRGGRMTSMAEMTSPVLSGDSGDVRYPVYLLNGKPPGDPAVFTARPGQRARIRLINAGDDTAFRVALGGHRLTVTDTDGFPVEPVDTDSVLIGMGERYDAVVTLQDGAFPLVAVAEGKGAQGFAVVRTGGGAAPDPAVVPRELGPPPLTVADLRATDAVRLPVVDPGVTLEASLGGDMKQYVWTVNGRAYPDHTPLTVHRDQRVRLVYTNPTMMFHPMHLHGHTFAVARPDGSGPRKDTVIVLPGQTVAADIDTTNPGRWITHCHNDYHLAAGMATIFSYVS
>gi|169628364|ref|YP_001702013.1| oxidase (copper-binding protein) [Mycobacterium abscessus ATCC 19977]
MNTGMSPRLDRRELLRLGMTAAAAGFLASCTKNTSGAATSPRVNPDSPRIAAVEAARRGRGAPVRQFALNAGPTELDLAGTRVSTWAYGGRVPGQEIRLRKGEILRVQTVNNLPAPTSVHWHGLALRNDMDGVPGLTQPEIAPTGVFDYEFAVPHAGTYWFHPHVGTQIDRGLYAPLIIEDPDEGADYDEELVVALDDWIDGTGTDPDRVLEGLRTKGMPPMDHSMMGGMGADPTAPLGMDAGDVTYPYYLINGRVAADPQAANYRAGQRVRLRMVNAGGDTAFRVGIPGVPMTVTHTDGFPVQPYKADTILVTMGERVDAVVTIPGSSVPLIAVPEGKKGFAQLILRSGDTPVRGRAEDAAMLMKSQVPLDTAMLTAADAVQLTRREPGVIHDVRLAGPGGKYTWTINGKTYDPRDGLPVREGQRVRLRFINNSMMFHPMHLHGHTFAVRDGKGAFRARKDTVLVAPMKTVEVDFDADNPGQWLTHCHNIYHGETGMMAVVSYMQD
>gi|116662185|ref|YP_829240.1| multicopper oxidase [Arthrobacter sp. FB24]
MTAVPRHTGASPGKPDNPDSSERYEIMPTPMNPRLNRRSFLGLSVSAAAAAALAACSSTPPSADGPRRIMPGDPAIAELEAGRAFTGTTVSQNLTAAPISASVAGKTVSTWGYNNGLVAPTIRAKAGDRLRVALKNNLPDPTSIHWHGLALRNDQDGVPHVTQDAVASNADYSYDFRIAHPGTYWYHSHVEMQRERGLYGALIVDDPAEKLVYDRDWVIVLDDWLDGVTGTPDEVLKEVSGGMGMGGGSMPGMDHGSMGGSMGSTPSPSPGSGTHMLMGSRSDFLGGDAGDVRYPYHLFNGKAPDQAEEFTAKAGEIIRLRIINAAGDTAYRVGIPGRKLTLTHTDGFPVVHKDVDAVVLGMGERIDALVTVGDGYSPVLALPEGKTGQSVGFISTGTGKRPVPATLPIALDGDVVDGGQLKADPSVALPSKTPDRTHVLKLTGGMMKYDWGINGRRFDMNDPLRDAFDIRRGERVEVQFVNETTMWHPMHLHGHTFQVGRDGARKDTVIVRAGQTVTVVFDADNPGQWLTHCHNAYHAERGMMGVISYVA
>gi|295701434|ref|YP_003610435.1| Bilirubin oxidase [Burkholderia sp. CCGE1002]
MLRLEDATRRTFLRASTLSCLVAASASGLLTLRPARAQQGVGNPQFVPDLEVQMRAREDHVQILHGEPTRVWRYDGKVLKGDPGSLGFLSNGYLPVLRVQRGQKVKIDLVNELPEPTIIHWHGLYVPAAMDGHPRTAIATGQHYVYEFEVLNRAGTYWFHAHPDGRTGAQIYFGQAGLLIVTDDEEAALGLPGGAYDVPLVIQDRVLDGQNQFTYLSDSDGGMMGRGMMGRGMMGRGMMGGGGMMGRGMMGGDGMGQMMARMMGFLGDRILVNGKPDFVLPVATRAYRLRLLNASNTRIYKLGWSDRAPLAIIGTDGGLLDRPVIRPYVTLSPAERADIWVDFSQRSIGTELTLQSLAFDGEMAMGGMMGNASLPNGASFPVLKVRVEQRVNTKAELPKRLASLPVALPGDAINARAPKVFNITMGMMVWGINGRSFDMDNVTKAETVRRNSAELWEFRNENSMMLMAHSMHVHGLQFRVLGRTVPPDFVSAHRTVAAGLVDDGWKDTVLLMPGERIRLLLRFEHYAGMFLYHCHMLEHEDSGLMRNYLIAT
>gi|145593186|ref|YP_001157483.1| multicopper oxidase, type 3 [Salinispora tropica CNB-440]
MALLLTRRHLLAGTAGAVGLAGTAGIVAVAAERAAPKLVDPHAEAIRRAELARRRSGAATVRATLNPRPVTLDLGGVTVDTWGYAEAATGPLIRAKAGDRLRVDVVNDLPTDTSVHWHGVAMRNDMDGVPGVTQDPIGAGGHFTYEFILPDPGTYFYHPHSGVQLDRALHGVLIVDDPNDAGRYDQEWIVVLDDWVDGTGRTPDDVLAALGADMSGMHGGHGMPGMNHGAGMPMGGGEMETMMSPLLGGAGDIDYPHYLINGRVPAAPVTLTARPRQRVRIRLVNAASDTAFRVALGGHRLTVTHSDGFPVVPDVTDALVVGMGERVDVEVVVADGAFPLVAVAEGKTGQALAVVRTGGGRPPSAQVRAAELDRRVILTNQLRADDSVQLPQRSPDRTHDLVLGGSMMPYRWTINGKTFGDAESLLVREGERVRLRMVNQTMMFHPMHVHGHTFALRDGGPRKDTVIVTPRQTVTVDLDADNPGQWMTHCHNIYHAETGMMINLAYQL
>gi|226361505|ref|YP_002779283.1| putative oxidase [Rhodococcus opacus B4]
MTGFRALDIQLSRRDVLRWGASAAVLGLTAACSSSEDTDSPVGPDSPQVRAFAEAESRRFPGGRPVAYELTAAQSDVDLAGTRTAAWLYNTQLPGPVLRADVGDRVQVRFRNQLPDPTTVHWHGLAIRNDMDGVPDVTQAPIPADTEFVYDFIPPDPGTYWYHTHGDLQRGRGLYGALIVDDPGAPADYDAEFVVVLSDWLTERTPTQVFDELRGGMSPMPGPDMTSAALGGDAGDVRYPVYLVNGRPPADPVVFTARAGQRARIRLINAGDDTAFRVALGGHRLTVTDTDGFPVEPVVTDSVLIGMGERYDAVVTLRDGVFPLVAVADAKGAQGFAVVRTGGGVAPDASVLPAELAAPPLTVADLSATEAARLPVLDPAVTLEASLGGDMKKYTWTVNGQAYPDHTPLTVHSDQRVRLVYTNTTMMWHPMHLHGHTFAVARMDGSGPRKDTVIVLPGQTVAADIDTTNPGQWITHCHNDYHLAAGMATIFSYVD
>gi|183984738|ref|YP_001853029.1| oxidase [Mycobacterium marinum M]
MPVLPTGGHPFGSAQLSRRGFIGAGIAGGLALAGCGHSQTTQTGETAMADAIAAAERARPHTGRTVTASLTPQQAQIDLGGPVVQTLAFGNTVPGPLIRASVGDEVVVAVSNRLDRATSVHWHGIALRNDMDGAEPATPNIGADQDFTYRFSVPNAGTYWAHPHVGLEDDHGLYLPFIVDDPTEPNRYDAEWIVVLDDWTDGVGKSPQQLFDALVDPNKPRMQELPGSSTAPSTSTSTTTTTTTPTTKTSTTTTTTGTSKTSPTTTTSATGKPDEESGEVGSSDLLGGDAGDIAYPYYLVNGRIPAAPTSFKAKPGQRIRIRIINVASDTAFRVALAGHTMTVTHTDGYPVIPTQVDALLIGMAERYDVIVTAADGVFPLVASAEGKNALARALLSTGSGTAPDPQFRPAELNKRVGTVEMFTATTAVNLGRPDPQMSLPITLGGTMAKYDWTINGEPYSKTHPLTVRLGERPTLMFDNPTMMYHPIHLHGHTFQMIKPDGTPGARKDTVIVLPGQQLRAVLVADNPGYWVLHCHNSYHREAGMMTLLDYIF
>gi|284989689|ref|YP_003408243.1| Bilirubin oxidase [Geodermatophilus obscurus DSM 43160]
MDTPSLNRRDVLKVSLAGTAAMALPYQAVLSARTASELDTKKMPRPYVAAFTAPPVLAPYRSDDKPGNSYGAVPGTGAPVVGAAYTGTDYYKIEQKPTQVELIKGIKTTMWGYNGLVPGPTIRVYQDSYVNTGQSRRVVMQQINNLPAKHPTMGYVPWTSTHLHGSPSKPQFDGYAGDLTDPGEWKNYMYPNNCSPRTLWYHDHGVHHTAQNVYMGLAAQYHLVDERLERDLGIPRYDREKARLGRPQYEFPLVISDVMFTRNGQLMWDDDGESGLYGDVILVNGVPWPTMKVEPRKYRFRVLNGSLARGYTLKLSNGKPFQVIATDGGFMHEPQTVTTLTIGMAERYEIVIDFADLKGTRVQLLNGGVKNARDYDHTGKVMQFEVGTTVTSTDGNTVPSTLGAPHPVMTLDPATSKATRRMRLERSNGLWVINGETWDDVVKSRYEHVFATVEPRSTEIWEVENSSGGWFHPLHVHLVDFRVLSRNGRPPRPEELGPKDVVYVGEGETVRLLLHFEHEEGRYMIHCHNLSHEDHDMMTQYQVGHHDIDCDSINTCPPTRGTPDDFESADPDEVLKAYEKALKEQAEVAEEAAEQLAETSPPAPPTGTGTTATGTTGTGTTGTTGTATTGTTATTTPAAPSSPAAAPTTSAPPARRSTTATPTPTPAPATTTAPRRRTR
>gi|118616204|ref|YP_904536.1| oxidase [Mycobacterium ulcerans Agy99]
MPVLPTGGHPFGSAQLSRRGFIGAGIAGGLALAGCGHSQTTQTGETAMADAIAAAERARPHTGRTVTASLTPQQAQIDLGGPVVQTLAFGNTVPGPLIRASVGDEVVVAVSNRLDRTTSVHWHGIALRNDMDGAEPATPNIGADQDFTYRFSVPNAGTYWAHPHVGLEDDHGLYLPFIVDDPTEPNRYDAEWIVVLDDWTDGVGKSPQQLFDAFVDPNKPRMQELPGSSTAPSTSTSTTTTTTTPTTKTSTTTTTTGTSKTSPTTTTSATGKPDEESGEVGSSDLLGGDAGDIAYPYYLVNGRIPAAPTSFKAKPGQRIRIRIINVASDTAFRVALAGHTMTVTHTDGYPVIPTQVDALLIGMAERYDVIVTAADGVFPLVASAEGKNALARALLSTGSGTAPDPQFRPAELNKRVGTVEMFTATTAVNLGRPDPQMSLPITLGGTMAKYDWTINGEPYSKTHPLTVRLGERPTLMFDNPTMMYHPIHLHGHTFQMIKPDGTPGARKDTVIVLPGQQLRAVLVADNPGYWVLHCHNSYHREAGMMTLLDYIF
>gi|162456385|ref|YP_001618752.1| multicopper oxidase [Sorangium cellulosum 'So ce 56']
MATALRRYPLIIGATLAAGIAAALLLRPHPPWRAPERGAASASAVPAGGSPLSAQVREFEGSYPEAASPTGVVRDVALEAAPATLPLLDGQPLDVWAYNVQVPGPTIRVRLGERLRVTFTNRLARPTTVHWHGVRLPNAMDGVPGVTQPAVPPGGTFVYEFVPKDAGTFWFHPHLRSSEQVERGLYGVLVVEDPVPPPYSRDIVWVLDDWRIREGAIDPQFNTPHDLMHDGRWGNVITVNGSIDERLTVRPGERIRLRLLNAANGRVFAPDFSGLDARVISVDGLYTAKPLDPAGFELAPGNRIDLDITIPASAAGRQFSVVDRFTRRPNALASIDVSQGAAVRTPAFPSPAAAHVAPWRDTEAIAPRLEYRLAARRGGEFGIEWTLNGAAARHAHDTEASTAEGDGHEVSVLPRREWSKLRFVNDSGRLHPIHLHGMFFKVLSRNGRPADEPFFRDTVLVHGRETVDVGVVPLDEGRWMLHCHILEHAEAGMMSLLDVKSM
>gi|184155928|ref|YP_001844268.1| cell division protein [Lactobacillus fermentum IFO 3956]
MKERRVILMNEPVFDSYFYDEQAFNLHDTAYKPLKQAQAPATPLNIPPLLTPDKVDGDDVYYTVTAQAGATQLLPGEKTKTWGFNASMLGKTVVFERGKTYHMHLVNHLPEVTTFHWHGLEIPGPIEDGGCHAPVYPGEARDVTFKIIQPAATAWLHAHPCPETAYQVWQGLATMAIIHDQEEASLPLPHTYGVDDLPLILQDRNFHAGNQFDYRADYDPDGVQGDTAVINATVNPYFDVTTQRLRLRILNGSNRREYRLHFSDDLTFTQIGSDLSFLPHPVKLKKLMTTCAERQEIVVDFAGYQPGDTVTLYSDDSPLVEFRIHEFTPAGEELPTTLTKIDYPTPDPSLPVKQVVMSGMDETVMIDGKKFQMDRIDYTMPMGKCQLWDITNTNDMNGGMIHPFHMHGCAFEIVSRNGQEPYPFEHGLNDTVAVNPGEHVIIKVYFQVPGVFMYHCHIIEHEDGGMMAQLKVVDPAAPDREYHLLNHMTLMEAFAKERGVTMDELWLGGMDSYKKMGMHM
>gi|119714577|ref|YP_921542.1| multicopper oxidase, type 3 [Nocardioides sp. JS614]
MRGTAALGGATALAGLASCSRSGGTAVGPTAPAVTAAEDARRRAGGQLVTARLTPRPVTLDLGGRAVDTWAYGDAVPGPLLRARAGDLLRVEVDNQLPVDTSVHWHGIALRNDMDGVPGVTQDPIGAAATFRYEFTVPDPGTYFYHPHSGVQLDRGLYGVLLVDGPDEEDADQEWVVVLDDWVDGTGRTPDQVLESLRAGGGGGHGSMAGMDHGSMMGGGGGMQSRLLGGSGDVRYPLYLVNGRTADDPATLRGRPGQKVRIRVVNAGSDTAFRVAVGGHRLTVTHSDGFPVTPVSTDALLIGMGERFDVTVTLGDGVFALVAVAEGKNGGGLAVVRTGAGTTPGPDAWARHRGQPALLGADLTPTESVRLPDRAVDRRHDLVLAGTMASYRWSINGRMFPDDEPLPVAEGERVRLRFVNRSMMFHPMHVHGHTFALATGGARKDTVIVRPMEALEVDLDADNPGQWAAHCHNIYHAESGMMTTLSYRA
>gi|146308437|ref|YP_001188902.1| multicopper oxidase, type 3 [Pseudomonas mendocina ymp]
MSFTRRQVLAGLAGLGVAGLGVGGVRYWLGRPENIATHDYELIAAPLDLELVPGQQTPAWAYGGQAPGLELRCRQGERLRVRFINKLDVQSTIHWHGIRLPLEMDGVPYVSQAPVLPGEYFDYDFICHDAGSFWYHPHTASAEQLGRGLVGPLIVEEREPTGFRHERTLSLKTWHIDEQGAFSEFLVPRQAAREGTRGRLNTINGQPNPTLELPAGQVVRLRLINVDNTITYRLNLPGGEARIYALDGNPVQPRPLGKEYWLGPGMRIDLALRVPAPGQELPLRNGPLRLATLKSVASAEGAADWPPPLPANPVAEPDLARAETLRFNFEWAATPSGDVERGGSYRYWQINGQAWDINDKTCADRPIATLKKDGHYIFVLRNMAQYQHPIHLHGMTFKVLGSDRRKIIPYFTDTYLLGKNETARIALVADNPGVWMFHCHVVDHMETGLMAAIEVV
>gi|258511096|ref|YP_003184530.1| multicopper oxidase type 3 [Alicyclobacillus acidocaldarius subsp. acidocaldarius DSM 446]
MNKQHIALYSAVAVLAVAAGSGYYAWTTHRTTSASTGPLVPTAGLDGKLVSVSALVANFPSGAHVQSFTLTAEEKSITLGGKTVKAMTFNGTAPGPLLKVRQGDLVDVTVHNHLSVPITVHWHGISVPGSQDGVPGLTQDPIQPGGSYVYRFVANRAGTYWYHSHVNSVQEIGLGLYGGIVVLPKSQTAPAADRDYTLILHEWSTSPSSSTDETMGNMTGMNGMSMENMTGMSGMNNMNMGSMGNMSGMGTMSMGVPSLRIHGFQVTDMDKSAVGEMTNMYDAYTINQDARGKTLLEAKPGETVHLRLVNAGNMTHLMTLIGTPFKVVAMDGQDIANPTPIENELLPIGAGQRYDVEFTMPNSGDVQLVSGDPGMTERMELRVTIGNQMPSGMSLLSAVPDVQNDPWFDFTHYGSGSIPGVQTFTLDQKFDKTFNMDLGVGMNQSGMVYTINGKAFPDVPPFVVKKGDTVKIHIVNKSAYIHPMHLHGHIFQVLSRDGKPITGSPIFLDTLLVLPGETYDIAFKADNPGLWMFHCHDLHHASAGMDVVVQYAGVTDPYNLKDLSE
>gi|226946010|ref|YP_002801083.1| multicopper oxidase-like protein [Azotobacter vinelandii DJ]
MSVTRRQILAGLAGVSALGLGAGGARYWLGRPEGAKTHDYELIAAPLDVELVPGRRTSVWAYGGQAPGLELRARQGDWLRVRFVNRLPEPSTIHWHGIRLPLEMDGVPYLSQLPVLPGESFDYRFRVPDAGSFWYHPHTASGEQLGRGLVGPLIVEEREPTGFRHERTLSLKSWHVDGQGVFGEFSVPREAARGGTPGRLSTVNGEASPTLELPAGQVVRLRILNLDNTLTYRLNLPGAEARVYALDGNPVAPHPLGREYLLGPGMRIELGLRVPAVGTALPLRNGPLRLATLKSVDSGETAADWPAALPANPVPEPDLAAATSLRFNFEWAAALSVNMEQGGAFKFWQINGQAWDINDRSCAERPIATLQQGRSYIFELRNVSQYQHPIHLHGMAFKVLDSNRRKIDPYFTDTYLLGRNETARIALVADNPGVWMFHCHVIDHMETGLMAAIKVA
>gi|300115462|ref|YP_003762037.1| bilirubin oxidase [Nitrosococcus watsoni C-113]
MNSFIDIKRRKFLQYAGIGTATMALAPNWLWAGAGPKNNAYLFSNPDVEIRMTAQVTKTSILSGPPTEVWKFSATLLKGPQGTVEEIPGSYLGPILRLRQGQKVRIHFHNKVPGPCVIHQHGLHVPERSDGHPRYAIDQGQTYSYDFQVLNRAGTYWYHSHTHQYTGHRVYFGLAGLLLVSDQEERALNLPSGDYEIPLVIQDRQFGQQNELHYTRGMHERMAGFLGNRILVNGFPDFELPVAARAYRLRILNGSNSRIYKLAWSDGTPVTVIASDGGLLEKPERYPYVTLAPAERIELWVDFGGRKVGSEIKLQSLPFSGTMPRMGGGMGGRGHGRGRHGHGGDSALPNGADFSIMKVQVVRKENENQKLPRRLSTIRNYQMQEAENPDHPRTIHLSMRPHSPRLNGRSFSMTAVAEEEGVKLDSLQLIEFVNRDRRARGMMMAHPMHIHGQPFQILRREVLPAFQQSYTTLSKGFINSGWRDTVLVMPGEKVTLLKPFEDYEGLFLYHCHNMEHEDLDMMRNFQVRA
>gi|108804663|ref|YP_644600.1| multicopper oxidase, type 3 [Rubrobacter xylanophilus DSM 9941]
MDLGPRRRAHRARVGPRVVSRAIDRKKFLGLAGAGLGGLALGGCGVLSTDGRRRLPSPARASGTGRVREYALEAAPAGFEIAGREFSTWGYDGGVPGPELRLTEGDTLRVRLKNALPAGTTIHWHGLPVENPMDGVPDVTQPPVRSGEEFVYEFVVPTAGTYMYHSHVGLQLDRGLYGPLIVEPKREELSYDREYALLLDDWLDGVFGTPEDALAELRGAGGMMGGMGGMMGGPGGGPAMSGAVDHPYYLVNGRAAEDPASLAVRRGDRVRLRLMNPSSDTVFRFAAAGHRLTVTHADGLPVRPVTVDAVRIGMGERYDAILEANNPGVWQLAAVPEGKDGLARALLRYEESRGESPPPANARPPELGGRLLSYADLRDAGERSFPEDGLFSGPDRTHELTLSGDMGSYAWHIDGQRYPDADPLEVREGEWVRFNLQNHSMMWHPMHLHGHFFQVRNGTGRGPFKDTALVEPHMGELSFDLVANNPGEWFFHCHNAYHMETGMARLVSYGR
>gi|292490573|ref|YP_003526012.1| Bilirubin oxidase [Nitrosococcus halophilus Nc4]
MNSFIDIKRRKFLQYAGIGTATMALAPNWLWAEASPKNNAYLFSNPDVEIGMTAQVTEIPILSGPPTEVWKFSAKLLNGPEGTVEEIPGSYLGPILRLRKGQKVRIHFHNNVPGPCVVHQHGLHVPEKSDGHPHYAIDSGQTYSYDFQVLNRAGTYWYHSHTHRVTGHRVYFGLAGLLLVSDEEERALNLPGGDYEIPLVIQDRQFGNRNELHYVHGMHDRMTGFLGDQILVNGFPDFELPVATRAYRLRILNGSNSRIYKLAWSDGTPMTVIASDGGLLEKPERYPYVTLAPAERVELWVDFSGRKVGSEIKLQSLPFSGATPRMGGGMGRGHGRGRHGHGSSALPNGAGFSIMKVRIVRKEEVNQKLPERLSTIRSHQIQEAENPDHPRTIRLSMRPHSPRLNGRSFRMTAVADEEVFKLNSLQLMEFVNRDRRARGMMMAHPMHIHGQPFQIVKREVLPGFQQDYATLSEGFISSGWRDTVLVMPGEKVTLLKPFEDYEGLFLYHCHNTEHEDLDMMRNFQVRA
>gi|292491609|ref|YP_003527048.1| Bilirubin oxidase [Nitrosococcus halophilus Nc4]
MPFICSLLLFLGISFSNVLADLLPAEDIPKYVDPLVIPPVMPKADTIMQQGGPPIDYYEIEVVQFQQQILPSTGFPKTPVWSYGAVGHPETRNYPAFTIEAQVNRPTRVKWVNNLVDENGDFLPHLLPVDQTLHWANPSQDCIDGTTRTDCRGQSQETYTGPVPIVTHVHGMRVAPESDGYPEAWWLPAANNLPPGSDPSGTLFGDITTTDADPNNDNPGNLGYALFQYPNDQPSATLWYHDHALGITRLNVYAGPAGFYLLRGEEEDNLNLPGSAPKPDGNRQGPQKFFEIPIAIQDRSFNEDGSLFYPDNRAFFEGLSPDQLKIDFLPDSDVPPIWNPEFFGNTMVVNGRTWPVLQVEPRRYRFRFLNGSNSRFLILKAVTAAQPDNSTTWSNLTDEFVQIGADGGFLPQPVALDELLMAPAERADVIVDFSGFAPGEAIYLVNVGPDEPFGGGRPGVDFEPANPETTGQVMKFQVVPLTEPDPSANPDTLVLPSFEELGPSTHTRQVSLNEEESQEVCVKVQKGKVQQIGCSPEAEEFGPIAALLGTLHNGMANPLFWENTITENPALGSTEIWEIYNFTEDAHPIHLHLVQFQVLNRQPFGDDGSSDPQPWETGFKDTVIALPGEITRIKAKFDIPGLYVWHCHILEHEDNEMMRPYCVGDPANCPANGAP
>gi|222055670|ref|YP_002538032.1| multicopper oxidase type 2 [Geobacter sp. FRC-32]
MALSSCGITGAYLSLHTGLAQAMMGNSRMGGGTTIINPPPGAVFRDPPEAVKNINGVYELAIEETSINVNGTLATLLTYNGSFPGPTIRAKRGENLLVQLKNFLPHTSEKNILGHTKNITNLHTHGLHVSPKPPADSMMIQLHPGEIYDYNYCMDFEEPGHLNFYHPHVHGVVAEQYWGGLAGPLVVEDETAALVGLETHIMVLKDLTLSGSVPEPYTSTMQYMHGKEGNLVMVNGQVNPVLNIQPGQVQRWQIVNACNARFFNLALENHSINLIGTDGGLLDKPYPVSSILLSPGERVDILVKANQAKKSYRFLSLPYNRGGMSTQQQVTLLTLSYKGSQLNSSLPDSINTDAKRVAMDTTALPQRRLTLSMMQGKGYINGQTFLGMDNACTIMSHLGGWEVWEIVNQSGMDHPFHQHVNSAQVLSITGGDSAYTSLYTKIPAWKDVVIVPKWGSVKLLVPVMDWDGMTMFHCHIIEHEDIGMMGVWDIMAEGMPM
>gi|221635634|ref|YP_002523510.1| copper resistance protein A [Thermomicrobium roseum DSM 5159]
MMRFAPLLLARRWTRRGLFPVMTGSVLLAVACSRRPVAPTPSPQTAAEPTVTVLPTRSSGSAAGPIREYTIEAVEAEIELAGRRVRTFTYGGQVPGPELRVREGETLRVLLENRLPEPTTIHWHGIPVPNAMDGVPEVTQPAVPPGERYLYEFPVPVAGTYFYHTHVGVQLDRGLVGALIVEPGHEELAYDREVVLVLDDWLDGIAGTPEEVLRQLVGAGHGGHGMGHGAMPGGSMPGMGTMPGMTGTSGEPPEVEPDLVYPLYVVNGRPLEHPFEFVGKRGDLLRLRLVNAASAIIFRVALAGHRFTVVQADGQPIEPLEGDALRIGMGERYDLLVRLDNPGIWPLVAWAEGTDRAAQAVLRYEGASGQVPARVTRPRELSGELVHGLRCRARSAGTEFVPDVERPIVLGGGMGQYVWTIDGQAYPAAEPIRVRRGQRVRFRLQNMTTMPHPMHLHGHFFRVGESATAPVRDTVLVDPMREVVMDWIAENPGRWAFHCHHLYHQETGMMRIVEVT
>gi|41406799|ref|NP_959635.1| hypothetical protein MAP0701c [Mycobacterium avium subsp. paratuberculosis K-10]
MPVPPAGDTPSERRQLSRRGFMAAGIAGGLALAGCGQSKPDPSRNTRMAAAIATAEAARPHSGRTVTAHLTPQPVQIDLGGPVVRTLAFGDSIPGPVIRAAIGDEVAVTVANRLDHPTSVHWHGISLRNDMDGAEPATPNIAAGHDFTYRFSVPNPGTYWAHPHTGLDEDTGLYLPVIVDDPAEADYDAEWIVVLDDWTDGVGKSPAQLYGELSNPNKPPRNPPETTTTSTNPTTTETSPVTTTETTSTTPTTAAAAPPGVGSSELLGGDAGAIAYPYYLVNGRIAAFPKTFNAKPGQRIRIRLINTASDTAFRVALAGHSMTVTHTDGYPVVPAQVDALLIGMAERYDVTVTAGDGVFPLVAVAEGKNALGRALLSTAAGSTPDPQFQPGELTKRVGTVEMFTATTPVNLGRPDAGLDLPIVLGGNMIQYNWTINGEPYSKTNPLLVHEGQRPTLSFENTTMMYHPIHLHGHTFQVIKPDGSPGARKDTVMVLPKQKLAAVLSADNPGTWVMHCHNTYHQVAGMETRLDYVL
>gi|146283336|ref|YP_001173489.1| multicopper oxidase [Pseudomonas stutzeri A1501]
MSFTRRQFLAGLAGLGVVGLAGSGVRYWLGRPVDVTTHDYELIAAPLDVELVPGHVTPAWAYGGQAPGLELRGRQGDWLRVRFINQLPEPTTIHWHGIRLPLEMDGVPYVSQLPVLPGEFFDYRFQLHDAGSFWYHPHTTSAAQLGRGLVGPLIVEEREPSGFHHERTLNLKSWHIDKQGAFTEFSVPREAARGGTPGVLSTVNGRHAPLLDLPAGQVVRLRVLNLDNTLTYRLNLPDGDARVYALDGHPVAPRPLGKEYWLGPGMRIDLALKVPQAGTELSLRNGPLRLATLRAVAHDETAGDWPPALPANPVAVPDLQRAETLRFNFEWAGHLSADVEQGAAYTFWQINGQAWDINDKSCAERPIATLKKDGHYIFELRNLSQYQHPIHLHGMTFQVISSNRRKIDPWFTDTYLLGKNETARIALVADNPGTWMFHCHVIDHMETGLMAAIEVV
>gi|56709142|ref|YP_165187.1| multicopper oxidase, putative [Ruegeria pomeroyi DSS-3]
MAPDISEHQGKNMLSRRSFLWASGGVAAIAALPATAIRAQTAAPELVARVNPVQLLPSGYPETSVWGYGGQAPGAEIRVTQGARIARRFVNQLPQASSVHWHGLRAENAMDGVSGLTQDAVPPGESFDYDLVAEDAGTFWYHSHNRSAEQVARGLYGPLIVDEPTPPDVDRDVTLMLDDWRIDPETGQIEDDFGATHDLSHGGRLGNYISTNGEAAYQLPVKRHERLRLRIVNAANARLFTLGLQGLDGWLMAYDGMPIATPEAIPETFTLGPGQRVDLFVDVIADAGQEALLGRVDQRGGFVQAAFPVSGGASVNRRPAPAPLPPNRAPDLAGLDEAATLRLEMSGGAMGGMRDAIWKGSSRKAGDLMAEGQFWAFNGLVGMTDTPLASLSLGQVARMTVVNDTVFAHAMHLHGMHFRVLAEDGTPGPLRDTLLTMRGETHEIVFAADNPGRWAFHCHMLSHAASGMMTWIEVTA
>gi|209548706|ref|YP_002280623.1| multicopper oxidase type 3 [Rhizobium leguminosarum bv. trifolii WSM2304]
MPLLTRRNLLKASAVAGAYGVGLGIAGKFGPAEAAPEPQLLTAVKTEAMLTEIGPTREIMSWGHDGMPPVLRMTKGRPYAARLKNGLDEPTTIHWHGLRIDNRMDGVPFMTQPYVYTGDSFDYAFTPPDAGTFWYHPHCNTLTQMGHGMTGVLVVEDPADPEFDAEVVLNLRDWRLGGDGQFIAPFRPRDAAKSGTYGTVRTANWHREPQYDAPAGGLVRLRIAVTDVTRIFSLKVEGADTTVIAIDGNPVPKRFPLDLLQIGPGQRLDLAVRMPDREGAVATLEDIRGTTPKTIASLRATGSSLKREIGDLAPLAENPVAKADLSAAEEIPLVLSATAENTATDSICGTLGYSFWAINKVPWPGDTPDPTAPLAELKLGKSYVFNLENTTPHAHPIHLHGMSFTVISSSTRQVMPLVSDTYLIQPDEKVQLAFVADNPGDWLLHCHIIEHQKTGMTSYLRVS
>gi|66044514|ref|YP_234355.1| twin-arginine translocation pathway signal [Pseudomonas syringae pv. syringae B728a]
MSFTRRQILTGIAGLAVVGLGAGGASRYWMGRRESEAGSDFVLIAAPLDVELVAGHKTPAWAFGGSAPGTELRVRQGEWLRLRFINQLPVETTIHWHGIRLPLEMDGVPYVSQLPVKPGEYFDYKFRVPDAGSYWYHPHVSSSEELGRGLVGPLIVEEREPTGFAYERTVSLKSWHVDEQGAFTEFSVLREAAREGTAGRLSTLNGIPQAVIELPAGQITRVRLLNLDNTVTYRLNLPDAEAQIYALDGNPVKPRPFGDEYWLGPGMRICLAIKAPPAGEEISLRNGPVRLGTFRSVANNDAPGQWPPELPANPVAEPDMANAEKINFNFEWVGSMSVNTDNGKPPSLWQINGEAWDITDKTCADRPIARLKLGKSYIFELKNMTQYQHPIHLHGMSFKVIASNRRKIIPYFTDTFLLGRNERARVALVADNPGVWMFHCHVIDHMETGLMAAIEVA
>gi|99080130|ref|YP_612284.1| multicopper oxidase, type 3 [Ruegeria sp. TM1040]
MTSKSKRCVMNPSRRHVLAGLTACASLPALPRFAQASTETNVESAAHRLTLAPARQQIAPTDYPATDLWCVNGTMPGETLRRTQGARLVVEVDNQLPQATSLHWHGIRIDNAMDGVPGVTQDPIQPGTRFTYDFALPDAGTYWYHSHAQSVEQVERGLQGALIIEEPDAPDVDQDLPLVIDDLRVTAEAAIDANFAVPHDLSHAGRMGNILLCNGKMVADHPVKTGDRLRLRLINSANARIFTLGLQGLEGWVMAYDGMPLATPEALPDRLLLAPAQRVDLFVDVTAAAGEDAFLVQFERDGGYELARFPVASGTRARRPAPSALPPNPDFPIDLPSARSVDLITEGGAMAWLSGARFKGEDLSGQDLAQLGQFWAFNGSAGRPPEPFVTARLGETIRIRMVNDTRFPHAMHLHGMHFSEVRADGSLGPLRDTLLMLQGETREIAFQAHNAGDWLFHCHMLSHHAAGMGTWVRVTA
>gi|296269627|ref|YP_003652259.1| bilirubin oxidase [Thermobispora bispora DSM 43833]
MVTRRDFLRGCAAVLLGSRAVGPAARGAAPELDPRSIPKYVTPLPIPPVMPAAPGEDPGTYVIAVRRFRQRMLPPGYPVTTVFGYGAPHRPETFATPAWTIEARADRPVQVTWVNQLVGRDGRHLPHLLSVDPTLHWANPPGGVAHRDHRPSFTSTPGPYRGPVPIVTHLHGGHSPDDSDGHPEAWFLPAACTVPAGYAAEGSRYAEFAEAFAERTGVTWRPGSAVYRYRNDQAAATLWYHDHALGITRLNVYAGLAGFYLIRGGPADLPQGVLPWPAPQAGDPPGLRYHEIPLAVQDRSFTADGALHYPDRRDAGGATGAYLPHGDVPPIWVPEFFGTTMLVNGVTWPVLDVEPCRYRFRLLNGCNSRTLILSIAASPAVRPVRAALPLWCVGGDGGFLPSPVELERLTLAPAERADVVVDFTGVREGTELYLVNEGPDVPYRGDGSDRPADPATTGQVMKFVVRALTGRDTSVPPGRLELPSPAPLGEAVRTRRLALLERESATPEVGPVAALLGVEGARPVPYGWHDPVTENPAVGDVEVWEFHNHTVDAHPMHIHEVMFEVVGREPFRGPARGPYPWERGRKDAVIAPPQQVTRVKARFDLAGRYVWHCHILEHEDNEMMRPYRIGP
>gi|70732253|ref|YP_262009.1| multicopper oxidase [Pseudomonas fluorescens Pf-5]
MSFTRRQILGGLAGLVVVGVGAGGASRYWLGKMADAEAGHDYELIAAPLDVELVPGHKTEAWAFGPSAPGTELRVRQGEWLRVRFINHLPVATTIHWHGIRLPLEMDGVPYVSQLPVLPGEYFDYKFRVPDAGSYWYHPHVNSSEELGRGLVGPLIIEEREPTGFKYERTLSLKSWHVDEEGGFMPFSIPREAARGGTAGRLSTINGVSQAVIDLPAGQITRVRLLNLDNTLTYRINIPDVEAQIYALDGNPIEPRPLGKEYWLGPGMRICLAIKAPAAGVELSLRNGPVRLGTLRSVANNDAPTQWPAALPANPVAEPDLDNAEKLNFNFEWVGSVSVNVDNGKPPSLWQINGQAWDITDKTCADRPIASLKKGKSYIFELKNMTQYQHPIHLHGMSFKVIASNRKKITPYFTDTYLLGKNERARVALVADNPGVWMFHCHVIDHMETGLMAAIEVV
>gi|222148188|ref|YP_002549145.1| cu-oxidase multicopper oxidase protein [Agrobacterium vitis S4]
MPILSRRTLLKASAVATAYGAGLGIASRFQGARMAFAAPKPLEIEARFTSVTLDGSHETKKLMSFALPGQTAAMPPTIRMRRGEPFAAKLINHIDDATTIHWHGLRIPNAMDGVPFLTQPYVYQGDSFDYAFTPPDAGTFWYHPHCNTLTQMATGMTGMIVVEDPDDPAFDAEIDLNLRDWRLGEDGQFIALFKPRDTARAGTFGTVRTANWQVEPRYDAPSGGFTRVRIVNTDVTRIYTLKLEGAEAVIVALDGQPVPAILPMQLAIVAPGQRMDIILKMPDSEGSEARLTDIRPSTPKTVVSFRATGASLKRDLKDVPPLRPNPFDKPDLASAQHIPLVLSATAENGAKESICGTLGYSFWAINKVTWPGDTPDPTAPLAELKLGKSYIFDLVNDTPHAHPIHLHGMNFQVIASNNRPAVPLISDTYLVMPDEKVQLALVADNPGDWVLHCHIIEHQKTGMTSYVRVT
>gi|86357134|ref|YP_469026.1| metallo-oxidoreductase protein [Rhizobium etli CFN 42]
MPLLTRRNLLKASAIAGAYGAGIAVAGKFGLAEAAPEPQLLTAVKTEALLTEAGPTRDVVSWGHGGMPPVLRMKKGRPYAARLNNQLDEPTTIHWHGLRIDNRMDGVPFVTQPYIYTGDSFDYAFTPPDAGTFWYHPHCNTLMQMGHGMTGMLVVEDPADPEFDAEVLLNLRDWRLGGDGQFIAPFRPRDAAKSGTYGTVRTANWHQEPQYDAPAGGLARLRIANTDVTRIFSLTMAGADATVIAIDGNPVPKRFPLDLLQIGPGQRLDLAVRMPEGEGAVATLEDIRGTTPKTIASLRAVGQSLKRNIGDLGPLAENPVAKADLSAAEQIPLVLSATAENAAVESICGTLGYSFWAINKVPWPGDTPDPTAPLAELKLGKSYVFNLENTTPHAHPIHLHGMSFTVISSSTRQVMPLVSDTYLVQPDEKVQLALVADNPGDWVLHCHIIEHQKTGMTSYIRVT
>gi|71733206|ref|YP_273596.1| multicopper oxidase [Pseudomonas syringae pv. phaseolicola 1448A]
MRSVVVFEVPPFMSFTRRQILTGIAGLAVVGLGAGGASRYWMGRRESQAGSDFVLIAAPLDIELISGHKTPAWAFGGSAPGTELRVRQGEWLRLRFINQLPVETTIHWHGIRLPLEMDGVPYVSQLPVKPGEYFDYKFRVPDAGSYWYHPHVSSSEELGRGLVGPLIVEEREPTGFAHERTVSLKSWHVDEVGAFTEFSVLREAAREGTAGRLSTLNGVPQAVIELPAGQITRVRLLNLDNTVTYRLNLPDAEAQIYALDGNPVTPRPFGDEYWLGPGMRICLAIKAPPAGEEISLRNGPVRLGTFRSVANNEAPGQWPAELPANPVAEPDMDNAEKINFNFEWVGSMSVNTDNGKPPSLWQINGEAWDITDKTCADRPIAKLKLGKSYIFELKNMTQYQHPIHLHGMSFKVIASNRRKIIPYFTDTFLLGRNERARIALVADNPGVWMFHCHVIDHMETGLMAAIEVS
>gi|28868663|ref|NP_791282.1| multicopper oxidase [Pseudomonas syringae pv. tomato str. DC3000]
MSFTRRQILTGIAGLAVVGLGAGGASRYWMGRRESEAGSDFVLIAAPLDIELVSGHKTPAWAFGGSAPGTELRVRQGEWLRLRFINQLPVETTIHWHGIRLPLEMDGVPYVSQLPVKPGEYFDYKFRVPDAGSYWYHPHVSSSEELGRGLVGPLIVEEREPTGFAHERTVSLKSWHVDDVGAFTEFSVLREAAREGTAGRLSTLNGVPQAVIELPAGQITRVRLLNLDNTVTYRLNLPDAEAQIYALDGNPVTPRPFGDEYWLGPGMRICLAIKAPPAGEEISLRNGPVRLGTFRSVANSDAPGQWPPELPANPVAEPDMANAEKINFNFEWVGSMSVNTDNGKPPSLWQINGEAWDITDKTCADRPIAKLKLGKSYIFELKNMTQYQHPIHLHGMSFKVIASNRRKIIPYFTDTFLLGRNERARVALVADNPGVWMFHCHVIDHMETGLMAAIEVS
>gi|77460806|ref|YP_350313.1| twin-arginine translocation pathway signal [Pseudomonas fluorescens Pf0-1]
MSISFTRRQILGGLAGLAVVGAGAGGATRYWLGKVADANAGHDYELIAAPLDVELVPGHKTEAWAFGPSAPGTELRVRQGEWLRVRFINHLPVATTIHWHGIRLPLEMDGVPYVSQLPVLPGEYFDYKFRVPDAGSYWYHPHVSSSEELGRGLVGPLIVEEREPTGFKYEKTLSLKNWHIDDEGNFVEFSIPREAARGGTAGRLSTINGVPTPVIELPAGQITRVRLLNLDNTLTYRINIPGVEAQIYALDGNPVEPRPLGKEYWLGPGMRICLAIKAPPAGEELSLRNGPVRLGTLRSVANTDAPTDWPKALPANPVAEPDLANAEKLNFNFEWVGSVSVNVDNGKPPSLWQINGKAWDITDKTCADRPIASLKLGQSYIFELKNMTQYQHPIHLHGMSFKVIASNRHKIVPYFTDTYLLGKNERAQVALVADNPGVWMFHCHVIDHMETGLMAAIEVK
>gi|189219480|ref|YP_001940121.1| Multicopper oxidase [Methylacidiphilum infernorum V4]
MVKETQSVYLKNGDKYEIVAQRLQAKIGNAQVKMLGYNGTVPGPFIYVHQGDEIILEFKNLTGLPSTIHHHGVRVDNRYDGVPEVTQPIVPDGKSFTYKIKFDDPGVYWYHPHYRDDYAQELGLYGNYIVIPKDPHYWAPVNREIPLILTDILIKDGKLPEYYQDYSNFVFMGRYGNTFLINGRVQPTIEVQKGEVIRFYLTNTSSVRPFRVFVPGVKMKLVGGDNGRIEKEQFVDVVVIAPSERQIVEMYFPSRGDFKLTHHAVDPLVGPRTYELATFHVGDQAVSVSYEKEFQQLRENKELIDEIEPLVAKYKAARPDRTIRLSVAVSKKEASRFSEPGSSTPTQSTAFPGLITMLAKTGAKVEWEDHMYLQNKMSTSKEITWQVTDLGTMKTNGAIMDWNYKQGSYIKIRIINDIHSLHPMQHPMHFHGNRFLVLAVNDVEETNHVWKDTFMVGAGDVVDVLLELSNPGKWMSHCHILEHLHSGMMFMYTVD
>gi|239918313|ref|YP_002957871.1| copper-resistance protein, CopA family [Micrococcus luteus NCTC 2665]
MTSSLTTRRTFLGASVGALALAGLAACADPAISPQPSGRILPTDPLVAEYEKRRAASGTTVTHRLSAAPLETSLQGRGLTTWGYNDGLNGPLLRAQTGDLLKVSVANDLPEDTSVHWHGLALRNDADGVQGVTQDPIAAGETYTYDFRLSHPGTYWYHSHFDTQRERALYGALIVEDPNEPLSYDQEWVVILDDWLDGITGTPQDVVEELSAGMDMSGDMEGMAGMAGMDHGSMSQDSSSGMPMKHMLMGAESDYLGGDAGDVKIPVHLFNGRPPSDPDTFSSTPGNRIRLRLINAAGDTAYRVGIPGQELTITHTDGFPVQPRQADAVVLGMGERLDVLITLGDQAVPVLALPEGKTGHAYGIIAAGPKTTLSGRLPQTLGGTVLDGSRLKAHESVLLPPKDPTRTHEVRLTGSMMEYDWGINGRRFDPANPFEGAFELRLDERVRVTMTNDTDMWHPMHLHGHTFQLADHGARKDTVIIKPRQTIVFDFEADNPGQWLTHCHNAYHAEAGMMGVFSYIH
>gi|162454286|ref|YP_001616653.1| putative spore coat protein-like protein [Sorangium cellulosum 'So ce 56']
MKAAVATCPAAPGSAPTLSGAAIPRYTRPLLIPGVMPLATGLGAGSAGRDAYEIAVRQFEQHILPPELGLPPTTVWSYGSVHHPETFAYPAFTIEARYRRPVRVKWINDLRDPATGRFLPHLLPVDPTLHWANPPGGAQGRDSRPAFPGDCPPEPYRGPVPIVTHLHGMARMGQESDGYPEAWYLPAATDIPEGYAATGTFYDYFQRTSPLGDLWEPGAAVFQYPNDQRATTLWYHDHALGITRLNVYAGPAGFYLLRGGPDDLPQGVLPGPAPRPGDRPGARVYEIPLLIQDRSFNDDGSLFYPASRGLAPELADTYIPKGDIPPIWVPELFGDVIVVNGQAWPYLEVEQRRYRFRILNGSGSRFFILKMDNGLPFWQIGSDGGLLPSPVERGTLLLAPAERADVIVDFSGVRAGAELVLLNLGPDAPFTGGPQTAADPATTGQVMQFRVVPATGADSSTPPHRLALPPLAPLGEAALVRQVSLNDLSSAIRPDAGLSVAALGTLEPPPGSRTARPLFWHDPITENPALGSTEVWEIYNFTVDAHPIHVHEVHFAIVDRQPFDGAPRPPEAGEEGRKDTVVALPFEITRIKMVFESPGRFVWHCHILEHEDNEMMRPYQIGHTPPGIPTR
>gi|229588605|ref|YP_002870724.1| putative multicopper oxidase [Pseudomonas fluorescens SBW25]
MSRSFSRRQILGGLAGLAVVGVGAGGAYRYWLGKVAEAEAGHDYELIAAPLNVELVPGHKTEAWAFGPSAPGTELRVRQGEWLRVRFINHLPVATTIHWHGIRLPLEMDGVPYVSQLPVLPGEYFDYKFRVPDAGSYWYHPHVNSSEELGRGLVGPLIIEEREPTGFKHERTLSLKSWHVDEEGAFVAFSVPREAARGGTAGRLSTINGVSQAVIDLPAGQITRVRLLNLDNTLTYRLNIPDVEAQIYALDGNPIEPRPLGKEYWLGPGMRICLAIKAPPAGEELSIRNGPVRLGTFRSVVNTDAPTDWPPALPANPISEPDLANAEKLNFHFEWVGSVSVDDGKPPSLWQINGKAWDITDKTCADRPIARLEKGKSYIFELKNMTQYQHPIHLHGMSFKVIASNRHKVIPYFTDTYLLGKNERARVALVADNPGVWMFHCHVIDHMETGLMAAIEVA
>gi|226308852|ref|YP_002768812.1| oxidase [Rhodococcus erythropolis PR4]
MSRPGSGVVMGRRRFLSLGALGAGALGLGAMGTIAGCSSTAASPTPTTDLDYILPADPEVAAAESARAWNGTTAAFALAAGFSTVDLGGRLVDTWTYGGAAVAPELRLKSGDRVNVSVQNGLDAETTLHWHGIRIRNDMDGAAPTTQAPIGAGSSFEYNFIAPDPGTYWYHSHSGLQADRGLFGAMIVEDPNDITGADADAVLVLDDWLDGLGTTPDSVLMALNPAISGGHGGHGGGATTPAEHSEADMSVAQQLVSGGHGSSEPLGGMTQHIAYPLHLINGRPPNDPAVVTAAPGSTLRLRIINAAAETPYRFAVAGHEMTIVATDGYDVEPTPADTIIVGMAQRYDVLVTVKSGTWPVVAKVEGRDGYASTVLRSTDALALANPDVGGNLSELAGRLVTESELRPTESARLETKSPDRDYHIELIQAGNRYVWGMAGADAGKLVMKQGERVRITMKNTSTMWHPMHTHGHTFAVPDYGGLRRDTVNVLPGTELAIEFDADNPGEWMFHCHNAYHFEAGMTSNLRYVR
>gi|218439220|ref|YP_002377549.1| multicopper oxidase type 2 [Cyanothece sp. PCC 7424]
MYSRRALFKTGAIVGTGFVLSNALGRWTRVHAQATGGGTAILATPLPQYVTELPDLLASPLTGTQLSIPIAANSHDFGLGLAGVTTTPTWGYGGATYLGPTIVAQSGTPINIDWINNLTGNINAHLLPVDTTIHWAHPSSGIPVVTHLHGGKNLSLSDGLPDAWVTNTGQRGRLAQPATTGSGNSLTYKYPNEQEAATIWYHDHALGITRLNVYAGLAAFYIIRDAFDTGAPDNPLGLPTSPYEQLIVIQDKLFTTIGELFYPASNADLALLAPNAPVFPGNAPYPSVLPEFFGNTIVVNGVAWPKMTVEPRLYRLRLLNGCDTRFLNLFFNGNLVQMYQIGTDQGLLNAPVPVKAVTIAPGERADLLVDFTRAVGRNVTLQNNAPGTFKRPIVVDPKTTGQIMQFQVGATVGNTTNNLVPVTLRPPASPTITIPPTPTQPPRQLALFEWLPLNQNPPEYGRLTPLLGTVADGAILWEGNLPETMTFVGTEITGGGLYYTENPRAGSIETWEIYNTTVDNHPIHLHLVRFQILDRQKFTATQLTPISPLTNIKFQGKAIPPAPEEAGWKDTVICPPGQVTRIVVKFELPSEETTPAEYVWHCHILSHEDNEMMRPFVVEP
>gi|288961781|ref|YP_003452091.1| multicopper oxidase type 3 [Azospirillum sp. B510]
MSFRTTVMPHHPAAPLSRRVLLQAGGAAIAATALGGTGLRAPDAGALKPGLALPAAVTAPGDLVEVELVAKQRMLRILPEPAEPSPLITYADQFPGPIIRMRKGQRLRATLVNGLDEHTSIHWHGIRLPNLEDGVPYLTQPPTKPGERHVYEFTPPDAGSFFFHPHCNTVELLGRGLAGVLIVEEPDAPKFDADLVCLIKDWQLDKTGKFGAFMTDRGASRAGTFGSVSTVNGAIEPVFEVPANGDIRARLYNIDSTRVVDLRVEGADAWIIAVDGNPLPPRPLDGWQMGPAMRIDVLFRAPAKAGQTLQLTNVYAAEPRPLAIFRSVGPARPNKRFKPRALPAAAIPEPDLKDAPIIPMAFSATAVAQSFDAPVLAGLPYADALCLSTKTFWAINQQSWPEGGHERLPPPMATLEKGRSYIFELANLTPHLHPIHIHGYTFKVLSSDSRKVVPHHADTVLLEPKERLRVAIKADNPGDWMFHCHIIEHQDTGMMGYIRVA
>gi|241203985|ref|YP_002975081.1| multicopper oxidase type 3 [Rhizobium leguminosarum bv. trifolii WSM1325]
MPLLSRRNLLKASAVAGAYGVGIGIAGKYGFAEAAPEPQLLTAVKTEAMLTEAGPTTDIMSWGHDGMPPVLRMRKGRPYAARLKNGLDEPTTIHWHGLRIDNRMDGVPFMTQPYVYTGDSFDYAFTPPDAGTFWYHPHCNTLTQMGHGMTGVIVVEDPADPEFDAEVVLNLRDWRLGGDGQFIAPFRPRDAAKTGTYGTVRTANWHREPRYDAPAGGLVRLRIAVTDVTRIFSLKMEGADATVIAIDGNPVPKRFPLDLLQIGPGQRLDLAMRMPDDEGAVATLEDIRGTAPKTIASLRAVGSSLKRAIEDLGPLVDNPVPKADLTAAEQIPLILSATAENAAVESICGTLGYSFWAINKVPWPGDTPDPTAPLAELKLGKSYVFNLENTTPHAHPIHLHGMSFTVISSSTREVMPLVSDTYLIQPDEKVQLAFVADNPGDWLLHCHIIEHQKTGMTSYLRVS
>gi|284167492|ref|YP_003405770.1| multicopper oxidase type 3 [Haloterrigena turkmenica DSM 5511]
MDDNDRTVPRRQALRIGGVTLFGTAGLTSGIGSAALERTAQENEDDEAGDNGGGLEETLVASSGEVDVGADESTETWVYEEQLPGPELRVSEGETLRVSLENQLPEGTTIHWHGVPVPNPMDGVPDVTQDPVSSDGTFEYEYEASPAGTYVYHSHVGLQLDRGLYGPLIVEEESPHVEYDREYTLQFDDYLAEEPALDSIGAPPGGGDGMGPGGGPEGDGDGMGPGGDGMGPGGEGGGGGPGNGRGPGGDGMGPGGGPGGDGNGMGPDGGPGGDGDGMGPGSQMMSQRPPYEGLLVNGRLPSEPPVFEVEEGERVRLRFINPSSTTTYRVGVGGHSLTVTHADGRPVEPVEVDSFVMSMGERYDAILEADSPGEWAVVAEPVVGDEDPAEARLRYETADDGSAERPGFDGRELEYGDLATLEPLELDGEPDRTFDLTLSGGMMGGADADAWTIDGEVYPDADPFEISEGDHVRVRMVNRSPAIHPMHLHGHFFQVGDAVKDTVLVAPHGDQVTFDFRADNPGDWLFHCHNVYHLERGMARVFEYD
>gi|256824365|ref|YP_003148325.1| predicted multicopper oxidase [Kytococcus sedentarius DSM 20547]
MTSSLTTRRTFLGASVGSLALAGLAACADPATSPQPSGRILPTDPLVAEYEKRRAASGTTVTHRLSAAPLETSLQGRGLTTWGYNDGLNGPLLRAQTGDLLKVSVANDLPEDTSVHWHGLALRNDADGVQGVTQDPIAAGGRYTYGFRLSHPGTYWYHSHFDTQRERALYGALIVEDPNEPLSYDQEWVVILDDWLDGITGTPQDVVEELSAGMDMSGDMEGMAGMAGMDHGSMSQDSSPGMPMKHMLTGAESDYLGGDAGDVKIPVHLFNGRPPSDPDTFSSTPGNRIRLRLINAAGDTAYRVGIPGQELTITHTDGFPVQPRQADAVVLGMGERLDVLITLGDQAVPVLALPEGKTGHAYGIIAAGPKTTLSGRLPQTLGGTVLDGSRLKAHESVLLPPKDPTRTHEVRLTGSMMEYDWGINGRRFDPANPFEGAFELRLDERVRVTMTNDTDMWHPMHLHGHTFQLADHGARKDTVIIKPRQTIVFDFEADNPGQWLTHCHNAYHAEAGMMGVFSYIH
>gi|190891178|ref|YP_001977720.1| probable metallo-oxidoreductase protein [Rhizobium etli CIAT 652]
MPLLTRRNLLKASAVAGAYGVGMGVAGKFGLAAAAPEPQLLTAVTTEAMLTEAGPTRNVMSWGYDGMPPVLRMTKGRPYAARLNNQLDEPTTIHWHGLRIDNRMDGVPFVTQPYIYTGDSFDYAFTPPDAGTFWYHPHCNTLTQIGHGMTGMLVVEDPADPEFDAEVLLNLRDWRLGGDGQFIAPFRPRDAAKSGTYGTVRTANWHQEPQYDAPAGGLVRLRIAITDVTRIFSLTMAGADATVMAIDGNPVPKRFPLELLQIGPGQRLDLVVRMPDGEGAVATLEDIRGTTPKTIASLRAVGQSLKRNIGDLGPLAENPVPKADLSTAEQIPLILSATAENAAVESICGTLGYSFWAINKVPWPGDTPDPTAPLAELRLGKSYVFNLENTTPHAHPIHLHGMSFTVISSSTREVMPLISDTYLVQPDEKVQLALVADNPGDWVLHCHIIEHQKTGMTSYVRVS
>gi|78223362|ref|YP_385109.1| multicopper oxidase, type 2 [Geobacter metallireducens GS-15]
MDGRSLWRGAVAAGITLALGIGNASASFLVPQTALPGKNVPKYRDPLPTFAGSRVPATSGYTVSFEEFKQQVLPASGGFGPTTVWGYKINGNGPLWPGYTVEATKGSPATATYVNNLAGPGGTPPLLQKYLTVDQTIHWADPFKLRCMFTPMAAGCFDPYTGPVPAVAHLHGGEDKSDFDGGPEQWFTPNGMRGPAYRTYTSAGAPPAPANGAVYNYPNGQEATTLWFHDHALGTTRLNVYGGLAAFYFLRDDRDTGRADNPIRLPAGDQETEILIQDRQFDTAGQLLFPDGFPSGLNGAPPNPTVHPFWIPEFFGDVIVVNGKSWPYQNVEPRRYRLRLLNGSNARFYNLAFIDGVLRSAPIWQIGTDGGLLDAPVPIVYPGRLLLAPGERADVIVDFTPFAGKTVTLTNNAKAPFPSGMAADPQTTAQIMQFRVGTTVTGDTDGTCDPAASKKSGNKCVLRTTPMVKLATAKGTTAPGVTVATRRQLVLREIEGGGGPLEVLLNNTKWSGIMESTMGTTNTPVAGSTQLVDYWLTELPTLGSTEVWEIINTTGDAHPIHLHLVQFQIMNRQPYQANKYLSDWMAALTAAGKGPGDGPPNPYATVLTDTLSIGGQNQVIGGNLLVTPYLQGSPVPAAPNEQGWKDTVVMMPGEVTRIAVRFSPQGNPIGGSVGYSFDATDGPGYVWHCHILDHEDNEMMRPYIPVKP
>gi|295693342|ref|YP_003601952.1| Multicopper oxidase [Lactobacillus crispatus ST1]
MTDKIYTNYFIEDEDFDKNHFHYKKLSIPQGVEAQPLAVPPVLAPDKETDTDVWFTLESIESESQILPGAKTKTWGYNAPLLGKTMVLKRGQRVHVTLKNSLPELTTYHWHGMEVPGPITDGGCHAPVYPGEEKQIEFTVNQPAALTWLHAHPCPSTAAQVWMGLAMGVVVTDENEAKLPIPKNYGVDEFPVILQDRTFHKDNQLDYRADYDAMGVFGETPLINGTVRPYVDVTTQKIRLLFLGGSNRREWRLHFDDDLVMTQIAGDDSFLPHPIKMTKILVTPGERLQVVVDFKDYHDGDVVNLYTDDFKLIEFRIHKFAPDNSVIPDTLFKPEIPEIAEDLPVRKVTMDDHNKINGKQFAMQRIDMKQQVSHAEYWDVTNTNSKEHGMLHPFHIHGTHFTVVSRDGEKPFPNEYGYKDTIPVRPGETVRLRVEFPQTGVFMYHCHIIEHEDAGMMAQIEVFDPKHPKTYKLMDMKTLTDAFAKERGIKPEDVWMPGMDTEGCGMEVDSSSGASQK
>gi|222475942|ref|YP_002564463.1| multicopper oxidase type 3 [Halorubrum lacusprofundi ATCC 49239]
MPHRSQHLLSRRNLLQLTGATSLGALAGCTGQLPGSDDGARGREVSPRATVTAEPDTSVSLTAASGSIRPSPDTSTTNWMYEGQFPGPELRVQEGDVLSVELTNDLQEETTIHWHGVPVANPVDGVPNVTQDPVASGDTFTYTFRAEPAGTYFYHSHVGLQLDRGLLGPLIVEERDPHVEYDHEYVVVVDDYLPGEPELPSDGGMGGGGMGGGGGMMGDIRPPYEGLLINGRLPENPQTFDVTEGERIRFRFVNAGSATVFGVRIAGHEMTVTHADGRPVEPVDVDSFVFGAGERYDVVVEATNPGTWAVQADALDGNEPPASAVVEYESAGEGSPQRPSPASNQLRYRDLRAISSLDGVNGDPDRTFDLTLSRGRGQSYTWTIDGQAYPDADSLQIRPGEHVRIRMTNQSPVVHPMHLHGHFFQVGNAIKDTVIVPGHRGQVTIDFHADNPGRWLFHCHNLYHLDAGMARVVRYVE
>gi|134287757|ref|YP_001109923.1| multicopper oxidase, type 2 [Burkholderia vietnamiensis G4]
MQNSIDAPSATLSDKWTTGRRGFLRSAFAGAAAIALRPALIEPAWAGEGLTGTGLVAPSQLAVVRRTIEVNGRAASVFGIQQQNGTPGLRLRAGDAFNVVLRNETAEPTSVHWHGLTPPWPSDGVPDAPLPLIATGAQRNFGFPVRDPGTYWMHAHTLQEQQLLAAPLIVADPDQARRDEQEVVILLHDFSFTSPQELLARLTQNRPASASAHSRSTPDAHPAGKMSHDGMSMDGDSMPGMDMSGSGTRQAPMAAMQMDLNDIDYDAYLANDRTLDDPEVVQVESGGRLRVRVINGATATAFTVDFGNLEGTLIAVDGQPVQPVTGRRFPLSMAQRIDVRLKLPREPRAFPILALREGGKERTGIVLQVPGAQVARLTAAGNTRGPVLDLALETKLRAAAPLASRRPNKTFAMALVGDMAAYRWGLEARPRIAVDRGDRVEVTLRNTSMMAHPMHLHGHHFQVVAIDGRRFAGAVRDTVLVPPGRSVTIAVDANNPGQWAFHCHHLYHMATGMMTTFAYNA
>gi|297627082|ref|YP_003688845.1| multicopper oxidase [Propionibacterium freudenreichii subsp. shermanii CIRM-BIA1]
MKATRRSVLAGSMAVAGSWLLAACSANSPSNSVSQAFATPSALTPSPGQHVVTRTITASAFTADLGGVNVNTWGYGNTLPGPELRASAGDLLRITLDNQLPAPTTIHWHGIQIRNAADGVPGLTQDAVTQGTKFLYEFVAPDPGTYFFHSHQGVQLDRGLYAPLIIDDPAEPGGYDQEWVVTLDDWVDGTGRTPDQVFADLKSSGGDDSSSSSSQGMGGMGGMHGSGMGGMNGSSMGGMNGSSGSMMGDSPFGSVGDVAYPHYLINGAIPAAPRTFSAKPGQRVRIRLINAASDTLFKVALGGHTMSITHTDGYPVQPHDTRTLYIGMGERYDVLVTLADGVFPLVAQPFGKQGQALALVRTGAGDAPSADVHPTELDADATRAGELTPTDAARLPAHDVDAHADVKLAGTMSPYVWTINGDVFGKNTPIGVSEGQRVQLDVTNSSMMSHPLHLHGHTFALPNGVRKDTVVVPPMTSTSLQLQASNPGAWAMHCHNIYHAEAGMMIALNYR
>gi|159046324|ref|YP_001541996.1| multicopper oxidase type 3 [Dinoroseobacter shibae DFL 12]
MRQTRRDFLRHATLAACAAAIPQSAFAATPFEDLIAKVARRQLLPDTYPETEIWGYDGLVPAPEIRVTQGDRVRRRFRNEVPDPSSVHWHGIRIDNAMDGVSGLTQEAVAPGGTFDYDFVVPDAGTYWYHAHNRSYEQVARGLRGALIVEEVDGPDIDREEVIVLEDWLLDPESGQLFDNFEQPMMMSHGGRTGNFITTNGRYDLTLPAQRNERIRLRIINAASARIFPLRLSGFSGWTVAVDGMPTGQPQSVDGELILGPAQRVDLIVDVTEDEGGTAQLLRIGDDDQLTPLVSFLVNGTASSVPRGKPLPLPPNPAAHAPDLADARDLRLVMSGGAMGRMQSALLGGERLGFRQLAQAGKFWALNDVAEMTYTPLADLSLNEPVRLKIENQTVFPHAMHLHGMHFRELRPDGAFGPMRDTILLAGNESREIAFTADNPGKWLFHCHMLSHAASGMTTWIRVT
>gi|159046599|ref|YP_001542269.1| multicopper oxidase type 3 [Dinoroseobacter shibae DFL 12]
MRQTRRDFLRHATLAACAAAIPQSAFAATPFEDLIAKVARRQLLPDTYPETEIWGYDGLVPAPEIRVTQGDRVRRRFRNEVPDPSSVHWHGIRIDNAMDGVSGLTQEAVAPGGTFDYDFVVPDAGTYWYHAHNRSYEQVARGLRGALIVEEVDGPDIDREEVIVLEDWLLDPESGQLFDNFEQPMMMSHGGRTGNFITTNGRYDLTLPAQRNERIRLRIINAASARIFPLRLSGFSGWTVAVDGMPTGQPQSVDGELILGPAQRVDLIVDVTEDEGGTAQLLRIGDDDQLTPLVSFLVNGTASSVPRGKPLPLPPNPAAHAPDLADARDLRLVMSGGAMGRMQSALLGGERLGFRQLAQAGKFWALNDVAEMTYTPLADLSLNEPVRLKIENQTVFPHAMHLHGMHFRELRPDGAFGPMRDTILLAGNESREIAFTADNPGKWLFHCHMLSHAASGMTTWIRVT
>gi|222085491|ref|YP_002544021.1| metallo-oxidoreductase protein [Agrobacterium radiobacter K84]
MPILTRRNLLKASAVAGAYGVGLGIAGKFGGRALAAEPQVLKTVKTQASLADSGVTRDVLTYGDAGQPPVVRMRKGEPFAARLINGIDDPTTIHWHGIRLPNKMDGVPFLTQPYVYTGDHFDYAFTPPDAGTFWYHPHCNTLIQMGHGMTGVIVVENPKDPTFDSEVVLNLRDWRLGGDGQFIAQFRPRDSAKSGTYGTVRTANWQQQPQYDAPSGGLVRLRLAITDVTRIYSFRMDGAQATVIAIDGNPVPERFPLDLLQLGPGQRLELAVRMPDEEGAIVKLEDIRGTDPKVLATLRSVGGSLKRDVRDLAPLEDNPVAKADIGAAQHIPLILSATAEDTATDSICGSLGYSFWAINKVPWPGDTPDPTAPLAELKLGKSYVLDMENVTPHAHPIHLHGMSFTVLSSSTRQVQPFVSDTYLIQPDEKVQLSFVADNPGDWLLHCHIIEHQKTGMTSYMRVA
>gi|220913608|ref|YP_002488917.1| Bilirubin oxidase [Arthrobacter chlorophenolicus A6]
MSISRRQVLLIGGLGVLGAGAAMLPTGSVEAKSASRLSDKEMPRPFQSAFVQAPFLAPYATGIDPADGLPVNYYKVTEKAAAANILPRLTTPILGYNGIFPGPTISLDQGTKAVLRVRNQLPAQHALDGHALSTSTHLHGSASLPQYDGYASDITHPGFYKDYHYPNFQPARTLWYHDHGVHFTALNAYSGLAAQYHMHDPLERQLLPQGRYDVALTVNDVMFAASGALGYDDNTHSGLWGDVILVNGKPWPVMKVQKRVYRFRILNASISRSLRPTLSTGDPLVVVGTDGGLVPTAQSVTSYRHGGAERYEVLIDFRKYKTGQRIELRNLSNKNNVDYDYTNKIMAFDVTDEPVDTTDPTWNRIPTTLVGSEAMSLKASQSVKTRSFRVKRNDATNMWTINDDSWQDVIASGYKKVAADPALNAVEIWEIENKSGGWFHPVHIHLVDFQILSRNGQAPMLHERGPKDVVYVGEDEKVRLLMKFTPQQGLYMMHCHNLPHEDHDMMVQFRVGLKESDVDVNDPMTAAKAEWDDETD
>gi|227821515|ref|YP_002825485.1| putative multicopper oxidase [Rhizobium sp. NGR234]
MTPLLSRRTFLQGSAALGGAFALGAGLAARAGAVPEAQLLTAQLAKAQIAADGVTPVMTYGLGDAVHTHLPPVLRMRKGEPYAARLVNRLDEPTTVHWHGLRIANAMDGVPEMTQAYVYPGDHFDYSFTPPDAGTFWYHPHCNTLTQMGHGLTGVIVVENPADPTFDAEIVLNLRDWRLGAGGKYIDPFKPRDAARGGTYGTVRTANWQQEPVYDAPAGGLVRVRIAATDVTRIYTIGLEGAEAKVVALDGNPVDHPFLLDRLDIGPGQRVDLIMRMPDSEGAGATLGNFRGSNPWTIATLRSVGPSLKRDLGDVAPLPANPVARADLSTAQRIPLELTATAEHTAVPSVCGSLGYTFWALNKVPWPGDTPDPIAPIEELKLGKSYVLEIANRTPHAHPIHLHGLSFRILSSNKRSFLPPPTDTILLLPDEQAEVALVADNLGDWVIHCHIIEHQKTGMTGYFRII
>gi|116251370|ref|YP_767208.1| putative multicopper oxidase [Rhizobium leguminosarum bv. viciae 3841]
MPLLSRRNLLKASAVAGAYGIGIGIAGKFGFAEAAPEPQLLTAVKTEAMLTEAGPTRDIMSWGHDGMPPILRMRKGRPYAARLKNELDEPTTIHWHGLRIDNSMDGVPFMTQPYVYTGDSFDYAFTPPDAGTFWYHPHCNTLTQMGHGMTGVIVVEDPADPQFDAEVVLNLRDWRLGGNGQFIAPFRPRDAAKTGTYGTVRTANWHQEPRYDAPAGGLVRLRIAVTDVTRIFSLKMEGAEAIVIAIDGNPVPKRFSLDLLQIGPGQRLDLAVRMPDGEGAVATLEDIRGTAPKTIASLRAVGSSLKRAIGDLGPLVDNPVPKADLTTAEQIPLVLSATAENASVESICGTLGYSFWAINKVPWPGDTPDPTAPLAELKLGKSYVFNLENTTPHAHPIHLHGMSFTAISSSTREVMPLVADTYLIQPDEKVQLAFVADNPGDWLLHCHIIEHQKTGMTSYLRVS
>gi|289164276|ref|YP_003454414.1| Multicopper oxidase [Legionella longbeachae NSW150]
MSNLMLVLLLISMSYPVSGYTLAEKNFNHSKQSTILIIKKIPLVIHGKKTEVFKIEQPDGTWGYKGVKGQYFDAVVKNLTDHPTVVHWHGLILPNAEDGVPYVTQQPIPPQGEYHYRFKLNQSGTYWMHSHFDLQVQRFLSAPFIIYEPQEINNEHDVVLFLSDFSYKKPKTILFKLKHKGTASLKKMKDMNQKSEINTTAMKSNASEPDLNDVKYDAFLTNYHSLSNPEILTVHSGEVIRLRIIDGAAMTNFFINLGKLQGKAIAVDGQPIKEISGNQFQLAIGQRIDILIKIPKGEGAYPILAQGAGTQMQTGLILATPDAPKISVPEKAATVAGGLNNEQEFKSHALTPLSIKQPMQTLTVTLEGDMMNYVWKMNNQAWPDITPLSVDKNKRTEIVLINQTDMPHPMHLHGHFFEVTEIDGKLLKNGPKRDTVLVLPHSTVKIQFDTDNPGNWMFHCHMLYHEATGMMTFINYKGVKVPDFKQDAFHQ
>gi|302038799|ref|YP_003799121.1| putative multicopper oxidase, type 2 [Candidatus Nitrospira defluvii]
MALSRRDLMKWSVLTAAGLWVPGAGGRAWSHPSSTCPISDEAKEIADRILGDLKSPCTRPFAVPMPVPPVQQPVALVNPIPTKDPSSDPREGRRLPHQQFETLFQDPQRPVTMYEVRQQEFLHSFHPDLPLQPVWGFNGHSPGPVYHARYGRPVILRNWNLLPEVSDKAPKVPEKAKVYEFGCHFVSTHLHNGHTAPESDGNPRNFWKNGLFHDQCYANQYAGYDLDPRVRDGFSAAGDPSEALGTLWYHDHMHDATAANVYKGLTGMFLLFDELDSGNELDSNPMALRLPSGEYDVPILLTDKAFDPGDGLLYLDTTNTAGVVGDKVLVNGVIQPYFQVARRKYRFRFLNAGPSRFYQLFLSHGMTFTQISNDGNLLERPVERQTPTRLGAAERIDVIIDFSKSKIGDQICLENRLRQTGGAKPADVESKGVPLLRFDVVRDAPDPSRVPEVLRKRPDVSHEALRCQGKREFIFNRGNGMWTVNGRPYKDGQVVAHVQRNSAEIWTFKNGGGGWDHPIHVHHNEFLLLKRNGLPVADIEAGRKDVVRLDPGGEVELLMRFRDFEGQYPIHCHNVLHEDHAMMAMFEIQDKSDLPCPDKDGPTEDGERPGCHHGNGHEH
>gi|284040964|ref|YP_003390894.1| Bilirubin oxidase [Spirosoma linguale DSM 74]
MLFGVFNYLNKNSPLTHRNAHVVSSNLNMGSLMATANRSFYRPIMQKILTLTVFLGFLFVISCSKQSDTSITPSGTTSTTTTTGTSTYNDLWIPPTLTGTTFNLTLAKSTKQLRTGTATNTYSYNNTSFWGPTLIMNKGDLVKLNVTNNLAEATTTHWHGFHIPAVMDGGPHQMIDAGTTWSPSFEVKNNAGTYWYHPHLHEKTKEQLTYGAGGLIIIKDPIESALALPRTYGEDDIPLILTSRNYTSTNAFDLSNRAYGDYQLTNGTSSAQVSLPKQFVRLRILNAEIERGYNLGFSDNRTFYIITNDGGLLDTPVPVTRVKMMVGERVEILVNLGNDAVGSSLDLMAYNAGQAFGFPGGEPNTSGDFGSLLNNKDFAVLHVNVKATTQTGITALPAKLTTNTYWTNADVTNSRTITITGGQGATAFSFDNNLYGETKINHTIKLNAIEKWTITNNNIFGHSFHIHDIQFKIISRSSGAVGTHESGWKDTVFVPVGESVSVIAKFDDFASSTNAFMYHCHFSNHEDGGMMGQFLVVQ
>gi|15964945|ref|NP_385298.1| putative oxidoreductase protein [Sinorhizobium meliloti 1021]
MLNRRMFLQGSAALGGAFTLGAGLAARAGAAPDPQILTARFAEAQIAAGGVTPRVMTYDPGDPASTAMPPVLRMRKGEPFAARLVNRLDEPTTVHWHGLRIANAMDGVPEMTQPYVYPGDGFDYLFTPPDAGTFWYHPHCNTLMQMGSGLTGVIVVENPEDPSFDSEIVLNLRDWRLGASGEFIAPFKPRDAARGGTYGTVRTANWQREPVYDAPAGGLVRVRIAATDVTRIYTIGLEGAEARVIALDGNPVEIPFALDRLDLGPGQRVDLALRMPQSEGQHARLGNFRGSSPWTIAAFRAVGTSLKRELGDIAPLPPNPVAEADISTAKRIPIDLTATAEHEPAASICGSLGYTFWAINKVPWPGDTPDPVAPIEELKFGKSYVLEIANRTPHAHPIHLHGLSFRILASNRRSVLPPPTDTILLLPDEQAQLALVADNPGDWVFHCHIIEHQKTGMSAYFRVA
>gi|220918463|ref|YP_002493767.1| multicopper oxidase type 2 [Anaeromyxobacter dehalogenans 2CP-1]
MRGKPIGRRQFLVRTTAAVAGAATARGALARMMRGGGGGGGTTTVTDPPVSGPLRALPVATPVSGSPGGMLHYRLEACQAPVAIDGASANAMVYRDLGAPLDGRFVAPVLRAEPGPGQRIRLEFTNGLPADPALNLLGHERHPTNVHVHGLHVSPGADAMTGLPADDVHLRIEGGGQGLTYDYDLAMQRPGSIALYHPHLHGSVAEQMWNGLVGAIDVSDGEITALDPYPATLLVLKDVTVSNGAPAPYTMLSEYMRGREGNVVTVNGQVNPYLAVTAGEVRRLRILNVSNARFYRLSLQGHPFHVVGADGGLLDRPTAARSELLMAPGERVDLLVPFGTADKGDYKLLALPYARHGNMASAQVTLLTVRIASRTRAAQALPAAVAPGTTRLSDDPALARPRFALSMGQGRGYINGITFEQLADGSIRSCEHHSMVGDDEIWEVVNESGMDHPWHQHVNDAQVLSISGGDASIARYAALYTSAPAWKDTIIIPKWGSATFRMPIRDHGGMTMFHCHILEHEDIGMMGMWHLMDDGMGGM
>gi|226939643|ref|YP_002794716.1| Multicopper oxidase, type 3 precursor [Laribacter hongkongensis HLHK9]
MLSDPPDATLPDDNDDTPHGLSRRHLLGLGAAALLAPAFRPARAATPAAAGRNLPADVTSATPPGFPWKKFHLDIAAGPTLAGGGQLIRINNQPSGPEIRLKKGEMFYVTVRNRLKQPTTVHWHGIIVPNLMDGVPDVSQVPLPSGIETTYAWPVVQSGTFWYHSHMGLQEQQGLAGPLILESPDNDGLKYDREAVLFMEDRLTADPEQVLAALQGKPAPPAAQAAVTPPSQPVFPYPGGKMFGVDVQYGLFPLNGRLPDEPAVIDARPGEVLRLRILNASASSYFLFNVQSHPLEVVAKDGNRTRPLPADNILLATAERYDALVRVGKPGIYRITGAAIGQTGGALALLRVGGAPLPGKVAAPSPANTRLEGKTVDADDVRAPFVTELPAVPVETVPEVLAGNMQTYRWSINGEYYPDARPELVTAGRRVRLEVVNDTMMFHPMHLHGHFFRVEREGMTDAAHSALMDTYSVPPKSRVTLAFYSDNPGRWVFHCHNMYHMVTGMLRVIEYRAGD
>gi|150396024|ref|YP_001326491.1| multicopper oxidase type 3 [Sinorhizobium medicae WSM419]
MPMLDRRMFLQASAAFGGAFALGAGLAAKAGGAPDPQILTARFTEARIATGGTTPRLMTYDLSGTAGSGVPPVLRMRKGEPYAARLINRLDEPTTVHWHGLRIVNAMDGVPEMTQPYVYPGEGFDYLFTPPDAGTFWYHPHCNTLMQMGSGLTGVIVVENPKDPAFDAEIVLNLRDWRLNASGAFIAPFKPRDAARGGTYGTVRTANWQREPVYDAPAGGLVRVRIAATDVTRIYSIGLEGAAAKVIALDGNPVEMPFALDRLDIGPGQRVDLALRMPENEESRATLDNFRGSSPWTIATFRAVGASLKRDLRDINPLPPNPVAEADLSTARRIPIDLTATAEQGVSTSICGTLGYTFWAINKVPWPGDTPDPVAPIEELKLGKSYVLEIANRTPHAHPIHLHGLSFRVLAANKRTVLPPPTDTILLLPDEQAQLALVADNPGDWLFHCHIIEHQKTGMAAYFRVA
>gi|13475430|ref|NP_106994.1| metallo-oxidoreductase [Mesorhizobium loti MAFF303099]
MTGWTRRGLLKTAAVAGATGVGLSAIGRLGGLAATSPEPMVLQTAKIQARLMDIGPTNNVLTYGNAGMPPVLRMKKGEPFAARLVNAIDDPTTIHWHGIRLPNKMDGVPFLVQPYVNTGDHFDYAFTPPDAGTFWYHPHCNTLEQMGHGLTGVIVVENPNDPKFDAEFVLNLRDWRLGDDGQFIDQFRPRDAAKTGTYGTVRTANWLDQPQYDAPAGGLVRLRVAITDVTRIYAFRVDGAEAIVMALDGNPVPERFSPDALLLGPGQRMELAIRMPDREGAVVSLRDVRGTKPKILATVRATGSSLKRDVRDVAPLEVNPVAEVDLSAAQHISLALSATAENVPSDGICGSLGYSFWAINKVPWPGDTSDPTAPLAELKLGKSYVIDMENLTPQSHPMHLHGMGFKVLSSSTRPVQPLISDTYLIQPNEKVQLGFVADNPGDWLLHCHIIEHQKSGMTSYVRVV
>gi|237786489|ref|YP_002907194.1| multicopper oxidase [Corynebacterium kroppenstedtii DSM 44385]
MMNGFSRRQFLLGGLVLAGTGAVAACTSDPGPAASAPGSSLRPTPTPTALGEPTVRRTLTARPLSLDIGGIEAKTWGYVSDTGDAAIEATAGDVLQVDITNELPESTSIHWHGIALHNAADGVPGMTQDPIEPGESFSYVFEVPHGGTYFYHSHSGLQLDRGLHAPLIVRDPQDAEDQDVEWTIVLDDWVDGIQGTPDDELDKLTGMGSGDHNGKKGMGGHGQMMHGTPDRVLGGDAGDVMYPHYLINGRIPRAHRTFEARPGDKARLRFINSGGDTIFKVALGGHRMTVTHTDGFPVQPRETESIYLSMGERVDVEVILGDGIFPLTALAVGKDDRAFAVIRTAGGQAPHPDVDFPEVSSTGLLLSSLKPADRALLPEDTPDREVSIDLGGQMMPYEWSILTDGQSSSATVQEGQRLRMVMRNRTMMPHPMHIHGHTWALPGSGGLRKDTVLLRHGETMIADLIADNPGEWAFHCHNAYHMETGMLSSLRYE
>gi|292494142|ref|YP_003533285.1| LccA multicopper oxidase (MCO) [Haloferax volcanii DS2]
MTDWSRRRFLQTGAALGIAGTLPQTTTEVSAASPTLEKFVQPLPIPSVREPDGQRDGADAYEIAVTEFTQQLHPDLPETTVWGFDGSYPGPTIEADAGSPVHVRFDNSGLPSEHLFPVDDRLGGTTAENHPGYDGPVPEVRTVTHFHGLELDPANDGQSDMWTSPGGVEGPRFDSAWQELPMEQGRTTSTYHDHTLGITRLNAYAGLLGLYSITTDAERELGLPSGDYDIPLLLQDKEFNDDGSLHYPEEFVSAFLGDTAVVNGAVWPYVEVEPRRYRFRILNGANHRSFDLQLESESGSGVPTMYQFAPGHGFLESVVPIGPNGDLDSLLLTPFERGELVVDFSDHAGETLTLANGADMGPELTDLVEFRVSDPSTPPEDASADPTSLSLPTPASYDESDARVTREMTLGTEVRNGLITHTLNGHVFGDEDAPVYPQLGATEIWELQNESGGRHPIHLHLVTFRVIGRGPDGTQPPDPNELGPKDTVRVDPGERVRILVTFEGYTGQFPWHCHMLEHEDNKMMIPFVVENPVADYANEENVVDATGLTDAVGDWRNETLETEVLLEVIDQWRSGDEVA
>gi|271966187|ref|YP_003340383.1| Bilirubin oxidase [Streptosporangium roseum DSM 43021]
MLAPIRFAETSFARSLPGRTVDPTAIRKYVTPLVIPPAMPPTKTKRKFDYYEIAVRQFRQQILPPGLPATTVWSYGSVDHPSSFNYPAFTIEARHRRSIQVKWINDLVDKHGCFLPHLLPIDQTLHWANPPGGKQHRDSNGTDQTPYRGPVPLVTHVHGNHTFDYSDGYAEAWYLPDASNIPKGYAREGSFYKFFKKKSPLGHDWDTGEVVFEYGNDQPANTQWYHDHTLGMTRANVYAGPAGFYLLRGGPNDLPRGYLPGPAPQVGDRPGKRYYEIPLAVQDRSFNNDGSLFYPNSRAFFDGFTGPYAPDSDVPPIWNPEFFANTIVVNGKTWPALGVEPRRYRFRILNGCNSRFLIFKLVSNPLAPRPAPAVLPLWVIGAEGGFLPAPVSLDNLLMSPAERADVIVDFTGLPVGTEIYLINEGPDEPFNGQPGTFADPATTGQVMKFKVVPLTSRDTSTPPDRLKLPAPSPLGAETNRRQVSLNEQDSAVLPDVGPVITLLGTVQNGAAVPLKWDDKITENPALNSTEVWEMYNFTADAHPIHIHEVQFQVLDRQPIDGNPRPPEPWERGFKDTVIAYPGEITRVKAKFDLPGQYVWHCHIVEHEDNEMMRPYHIGPIPPSLP
>gi|145294162|ref|YP_001136983.1| hypothetical protein cgR_0120 [Corynebacterium glutamicum R]
MTSSFSRRQFLLGGLVLAGTGAVAACTSDPGPAASAPGPSLRPTPTPTALGEPTVRRTLTARPLSLDIGGIEAKTWGYVSDTGDAAIEATAGDVLQVDITNELPESTSIHWHGIALHNAADGVPGMTQDPIEPGESFSYVFEVPHAGTYFYHSHTGLQLDRGLHAPLIIRDPQDAEDQDVEWTIVLDDWVDGIQGTPDDELDKLTGMGSGDHNGRMGMGGHGQMMHGTPDRVLGGDVGDVMYPHYLINGRIPRAHRTFEARPGDKARLRFINSGGDTIFKVALGGHRMTVTHTDGFPVQPWETESIYLSMGERVDVEVILGDGIFPLTALAVGKDDRAFAVIRTAGGQAPRPDVDFPELSSTGLLLSSLKPADRALLPEGTPDREVSIDLGGQMMPYEWSILTDGQSSSATVQEGQRLRMVMRNRTMMPHPMHIHGHTWALPGSGGLRKDTVLLRHGETMIADLIADNPGEWAFHCHNAYHMETGMVSSLRYE
>gi|159037043|ref|YP_001536296.1| Bilirubin oxidase [Salinispora arenicola CNS-205]
MVNRRQLLMAGAAAGGAAVLLSPPGSSAVSLPLERPLLTPNVIEKYRTELLVPAVMPPAHRHGRDRGDEYVIGMRQFAQQILPPDLPRTTVWGFGAATRRGTFQFPGFTIEARVDRPVQVTWINQLVDRHDRFLPPLLPVDPTLLWANPPGGIAGRDSTPTFTRTPGPYLGPVPVVVHLHGGHTQAESDGYPEAWYLPAAKNIPAGYATVGSFYDRYRASFAEQFGIQWRPGTATYRYENDQRAATLWYHDHALGMTRQAIYSGLAGFYLIRGGEFDLPPGVLPGPAPALGDPPGTRYYEIPIVIQDRSFERDGSLFYPSSRAFSGTCTNPADYIPNGDVPPIWVPEFFADTMVANGRTWPRLEVEQRRYRLRLLNGCNTRTLILTIAANPTAERPVDPALPIWLIGTDGGFLSQPQPLDRIILGTSQRVDIILDFTDVPTGTDLYLINEGPDGPFLGGVPGVDFAPADVNTTGQVMKLAVVPRTGPDTSVPPDQLRLPEFIPLGPATNTRRLSLDERRSTTSCGVNGIFLGIVDPDGTAVPLNWDDPVTENVALNATEIWELDNRTDHAHPIHVHQVEFQIIGRGPEGNKPPTRQQLGYHDTVLALPGEITRIKSFFDLPGRYIWHCHILEHEDHEMMRPINIGPATDPTHAATTTTPTSESRHPSDSPDHRHDQR
>gi|145595183|ref|YP_001159480.1| Bilirubin oxidase [Salinispora tropica CNB-440]
MVSRRHLLMAGAAGGAAVMLSPPASNAVSLPLERPLLTPDVIEKYRTDLLVPEVMPPVRRHGRDRCDEYVIGIRQFSQQILPPDLPRTAVWGFGSATRRGTFQFPGFTIEARVDRPVQVTWINQLVDRHDRFLPPLLPVDPTLHWANPPGGIAGRDSTPTFTRTPGPYLGPVPVVVHLHGGHTRAESDGYPEAWFLPAAKDIPAGYATVGSFYDRYRASFAEQFGIQWRPGTATSRYDNDQRAATEWYHDHALGMTRQAVYSGLAGFYLLRGGEFDLPPGVLPGPAPGLGDPPGTRYYEIPIVIQDRTFHRDGSLFYPSSRAFSDTCANPANYIPNGDVPPIWVPDFFADTIVANGRTWPRLEVERRRYRLRLLNGCNARTLILKIAANPTATRPAVPALPIWLIGTDGGFLPQPQPLDEVILGGAQRVDVILDFTDVPAGTDLYLINEGPDGPFLGGVPGVDFAPADVNTTGQVMKLAVVPRTEPDRSVPPDQLRLPQFVPLGPATNTRRLSLDERISTTGCGPVAILLGTVDPDGTAVPLTWSDPVTENVALNATELWELDNRTDHAHPIHVHEVEFQIIGRGPDGNTPPSTQQHGYHDTVLALPGEITRIKAFFDLPGRYIWHCHILEHEDNEMMRPINIGPATDPTRTETTATPTSESWHPSESPEDKSDRR
>gi|19554156|ref|NP_602158.1| putative multicopper oxidase [Corynebacterium glutamicum ATCC 13032]
MTSSFSRRQFLLGGLVLAGTGAVAACTSDPGPAASAPGPSLRPTPTPTALGEPTVRRTLTARPLSLDIGGIEAKTWGYVSDTGDAAIEATAGDVLQVDITNELPESTSIHWHGIALHNAADGVPGMTQDPIEPGESFSYVFEVPHGGTYFYHSHTGLQLDRGLHAPLIIRDPQDAEDQDVEWTIVLDDWVDGIQGTPDDELDKLTGMGSGDHNGRMGMGGHGQMMHGTPDRVLGGDVGDVMYPHYLINGRIPRAHRTFEARPGDKARLRFINSGGDTIFKVALGGHRMTVTHTDGFPVQPWETESIYLSMGERVDVEVILGDGIFPLTALAVGKDDRAFAVIRTAGGQAPRPDVDFPELSSTGLLLSSLKPADRALLPEGTPDREVSIDLGGQMMPYEWSILTDGQSSSATVQEGQRLRMVMRNRTMMPHPMHIHGHTWALPGSGGLRKDTVLLRHGETMIADLIADNPGEWAFHCHNAYHMETGMVSSLRYE
>gi|62391811|ref|YP_227213.1| secreted multicopper oxidase [Corynebacterium glutamicum ATCC 13032]
MTSSFSRRQFLLGGLVLAGTGAVAACTSDPGPAASAPGPSLRPTPTPTALGEPTVRRTLTARPLSLDIGGIEAKTWGYVSDTGDAAIEATAGDVLQVDITNELPESTSIHWHGIALHNAADGVPGMTQDPIEPGESFSYVFEVPHGGTYFYHSHTGLQLDRGLHAPLIIRDPQDAEDQDVEWTIVLDDWVDGIQGTPDDELDKLTGMGSGDHNGRMGMGGHGQMMHGTPDRVLGGDVGDVMYPHYLINGRIPRAHRTFEARPGDKARLRFINSGGDTIFKVALGGHRMTVTHTDGFPVQPWETESIYLSMGERVDVEVILGDGIFPLTALAVGKDDRAFAVIRTAGGQAPRPDVDFPELSSTGLLLSSLKPADRALLPEGTPDREVSIDLGGQMMPYEWSILTDGQSSSATVQEGQRLRMVMRNRTMMPHPMHIHGHTWALPGSGGLRKDTVLLRHGETMIADLIADNPGEWAFHCHNAYHMETGMVSSLRYE
>gi|153004465|ref|YP_001378790.1| multicopper oxidase type 2 [Anaeromyxobacter sp. Fw109-5]
MKRKIGRRAFLSRASLGIAAAATGGSALAQMGGGGMGGGGMGGGGMGGGVVDPPVGSALADPPVAANASTTAGVVDVTIEARLAEIDLNGTRATLLTYDGSFIAPTIRARSGDEVRLHFRNGLPPTGDTNLLGHEKYVTNVHVHGWHVSPGDVNGYPADDVHLTLSPAQSQEYRYDLAMQRPGSIGLYHPHVHGSVAEQYWGGLVGALDVQDDAREGSGMASITALAGVDTHLVVLKDITIVGGAPAPYESLRDYMHGKEGQLVTVNGQVNPFLSMRPGEVKRLRIINASNARFYRLSLQGHALHVVGTDGGLLDRPYAVTEMLLSPGERLDVLVKASSSKGSYKLLALPYARMGNMASAQVTLMTVKVSGSRASGAIPAIVNGTAARLDETAMEPKRVRFVLSMGQGRGYVNGRTFVSPEDAYVHMSDVGTDELWEIVNDSGMDHPWHQHVNDGQVVAASGGDAAFAAYASFLTLAPAWKDTIIIPKGGSVTMRLPIRDHTGMTMCHCHILEHEDIGMMAMWHIMGEGMPM
>gi|220914762|ref|YP_002490070.1| multicopper oxidase type 2 [Methylobacterium nodulans ORS 2060]
MTRRDFLQGLSAGAVASGAVGLTHPFGAAAFAAAPNSASLTLVSRTLDVNGRSARVFGLVGPHGRSGLTFNAGDRFDVALESKIDAPTLIHWHGLTPPWEQDGVPNNPAAMLEPAETRRYSFPVGKGGTHWMHAHTLQEQDLLAAPLIVRTAEDLKQDEQEVVILLHDFSFKSPEELLADLKGKEGHGGAHGGTNMSTMNHGAMKPGALGSGTMDHGTMDLNDIEYDAYLANDRTLADPEVVQVEKGGRVRLRIINGATATAFTVDTGSLDATLIAVDGQDVQPVAGRTFPVSMGQRIDLRVEVPRDGGALPVLALREGAPERTGIILASAGASVRKIDTTGAGKGPVLDLALEQRLRPVQPLAVRQADRTFALMLTGTMSGYTWNIEGAGDGLGVKQGDRVEISMHNMSMMAHPMHLHGHHFQVVDINGARFSGAVRDTVLVPPMATVTVAFDADNAGHWPLHCHHLYHMAAGMMTSVAYAR
>gi|68536520|ref|YP_251225.1| multicopper oxidase [Corynebacterium jeikeium K411]
MTNAFSRRQFLLGGLVLAGTGAVAACTSDPGPAASAPGPSLRPTPTPTTLGEPTVRRTLTARPLSLDIGGIEAKTWGYVSDTGDAAIEATAGDVLQVDITNELPESTSIHWHGIALHNAADGVPGMTQDPIEPGESFSYVFEVPHGGTYFYHSHSGLQLDRGLHAPLIIRDPQDAEDQDVEWTIVLDDWVDGIQGTPDDELDKLTGMGSGDHNGKKGMGGHGQMMHGSPDRVLGGDVGDVMYPHYLINGRIPRAHRTFEARPGDKARLRFINSGGDTIFKVALGGHRMTVTHTDGFPVQPRETESIYLSMGERVDVEVILGDGIFPLTALAVGKDDRAFAVIRTAGGQAPHPDVDFPELSSTGLLLSSLKPADRALLPEGTPDREVSIDLGGQMMPYEWSILTDGQSSSATVQEGQRLRMVMRNRTMMPHPMHIHGHTWALPGSGGLRKDTVLLRHGETMIADLIADNPGEWAFHCHNAYHMETGMLSSLRYE
>gi|38232701|ref|NP_938468.1| putative exported multicopper oxidase [Corynebacterium diphtheriae NCTC 13129]
MTNAFSRRQFLLGGLVLAGTGAVAACTSDPGPAASAPGSSLRPTPTPTALGEPTVRRTLTARPLSLDIGGIEAKTWGYVSDTGDAAIEATAGDVLQVDITNELPESTSIHWHGIALHNAADGVPGMTQDPIEPGESFSYVFEVPHGGTYFYHSHTGLQLDRGLHAPLIIRDPQDAEDQDVEWTIVLDDWVDGIQGTPDDELDKLTGMGSGDHNGKKGMGGHGHMMHGTPDRVLGGDAGDVMYPHYLINGRIPRAHRTFEARPGDKARLRFINSGGDTIFKVALGGHRMTVTHTDGFPVQPWETESIYLSMGERVDVEVILGDGIFPLTALAVGKDDRAFAVIRTAGGQAPHPDVDFPELSSTGLLLSSLKPADRALLPEGTPDREVSIDLGGQMMPYEWRILTDGQSSSATVQEGQRLRMVMRNRTMMPHPMHIHGHTWALPGSGGLRKDTVLLRHGETMIADLIADNPGEWAFHCHNAYHMETGMLSSLRYE
>gi|218885596|ref|YP_002434917.1| multicopper oxidase type 2 [Desulfovibrio vulgaris str. 'Miyazaki F']
MSTKGYCKNARPPRTDAPLRLSRRDFLLLSGGAALVLGIASGLPPWLGGVRAETPRLMSGGPLPLPGQSGLFGLFAPTGPFTLSAMPQAGLLPATGGPMLAYTTEQQGRVYHNPVLVLDKGQDFAVRLVNGLGPLGPMPAGHGAHASHGGSAGAAPSGPDTIIHWHGVDCPWQQAGHPMYAVGPDAHYDYAFPITNRAGTYWYHPHPHGDTARQAYLGLASFFIVRDDEERAFARELDLTLGTTDIPLVLQDKRIGQAGELVYAPTQDELFMGYLGDRVLVNGAHLPTLSASTRLYRFRLLNGSTARIFNLAFTGGSAGKAGARVPVTVIANDGGFLPAPRRVDGLFLAPGERAEVLLDLRDMEPGEQVWLRNLPFDPMHNEMEHGSDGAGHGAGHGAAGDAHIGVAAAPGAMDGMEMGHDGSMHHGMNRATMPAVTAPPVRQGGQHAGHGGAPMGSGAHGESDGLAEGGDYPILKVSVDRPERYDRKVPERLPAQDEPVPATDGQSAFTRALRLEADGKRWTIAGETFAMDRFPITVPERRREAWAMENAVRSMPHPMHLHGYFLRVRARQGSPAQVRALAVDGTGRLPTDLGLKDTVLVWPGETVLADVDFRSPAYPGEQIFLFHCHNLEHEDQGMMVNVRLP
>gi|54296310|ref|YP_122679.1| hypothetical protein lpp0339 [Legionella pneumophila str. Paris]
MANTIDFYPITPLAKAHWKRISINKIKARTLGKIFVFIMAITIMLTLFNFSYATDSKLKPTVITVSEEEFQVDGKGKKTKEFKLTFTHPDGTKDNKGYFANKRDMFHVLVENKSASPITLHWHGLIVPSDQDGVPGVSQILIPPGQNKLFNYRLLQAGTYWMHSHQKFQEQKQLSAPLIIYDKDDPHKDLQEVILFLEDFTYKDPQLIFDQLRTAKMDMKKMDSGNDLNDVTYDAFLANKKTLAAPDVISVQPSKKVRLRIINASSSTNFKIDTGKLSATLIAVDGENIEPIVDSSFPIGVGNRMDLLVEIPSAGGAFPVKAMAEGTNKQTGLVLTTDNTPTPILSPNTTNKTGRVNYYELEKKLKGKNALTNKKINARLHYVLDGQMNGYIWTMNKQSWPDVTPKVIHFGDRVEMIYENKSSMSHPMHFHGHVFQVTEIDGQPLDGAMRDTLLVQPHSTVKVQFDALNPGIWANHCHNLYHLNAGMFTTFEYQHYPKPDFYLKTIGQIKKSKAN
>gi|296105824|ref|YP_003617524.1| multicopper oxidase [Legionella pneumophila 2300/99 Alcoy]
MSINKIKVHTLGKIFVFIMAITIMLTLFNFSYATDSKLKPTVITVSEEEFQVDGKGKKTKEFKLTFTHPDGTKDNKGYFANKGDMFHVLVENKSASPITLHWHGLIVPSDQDGVPGVSQILIPPGQNKLFNYRLLQAGTYWMHSHQKFQEQKQLSAPLIIYDTDDPHKNLQEVILFLEDFTYKDPQLIFDQLRTAKMDMKKMDSGNDLNDVTYDAFLANKKTLAAPDVISVQPSKKVRLRIINASSSTNFKIDTGKLSATLIAVDGENIEPIVDSSFPIGVGNRMDLLVEIPSAGGAFPVKAMAEGTNKQTGLVLTTDNTPTPILSPNTTNKTGRVNYYELEKKLKGKNALTNKKINARLHYVLDGQMNGYIWTMNKQSWPDVTPKVIHFGDRVEMIYENKSSMSHPMHFHGHVFQVTEIDGQPLDGAMRDTLLVQPHSTVKVQFDALNPGIWANHCHNLYHLNAGMFTTFEYQHYPKPDFYLKTIGQPKSNN
>gi|148358475|ref|YP_001249682.1| hypothetical protein LPC_0341 [Legionella pneumophila str. Corby]
MTNTTDFYSITPLDKARWQKILINKITVRTLGKIFVFIMAITIMITLFNFSYATDSKLKPTVITVSEEEFQVDGKGKKTKEFKLTFTHPDGTKDNKGYFANKGDMFHVLVENKSASPITLHWHGLIVPSDQDGVPGVSQILIPPGQNKLFNYRLLQAGTYWMHSHQKFQEQKQLSAPLIIYDTDDPHKNLQEVILFLEDFTYKDPQLIFDQLRTAKMDMKKMDSGNDLNDVTYDAFLANKKTLAAPDVISVQPSKKVRLRIINASSSTNFKIDTGKLSATLIAVDGENIEPIVDSSFPIGVGNRMDLLVEIPSAGGAFPVKAMAEGTNKQTGLVLTTDNTPTPILSPNTTNKTGRVNYYELEKKLKGKNALTNKKINARLHYVLDGQMNGYIWTMNKQSWPDVTPKVIHFGDRVEMIYENKSSMSHPMHFHGHVFQVTEIDGQPLDGAMRDTLLVQPHSTVKVQFDALNPGIWANHCHNLYHLNAGMFTTFEYQHYPKPDFYLKTIGQPKSNN
>gi|110636206|ref|YP_676414.1| twin-arginine translocation pathway signal [Mesorhizobium sp. BNC1]
MNRRSFLTTIMMGTAAFGAATVIRPSRVLSQTLAATPPLRLAIASRTIEVNGRAARVFGLLQPDGKQGIELDAGSSFDVELTNEIDEPTMIHWHGLTPPWTMDGVPDNPIALIKAGESVRYTFPVGAGGTHWMHAHTLQEQNLLAAPLIVRTAADRERDEQEVVILLHDFSFTPAEELLARLTSGQAHEGQTNAPATGQGGMAGMPMMDHSSMGQGGMDMGGMPGMDMGGMEAMDLNDIEYDAYLANDRTLDDPEVVQVENGGRVRLRIINGATATAFTIDTGTVLGTLVAVDGQEVEPVDATTFPISMGQRLDIRLELPQGAGTYPVLALREGAVERTGVILATAGAAVRRIAVVGESEGPIVGNALEQRLRAKNPLAVRPADRRFEIALTGQMQGYVWGMDGASDMRTRQGERIEITMRNASMMAHPMHLHGHHFQVTSVNGAAIAGAVRDTVLVPPEEAVTIVFDAGNSGKWPLHCHHLYHMATGMMAYIDYEDRV
>gi|153003374|ref|YP_001377699.1| Bilirubin oxidase [Anaeromyxobacter sp. Fw109-5]
MRRAVHSTLAAPAVALAVCTAAVASAQDPSVPESIPKYDRPLVIPPAMPVTSTPVVPGVGPIDYYEIAVRSLSQQILPVGYPQTTVWSYGSVNHPGTLNYPAFTIEARFARPVRVKWINDLVDEEGAPLPHLLPVDQTLHWANPPGGVEGRDMRPSTPVVEPYLGPVPMVPHLHGGHNAQESDGYAEAWFLPAAAYSDEAFEDFAKEGRWYAPFKALFESKYGVEWEPGTATFQYENDQRAGTFWYHDHTLGMTRVNVYAGPAGFYLLRRGPGDLPAGLPGPAPTVGSDPFGTFYEIPIAIQDRSFKSDGSLFYPATRAFFDGFPQPYIPDSDVSPIWNPEFFGTTMVVNGRTWPYLEVEPRRYRFRFLNGCNSRFLILKIAGDALEERPAQPALHFVQIGGEGGFLPSPVVLDQLLLGLAERADVIVDFTGLEPGTELFLVNEAPDEPFGGGRVVEDFDPADPETTGQVMKFRVVELQGRDGSLPVDRLKLPAAPPLPPATATRRLSLNELESTMGGEGPIAALLGTMEGAEPVPLFWDDEVTEIPRLGATEIWEMSNFTADAHPIHIHEVQFQVVDRQPFGGATRAPEPWEAGYKDTVIAYPGEITRVKAKFDLPGLYVWHCHIVEHEDNEMMRPYCVGECPALE
>gi|288957945|ref|YP_003448286.1| multicopper oxidase [Azospirillum sp. B510]
MTLALSRRRLLSTAAAGGCAALLPAFPRSLLAAAPVGEAVRLTVDRRTLEVNGKAAGVFGIRQPDGTHGLTLEPGRRFLVDLSNRAGEDTIIHWHGQTPPYVQDGVVDGNRPAIRDGETVRYDFTPRTGTHWMHSHHGMQEQLLMAAPLVVRAEEELRADEQEVTMLLHDFTFRDPTEILSSLGAPSGGMSHDGMNHDGMNQGAMDHASMDHGAMNHGSGHDMAGMSGAMAMDMNDVEYDAYLANDRTLADPEVVRVERGGRVRLRIINGATSTAFHLDLGLLSGDVIAVDGNPVRPVAGSRFAISMGQRLDIRLTLPAEGGAFPVLALREGAAQRTGILLATPGAAVDRIAPAGQAATDPLDLSLERQLVAVTPLATRAADLTRRMRLTGSMAPYVWSLDGRTFGAHQPLVVRQGQRVELTFENASMMAHPMHLHGHHFQVVAIDGRPLVGAVRDTVLVPMMGSVTVAFDADNPGRWPLHCHNLLHMATGMMTEVVYEGVG
>gi|54293269|ref|YP_125684.1| hypothetical protein lpl0317 [Legionella pneumophila str. Lens]
MTNTTDFYRLTPLTEVHWKKILINKITVRTLSQISFFIMIATIMITPFKPSYATDNKRKLTVITVSEEEFQVDGKGEKTKEFKLTFTHPDGTKDNKGYFANKGDMFHVLVENKSASPITLHWHGLIVPSDQDGVPDVSQILIQPGQNKLFNYRLLQAGTYWMHSHQKFQEQKQLSAPLIIYDKDDPHKNLQEVILFLEDFTYKDPQLIFDQLRTSKMDMKKMDAGNDLNDVTYDAFLANKKTLAAPDVISVQASKKVRLRIINASSSTNFKIDAGKLSATLIAVDGENIEPIVDSSFPIGVGNRMDLIVEIPSEGGAFPIKALAEGTNKQTGLILKTDNTPTPILSPNTTNKTGRVNYYELEKKLKGKNTLTNKKINARLHYVLDGKMNGYIWTMNKQSWPDVTPKVIHFGDRVEMIYENKSSMSHPMHFHGHVFQVTEIDGQPLDGAMRDTLLVQPHSTVKIQFDALNPGIWANHCHNLYHLNAGMFTTFEYQHYPKPDFYLKTIGQSKSKN
>gi|227818977|ref|YP_002822948.1| Potential multicopper oxidase [Rhizobium sp. NGR234]
MPDFSRRQFLTSCAAAGMAVASPSLLVPARHASATPATLIRAGTRTIEVNGRAATVYGLMQANGTHGLIAEAGGPFQVRLENGLDEETLIHWHGLTPPWKQDGVPNVSQALLSPGGAHNYDFLLNRAGTNWMHSHHGLQEQRLLAAPLVVRGPAEAREDVQEVVVLFHDFTFRDPAEVLAGLQGVEQVAQAPAAPDHAAMGHAAMGHGAPAPAAGGHSGGRGVAAPAGAHLNDVEYDAFLANDRTLDDPEIFRVERGGRVRLRLINGAAATNFWIDLGGLEGRLIAVDGMPVEPVRGRRFEFAIAQRLDIALDLPKNEGAWPIFAIREGERARTGFILATASGAVERVGGDADEAAAAVGLALEGKLRAAQPLAGRPADREHTVTITEAPGYVWMLNGKRHGEDAPLPVAEGERVEITFRDHTTMAHPMHLHGHHFQVVAINGKRFPGAVRDTVLVPSQGSVTIAFDAVNPGKWALHCHHLYHMNGGMMTAVEYQT
>gi|56698490|ref|YP_168866.1| muticopper oxidase domain-containing protein [Ruegeria pomeroyi DSS-3]
MQRREFLRSLGATTAIAAGVQNLGVSMAMARTGEPLRDLPELRSQNGHVKTKLIIENGKFQVGDRVLTVPAYRFEHMDTGSLPGPTLRIRPGDHVEWDLVNKMTPTGIPDGASDEQKNMFQQLEYTNVHVHGMQVSPKPGADNVYQVLRPFCPPEPYSYHVPGPDTGLPQPAGMFWYHPHKHGSTAHQAWEGLSGAIIVEGDIDEVPEIKNIRERVIVLNGLLVNPAGEVPRAAIVPNAGFSPFSPIPSQPTDIILTMNGQLRPVIDIRPGEVQRWRFLNAAPHRFFWLNLDGHDFYQIGQDGIPFAAPRPVKRILMAPGNRAEFLVKGGEVGRYDLHADQYEQGHPGGARPGWVIGTMEVNGTIRDDPLPSKLVEPPKMPDLPIANRREIRFKGEISGNEEKGEYVGSHDHSGGMRPPVQFYLDGKIFELNRIDQKVLAGTVEEWTLINEDVFQHPFHIHVNPFQVIDINGQPTYDDSWWDVIALPSKGRLTVRMYFRPDVDGKTVYHCHILPHEDNGMMANLYIFPPGTDMNNPPAIPDTPEPTGMGPCKV
>gi|226308860|ref|YP_002768820.1| oxidase [Rhodococcus erythropolis PR4]
MSSSALSRRLALRWGAVTLGSAAVGSAALGSVALSACSRGSANETSSEISPFDDEVRAAEQARIRSGHTVQRNLTAAPARVSLGARGVDTWSYGAEAVGPEIRISKGDRLNVRLQNDLPAETSVHWHGIAIRNDMDGVPPVTQERIRPGAEFTYDFVAPDHGTYWYHSHSGLQADRGLFGALVVEDPNDRTGADEDVVIVIDDWLDGLGTTPDAVLRALSPDVQGGHHGHGGAPPEVDDAEIDSAAELLASGHGNSEALGGMATHVTYPLHLINGRPVEDPFVVSAAAGTRLRLRVINAGAETPYRFSVAGHELTVVSADGQDIAYTAGDEILIAPAQRYDVLVTVQSGSWPIAAKVEGKPGGAACLLRTPDSVARVDLTSPAVLSESGGRLVLEPTLRPSGAREQRVPDREYSVDLIQAGDRYVWGMAGADAGRLIMKQGERIRIVMNNNTDMWHPMHTHGHTFSVPSYGGLRRDTVIVLPRAQLAIDFDADNPGRWMFHCHNAYHFEAGMTADLHYVR
>gi|258512343|ref|YP_003185777.1| multicopper oxidase type 3 [Alicyclobacillus acidocaldarius subsp. acidocaldarius DSM 446]
MRRATKMGMALGAAALVASIGGVFAVREVRQAGTGADAPLARVPGPHGTYTPVSAFQPRVPQGARVDHFTLTAEYRTLTLGGEPVRAMTFNGTAPGPLLVAHQGDVMEVTVQNRLSVPLTIHWHGIPVPGAEDGVPGVTQNPIPPGGSYTYEFVATEAGTYWYHSHEASFEEVGLGLYGAIVILPKHALYPAQRDYTLVLHEWPNASTAKAMMANLASGARDAGSNGGTMSEGMMNGAGTMGGMGMMGSAAQNSEGAWGSMQHVLPGPPLRTGTFAPTTDDYAALDEMAGMYGAFTVNQNADGTTLLPAKPGQLVRLRIVNSGNMTRLLTLVGAPFRVVALDGHDIANPGWLKGVLLPIGAAERYDVEFRVPPSGAAYLISADPDATARQELRAAIGDPGAWASFPGISAAAIAREPWFDFTDYGRGRLPGETVFRLNQAYQVRYNMKLTVGMSMNGMVYAINGRVFPNIPPIVVHKGDAVLVHIVNDSPYIHPMHLHGHDFQVLTRDGRPVQGSPIFLDTLNVFPGESYDIAFRADNPGLWMFHCHDLEHAASGMDVMVQYAGVTDPYPMNEMSE
>gi|52840520|ref|YP_094319.1| hypothetical protein lpg0265 [Legionella pneumophila subsp. pneumophila str. Philadelphia 1]
MTNTTDFYSITPLDKARWQKILINKITVRTLGKIFVFIMAITIMITLFNFSYATDSKLKPTVITVSEEEFQVDGKGKKTKEFKLTFTHPDGTKDNKGYFANKGDMFHVLVENKSASPITLHWHGLIVPSDQDGVPDVSQILIQPGQNKLFNYRLLQAGTYWMHSHQKFQEQKQLSAPLIIYDKDDPHKDLQEVILFLEDFTYKDPQLIFDQLRTAKMDMKAMDSGNDLNDVTYDAFLANKKTFAAPDVISVQPLKKVRLRIINASSSTNFKIDTGKLSATLIAVDGENIEPIVDSSFPIGVGNRMDLLVEIPSAGGAFPIKAMAEGTNKQTGLILKTDNTPTPILSPNTTNKTGRVNYYELEKKLKGKNALTNKKINARLHYVLDGQMNGYIWTMNKQSWPDVSPKVIHFGDRVEMIYENKSSMSHPMHFHGHVFQVTEIDGQPLDGAMRDTLLVQPHSTVKVQFDALNPGIWANHCHNLYHLNAGMFTTFEYQHYPKPDFYLKTIRQSKNNN
>gi|154243715|ref|YP_001409288.1| multicopper oxidase type 2 [Xanthobacter autotrophicus Py2]
MNRRHFLNRMMAGAAAFGTSAAFHPVNAWAQAAPDAARPAANAAPRPLGVVSRTIEVNGKAARVFGLAQSDGTSGLTLDAGGSFDVALSNRIDEPTLIHWHGLTPPWAMDGVPDNPAALLGPSEARRYTFPVGAGGTHWMHAHTLQEQNLLAAPLIVRTAADRQRDEQEVVILLHDFSFTPAEELLAKLKGSPTAGAMPMDQGAMAQSDAMKGMAGMMDSGTTGQMQSMPGMVMDLNDIDYDAYLANDRTLGDPEVVAVDKGGRVRLRIINGATATAFTINIGSLDGELIAVDGQAVQPVAGRSFPISMGQRLDIRLALPKAGGSFPVLALREGGAERAGIILASAGATIAKIPILGQAKGPVLGLDLEQRLRAVEPLAQRAADRHFALTLTGNMADYSWGIGGGDALRIKRGERVEVALANMSMMAHPMHLHGHAFQVVGINGKTVGGALRDTILLPPMARVTVAFDADNPGRWPLHCHHLYHMATGMMSFVSYDA
>gi|148260136|ref|YP_001234263.1| multicopper oxidase, type 2 [Acidiphilium cryptum JF-5]
MSSRLTRRLLLAAAGSAGAVPWVSAQAGQAPAAAAGGHRLLAGTRTLEVNGRAARVFRLTADSGQAGLFLAPGERFRVDLTNTLDEHTIIHWHGQLPPWTQDGFPWPQTPPLAPGATRSYDYAPIPGTYWMHSHDGLQEQSLMTAPLIVRTAAEMREDRQDIVLMLHDFSFRTPDDLLAGLTGAKPSAVHDMVRHAENVAAPAMNMHGMASGGMASMSSGDMGQGHSMGGMTMDVNDIDYDAFLANDRTLADPEVVRVGRSGRVHLRIINGSSSSQFWIDLGTLKGRIVAVDGHPVHPVAGARFPLAIAQRMDILVDLPPSGAFPILARLEASRRRTGIVLATPGARIPTIAETGHDRTPPLDNALEMRLAAAQPLRPRKPDLVHRIDLSGSMKPYRWALNGDYWPHVTPLMLEAGQRVEIELVNRSSMAHPMHLHGHAFQVIGINGKTVNGAVRDTVLVTPRHGRVRIAFDADNPGRWAFHCHNLYHMATGMMTEFRYRGIAV
>gi|18312945|ref|NP_559612.1| multicopper oxidase [Pyrobaculum aerophilum str. IM2]
MITRRRFLQIGLGAGAMLAMGFTLQYILRTGEVKRPETSAPVPPLIKEATYIEATASGYMAEGVLNPTIILRRGQRVDMTLKNKLTEPTIVHWHGFDVNWHNDAHPSFAITPGESYNYSFDVVNRAGTYLYHPHPHGLTAKQFYMGQLGLVIVEDSGSDLGFKYGVNDLPLVISDRRFIGGAPVYNPTPMEMIAGFLGNAVLVNGVKDAVFKLSGGSYRLRLVNGSNARLYMLSIVKKNGDVVPMRLIAVDQGFLARPIEVRALFLAPAERAEVVVELGEGVYLLKNTPFDPMHLEMGHGMQEALPEGSEYTIATFLVEGKGEAVPVEALSDPPPEPPKPTRTRRFALSLSGMQWTINGMFWNASNPLFEHVSVEGVELWEIVNDKASMPHPMHLHGFPMWIIERKDSPRQVAELAVDNRGRLPTDLGLKDTVLIWPGETVKIVVNFDAKKRGQLFPFHCHNLEHEDGGMMINIAVK
>gi|153006729|ref|YP_001381054.1| Bilirubin oxidase [Anaeromyxobacter sp. Fw109-5]
MAHHRSTPSWKPLVAAVAALAIGPLVPDAFAAPLPGGSLNPLIIPKYVQPLVVPPAMPAVGENTYDIAVREFQQQVLPPGFGMTRVWGYGSTSHPGTVAEGGSFHYPAFTIMARQGEPTTVRWRNELVKDPVACRASSTPSTDPSCEFVPYFLPVDQTLHWANPPKDCRPEMPGMDPPPGPDCTGQSPLPYTGPAPIVTHLHGGHIDPDVDGYPEAWYLPAARNIPEGYATVGSNFPASWTWDGTATYTYRNDQRGTTLWYHDHSLGMTRTNVYTGMAGFYFLRDAYEEDLIAGTNSSGFNTSLTRIPGAPYEIPLAIQDRSFNADGSLFYATTRRFFDGFAGPYYPLSDVAPTWNPEFFGNTMVVNGRTWPFHVTEARRYRVRFLNGSDSRFLILRFADAAGRPNGLRISIIGNDGGFLPGKVATVTQLVIGPGERYDTIVDFGPYAGQRLILQNVGPDMPWGGGPVPVGAQADPATTGQVMRFDVALKSANFVDPVPPAGKLVLNQPPDPFGGPAANGTARTLTLNEIVSGVPRFGGPIAAQLGDAMGPLPWMAPVTEAPPVGSTEVWQIVNRTVDSHPIHLHQVQFVVMDRTPIDLAAWDAAVAACNAGTPGAICPPDPFAFVPKNAVPVPANPWEAGGKDTAIMNPGQITRVRAFFDIPGLYVWHCHILSHEDNEMMRPYCVTDPTDPAFSCAP
>gi|298291602|ref|YP_003693541.1| multicopper oxidase type 2 [Starkeya novella DSM 506]
MNLSRRSLFLAGAGAGLASVTWPATSVRAAAPRVLRLESYQIEIAGRAATRFRVVQPDGTEGLTLDEGDEFDVRVENGLNELSGLHWHGLVEPWRQDGVPYLSAPPIAPGASVDYRFPALPTGTRWMHSHFGLQEQNLLAVPLIIREASAIRSGIQEVVILLEDFSWRSPEEILAGLRNPAPSSGGMSAMPGMAMPNTPMAGMAMSGPDLNDVEYDHFLANRRTLDDPDVVEVEKGSEVRLRIINASASTNFTIDVGPGGGSLLTVDGSPIQPVSVRQVPLATAQRADILVRMPADGSALPILALVEGRDRRAGIVLRPKGASVAKLSETGDQAGPRLTLDFEATLRTAENFAAKPADRTVPIDLTGDMARYAWFMQVHDMIGLPATAERGERVEITMRNTTGMAHPMHLHGHVFQVVAIDGKRFGGAVRDTVLVTPNSTVTIAFDADNPGLWAFHCHNLYHMAVGMFTTLVYRGFA
>gi|116251654|ref|YP_767492.1| putative multicopper oxidase [Rhizobium leguminosarum bv. viciae 3841]
MNRREFLNDLMVGAAALGTSAILSPIRAFAQAATAKTSPAPRALSVGYRTIDVNGKSARAFGLVQADGRPGLVLDAGTQFDVALSSVIDEPTLIHWHGLTPPWAADGVPDNPAALLRPTETRRYAFPVGAGGTHWMHAHTLQEQNLLAAPLIVRTADDLKRDEQEVVVLLHDFSFLSAEELLAKLKGNAAPGAMPMEHGSMQGMAGMQQMMTGNDMAGMAMPGMATMDLNDIDYDAYLANDRTLDDPEIVRVDKGGRVRLRIINGATATAFTVDTGRLSGELVAVDGQGVEPVGGTSFPIAMGQRLDIRLSLPREGGAFPILALREGAVERAGVILATTPSDIRRIQVAGDMKGPVLGLDLEQRLRPVAPIAARAADRRFGLSLRGDMAAYSWGIDGADGLVVKRGERIEVAINNMSMMAHPMHLHGHHFQVVGVNGAPVAGAVRDTVLVPPMASVVLAFDADNPGRWPLHCHHLYHMATGMMAYVTYDGIG
>gi|183981632|ref|YP_001849923.1| multicopper oxidase, type 1, CueO [Mycobacterium marinum M]
MNRRAFLALMAATGAAGAIRGASAPAHAGGDELRDLPEFSSANGVLDTELSAVTNVVELDGRQLTLETFNGQLPGPILRIRPGDNLRVLLKNRIVPVGIPTNNVFMLPYCASKSNDARYDTRRACVHDLWNKWERRQTLAQEDVDINLHTHGLQVSPEDPADNVFLQIGPLNDHQYSYDIPKDQPAGLYWYHPHFHTATAHQGWNGLSGAIIVEGDIDAVPEIAAMRERTIVINELWIADDSGEVPFTVVAPIAGDVPFASFPSVPSSMYYTVNGQLIPDITMQPGEAQRFRVLNACPHRSIWLHVEGHSLEQIGTDGTPYAAPRTRQHIFLASANRAEFIIKAGEPGRYRIYAEAYDQGHPGGPRPYLPLATLVVRGKPTDTPMPKTLVEPPRMPNLPVSRRRVLVFSGDISGRTGMGIQFLIDGKEMNMDRIDQEVEGGTVEEWTIVNEDVFQHPLHIHINPFQVVDVQGIPAGDTSWAAAYEPDIWWDTFRLPPYGRYTLRTYFRPDVTGKTVYHCHILPHEDRGMMGILLVDPPGQYPKGAP
>gi|56695596|ref|YP_165947.1| multicopper oxidase [Ruegeria pomeroyi DSS-3]
MLRRDLLFGGAALLGAAGLARLGSATAPPEAQDLVIQRAAYRLRAQDTLGMVSLSPDAPPPVLYGRQGQEMRFTVRNTLDDYTAMHWHGLRIANAMDGVPYLTQMPIGPGEGFAYAYTPPDAGTYWYHPHCMTMEQMAHGLTGVMVIAEAEDPGFDSEEVINLRDFRLDAADAFLPAYTARGAARGGTMGNLQTANWRQGPVYDHGAGSLVRLRVVNTDTTRIYKLYLDGGTARIIAWDGHPVRVVLPVPRAGAPLLLAPGQRVDLAVAMPAEEGRQIALMADLPGQPPRLMAGLRSVGSGSRRDLAELKPLPRNPVAQPDLERAELHEFVFGWTPEGDAPNDGFCGTLGYTFWSINRTPWAGDAAKDVGPLAVLERGKTHVLRLRNESPNQHPIHLHGLAFVPIASNRRSLPPLWTDTMLLLKDEVIDIALVADNPGDWAFHCHVIEHQKTGLTGFLRVT
>gi|295135220|ref|YP_003585896.1| multicopper oxidase [Zunongwangia profunda SM-A87]
MTLGGVSAKAMTINGSIPGPVLEFDEGDLAIINVTNKMDEETSVHWHGLILPNFYDGVPYLTTPPIKPGTTFQYRIPINQSGTYWYHSHTMLQEQKGVYGSIIIHPQEKTLEYDKDLVVVLSDWTDEKPMNVLRNLKRGNEWYQVKKGTAVPLSRVISEGALGAQLKFWRDRMEGADIADIYYPAFLTNGKSLAEYPEFKPGEKVRLRFINASASTYYWLDFGGGNPMVVAGDGIDVEPVAKSRFLFGIAETYDVIVTIPEGTLEVTATAQDGSGSTSLRLGEGILYPAERIGRPDKVEMMKQMAKMDMKMGAPSMVGNKKKKTPEYLKENYGMKMDMKDGKMNMNDGKMGNQMDMKANDHMGHDMSMMQKDTVSFNYSTRKTYFNYDFLKATENTTFKANLPVNDILLNLTGNMQRYVWSMNGVPLSETDKIKIKSGEVTRITLNNLTMMHHPMHLHGHYFRVVNENGERSPLKHTVNVPPMQKVVIEFYNEEYGDWFFHCHVLYHMMGGMARVFSYDTPRDKRMEDFPVQKLIDETDHYYSWGLLRAGSNFNELFLTSSNIRNEFGLRAEFDYDKNLEAEVNYNRYLNDWVRLYVGVNTETEIPNSFDEFNTVGLIGVKYFTPYRFNVDVSMDNQLRPRIRLDRELLIFPRIFLEGEYEYRADFGWVNDLGDSSFESETQWLVGLSYILSRNFSIQGNYNNRYGWGGGLLARF
>gi|161528644|ref|YP_001582470.1| multicopper oxidase type 3 [Nitrosopumilus maritimus SCM1]
MKFYTILILFIIFSGSIFLSGIDSADALKAKNAKSPKSFGKATSNIVCGDKLCGEIPQNVSDGGAKLLSTVSSVSVSNNDTFDLTASQITKNIDGKTLQMFGYNEQTPGPLLIVSQGDEITVNFTNNLDLPTTVHWHGLRLDSASDGVPGVSQDPVLPGETFQYSLKFPDTGIFFYHPHVKTEMQMDMGLYGNILVESKNSDNLPVDYEIPLFLDDISIVDNELQSFDPDITTHTLMGRFGNTMIANGDANLSLEFKQGDIVRFYLTNAANTRTFDFGIEQQKIKLIADDASEYERQEFVDSVIMASSERRTIDVLFEESGQYDITHSTSDKTYVLGTISVTPSLNKIDSSFYSIEQNSDIVQEIDQFRKFFSDPPDLELEFDIKTMSMDDHSMSMGVHEKEIDEIEWEDEMPKMNAMSDDENTKWIIRDMNSGKEGFDIGYQVNVGDVKKIRLYNNPESAHPMQHPIHIHGQRVLVLSEDGIPNENLAWKDSVLVPTGKTVDILVDFSNPGNWVMHCHILEHAEAGMITEITVN
>gi|167627865|ref|YP_001678365.1| hypothetical protein Fphi_1641 [Francisella philomiragia subsp. philomiragia ATCC 25017]
MKQRTKITAILIVFITLASIVAIYSYTNSNSTELFVIDKNIKVDGKNVSVNTIEQSDGTWGYYATIGDEFNVTVKNKLEEPIVLHWHGLLLPNKDDGTELTQEYIKPNNSYSYKFKLNQSGTFWMHSHYGFQEQTYVEAPLIIYPKNYNNKNDIVVMFQDFSFKKPEKIMSDLKHNDNSNDHMHHMHKGDMDMKPNMQMDLNDVEYDDFLTNYKTDDNPEIKTVIPGQTYRLRFINGSASTNFWINLGDLKGKVIAVDGVDVKPYQSNIFQLAIAQRMDIEVTIPKAGTFPILGQVEGQKKQTGIILTTDKNNKDLIVSKEASTNLGAFNYKQLEMLHPKKDSIKLDNIEKTIDLKLTGNMKDYVWKINNQTWPNVTPIELKYGKTYLFEIDNETEMSHPIHIHGHDFKVVKINGKSIDDGVIRDTLYVEPKSSVTIALKANELGKWFIHCHMLYHMHSGMMTFIETKRTNV
>gi|113952765|ref|YP_730694.1| multicopper oxidase [Synechococcus sp. CC9311]
MLRRSFLQLGMLSALVGSVSLEAFRTTRAKVRSAWERFISQPTFQRPRNPETVVLEIATAPITVLGKSVVRGCIRQLDGKRGYTTSQDKGVNLELINQLPVPTTVHWHGLILPNSMDGVPFVTQPPIPPGQRQRIHYPLVQNGTFWMHSHYGLQTQNYVAEPFVILNEEQERWADRTITVMLRDFSYTPANQILNNVVAGERGGGTAMAKNLADFAWHQPRMLLTQHWDQANQRFCWKREQGVLMMAPDVVYDALLANERSLDAPEIIDVEPGETVAIRWIAGSAFMSFFLDLGDLEGELLRTDANPVEPINGSVFQLATAQRLTLRVKVPDAPGVFPLLALGERSNLRCGVVLRSNPKLSAPELEPQTDQWTGRLDFNQDKQLRAQKPLTDRAADNTIPIALTGPAPKYTWGLNHRFYPYRDPYWVEEGQRVEMVFSNPTPMGHPMHLHGHEFQIVEIDGEPLAGAMRDTVYVPKGGTCRIAFDANNPGIWAFHCHISYHHVRGMFNVVAYRSADLSWWNTTGFSHEHLRFET
>gi|148241682|ref|YP_001226839.1| putative multicopper oxidase [Synechococcus sp. RCC307]
MLRRSFLQLGVLGAVIGGASLELFQQAKASARRSWERFIAQPAFQRPRNAATVVLEVATAPITVLGQTVVRGCIRQLNGQRGYTTSQADGINLELINQLPVPTTVHWHGLILPNAMDGVPFVTQPPIPPGQRQRIHYSLVQNGTFWMHSHYGLQTQSFVAEPFVILDAEQEQWADRTITVMLRDFSFTPASQILSNVVAGERGGGTAMAKRLADFPWHEPRPLLTQQWDPTSQRFGWKQADGVLMMAPDVVYDALLANERSLDDPEIIDVEPGETVAIRWIAASAFMSFFLDLGELEGELLRTDANPVEPIRGSVFQLALAQRLTLRLTMPDTPGVFPLLALGERSNLRCGVVLRSSRKLKAPALAPQSQQWAGSLDFSQDRQLRAKTPLAVRAADNTIPVALTGPAPKYTWGLNHRFYPYRDPYWVDEGQRVEMVFTNPTPMGHPMHLHGHEFQILEIDGEPVAGPMRDTVYVPKGGRCRIAFDANNPGIWAFHCHISYHHVRGMFNVVAYRSADLSWWDPAGFGHEYLPF
>gi|153010558|ref|YP_001371772.1| multicopper oxidase type 2 [Ochrobactrum anthropi ATCC 49188]
MNTLSRRGFLAAGAAMLAYAQVPRMAAAQDATPLSLRAASRTLDIDGRAATVWGLAGPSGQGLTLDPGMPFRVDLTNELDTATLIHWHGQIPPNAQDGVPDMPLPMLAPGETRAYDFAPLPGTYWMHAHVPLHEMRLLAAPLIVRSAEDVAADRQEVVLFLHDFSFKAPEEVMAEIKSGHGATGNHGSGTGTGTGGMSGMNHGAMGNMPMTGMDHGAKGGMMGMGTMDGMTMDLNDYDWDAYLANDRTLSDPEVVQVERGGRIRLRVINAAAATVFWLDTGEAQARLVAVDGHAVQPLSGTRFGLAMGQRLDLEIDLPSEGGAWPILALREGARERTGLILATPGAEIRHIDALAETEAPAFDTDLAQETRLIASESLPERPVDRSHMVMLGGSMQPYVWTINGAVWGQHRPVTARRGERIVLSFHNMSMMGHPMHLHGHVFQVVGLNGRAVTGAQRDTVYVPPMSMVDVALDAGEAARWMLHCHHMPHLETGMMTEFAVSA
>gi|300021839|ref|YP_003754450.1| multicopper oxidase type 3 [Hyphomicrobium denitrificans ATCC 51888]
MGAAAFSGSAAATFVFGGGKAVARAPVIAQPIANDTKKLVLDLAERPAALPCFDGKTLPLWTFEEGSLYPIVRMKLGERLDTQYANHLPRAGEYVSLHWHGLRIPNDQDGVPFMTQKPVEPGSSGTYSFVPPDTGSFFFHTHCNTDEHFGRGLVGALIVEGDEIEPSDAEYVLMMKDWRLSPEGTFLPFSTDAGAAKAGTSGTVRSVNGEKTAVFKVPSSANVRIRFYNVDPTRISEIGFEDGEAAIIAIDGNGLDPLPLVSWRMGPAMRIDILLRTAPEGGKVRLVDFFAKEPVVLAEFVSEGPAKRSGAFVPTPLKVMPFPNVDVGNAQIIPFIFSATATGEALSEFAKSDVEIGSLCLTKRTFWAINKQAWSSMDHRDLGPPLAVLKSGQSYIFDLQNTTPHSHPIHIHGHTFEVMSSSMRHVQPHRADTILLRPNERVQAGIVGGQPGKWMFHCHIIDHQETGMMGYIEVA
>gi|197103343|ref|YP_002128721.1| copper resistance protein CopA [Phenylobacterium zucineum HLK1]
MPASLRTTTFTGSFMRLLASASALAALALAAPAFGAVYNLSLQPATVTAGGKSSPALSINGQIPGPLLRWREGEDVTLHVTNRLAEDASIHWHGIILPQDMDGVPGLSFDGIKPGQTFTYRFKVRQSGTYWYHSHSGLQEQQGIFAPIIIDPATPDGIAADREYVVVLSDWLKENPYQALRNLKKDSGWYNYNRRTVGDFFADLRRAPDGEARAAVLRDRLAWGRMRMDPTDLTDVSGYAFLVNGKDPAANWTALFKPGERIRLRFVNASAMTFYDVRIPGLKMTVVQADGQNVRPVEVDQFRMVMGETYDVIVQPEADQAYTLFAQAFDRSGYARATLAPREGMAAPIPPLDARPVRTLADMPMPGMKMAPGAHAGHGAPEPPPRLARHDMPGMEEARTPEMDMGEPEMEEHLHPGQSAPSKTLTYGDLAAAAAYPDRRPPTREVTIRLTGSMNRYYWSIDGRKWPDAPPLKVRFGERVRVRIVNDTMMDHPMHLHGMWMDLVNGDGSLGARKHTVVVGPNQTVTADVTVDALKTWAFHCHILFHAATGMMTTLQVAEVVAD
>gi|298291367|ref|YP_003693306.1| multicopper oxidase type 3 [Starkeya novella DSM 506]
MTIGGARLSRRALLGAGAAFGALAVLSPTRTGQARAPAPFVPTKTLTLKSGDAELKLLGPDKPATRILAYDGTPFQTLRLPRGTRLQATYVNGLDEGSSLHFHGIRMPNEYDGVPPLTQPLVEPGGRFVHLLPLDDPGTFFFHPHCDETGQAGRGLVGVLIVEDERDPKFDADEILCLKDWRLAENGGFLPLTEPDGASKAGTFGATRTVNGKPTVELSAAPGADVRLRVLNVDATRIMDIGVEGAEAWLIAVDGHALKPVRLDDLPDGIWRMGPAQRIDLHVRMPADGKRVSVGDYRAADIYHFATLVPSGKPKRKPRRGPLALPAAELPFPDLEAAEFHSFTLQQATDEAVKNLGLPPDDPLAKALVASFCVGAATYWSIGQTSWAAGDRLGLPPPLAAMKEGRSYRIEIKNETRFPHPIHLHGHAFAVLGSSKGRLPRHFADTVLVQPGEAVEIGFVAVSGDWVFHCHILEHMETGMMGWFRVV
>gi|148239533|ref|YP_001224920.1| putative multicopper oxidase [Synechococcus sp. WH 7803]
MTSRRQFLRLSVVGTGLTLLGRDLRTRSRAAALSLWETFRNRWPFNSSRNAATTVLKVVSKPLTVNGRTVTRGSIQQADGTFGYVVTRDQGVDVEIVNTLEVPTTIHWHGLYIPNLQDGVPFVTQPPIPPGQSLRIQYPLLQDGTFWIHSHYGLQIQDYVSAPFLVLTPEQERWADRDVTVMLRDFSFTPSDQILKNLIAGEDGGGTAMAKSLSNFAWNQPRDVLVQGWNPTSQRFEWRTDRQPVKQPDVVYDALLANDRTLDDPEVIEARPGDTVVLRMIAASAFVSWFVDLGDLVGTLLRTDANPVEPIEGSVFQLATAQRLAIRVTLPDEPGLFPVLAYGQRSNMRCGVVIRTSQESLPSLNPQTDQWIGRLSFLQEQRLRSRTPLASRPVDNEIPVALTGPAPRYKWSLNNKVYPYRDPFRVRRGERVEIVFSNPSPMAHPMHLHGHEFEIVEINGQRLQGATRDTVMVPSGETCRIAFDANQPGIWAFHCHITYHDAEGMFNVVAYDDADLRWWQPEQVDQEDLRFR
>gi|260060875|ref|YP_003193955.1| Copper resistance protein CopA [Robiginitalea biformata HTCC2501]
MNTKITTLLISLMSLAINAQFVANDTEENIDNWPERVYDLTIGYETVNYTGKDVKAMTINGGIPGPNLEFNEGEFAIINVTNKMDEETSVHWHGLILPNFYDGVPYLTTPPIKPGETQQYKFALKQSGTYWYHSHTGLQEQRGVYGSIQINPKDTDLEYDKDLVLVLSDWMDENPKTQLKNLKRGNEWYLIKKNQVQSWDKVIAKGAVGAKLKMMWQRMPDMAILDNYYDLFFINGRAEQNYPDFKPGEKVRVRFVNAAAATYFWLTFGGEDPMLISADGLDVVPVKKNKTLIGVAETYDFIVTVPESGKLEIRVTSQDGSGQASAYMGTGDIFKAPDVPVPDLIKQMQQLMSMDMKMGAPAAKLNPSKNDSIKKMMKYAMKMDGMQMDGMKKDKDSTKMKGDGMAHQDMKLKEDKMQMDGGMNMGYMVPQDKVIGDNMKTGGNPEFNYHYLEAPGTTEFEEGKPVREMLFNLTGNMNRYVWSINGVPLSETDKIKINQGEVVRITLNNMTMMHHPMHLHGHFFRVLNENGDRSPLKHTVNVAPMQKVVIEFDAVEYGDWFFHCHVLYHMNSGMARVFSYDTPRDERLMGYPLSNLTTEADHIWTWGEVTTASHLSELFLTATNIRNQFILRGEYGWNENLEAEFTYERWLNSYFRVFGGVNMENEMEDSMDEISTTGVVGVRYLLPLLIDSDLRIDNKLRPTISLSTATMIFRNVALYGEYEYQMDFGWVNDFEPGTDFEKEVTWQVGLEFVLSRDFSLMGSYDNRFGAGGGLSLRF
>gi|226360696|ref|YP_002778474.1| putative multicopper oxidase [Rhodococcus opacus B4]
MDRSRIVFPRDTHEVTDMSGRISRRSFLRAAALGGGLGAVSAGSASAFPFDIDPLRPLMFSSPPIQPYRDRLPILPTTSGTSVGVQASSTIHQFHTDLAPSPALAYSGADYLGATIEAHVDQPTTVAFRNNITVHPFAVDFDTSLHGLSERDRTQVPTATHLHGGVNPPQFDGHPEQVFRPGEAYVHHLPNRQDAATLWYHDHAMGVTRLNIYAGLVGLYLLRDDFDTGRPGNPLGLPAGEFEVPLVLQEKMFTADGRQRIRSTPTVPQGSWEGGAVGDVGVVNGKVWPELDVARGLYRLRLVNAGSLSVWNLFFGNRMRFWVIGGDNGLLDAPVAVTRVRLSPAERVDLLVDFGSLEPGSTVELCNDEPPPFQAALIGERTMPRFCRFRVGVARGFTGGLPATLRGGPGQPESLPPIPRPQVFRDVTLSQPSDVRLPPSIMSLNNLRYSTEDIELPRQGTVEQWNIINATNDPHPVHLHLANFRVLGRQVVETLRFAFATPQPPLGIRWTPSADAFTISPLAPAEPWERGFKDTVLANANSVTRIVVRFPTAESLGFDPDAVFGQGASGSHGHGAGGSRSLQGYVWHCHILDHEDHDMMLRYRTVA
>gi|74317090|ref|YP_314830.1| hypothetical protein Tbd_1072 [Thiobacillus denitrificans ATCC 25259]
MLGGVAAEGFARFIRSAKGGKRMVTRRAFLKYTASTVLTWFAFDRFGIRKAIADIPGGSLDPRGVPKFETPLLIPPVMPRAAKIARAGKNVDYYEISMKPLHQQILPVGLPATPVWGYGAVTSASKKGLLLHNAPSLTIEAKWDTPVRVKWINDLKDAAGNFVPHLLPVDPTLHWANPPGGATGRDTRPTFTETPGPYDGPVPIVTHVHGAAGVGDESDGYAEAWYLPAAGGIPPGFATEGSWYGFFADKAAAKFGVTWGPGYAVFQYPNKNRASTIWYHDHTLGMTRLNVYAGPAGFYIIRGGPAGDDTVIDSRTGTPAILPGPAPREHDKFPPNKSYREIPMAIQDRSFNADGSLFYPDTRTFFDGVAGPFVPESDLSPIWNPEFFGNMMTVNGNTWPFQTVEQARYRFRFLNGCQSRFLILDFGNIPGVEVWQIGNEGGFLAAPVNLTAINDNTLLMGLAERADVIVDFTNVPPGHYVLGNVGPDEPFPGLEDEFDAADPDTTGQIMQFRVAPAARPDPSTPPAFLQLPAITPLPPETVTRPLALLEEMSAAFEDAPVEALLGTVAFDGNGTGVCTGRLWMEPVSENPETGATEVWEIYNATGDAHPIHIHEVAFEVVNRQDIVVDEAEGRVALAPGSEPAPPAAWETGFKDTVIAYPGHVTRVRARFNTPGQFTWHCHILEHEDNEMMRPFRVGPVRPGQPG
>gi|111021279|ref|YP_704251.1| oxidase [Rhodococcus jostii RHA1]
MDRRIPRRSFVRGLALTAGLGAVGVGSASAYPFGIDPLRPFVFSSPPLQPFREQLPPLPMMGGSAVEVHASSTTHVFHPDLPASPALGYGGMDYLGPTIEAHVGERTSLTYRNDIASNPLAADVDPRIHGVSEQDRTQVPTSLHLHGGRTPPEFDGHPEDTMRPGQGMVHEFPNRQEACALWYHDHAMGVTRLNIYAGLAGMYLLRDEYDTGRSGNPLGLPSGEFELPLVLQDKNFTDDGRQSVRSNPLNPQGSWEAATPGDVGVVNGKVWPEMSVARGLYRLRMVNAASFSVWNLFFENRMRFWVIGAEGGLLDAPVATDHVRLGPGERVDLLVDFGTLAPGTTVELRNDEPIPAQVAQRGVQIMPRFCRFRVGTAAGFTGGVPETLRGGSRGLTVLPPVAPPSVVRNVSVMQLAQGPGQPSPLMSLNNLRYTTDDIEMPRQGTVEQWNIVNVTPEPHPIHLHLVTFRVVGRQSIDTNALMQAVPVPAVGMRWTPSADPFALGPNLAPQVWESGFKDTVIADANSITRIIVRFPTADELGFDPDATFGMSAHTMDHSEGGHGHMEQASRPLQGYVWHCHMLDHEDHDMMLRYRVVP
>gi|29829297|ref|NP_823931.1| multicopper oxidase [Streptomyces avermitilis MA-4680]
MHRRKFLGGMAGAGFAAVAAGGAALAYLTDAGQNRAGAASTTLTIPELLEGTTSDGTTTFTLEAKTGTSEVLSGVTSTTAGYNQSFLGPTMKWTSGDTVLLNITNSLDADTTVHFHGAHIPPKMDGGPQNAFAAGETWSPTFTVKDEAKTLWYHPHALGTTAEQVTRGLAGMIIVEDDSDASAALPSTYGTDDIPIILQCLAADSSGDVKYDLTGYLSGGLSYPLLCNGTNVDATTLAFTATKSRTRFRLLNASPSDIITVQRGDGGTLTQIATDQGYLTEAAEVESIRLVAGARAEFVMDLSDAVTLQAVVTTGWVRGGSGTYDFLTVTPDASDTPDALPSSLNTITRYDTTDFAARTITLGQSGASMLINGSAGTTMAAMAMISTTLDAEEIWTVTNSTQLEHSFHLHDVPFQLISINGEEPTGVDLGWFDTYEVVGGGTIKIAMQFTDFADDTYMYMLHCHLLQHEDEGMMASLMVTES
>gi|253702683|ref|YP_003023872.1| multicopper oxidase type 2 [Geobacter sp. M21]
MKKVWLAGAVGTVALIASCLTTAWAGVHNQVQLPGSAIPQFVDPLPDLDLVPAGAGQIELRMKEFKSMILPANAVPGYTGTWVWGYLQPGQVANQLPDGSIPGRHSYIGPVIAATRGVPTEMKFVNELPTVNATNVLAYKYGTDQTMHWADPLNMGMNMCSHMSMPSAFGSECSFNYGEFAAGQFGDVQIPAAVHLHGGEVPPQLDGGPESWFTNDGPMGVLKGGSYYSRDGAAATNYAIYRYPNTQEAAPIWFHDHTLGATRLNVYAGLAGAYLLSDPAKDPANLPELVPLVLQDRMFDTTGQLFFTAGNAGGLLWALNPEHPYWNPEFLGDVMVVNGKSWPYKNVEAKRYTFLFLNGSNARTYEMNLTDPVSKNPGPALWVIGTDGGYLDAPVQPAKGKLVIMPGERYQVIVDFAGYQAGQVGPNGLPYSGKWLLKNTAKAPYPGGAAPSGNIEGRIMQFVVGAVPATDASFNPALPGATLRQSMVRLVNPATGTVAVPVQKTRQLTLNEVMGMPQLATDPITGLPVAYPGGPLEVLVNNTKWNGKRINGVDAATGDYTFEPIPGLTLDAKGTNYISERPNEGETEVWEIVNLTADAHPIHLHLVQFQLVDRQNFDAKGYTAAYNLAFPGGGFDPMTLKPYPAGVYIPGFGPPLSYDSDPANARAVGGNPDIAALVKGKPVYLQGPAAPAPPHEAGWKDTVMAMPGQVTRIAVRWAPTDLAAATQAASAFFPFDPNGGDGYVWHCHIIDHEDNEMMRPDEVTPNPNALRSYVKGVDF
>gi|197120368|ref|YP_002140795.1| multicopper oxidase type 2 [Geobacter bemidjiensis Bem]
MKKGRLLGAVGTVALIASLLTTAWAGVPNQVQLPGSAIPQFVDPLPDLDLVPAGAGQIELRMKEFKSMILPANTVPGYTGTWVWGYLQPGQVANQLPDGSVPGRQSYIGPVIAATRGVATEMKFVNELPTVNATKVLAYKYSTDQTMHWADPLNMGMSMCSHMSMPPAFGSACSFNYGEFAAGQFGEVQIPAAVHLHGGEVPPQLDGGPDSWFTNNGSTGVLKGASYYSRDGAAATNYAIYRYPNTQETAPIWFHDHTLGATRLNVYAGLAGAYLVADPAKDPANLPELVPLVLQDRMFDTSGQLFFSAGGAGGLLWALNPEHPYWNPEFLGDVMVVNGKSWPYKNVQAKRYTFLFLNGSNARTYEMFLTDPVSKNPGPALWVIGTDGGYLDKPVPATKGKLVIMPGERYQVIVDFAGFQAGRIGPNGLAYSGKWLLKNTAKAPYPSGESPDGNTEGRIMQFLIGAAPATDASFNPALAGATLRQPMVRLVNPATGTVAVPVQKTRQLTLNEVMGMPQMTTDPITGLPVSYPGGPLEILVNNTKWNGKRINGVNAATGHYTFEPIPGLTLDAKGTNYISERPNEGETEVWEIVNLTADAHPIHLHLVQFQLINRQNFDVNGYSAAYSKAFPGGGFDPMTMKPYPAGAYIPGFGPPLSYDGNPANVRAVGGNPDVAALVKGKPLYLQGPAAPALPHEAGWKDTVMALPGQVTRIAVRWAPTDLAATTPAASAFFPFDPNGGDGYVWHCHIIDHEDNEMMRPDEVTPNPNGVRSFVKGVDF
>gi|116326548|ref|YP_796469.1| putative multicopper oxidase [Lactococcus lactis subsp. cremoris SK11]
MEIKKKVYLGTFVLATTILLSSCSSTNNFKDKQQVKEDPYNITLKESRTNVKINIISTTSKIADKKERHYQYTDESENNYLAGMPIILDKGKEATIKVSNKSSTTTNVHWHGLSIPNNQDGPDITLNNKGEKTFKITPKESGTFWVHSHYRPVETQVTKGMYAPIIIRTETDKKYDLDEVMMLGDIQESNEQNSTMAGMNMDDMDMSGSASITDTINGKKIASNLKIEGGQIGKLRFINASANNFKTIKFPFKVRVIAKDGYNLEQAYETQNFNIAPGQRLDVEVVLTGKESKTYTIKDGNAKVKLIYKGNDKSKAISPFIPLKADNLEKYVSDKAPDISMKLTEEMEMNGSEMKMREMINGEVFPNTETFNVKVGQVYKVQFENADKMAGMSHPMHIHGAHFQIISKNGHPTNDTTWYDTYPMDQGIKTDIAIKFDEPGVWMVHCHILNHEDNGMMTSFTAK
>gi|256421335|ref|YP_003121988.1| L-ascorbate oxidase [Chitinophaga pinensis DSM 2588]
MKRFLLTVIVLLSYYFAFSQAPHTVRYDLYVSDSMMHNHGKMIHAMVINGGIPAPVLTFTEGDTAEIYVHNKMDMETSVHWHGLILPNRYDGVSYLTTAPIKAGETHLYKFLLVQNGTYWYHSHTMFQEQSGMYGAFIIKKRNAPTQLEHTLLLSDWTNENPAQVDRSLHMATDWYAVRKNSVQSYTEAIKAGRFSTKVTNEWKRMLAMDVSDVYYDQLFSNGKPVEVQTQFRKGDKVRLRVVNGSSSTYFWLKYAGGKITVVANDGMDVEPVIVDRLIVGVAETYDVEVDIPADSSYEFLATAEDRTRATSVFLGNGPQQKAEPLPRLRYFDGMKMMNDMMKMNGQMNDMGMSMSLQQMDMNAVMYPEDPGVTLNYAMLKSPVKTTLPEGAVKELHFNLTGNMNRYVWTINNKTVSESDKILIKKGENVRIVLYNGTMMRHPMHLHGHFFRVLNGQGEYSPLKNTLDIMPMETDTLEFAATESGDWFFHCHILYHMMSGMGRIFSYQESPPNPEIPDPKKAIRKIYADDRKIHAAARIGLESNSSDGEIVFANTRYRFQTEWRAGYNGENGYETESHFGRYLGQMQWLFPYIGWDMRYRRMHEPEKNLFGQVSTRNRRNVLHAGLEYTLPMLIIADASVDTDGRLRFQLSREDVPITRRLRFNFMANTDKEYMAGFRYIMTKYFSLSSHYDSDMGLGAGITITY
>gi|158424369|ref|YP_001525661.1| putative metallo-oxidoreductase protein [Azorhizobium caulinodans ORS 571]
MKISRRSLLLGGAAVGVVSFVPSAIGQVPAAFDTLPASAPTRNLTLTAREIDARLLGADGPLTRRVCAYDGELFKMFRFQRGTRLIVDFENALPDPTTVHWHGIRLPYLSDGVPPLTQDVVEPGGHFRYNVPLPDAGFYFIHPHCDETGQVGRGLAALLVVDDPAEAKAGYDAECFVVVKDWRLAPDGKWLDMTTDDGAANAGTFGTIRATNGKTTPPRVEAPAFGDVRVRALVADATRVIDLGCDSDDAFLIAVDGQALPPVSLNALPNGVWRMGSAMRADVQIRMPAPGEEVKIYDYRSDEPYLLTTLVAVDTGKRKTPVKPRPLPAPQVPLPDLKKAQKLEFLLQVSAGPTAVSPPLPADDPLSKALANSLCVGSTTHWAISRDSWSTREDLRLPPPLARMDHGASYIVSMTNVTKHVHPMHLHGHIFRVLSHSKKPKMPQYLADTVIVEPNETVEIAFKAVSGNWVFHCHILEHMDTGLMGWFKVA
>gi|154247125|ref|YP_001418083.1| multicopper oxidase type 2 [Xanthobacter autotrophicus Py2]
MKISRRAVLLGATAAGAASFAPSALGRMPLSRDTLPKSAPVRRLTLSAAEMEVPLLGPDKPKTSGFCAYNGTPFLTWRVPVGTRLLVDFENRLPNPTTVHWHGIRVPYLSDGVAPLTQQPIPAGGRFSYDVPLPDPGFYFFHPHCDETGQVGRGLFALLLVDDPAEARLGFDLEHIIAVKDWRLDADGRWLPIFTDEGASTAGTFGTVRATNGSVIPPRVEAPAYGDVRLRVIVADSTRTIEFGCETGDAAIIAVDGQALTPLPLSKLPDEVWRMGPAMRLDVHVRMPGPGEEVKIFDYRTAEPYLLTTLVAVDKGKKQTPFKPIALPAAKAPLPDVRRAKKLDFIVQTSAGATAIAPPLPPEDPLAKALIDSFCVGDKTFWAINRTSWGAGADLRLPPPLDILKDGDSYRLTITNVTKHVHPMHLHGHVFRVLSSTRKTSIPPYLADTVMTEPNETVEIAFKANSGDWVFHCHILEHMDAGLMGWFRVA
>gi|111018579|ref|YP_701551.1| phenoxazinone synthase [Rhodococcus jostii RHA1]
MAAVSGRRSSRSAATGEYSIRVDASAHQIARMIRPAARPKMPIGSTSAAAPATPRTTAKPSPAMTGRNRGADTSSAEPYSAVTATTCPLGRSTDGASDSHARTAALVRFAPIHSSSTAPMPYESFRIAATMASTTVAASTVVMSIAWITGSATGRSASGRTRPDDSGRMRYSAHSAATPAAAKARRRRLRRSLLVDSVTTHSVPTDAERSMRGRCEVGERPCSCGECVSRSRVGAAPGGVTSSPTDLESSFRVNTPDVTDMSGRISRRSFLRAVALGGGLGAVSAGSASAFPFDIDPLRPLMFSSPPLEPFRDRLPILPTMSGTTVDVHASSTLHQFHADLPPSPALAYSGADYLGATIEAHIDQPTTIAFRNSITVHPFAFDFDTSLHGLSERDRTQVPTATHLHGGVNPPQFDGHPEQVFRPGQEYLHHLPNRQDAAGLWYHDHAMGVTRLNIYAGLVGLYLLRDDFDTGRADNPLRLPAGEFEVPLVLQEKMFTAEGRQRIRSTPAVPRGSWEGGAVGDVGVVNGKVWPELDVARGLYRMRLVNAGSLSVWNLYFGNRMRFWVIGGDNGLLNAPVAVTRVRLSPAERVDVLVDFGTLESGSTVELCNDEPPPFQAALIGERTMPRFCRFRVGTARGFAGAPPATLRGGPAQPELLPPIPRPEVFRNVTLSQPSDVRLPPSIMSLNNLRYSTEDIELPRQGTVEQWNIINATNDPHPVHLHLANFRVLGRQVIETLRFAFATPQPPLGIRWTPSADAFTISPLLPAEPWERGFKDTVLANANSVTRIVVRFPTAEGLGFDPDAVFGNESHDAHGHGPTGGPRSLQGYVWHCHILDHEDHEMMLRYRTPA
>gi|304322000|ref|YP_003855643.1| copper-binding protein [Parvularcula bermudensis HTCC2503]
MLQTVLGTGATLGASSLLPAWAKSSSNGNLGVPSLSGTRFDLEIGQFPVRLNGKVGMATGINGTLPGPLLRLREGDDVTMNVTNRLAEDTSIHWHGLLVPFHMDGVPGVSFPGIKPGETFKYQFKVPQNGTYWYHSHSGLQEQLGHYGPIVIDPAGTDPVAYDREYVLVLSDWSFTHPHRIFDKLKKNAESLNFNRPTLSNPTGLGGMWGQMRMSPRDLADVTGETYTYLINGHSTADNFNMVFQPGERVRLRIINASAMTLFNVRLPGLPMTVVQADGLNVQPVETDEFQMGVAETYDVIIAPTEARAYAFVAESIDRSGQAVATLGPRAGMRVDAPALRAVPMLTMRDMGMAHGDMAGMSGMGRMDHGPDTATAGDDMKGHDMGAMSMMPDPHGPAVQPVKIEADIERGPGVAKVSGMTMSRLGEPGLGLDDVPHRTLTYNQLRALDMNEDHRPPGREIVIHLTSNMERYMWSFDGVKFSEVTESIKFYEGERVRLTLVNDTMMPHPIHLHGMFFDLVNGGGHHMPRKHTVTVKPADRVSVDITAEHVGDWAFHCHLLYHMHAGMMQVVSVIPPADDTTPAEKMPAGQMNMPMDHHGMNHGEGKS
>gi|111223683|ref|YP_714477.1| putative multicopper oxidase; putative signal peptide [Frankia alni ACN14a]
MMLSRHRAARLTVAALIGAIVMVGANQPGMSVPTAAPTPPQGQPLRDPPQYVSQDGVLRVRILVERRQVELAGHRLWALTYNGLYMPPTLRFRPGDRLDLTMVNRVRPYTNLHIHGLHVSPAGNSDNVFIHIHPGETYHYVYQFPRTLTPGTYWYHSHGHPHAASQVAGGMSGIIIVDGLQRYLPPDLRHITEHVVALKDFQVQGDAIRTEDLHIGAATNRTVNGQRNPTIQIRPGETQLWRLANISANIYYRLRLPGQRFHVITQDASPVTRVWSADTLVIPAGARYDVLVQGGPAGPTALETLAYNTGPAGNSFPRQALATVVSSGPAMRPAVLPTTFDPRPRTDLGRAPIAARHTIVFSENSAGTQFYINGRTFDENRVDIRSRLDTVEEWTVRNESDEQHSFHVHTNRFQVMSIDGVPHHALSLQDTVNLPARGEAVVRIHFTDFTGKTVLHCHILNHEDMGMMAVLQIVR
>gi|159046138|ref|YP_001541810.1| multicopper oxidase type 3 [Dinoroseobacter shibae DFL 12]
MTELSLSRRSFLGGMTVALAGTRLPAATHELILAPQSIKAHLAGYDVSMLGFNGGLPGPEVRMRQGQTARITLDNRLEEGALVHWHGLRVPNRMDGVNVLTQDVVIPGDSYRYQFGVPDAGTYWYHSHYLSYDQVSRGLFGAFIVEEQNAPAVDHDIVVQFFDVLLDQSGQYDEAFNPAHFATEGRIGNTVTALVFNGTGKTVKRGDRLRLRLINPSIDRVYRVGLDGLIGKIVALDGMPLAHPRTLEPILLAPGQRCDVIGDATGPIRFDDSFGEQTLSLGEIAVSGSREPAKAPITALPANRMPAPKDPGQTAELVLQGGAGSASHNGTGTWALNDVSGLPRRPFLSAAQGTTARISIRNETGFPHVMHLHGHHFWELDAAGEAGPYRDSTYLDTGETRDILVVLDNPGSWMLHCHMLSHQADGMATWIRVG
>gi|159046473|ref|YP_001542143.1| multicopper oxidase type 3 [Dinoroseobacter shibae DFL 12]
MTELSLSRRSFLGGMTVALAGTRLPAATHELILAPQSIKAHLAGYDVSMLGFNGGLPGPEVRMRQGQTARITLDNRLEEGALVHWHGLRVPNRMDGVNVLTQDVVIPGDSYRYQFGVPDAGTYWYHSHYLSYDQVSRGLFGAFIVEEQNAPAVDHDIVVQFFDVLLDQSGQYDEAFNPAHFATEGRIGNTVTALVFNGTGKTVKRGDRLRLRLINPSIDRVYRVGLDGLIGKIVALDGMPLAHPRTLEPILLAPGQRCDVIGDATGPIRFDDSFGEQTLSLGEIAVSGSREPAKAPITALPANRMPAPKDPGQTAELVLQGGAGSASHNGTGTWALNDVSGLPRRPFLSAAQGTTARISIRNETGFPHVMHLHGHHFWELDAAGEAGPYRDSTYLDTGETRDILVVLDNPGSWMLHCHMLSHQADGMATWIRVG
>gi|226303912|ref|YP_002763870.1| multicopper oxidase [Rhodococcus erythropolis PR4]
MDESHKIRRRSFVQGLGLLAGLSALSAGSATARPPDIDPLRPFQLPSPRLEPFRETLPVLPGISGGNLELRAASSMHRFHPDLPSSPSLGYGGMDYLGPTIEAHVDQLVTVRYANDISAYPLAADVDPGLHGVSDLDRTQVPTSLHLHGGVTAPQFDGHPELIQRPGEGLVHEYTNGRAAGNLWYHDHAMGMTRLNVYAGLVGMYFLRDDVDTGAAGNSLGLPTGEFELPMILQDKVFTSDGQQSVRSTWLTPQGSWDPATPGDVGVVNGVVWPKVEVARGLYRLRLLNAATYSVWNLHFANRMRFWVIGSEGGLLAAPAPTDHVRLSPGERADLLVDFSMLEPGTTVELRNDEPVPLAVAQRGTQVMPVFCRFDVGSAKGFTGSIPQQLNSVAAEPASPDVVRNLTIMQLSRPSDYPSITMSLNNLRFTDSDIELPRQGAVEQWNLINITTEPHPIHLHLVAFRVVGRQSLDTAALMQRYPVPDLGVRWTPSAEEFVTSSLRPPEVWETGEKDTVIVDANSITRVIVRFPTADELGFDPDATFARGSMADHSAHGEAGMGDLQGYVWHCHMLDHEDHDMMLRYRVVT
>gi|39997751|ref|NP_953702.1| spore coat protein A [Geobacter sulfurreducens PCA]
MTNVRVRIVAVVAVSIGLALFALGGPRKACSQPVPGGTLDPLTIPKFVTPLVIPPEMPKSTVQPGVPAAAYNIAVRQFKQQILPGGVWNTVNGRSDTFGATTVWSYGRAQDKIPVGFIAPAPLSSNISFNYPAFTVENTSGIMTRVRWINDLVDAKGNYLPHLLPVDQTLHWANPPATGCIDGTNRTECRTFNTAPYTGPVPLVTHVHGAHVNASSDGYPEAWWLPAAKNIPAGYAARGTVFDQFDPRNTVKGSAYFAYENDQPAATLWYHDHTLGITRNNVYAGPAGFWLVRGGANGDAFVDDGTSAALNDGRLPGPAPRAGMGDPNFNAAIRATIREIPVVIQDRSFNADGSLFYPDNRAFFEGLNVSGATPPQFPGAGVLNIPFIPNSDISAIWNPEVFFNTMVVNGTTWPQLESAPARYRLRLLNGCNSRTLNLTLFTVTGAGPDGIMGTADDVLGAEIPFYQIGAEQGFLPQVVMIKTGQYTPLPGNGAIPAGLAAPDPMQALLMGPAERADVIIDFTGLADGTVVRMINTAPDAPFGGFPDAPADIDTTGQVMQFVVKASLIQPGDALTTPPENLVLPAEASLPATVAVRQLTLNEEESTRLCVQAQPDGSITTLFVDPMPLPGFLSACAAAGGMPMGPREAKLGVLVADPMTGMMMSMPMMWADIITEAPVTGTTEIWEIYNLTMDAHPIHPHLVRFEVVDRQPFDMMTFMPSGPAVPPEPYEQGYKDTVLAYPGQITRVKATFDKIGLYVWHCHILEHEDNEMMRPYMVKIDPAFPDVNADGKLAVTDALDLLKKLKSPLLAGAPYDLTGDGTLDVRDVLALLRTIVFGPPR
>gi|222056657|ref|YP_002539019.1| multicopper oxidase type 2 [Geobacter sp. FRC-32]
MVEKPRLKAVVAMGALILLLQGIAYAQPDPVSTLLDPTTIPKYVTPLVIPPVMPKSTTQPGFPAADYNIAVRQFKQQVLPAPLPPTTVWSYGRAQDVLPGDFVAPVPRSSNISFNYPAFTVENISGNLTKVRWINDLVDPETKNFLPHLFAVDQTLHWANPPAAGCTMGDPNRTDCHTDNPAPYTGPVPIVTHVHGSHVNMESDGYPEAWWLPAANNIPPGYARQGSKFNQFNSLNRVPGSAFYGYENNQPAATLWYHDHALGMTRNNVYAGPAGFWLIRGGANGDAKVRDNLGNLARLPDAAPRGNEDPNFDSQVRKKVREIPLAIQDRSFKTDGSLFYPDSRTFFDGFPGPFIPDNGSDISPIWNPEAFFNTIVVNGSTWPQLEVAPARYRFRLLDGCNSRTLNLSLFIVQPDGTVNTDPIYEIPFFQLGAEQGFLPKVAMIKTGSATPLPGDGNIPGTLVPAPDPQQALLLGPAERADVIVDFSGLPEGTVVRMINTAPDAPFGGFPDTPADPATTGQVMQFVVKHALTTFSDSLTTPPASLKLPAEAPLGAATNTRPLSLNEMSSQVVCVSVDGDGNFIFNGEIVVVPPNAPCPEGTAPFGPRQALLGILSTENGITVAVPKMWSESITETPLLDSTEVWEIYNTTVDAHPIHLHLVRFEVVNRQDFDADFNPVVGTVTLPSAGETGYKDTVLAYPGQITRIKAKFDVPGEYVWHCHIVEHEDNEMMRPYLVRFDPEFPDLNRDGKLSFADLVPLLAEFLKPVRNPAFDLNGDGKVDQLDTRFLMTAILNC
>gi|146297957|ref|YP_001192548.1| multicopper oxidase, type 3 [Flavobacterium johnsoniae UW101]
MKLRVILIVILIAFNAKAQKVVRYDLHVRDTIVNFSGKEKRALTVNGQIPMPTLTFTEGDIAEIYVHNELKNEDTAMHWHGLFLPNKEDGVPYLTQMPIKPGTTHKYTFPIIQNGTYWYHSHSGLQEQIGLYGLFIINKKKDDPTIRKGIDDLPTIPVILSEWSDLKPENIQRMLHNANDWFAIKKGTTQSYFEALKQGQFPTKVTNEWKRMNAMDVSDVYYEKFLINGKNEDQLSQFKAGDKVRLRIANGGASSYFWLTYGGGKITVVASDGNDVEPVEVDRLIIAVSETYDVVVTIPEDKKSFAFLATAEDRTGSASLFLGNGTKQPVHHLPKLKYFSGMKMMNDMMKMNGEMNDMGMNMSLNKMDMNAVMYPEISGEDENSKPAMDHSGHNMEEMKMESDSTENPEIVTLNYGMLKSPFKTNLPKDAPVKELRFELSGNMNRYVWSLDNKVISETDKILIKKGEIVRITLYNGSMMRHPMHLHGHDFRVLNEHGDYSPLKNVLDIMPMETDTIEFAANADGDWFFHCHILYHMMAGMGRIFSYENSASNPLIHHPEMAYKMLKMDDRMFHFMAENDFASNGNDGEAMYSNTRWSIGTEWRLGYNNEHGYETETHIGRYIGKMQWFMPFIGFDWRYRKMGIDEQEQNLFGQKNTKDNRSVFSIGAEYTLPMLIKAQVEMYTDGNVRIQFERKDIPLSRRLRMNLMWNTDKEYMAGLKYIVARNFGITTHYDSDMGIGFGLNLNY
>gi|154250802|ref|YP_001411626.1| CopA family copper resistance protein [Parvibaculum lavamentivorans DS-1]
MFPKIFSGPAPLMRGRTIAILGAALLWALPDAAPAVAGEYRLTVETAELEVGGRMVEKMVINGGVPGPTLRLREGEDATITVANKTDEATSVHWHGILLPGIMDGSPGFNGFMGIAPGASYTYTFPIRQSGTYWYHSHSGTQDQTVLGAIVIEPAKPSPFSADRDYVVLLGDATPEDSDRVLRNLKADPGYYNYNKRTLLDFFADVGEEGVGAAVQDRLDWGAMRMDPTDLADVTGYSFLVNGKTPERNETFLFRKGERIRLRLINGAAMTLFDVRIPGLKMTVVAADGNDVNPVPVDELRMGVAERYDVIVEPKEDMPYTLFAESIDRAGYARATLATSEGKVGPIPERRPRALLSMADMGMAHEGHDMGAMDSSAADSGTTDAGAVDHSTMDHSTMGHATAGNAAEADAPETRPVGWASGFPPDAKVLAYSDLRALRPNADNSEPTRTIEMRLTGNMERYVWTLDDARFVEAWPVRVRYGERVRLTFVNETMMAHPMHLHGMFFELETGSKDRRPLKDTVIVPPGQSVSVVLAAREVGGWPLHCHLLYHMVSGMMTTFIVEPPGTADSAITPDGAVVPIGVTKDGPAHGAHAGHGGT
>gi|294677632|ref|YP_003578247.1| multicopper oxidase family protein [Rhodobacter capsulatus SB 1003]
MTQLSRRGFLAASAAFAALPLVPARARAAADSFSLTATTRVIEVNGRAATVMGLLDAQGRSGLRLDPGQRFRTDLTNALDIETIVHWHGQIPPNAQDGVPNTNPMLKPGQTRSFDFEARPGTFWMHSHIPDQEIGLLAAPLIVRRPEELAEDRQEVVMLLHDFAFATPQEVLETVSGGTAMDHGAMDHSATPMQGMDGMADMMSLPGMAEMHAAMEGGLSMDLNDYEFDAYLANDRTLADPEVVRVENGGRLRLRVIDGASMTAFWIDTGAAAARLVAVDGNPVVPLPGRRFAISPGQRLDIEIDLVEDGTAVPILALREGTRERTGLILAPKGAAVPKLADVSDEPHPAVSGDMAQEMALRAVTPLAPRPATAQPMVMLTGSMLPYQWTIDGRSWDNRRPIGAKSGERVEMMFHNMSMMAHPMHLHGHVFQVIAVNGTRIAGALRDTVSVPPMGSVTVALDAGEAAPWMLHCHHMGHLATGMMTEFVVSA
>gi|289548970|ref|YP_003473958.1| copper-resistance protein, CopA family [Thermocrinis albus DSM 14484]
MISRRELLLMGLLSPFVSYTGWSYQGARGLYVADVVQKGDKLVYQLVVRKGKVRVGDQWGEFFLPGGTVPGPLLRLKEGMWAHIVIYNETDEPISVHWHGIILPNSMDGVPYLTAPPIPPGGSFKVEFPVQQYGTYFYHSHVGLQEQAGFYGPLIIDPAEREPFSYKREYVVVLSDWTPLSPHKVMALLKKQSNYFQNNRLTLMDLLKDAQQRGLWEALAFRLMWARMRMSPTDILDVTGSTYTYLMNGHTPQENWTAIFKPGERIRLRFINASAMTYFDVRIPGLSMKVVAADGLYVEPVEVDEIRIGVAERYDVIVEPKEEKAYTIIAEAMDRSGYARGTLAPRPGMTGPLPPTRTPPVRTSHSHEHHHHHHHMDPCQDCPVHKGPYPFGPTADMVVQNPVCMLDQVGVGLEDAEHRVLTYQQLRSLQRKDFLTKDPDRVLEVHLTGNMEKFIWRMWVYDGKSWSWDPTHFIKVRRGELVRIVFVNHTMMDHPVHLHGMFMYLRNGYDEYAPAKDTINIKSGEKVCVDVLADAPGYWAFHCHLLYHMHTGMMRVLEVVG
>gi|87200941|ref|YP_498198.1| copper-resistance protein CopA [Novosphingobium aromaticivorans DSM 12444]
MDKNLLLDRRRLLVGSGALALAPLFPAWAQSGNLAGHGGHSRGSGPMAGRNSGGTLSGDTIALNIGEARYSVGRRSASAVAVNGTIPAPLIRLREGQTVRIAVTNHLKEQSSIHWHGLLVPFQMDGVPGLSFPGIDPGETFTYQFPILHSGTFWYHSHSGMQEAVGLYGPIVIDPALPDAAAPFDREYVLMLADWSPVDPHAQLRKLKTMGGYYNWQRQTVGGLIAGKDQSLKDRLEWAKMRMDATDISDVTGATYSFLVNGHDTEANWTALFRPGERVKLRIINASAMTNFNFRIPGLPMTVVAADGCNVAPVETDEIQIAIAETYDVIVQPGEAAPFGIIAEAIDRSGLVRATLAPQAGMVGPVPKLRQRPILTMRDMGMDMSGMDMGAGGEIDLSKPANESMDGHSMSMRDFSAAPGVKKGPGVATISPMPADRLADRGTGLENEDHRVLTYADLRSRDPNPDPRKPTRQIDVNLTANMERYMWSIDGETISDGAAPIPFRKGERVRVNLINHTMMPHPIHLHGHFFELVTGEAGNRPRKHTVNVLPGGKASFDLTADAEGDWAFHCHMLLHMHSGMMRVVTVRADKGDAA
>gi|258542994|ref|YP_003188427.1| multicopper oxidase/copper resistance protein CopA [Acetobacter pasteurianus IFO 3283-01]
MQHDAEWTIPMHIPPVLKGRNVSRRQFITGGSALAALYALKPPKQVFASAHTSGIVPQNASNTFDLTIGWANVNILDKPQRVPTMNGGVPGPILRWREGDNLHLNIHNTLDETTSIHWHGIRCPAHMDGVPGLSFAGIEPGARFTYRFPVKQSGTYWYHSHSNMQEAMGLYGAIVIDPKEPDPNSYDRDYVILLSDWSDVAPHTIINKLKFQDDYYNFRQRTAVSFFHDAKKSGVWPTLKDRMQWAGMNMSATDISDVSGIIYTYLMNGCAPAANWTGIFKPGERIRLRFINASAMTFYDIRIPGLQMDIIQADGNNVEPVRVDEFRIGVAETYDCIVQPQNDQAYTIFAQSEDRTGYARGTLAPHSGMSAPVPPMDERPVRTMVDMGMAMHEGHDMGGMDMHDMPMHQATKTHAPPLNVENQNRAAMPINRLADPGDGLQNNGRRVLTYADLRATHPATDQRPPSREITLHLTGNMERYIWGFDGKKFSEAEPIPLRLGERVRFTLINDTMMEHPIHLHGLWSELENGNGLYNPIKHTIIVQPGGKLSYLVSADTPGLWAFHCHLLYHMDLGMFRTVVVS
>gi|170740192|ref|YP_001768847.1| multicopper oxidase type 2 [Methylobacterium sp. 4-46]
MSRKRDTYGTYSAQMQFTQHAYQNSLPIPQTIDTATRDHITLQVRQTNQFLGLYDSFGNIIETTVWGYGTGQTVTYPGPTILAYENHPVTVTWQNKLPKTGHILPVDTSINIADSNTHPLSSGFVPIVTHLHGGHNDSKYDGLPDQWFTQNGGRGSTGPRDVGAMFETSTSVYQNDQHSATLWYHDHALGITRLNVYAGLAGFYILQDQERANLVSAGVLPSGANDVGVAIQDRAFTSTGQLYYPAYQNDILPGQFNDDGTQMRVKDVVPQEFYDAHGANAPSVVPEFFGDTILVNGMAWPNQDVAAGTQELRLLNGSDSRFYVLKLDDPNVKVTLVGTDGGLLPHAVTIMDGDGVQEDDEFLVLAPGDRTDLVFDFSNVHLDPGEATHAVHLQNVGPAYSPFQGLNDDGSLAGDGRAATASDPIGNIMQFTVDARLVAGHATVTDGTVLSSNFHDLAVDSDHDGIADGATQVRKVGLFEQADEYGRTMPLLGTAEEGAVRTSRTELHAGETFGPLAYDAPVTETPALFSTEDWQVFNFTADSHPIHLHLVQYQVVEKRHIDFQDANDDGVPDDTNHDGVITYGHDSVPDYNSADIWIGDPMALRPEESGWQDTVEVDPHQMMSIVATFDKPGEYVWHCHILSHEDNEMMRPFTVNDPLLA
>gi|300788225|ref|YP_003768516.1| multicopper oxidase type 2 [Amycolatopsis mediterranei U32]
MNDSLDRRTFLAAAALGSAGVVAGVNLLGPGAPRTASAATTPPASSAAPNFGLTKFLDPLRIPPVIQAHSRRNAGELTITMTTARTRLHSQLPETTLWTYEGQFPGPTVEVRSGKRLRVAWASELRGTVPLVAVRAPYAVPTPANRPGYRAADGSLPAGVELVEGVAELPPWNVVHLHGALTNAGNDGWAHNGISPGQTQLTEYPNRQAATALWYHDHAMAVTRFNVHSGLAGLYLLRDDEEDRLRLPGGDHEIPLILADRNFDTDPATGALTGRLLFKFQYLPGSGTTAPVTGPFTLVNGGIWPHLDVDARWYRFRALNTANGRFFRLDLVDEAGVVHNDAVRIAGTDAGLLPGPAAVPAGGLTLTPGERADLLIDFSRFPGQRLRLVNTGASIEPDIMEFRVESRRRPDPFRPPARLSASYVRLAEGVNVPAAHDEVFVATTPPGVAGRPHPEMWELKEITDPAEVPARFPEEGVIQLTDPVLGHVRTFRRVASLFDDATTIFIDRGRWVVWNLIQLGGAPHPMHIHLARFQLLTRRKFPDLTAFDTTAAGTSRPLPTPTDGPAIEGHEEGWKDTFNVWAGEWIRVAGRFEEATGEFMYHCHILDHEDEGMMRPFVVHPPEIARFHMHPKSPPGHPMPHHNGH
>gi|116622170|ref|YP_824326.1| multicopper oxidase, type 3 [Solibacter usitatus Ellin6076]
MPSPTSRPIHIDRRDFLKLAGAAAAAAPLAGQEMPMPGHAAPAAARTNEISGTVFNLEIAPVTVELAPNRIVSTIGYNGMSPGPLLRMKEGAPVTVNVVNKTDTPEYVHFHGLLIPADVDGSEEEGTPPVPPHGTRSYKFTPTPAGTRWYHTHAMSMDDLHRGSYTGQFGFLIVEGGANPGNYDQEHYLALRDWEPYFTTQYMDTDDLDPSGPKPEKPAVLDTRPPGLEVAADLYSINDKALGSGEPIRVRAGERVMFHFLNASAIENRHLALPGHKFNIVGLDGNPVPRSAAVDVLMLGPGERIDAWVTMNQPGVWVMGAPEDMVRDGGLGVVIEYANQRRSPQWMPPPQSGWDYTIFGKPASGPAPSEHLEMIFEKVPRGAGKFNLFTVNGAPYPHDREFVLKQGARYRLTFRNRTDDSHPLHLHRHQFEIAEIYGKPTAGIIKDTVVAPSYGRVSVDFTADQPGPALFHCHIQHHMDYGFKALLKYA
>gi|289164907|ref|YP_003455045.1| multicopper oxidase [Legionella longbeachae NSW150]
MRINAYTSSVKKLPFVLCSTFFLFVFVIASAIAANRVINLEVGYKTVYFAKKSKQAIAVNHQVPAPTLHFKEGDHVTIKVSNHLDKGTAIHWHGLLVPWQMDGVEGVSQTEIGPGDTFQYQFTLKQSGTYWYHAHAGLQEQQGLYGAFIVDPLKPPDYTYTKDYVIVLSDWINSLPNQVQANLKKSGDYYASRFPLQPSLAKFIHDYQKATKKERAQLLEDYKTMQQMRMSIYDISDVAYDAFLLNGHTNANPWTAPVEVGDIVRLRFINAGSSTIFRIKIPNTSMQVVHIQGNDVKPYSVKNLIIAPAETYDVLIKIEKDKPYIIYAASKDTVGTVFGALKTNTRQRIDNEVKPFPEPIPVTQEMMNIMMGGMYHGSLPGYKQKKHLLMSSKNQQHSMKMDHSMKMPTEPTQFNDAIAPASATLMTSLDIKYRDLVAAVPTNDPNKPVEGIINLELFGYMGQYIWFINGAPGYKAKPIPLKPGKRYRFVFTNTSMMHHPMHLHGHWFILRTGKSYFDPLMHTLDIPPGATITADVDTDASGQWFFHCHMLYHMMSGMSRIFQYSSLIAITNGKLKPENIDKDTRYQNRPIVRVDEAIKPINSSLVKHPMAHHAGFWMATYLDVGADPIHNAQRLTYKGLYGPDYNKLELFTNDAETYKGSIKNADIDIFYWHLISQFWALKGGVNYFNQPASKPYWQAGIGLEGLMPFFIETDLRTYFYGGSVKFDIELARDTQITNNFLIKTGVRGIIATKTVSHAEIGSGLNQMRYTVRPYYRLMPGLSIFVEYENEHDYGTFKMIEDSSTVPDISNTVSLGATLLF
>gi|162452841|ref|YP_001615208.1| putative spore coat protein [Sorangium cellulosum 'So ce 56']
MFTRRQFFKIGAGGTTLLLLDRVGGSVRAACAAIPGGTLDPLVVDKYVTPLLVPPAMPRAGKITLHGGRFIDYYEIAVRQFSQQILPPPHPATTVWGYGPKVAQGGPQIFHAPSLTIEADHERPVRIKWINELVDAGGNYLPHLLPVDQTLHWANPPGGKAGRDMRPEFEETPGRYTGPVPIVTHVHGAVSVGDESDGYAEAWYLPADANIPAGYATKGTWYDFFAAKALAKFGVTWGPGFAIAQYPNAGRASTQWYHDHTLGMTRANVYAGPAGFYLVRGGQGDVVLDARTHKPAVLPGPAPSRGDAPNIHYREIPIAIQDRSFNSDGSLFYPDTRAFFDGITGPFIPQSDVPPIWNPEFFGNMIMVNGNTWPFLAVKQRRYRFRFLNGCQARFLILDFNQIPGVEVWMIGNEGGFLDSPVNLTATNGNRLLMAPAERADLIVDFGRVPKGRHILANVGPDAPFGGGVPGVDFDRADPDSTGQIMAFDVMRTPGCDHSTPPRCLLLPPAPPLPREDVTRSLVLSEVTSEDFPDAPVAVLLGRGVKGKVELLPWEADVTENPRVDDTEVWELHNLTADAHPIHIHETVFEVVNRQALDIEASPEGQLRSPVGAPRPPERWETGYKDTVIAYPGEVTRIRARFATAGQYVWHCHILEHEDNEMMRPYRIGPVQPGQPT
>gi|254293071|ref|YP_003059094.1| copper-resistance protein, CopA family [Hirschia baltica ATCC 49814]
MRFKLAGLLIATSSLIAPAALADVYNLEIDQFERTVDGETLTGVSINGTSPGPLLRLREGEDVTINVTNTLDVDTSLHWHGIILDAGMDGVPGISFDGIAPGETYTYNFTANQSGTYWYHGHSALQEQEGVFAPIIIEPAKPDPFEYDREHVIILADWLNDSPYKALANLKKRSNYYNYNRRTVFDFWRDWRNADRGEKTDVIQERLAWGRMRMDPTDIVDITGYSFLVNGETPEDNWSGLFEAGEKVRLRFINAAAMTYFDVKIPGLKMTVVQADGQNIEPVSVDEFPIAIAETFDVIVEPEAGQSYTIFAAAKDRSGYARGTLSETPGTEAAIPELGPRPELTMAAMGEDHDSHGAMAESEAVGIDEMTMNMSGDAHRGHGEMPAMEHGPKVLSYDDLRALTPYTDRRAPDREVELRLTGNMERYFWSINDVKFGDAGPLEFNYGERVRITFKNETMMEHPMHLHGLWMDLLNGEGDMAPRKHTINIRPGETISADVTVDATGSWAFHCHILQHAATGMFRQVNVIGGVQ
>gi|262203268|ref|YP_003274476.1| multicopper oxidase type 2 [Gordonia bronchialis DSM 43247]
MSEQTGSDADRGLRSALTRRALLQATGAAGVLAVVPGAASAVPQPYSPPLNHEQPMVPGIPFFTYRSPPLTRVVDELPRLPRIESPRRLVAAGALHRFHRDLDPAPSVGFGGLPHHGPTIETRAGEQPQITFVNQMRTHPMAIDVDPSLHGVSELDRHRPPLVLHLHVAPNHPAQDGFPTSPFRLGRSVTYPFTNPPHAAPLWYHDHSMGTTRLSIYAGLTGHYHVRDEWDTGEPGNPLGLPAGEYETALIMCDKLFYPNGHLRYDNTPTVAPGHWSGGMCGDTMVVNGKAWPRMSVDRGLYRFRVLSASQLNDYRLALSDGSPFWVIGSDGGLLDAPILVRALNVGAAERYDILVDFGAKAAGERVELINTMPISWAGQVNGATMIRSVMRFDVGPRRGRYRHVPQRLRGGPARPAVLPPRHTGHDRHRVATLNVTLNPRNLSWLSVLTMNLNNVGFHTRDFEHAEQGTTECWDLVNADATMQAHAMHLHLVQFRVVGRWDFDKVRYLAENPPPLFGTRWTPDPDRYRTSPMFAPAPYEFGWKDTVRCPPNQVTRIVVRWPRADEIGFDPDVVFTGLNGEKLQGYVWHCHLTDHEDNEMMQRIRVVRPGAGHGPEVPAPGSHDHDHH
>gi|116749678|ref|YP_846365.1| multicopper oxidase, type 2 [Syntrophobacter fumaroxidans MPOB]
MAGMSLPPGLEGDVNRHSVRPKTRTTRRFYAMKTIERIMPFPALPTVLCAGLAVLLLWSVPAIAVQPTLTAAPIVRAAPAPAVQTPLNPTKIPQFRQPLDVLDVTGATGIPVAVGTKDPVTGNQVIDVSICEYQTNVLPPGTPVVGAVAGVAPATWVWGYQEGAACTPGLQPRSYLGPVVLANRHTPTQMNYYNRLPGANVANVKAYTTSTDQTLIWGDPLSLNTAPPPINFNVPVGTALPELNLCWQAAQAFVPGVSVMPAPCLNNYGFLGLQAVPPPASYGSPVPASVHIHGGEVPSVVDGGPDSWWTRNGVFGHGYYSKGGTNDATAGKAVYVYPNGQEAAPIWFHDHMLGATRLNVYAGLAGGYIITEPASTLAKGLHPLGLADATWVPPVGQTENDRPLADLTVPLIIQDRMFDTNGQLFFPNVGINPEHPYWVPEFVGNTILVNGKTWPYFAVQPKRYRFLFLNGSNARAYELFLMSKTTGLKGPSMWVIGNDQGYLDAPREINPNLKPNDKLAIMPGERYEVIVDFSGVAGQTLEMRNTARTPWVGGAPVNGNTTGKVMQFRVAATPVVDKTFNPAALPAPAIRVNPADGLPKPMVRLTTALGTTPAAGVTIHKTRRLTLNEAIGAGGPLEVLVNNTLYDGSKPRLYNDFTPINTMWNTSYYSELPHEGETELWEILNLTADAHPIHPHLVAFQVLNRQGLDVKGYLAAYNTALTAAGLPLDGAGPPLDYNSSGAIGCAVTAPGRGDPRYSGLNPQCVLGGNPDPALTLSLVGLPVPPTPQEIGWKDTVQALPNMVTRILVRFAKPDLPAVTLADAAGYDFSPNHGHGYVWHCHIIDHEDNEMMRPFTVNDNALYPRNFLIGVNY
>gi|154247336|ref|YP_001418294.1| multicopper oxidase type 2 [Xanthobacter autotrophicus Py2]
MTRPMFQSAPSRRTVLAGGAALGALALSGGWQRALAAPLLTVESLTLDVNGKAAKVFAVKGPSGEGLFAKEGDRLTGAVLNASQSPAVMHWHGQIFAPPDQDRARPNGGELAPGGIDQVDFRLTPGTHWMHSHTLSEQQLLAAPLVTREADAGDVQDVVVMLHDFSFRSPEEILAELGGANTHGGHGGHGMGQQMQGMPGMAMPGMDHSGHGMGAMGAGQGAMPGGAMHGGGMQGGGMPGGGMPGGGMMVHANDVAYDAFLANRRTLADPDVVQVEKGGRVRLRIINGGTATAFFITVPGLKATCIAVDGTPCVPLAADAFPLAQGQRIDLLAEIPASGGAFPVLAQVEASPRRTGLVLATAGAAIARVGEMADRPQGLLDLAFEGQLSALKPLAVRRADKVFPIMLGEEPGYRWTINGRIHGEDVPFSVQQGERVEMTFLNPTGMSHPMHLHGHHFQVVGIGGRRFSGALRDTVMVPPHTPVTIAFDAGQKGEWFLHCHHLYHMATGMMAVVKVT
>gi|171056760|ref|YP_001789109.1| Bilirubin oxidase [Leptothrix cholodnii SP-6]
MGLMAGPAALVAATPRVRAKDIVSPSTTPFLEPLPIMPVLPERALTDPAFKLKPRAQPNRDINPATGLPYEGRGEAHQFRGRNPPQFFYAQRFGAVPPVSIHPQLQKQRNFWGSNLGGADLSVDPPMTPMPTIVSRYQAGANTAILVRRFNDLPAGIPSGGFGKNQMSTHFHNFHSAPDSDGGPCDPRLGGLAEDPYTQGRFFFPGQYYDYYYNMKRAGFLNADTPDGDVRETLGTCWYHDHREAHTAENVYKGIAGFHLIFNEHDTGDERTGFRLPSFPAFDIPVLVTDLLIDPNTEQAVFDVLDDDGHIGDKYVVNGKIQPYCEVFQRRYRFRVLNIGPSRFHQLFLTNPDNPRQSIPFWQISSDGNLLPKPLQVTSVRLSCAERADLIFDFRKLTAPGGPAAGATRLWLENRLLQDNGRGPEDELLSAGRAANALIEFRIGAVVADDSVDPATITSFAPITLPPLQTPRITRTFEWGRGNGGWVVNDRPMSCDEIRFTMKRGAMERWIYRTGGGWSHPIHHHFVEGRIIKRNGRAIPPTSPEFGRKDVVWLGEGDEVEYWVKATDYLGVYPIHCHNVVHEDKGMMMLFAVDTVGDDNTKP
>gi|148241019|ref|YP_001220520.1| putative copper resistance protein A precursor [Bradyrhizobium sp. BTAi1]
MHKIWSAAWFVVVACIPVSSVSAIAGTHDIVIERHLVNVTGRERVGMLINGQLPGPILRLKEGEDAVINVTNRLDENASIHWHGLIVPPEMDGVPGIAPGYGDGIKPGETFTYRFKVRQSGTYWFHSHSSGEQEQLGIYAPLIIEPRTRDPFKYDSEYVIMFSDWTDEDPKRIISNLKKDSSWYNFNRQTLVGLIQELSNAPNEEARKASVNSRIAWGLMRMDPTDVADVAGYTFLVNGQSPERNFTALARRGERVRLRFINASTSTYFDVRIPGLKMTVVQADGNNVSPVRVDEFRIAVAETYDVIVQPTEDRAYTIVGEPMDRTGFARATLAPRPGMVGELPPHRLRPLMQMSDMAMNPGPKGLDRGTLQPEQDMIGHVAPEDPVAMAIGGMGDMSGMSDASKPKGMQRGGGMSDGKMAMPKSSPAREGQGTKTGKPPEASPMPGMGPGSMPGMNSQNQMPMPKEKQAMDHGAMSSMGPKSSADHQSQVTSSTSGVQQGPQAYVLRDGEDMPNVGPSVQQTMPDPITNDTGAPLGTRVLSYRDLRALNPYPYKRYDRIIEIRLTGNMQRYFWSINGRKFSEAEPIVLRFGERARFRFINETMMNHPMHIHGTWMLPEVGNGARNPKKHTVNIKPGTTLDVDIPADAEGPWAFHCHLLYHMETGMMRQVNVVRQTASLK
>gi|162147303|ref|YP_001601764.1| putative copper resistance protein A [Gluconacetobacter diazotrophicus PAl 5]
MIFPSSTGRGAMTRRRFVVGAGVWGAAAATGAGARAFAPPSGIPAPRPGTRFDLAIGHVPVNVTGARVRAVGVNGSTPAPILRWRQGDTVELTVTNRLHEPSSIHWHGIRLPAGMDGVPGLSFGGIAPGESFTYRFPVRQSGTYWYHSHSGFQEQTGLYGAIVIDPGSGDTRRCDRDYVLVLSDWTDVDPADIVSNLKFQSDYYNFRQRTVGTFFRDAHRQGLGAAVRDRLAWGGMNMAPTDILDVSGIVYTYLVNGQSPRANWTGLFRPGERIRLRIINAASMTLFDVRIPGLAMTVVQADGNDVEPVTVDEFRIGPAETYDVIVTPAAAGPYTIFAQAEDRTGYARGTLATAPGLAGPVPPMDPRPLRTMADMGMGGMAPPAKTGNAPAMDGMDMSGMSGMDMDPKEMEPPAAPHQAPPAPKLKPGVEVQNVAAMPMDRLAEPGDGLDHNGRRVLTYADLRATVPGIDPRPPSREITLHLTGNMERFIWGFDGRKFSEAAPIRLARGERVRFVLINDTMMEHPIHLHGLWSELENGQGDRRPYKHTITVKPGERLSYLVTADEPGLWAYHCHLLYHMAVGMFRTVVVS
>gi|86159718|ref|YP_466503.1| multicopper oxidase, type 2 [Anaeromyxobacter dehalogenans 2CP-C]
MVRIRIVLALSLLAVSSGASPPATAQPLPATYLTPQTPLPPKAIPSFTDRLPVLSASAEPLWSAYPRIATVVDDGETPLDVNMCEFQTNVLPTGTFAPGTRPATWTWGYRLDGCPAPGALPQDTYLGPVIVATRGAPTTVRYVNALPASPDPISTNPLGTHVLAYSDSVDQTLHWADANMQMCMSTMPPALRDVCTYPYRDANGAMGIPAAPHLHGGEIPAELDGSPDSWFTSTGMMTGPGRYASPRFAPAANEVVYRYPNTQEAGPLWFHDHTLGATRLNVYAGLAGGYVLVDPEQPLPAGLEDATKVVPLILQDRMFDTNGELFFTAGTKGGVLWALNPEHPYWNPEFVGDTLLVNGVVWPYLEVEPKRYRFLLVNGSNARTYELFLTNPKTKVNGPAMWIIGTDGGYVDVAQKIDPTALKPAPQRLVIMPGERYEVVIDFGGQPVGTTLLLKNVAKTPYPGGATPTGGLSQLMQLRVACPPAPAQCGAGGIAWNPAVSATVRSGDGAVKPLVAFGAGTLGAGVTAQKTRLLTLNEVMGMPVSAVNPIDGVMTAYPGGPLEILVNNTKWSGASARNDPTSGAAYRGDFTQLTAGGLHYSELPAEGETELWEIANLTADSHPIHLHLVQFQLMNRQALDVPKYSAAYAAAFPQVNDPATGQPRMVGMNVCTAGAYCPGYGPPLDYGSGTPGKLGGNPDVARFLKGLPQPAAAQERGWKDTVQVPPGTVTRFVVRWAPTSADVGTIAAFPFDPSGQGGAYNYVWHCHIIDHEDNEMMRPDTVLPIPGAVRSYVMGTDF
>gi|284029721|ref|YP_003379652.1| multicopper oxidase type 3 [Kribbella flavida DSM 17836]
MADGNNLEQPAAGASADGGQERRTGRLRNRLVAVGVALAVLVPLAYLWATSLVPDEYSATGMGFADYGGGPGASSSEHDHHGGKSVVDLTGPRAGTPDVALTLTAREQRFTLATGQSVDGYTLNGTSPGPLIRAVQGDLVEVTLVNESVADGATLHWHGIDVPNAEDGVAGVTQDAVPVGGKHVYRFRAEQAGTYWYHSHQVSSEQVRNGLFGTIVISPRAAPAGPSAQGSRGTEDRDLVAAIHTYDDRRTINGRTGSSREDVAAGTRLRVRIVNTDNALVRTGLVGAPVKVLAVDGQDLNGPTPTTDAFPLAAGARVDLDVTIPPTGVRLEAGGGSLALAPPGVEAPADPLPSATVDLLSYGSPAPLALDPAKADRAFEYRIGRRPGFLDGVPGLWWTINGHKFPDVPMYMVTEGDVVTMTISNSSGQSHPMHLHGHHAVVLSRNGVKSTGTPWWVDTLEVGDKETYEIAFTADNPGLWMDHCHNLPHASEGLMTHLMYEGVSTPYVVGGSAGNEPE
>gi|148555136|ref|YP_001262718.1| CopA family copper resistance protein [Sphingomonas wittichii RW1]
MNRSWDRRAMLRAGILGATAAGLGQWPAWAQTGTPGITDPLPEESGGDIHLRIGHATMRIDGRDRLAIGINGGAPAPILRLREGRPVRIRVDNSLDEETSLHWHGLILPFQMDGVPGVSFPGIAPRSSFTYEFPVVQAGTYWYHSHSGLQEQLGLYGPIVIDPAGTDPIASDRQHVVMLSDHSRLPPHVLFRKLKQEPGYFNMQRQTLAGLLAGRDQGLKDRLDWGAMRMDPTDISDVTGSTYDYLVNGHGPRDNWTALFRPGERVRLRLVNASAMTIFNVRIPGLKMTVVQADGLDVRPVAVDELQITVAETYDVIVEPAEDRAYTIVGEAVDRSGMARATLAPRLGMVAEVPPLRRRPVADMTDMGMDMSAMEGFEMDMSMRNPANAPSVAMGPGVQTLSPMPKDRTGEPGQGLADAGHKVLVYRDLVARERNPDVRAPTRSIDIHLTGNMERYMWSFDGKTLSEARDPIPIRVGERVRVNLINDTMMAHPIHLHGHFFELVTGHGDHAPRKHTVNVAPGGLVSFDVTGVEGDWAFHCHMLYHMHAGMMRVVQVRAEGGAA
>gi|114798342|ref|YP_760199.1| CopA family copper resistance protein [Hyphomonas neptunium ATCC 15444]
MLTRRNLLRTAAAGGFFAASGALLPAWARSANAGNKGIFEVSGNAFDLTIGHSNVEIGGRSGHAITINGTLPGPLIRFREGEKVTLNVHNTLDEDTSIHWHGLLVPFHMDGVPGVSFPGIKPKSTFTYEFAVPQSGTYWYHSHSGLQEQLGHYGPLIIDPAGADPVEADREYVLVLSDWTFEHPHKVFARLKKDAAVYNFQQRTAGDFLRDARENGIGPTFTDRASWGAMRMSPTDISDVTASVYTYLINGHATDDNWTAIFNSGERVRLRIINASAMTIFNFRIPGLPMTVVAADGLPVQPVETDEFQIGVAETYDVIVSPTRARPFALVAESIDRSGQVVATLAPEAGLVATAPLLREPPVLTHRDMGMDMSSMDHGSMAGMDHGSMDHGAMAMTDTVPQSHDHRMGVGVDNVAMVQVSRIDEPGLGLESVPHRALRYSQLRSLTPNPDTRAPGREIEIHLTGNMERYMWSFDGVKLSEVTGPIIFHESERLRVTLVNDTMMTHPIHLHGMFFDLVVADTDHKPRKHTVTVKPAERLSFDVTADHVGDWAFHCHLLFHMHAGMMQVVSVLPRVAGATTHTPHKGHEPAVPPSEEDIPTTETPTPDRQHEGHH
>gi|152990254|ref|YP_001355976.1| copper resistance protein A [Nitratiruptor sp. SB155-2]
MQRRDFLRSSALFGLIAVTPALAKQDIGEHQPTQLLEGNEFDLHIKKTWVRFGDKPVIATTVNDMLPAPTLKWKKGDFVTIHVTNHLDEPTSLHWHGIILPYTMDGVPGVSYPGIMPGERFTYRFKVEQNGTYWYHSHSGFQEQTGLHGAIVIDDDIDADRDYVVGFHDWSDEDPDTIYRKLKLQSGYYNFQKRTVFDFAKEVQQFGFAKALQRRAMWNKMRMDDRDLSDVTAYTYTYCINEHTNKNPAHFFFKPGEKVRLRLINQSAMSYFDVRIPGLKMKVVAADGVPVEPVEVDDLRIAVAESYDVLVCPTQEAYTIFAQSIDRYGYVYGILSTSPQKRAPIPESYPYEPLSMVDMGMAMDGMKMNHMKKKMAHTTKIPKTPLPMKKGIAWTMEAKGARYRLDDPGVGLRSVQRKVLTYADLHTPNIENRFPDREIQLHLTGNMERYIWAINGIPYYESKPLQFRYGERLRITFINDTMMNHPMHLHGMWSDIEKADGKILRKHTVNVQPGSKLSMRINVDATGRWVFHCHLLYHMGGMFREVKVLS
>gi|209544348|ref|YP_002276577.1| copper-resistance protein, CopA family [Gluconacetobacter diazotrophicus PAl 5]
MTRRRFVVGAGVWGAAAATGAGARAFAPPSGIPAPRPGTRFDLAIGHVPVNVTGARVRAVGVNGSTPAPILRWRQGDTVELTVTNRLHEPSSIHWHGIRLPAGMDGVPGLSFGGIAPGESFTYRFPVRQSGTYWYHSHSGFQEQTGLYGAIVIDPGSGDTRRCDRDYVLVLSDWTDVDPADIVSNLKFQSDYYNFRQRTVGTFFRDAHRQGLGAAVRDRLAWGGMNMAPTDILDVSGIIYTYLVNGQSPRANWTGLFRPGERIRLRIINAASMTLFDVRIPGLAMTVVQADGNDVDPVTVDEFRIGPAETYDVIVTPAAAGPYTIFAQAEDRTGYARGTLATAPGLAGPVPPMDPRPLRTMADMGMGGMAPPTKTGNAPAMDGMDMSGMSGMDMDPREMEPPAAPHQALPAPKLKPGVEVQNVAAMPMDRLAEPGDGLYHNGRRVLTYADLRATVPGIDPRPPSREITLHLTGNMERFIWGFDGRKFSEAAPIRLARGERVRFVLINDTMMEHPIHLHGLWSELENGQGDRRPYKHTITVKPGERLSYLVTADEPGLWAYHCHLLYHMAVGMFRTVVVS
>gi|158423058|ref|YP_001524350.1| twin-arginine translocation pathway signal precursor [Azorhizobium caulinodans ORS 571]
MTQPFSASPLSRRAVLAGGVAAGALALSGRWNVARAAPLITVESVSLDVNGKAAKVYAIQGPAGEGVFAKEGDRFAGAILNAAPEPAVMHWHGQIFAPPDQDRARPDGGALASGASDQVDFPLTPGTHWMHSHTLSEQQLLAAPLVTREADAGDVQDVVLMLHDFSFRTPEEILAGLGGTNGHGAHGGHTTGGTGGAATGGTSGGGMSIAGMDHSGHNMGSMGGMGAMASGGAMNHSGHSMPGGAMGGSGMVHANDVDYDAFLANRRTLADPQVVPVEKGGRVRLRIINGGTASAFFISVPGLKPSCIAVDGTPCVPLEAALFPLAQGQRIDLLVDVPASGGAFPVLAQVEASPRRTGLVLATPGASVARITDTADAAQGLLSLELEGRLSAAMPLAARKPDKSFSLLLGEQPGYRWTINGAVYGEAPPFVVNQGERVEMTFMNPTSMNHPMHLHGHHFQVVGIGTRRFSGAMRDTVNVPPRTPVTIAFDAGPKGDWFLHCHHLYHMATGMMGVVRVA
>gi|167032836|ref|YP_001668067.1| CopA family copper resistance protein [Pseudomonas putida GB-1]
MLRNPSRRTFVKGLGAASTLAGLGLWRPLAQAAEGRDLAGQHFELFIGQTPVNITGRPRTALTINNSLPGPLLRWREGDTVTLRVRNRLAQDTSIHWHGIILPANMDGVPGLSFAGIEPGGDYRYQFTLRQSGTYWYHSHSGLQEQAGVYGAIVIEPREPEAHRYQRDHVLLFSDWSDQAPEQLMATLKKQSDAYNYHKRTVGDFIDDVADKGWSPTVAERTAWARMRMSPTDLADISAATYTYLLNGQPPEGNFTCLFQPGETVRLRLINASAMTYFDFRIPGLKLTVIAADGLPVTPVSVDELRIAVAETYDVLVTVGDQPAYTLFAQSMDRTGFARGTLARAAGLQAPVPAPDPRPVLSMDDMGHGGMGAMASMDHSNMAGMDHAAMSAMQQHPASETDNPLVDMQTMAPRANLADPGIGLRNNGRRVLTYADLRSPYPDPDGRTPSRDIELHLTGHMERFAWSFDGIKFSDAEPLRLTYGERVRITLVNDTMMTHPIHLHGMWSDLEDEHGQFLVRKHTLDIPPGSRRSYRVTADALGRWAYHCHLLYHMETGMFREVRVDE
>gi|152992395|ref|YP_001358116.1| copper resistance protein A [Sulfurovum sp. NBC37-1]
MQRRTFIKGVAASSFMGIAATDLQAESPKRSSDKRRTLTGKEFFLDIDYTPVNITGKRSVATTINGQIPGPTLVWQEGDTVTIHVTNHLKKSSSIHWHGIILPYQMDGVPGISYKGIAPGETFTYRFKVRQHGTYWYHSHSGYQEQTGMYGAIVIKPRKREPFRYDKDYVVLLSDWSDEKPTSIYRKLKLSSDYYNFNRRTVGDFFSEVKKKGFGKAFDDRKMWNQMRMSDRDLSDVTGYTYTYLMNGQNPATQFKALFKKGEKIRLRFINGAAMSFFDVRIPGLKMTVVAADGNHIKPVRVDEFRIGVAETYDVIVEPTSNRAYAIFAQSIERSGYALGSLTPSASKLASAPKMDKPQALTMADMGMGMSKMGKDKGMKMPMKKSMKKYRWSAMEAEKYPITKLPIATGPQSTMKAMAPKYRLEDPGVGLRNNGRRVLTYADMKNRYSTRRAKKPDREIVLHLTGNMERYMWSINGIKYADAKPLVFHYGERLRITFINDTMMNHPMHLHGMWSDLETGDDNHLVRKHTIVVQPGAKISYRVTVDAKGGWAYHCHLLYHMAGMFRKVEVV
>gi|50083914|ref|YP_045424.1| copper resistance protein A precursor [Acinetobacter sp. ADP1]
MRRVLQQLWAVGICLTFSSATLAAIKEYHLNIDEQIIDLTGKPTKKITVNGQFPAPLLEFEEGDEAVIHVHNALKDRDTSLHWHGLLLPGLMDGVPGFNGFRGIKPHADFEYRFKIRQSGTYWYHAHSQGQEQDGLYGALVIYPKNKKPIVSYEQVDRDYVVMLSDFHHSSSDQIMKNLKKSSEYYQNQRETIKDVWHQLQQQGFKATWQDRKMWNQMRMLKTDLSDVTDYTFLVNGKTLEQNWTAMFKPNEKVRLRFINASAMSFFDVRIPQLRMTVVSADGQPVKPVQIDEFRIGAAETYDVIVEPQQAHYQIQAESIDRSGFALASLQNELLPAPPQIQVPTARPRSVLTMEDMGHHPMDVESDSSSMQHEMPNDDHAMSHNMMQHDVMSHEMQPSPQYKSSQQSPEGWANASTPMGLKALQYTDLKSLFPQSDLRQPDREIVIHLGGNMERYIWTMNGKKFSEASPLTLKYGERVRLKFVNDSMMAHPMHLHGMFVQLENGQAMERLPNKHTLIVPPGKTVTALLTADEVGEWAIHCHLLYHMTAGMMNKLVVAHTEVPMPSTLKTNENSTQEVKGEHHAHH
>gi|82702734|ref|YP_412300.1| multicopper oxidase, type 2 [Nitrosospira multiformis ATCC 25196]
MVSRRGFLKYTAGGLLTLFGSDRLNGLSRAIAAIPGGSLNPELVDKFRTPLFIPPAMPAAGKKVIGDGRRVDYYEISVKQFSQQILPRGFPPTTVWGYGPAFPEKRRSFAHRAPGFTIEAKWQEPVIVKWINGLKDATTAGFLPPLLPVDPTLHWANPPGGIAHRDMSPSFRATPAAYRGPVPIVTHLHGAIGVAGHSDGHPEAWYLPAAAGIPSEYAAFGTWYQFFNREASLDVGAWEPGSATFTYPNMQTSMLWYHDHALGMTRTNVYAGLAGIYMIRGGPEGDGAIRDARSGMRGVLPRSTSTHGPMHLPQHRNIREIPLMIQDRSFNIDGSLFYPHSRAFFDGIPGPFIPDTDIPPIWNPEFFANMMVVNGNTWPFQTVEQARYRYRLLNACNSRFLILDFNSIPGIEVWMIGGDSGFLPAPANMTAVNANRILLGPSERADVIVDFTRVPIGRHVLKNIGPDEPFGGGVPGTDFQMADPRSSGLIMQFHVTLAQEEDRSTPPQYLLLPNTPPLPRETFIRRLALLEKESSSFDESPAAAFLGIVLGDPGAGPAACIARGWKDPVTQNPAVGTTEIWEFYNMTEDAHPMHVHAVSFELVNRQAILVNEESGTVQLEAGSSPVSPEPWELGRKDTVIAYPSQVTRVRMTFIREGQYVWHCHILEHEDNQMMLPYRIGQAKQRIP
>gi|85373749|ref|YP_457811.1| copper-binding protein [Erythrobacter litoralis HTCC2594]
MPAWARGADILAGNARKGLDEVAGPNIDLTVARSAFATGNRRGGAIAVNGTIPGPLLRLQEGTTVRLNVHNQLEEDTSIHWHGLLVPFQLDGVPGVSFPGVKPGETFTAEFPVRQAGTYWWHSHSGLQEQAGHYGAIVVDPAGPDPVQADREYIVVLSEFSDMSPHTIFDKLKKGEGYFNYNQNTWTDDYPLSGGDRRMWARMRMMPTDILDVSSAAYTYLLNGHGPLDNLEYLFRPGERVRLRFINAGAMTFFNIRIPGLPMTVVQADGKDVEPVEVDEFQIGVAETYDVVVTPGEQQAYTLVAESMDRSGMGIATLASTPGARAAIPPLRDPPLLTMADMGMSGMDHGSGGDAGKTGMDHSSGGDMAGMDHGSSGDSDMAGMAGMAGGMQMRDISRLPPDVKVGPGLDMVSMNPVDRMGDPGIGLADVPHRTLDYRKLRSLTPHREGRTPSRRMEIHLTGNMERYMWSFDGKKFSAVSDEPIRFAYNERVRVKLINDTMMAHPIHLHGHFFELVNGAPADRQPLKHTVILQPGGSAQFDLTADEPGDWAFHCHLLYHMHAGMFQIVTVANPDGSEA
>gi|220918532|ref|YP_002493836.1| multicopper oxidase type 2 [Anaeromyxobacter dehalogenans 2CP-1]
MTVTRATQVLSLLAIASAAVSAAAQPAPLPSASLTPQTALPPKAIPPFVDRLPVLSASAEPLWSAYPRIETVVDDGETPLAVHMCEFQTNVLPTGTFAPGQRPATWTWGYRLGGCPAAGALPQDTFLGPVVVATRGAPTTVRYVNALPASPDPISTNPLGTHVIAYSDSVDQTLHWADANMQMCMSSMPPALRDVCTYPYRDANGAMGIPAAPHLHGGEIPAELDGSPDSWFTSTGMMNGPTWYASPLFSPAPNETVYRYPNSQEAGPLWFHDHTLGATRLNVYAGLAGGYVLVDPDQQLPAGLENPANIVPLILQDRMFDTNGELFFTAGTKGGILWALNPEHPYWNPEFVGDTLLVNGTVWPYLEVEPKRYRFLFVNGSNARTYELFLTNPKTKINGPAMWIIGTDGGYVDVARKIDPTALKPAPQRLVIMPGERYEVIIDFGGQPAGTTLVLKNVAKTPYPGGATPAGGLSQLMQLRIACPPAPAQCGAGGIAWNPAVDPTIRSGAGAVKPLVAFDTGTLGAGVTAQKTRLLTLNEVMGMPVNAVNPIDGVMTAYPGGPLEILVNNTKWSGASARNDPASGTAYRGDFTELPAGGLHYSELPAEGETELWEIANLTADSHPIHLHLVQFQLLNRQALDVPKYAAAYAAAFPQVNDPATGQPLMIGMNVCTAGAYCPGYGPPLHYDTGTPGKFGGNPDVTRFLKSVPVPAAAQERGWKDTVQVPPGTVTRFVVRWAPTSADVGTTAAFPFDPSGQGGAFNYVWHCHIIDHEDNEMMRPDTILPIPGASRTYVMGEDY
>gi|284041802|ref|YP_003392142.1| multicopper oxidase type 2 [Conexibacter woesei DSM 14684]
MGCGAQEDSRVAATTTTPTGADWRPVSGLPFEEPVQLHSRRGVLRVELTAQKGMTEVSGAPVVAQPFNGRLVGPTLHVKPGETIEATIKNATDEATNIHWHGLHVRPTGISDNVFRTFRPGQTVQSIVRLPRDHAPGTYWYHVHLHGYTEGQVMGGLSGLLVVEGLKKLLPRPLRKITERQFAIRNLQTSGDAVVTDREDINPEGPSAQLINALQNPRLSLRSGETQLWRLGNIGSDLFYDVALDGHRMTVIAEDGSPVWRTRSATHLVMAPGKRFDVLVQGGRPGRYTFRTKRYNEGSWMKRADLAQVTVTGPAAPRAAYAALPKRIDTPNEPIGRRTVSRRRSFTFSFGTGRDFTALINGVQFRDGVNNVVPFVGTVEEWTLINKSDEDHPFHIHVNDFQVMSVNGKPYRANGLQDVVVIPRNGGRVVIRNPFDDFTGHYVFHCHILGHEDAGMMQTVDVIRRGERPTPPPSHMGGAGHRH
>gi|85375703|ref|YP_459765.1| copper-binding protein [Erythrobacter litoralis HTCC2594]
MSRIIKPASPMLSRRGLIASTAALAAASALPSPAWAKGGSMREAKKGFGTYSGESIDLAIGHARYSTGGRSGHAIAVDGMIPGPLIKLREGQNVRLNVTNHLDEDSSIHWHGLLLPFQFDGVPGVSFPGIKPGETFTYEFPVRQAGTYWWHSHSGLQEQMGHYGPLVIEAADGSDARFDRDYIVLLSEFSPIHPHEIMRKLKVGEHYFNNQMMTATDGAMSGEERRMWGAMRMNPRDIADVSAPAYTYLVNGHGPADDLEYLFNPGEKVRLRIINGSAMTFFNMRIPGVPMTVIQADGQDVEDVEVDELQIGVAETYDVVVTPPAGSHALVAESMDRSGMGIASLTSQAGQRAVAPPLREIPTLTMVDMGMGAMDHGSGDGGMDHGSGGMDHPMRDKSLVPPDVKVGPGVDMIAPMPMDRMDFPGLGLDTVDHRVLRYTNLKSKKANPHRMPERTMQIHLTGNMERYMWSFDGKKFTAVTDDPIRFAYDERVRVKLVNDTMMAHPIHLHGHFFELVNGGEHNMHQPRKHTVIVQPGSSATFDLTADEPGDWAFHCHLLYHMHAGMMQVVTVRPFPEVT
>gi|119961029|ref|YP_946798.1| putative multicopper oxidase family protein [Arthrobacter aurescens TC1]
MLSALAAGAWIAAAWLTASVRTDASSTASPNTDSKPDKSRGIDLALLLVGAAVALTVGRYALLPALVAGSWWFASERITINVPLTAIPAAWAATAGVPFLLRRRNTGSKPVTGDPGRPGRSREWAVLAMVAAASSAVASLALTFILGPFPALWSLAVLLFMVAASVLIAKLSLFTPQRVAREGAAARAAVSVRAGAPVRAGRRGGASPLGRRPTAAAAVAGLMICTALGSGVFAWLGSRSADGATIAAAVGHHGGTGAPVTDPTPVTSLVGDAPAAAVVRHYELTARVEQVTLPSGQTTDAWTYGSLPGPPLEAQLGEVMEVVLNNRDVTAGVTLHWHGYDVPNAMDGVAGATQDAVMPGESMTYRFAAAQTGTYWYHTHQDSAEGVRKGLYGTFVVHHPASPRADTDIVVAGHDLSGLGLLGSSDRGSAHTAAPGSNVRVRLINTDSVQQRYLIQGSAFKAVAVDGTEVNQPQDVTGKLLRLGAGGRVDIAFTMPATPVTVRSDTAASAVVVITPPGSPAADKAALPEDTVPDKAPAGVFTTTPVLDLLEYGKPRLEEVDGGEKDGGGKAAKRPITREEVMVLDRQFRFVDGIPRYAFTVNGAAYPLVPSIEVAKGDTVKVTVVNRTSEPHPMHPHGHHVQVLSRNGVTPSGSPLILDTVDVLPGEVWELLLHADNPGIWMDHCHNLDHAAEGMMMLLKYQGVSSPFVHGGHSHNRPE
>gi|159036884|ref|YP_001536137.1| multicopper oxidase type 2 [Salinispora arenicola CNS-205]
[truncated: 389,200 more chars]
